# Supplementary material for: Identification and analysis of differentially expressed long non-coding RNAs between multiparous and uniparous goat (Capra hircus) ovaries
Source: PLoS One. 2017 Sep 21;12(9):e0183163. doi: 10.1371/journal.pone.0183163 (PMC5608193; doi:10.1371/journal.pone.0183163)
Supplement: S1 Table — (XLSX) [file pone.0183163.s002.xlsx]

## Sheet: Sheet1
S1 Table Summary of miRNA primers sequences for the RT-PCR
Sequence Definition	Sense Primer	Length	Tm	Anti-sense Primer	Length	Tm
XLOC_013414	CCTCAAGATCCATGTCAGC	19	53	CCTCTCGGGATTCCTCTC	18	53
XLOC_017307	AGTGAAGAGAGGGCAACAG	19	54	GGAGAGTGCTAGGGAACC	18	53
XLOC_009976	CTTAACCACTGGGCTGTC	18	53	AGGAAAGGCGAGAGGAAC	18	53
XLOC_003269	TGCGACGGGAAGTGTGAC	18	56	AGTGCTGACATGGATCTTGG	20	55
XLOC_012550	GCACCCACTCCACACAAG	18	55	CCCTCAGGAAAGGACACTC	19	54
XLOC_018091	GTGCTGACATGGATCTTGG	19	53	GGGTGACACTGCTGCTAC	18	55
XLOC_008974	TGAGGTCCCCGTCGTAAG	18	55	CATAGAGGTTAGGTGTGATTAGC	23	54
102188530	GGCTCCTGCTCCTCTTAG	18	53	CTGGTGGGATGTCTTCTTC	19	53
