# Supplementary material for: Identification and analysis of differentially expressed long non-coding RNAs between multiparous and uniparous goat (Capra hircus) ovaries
Source: PLoS One. 2017 Sep 21;12(9):e0183163. doi: 10.1371/journal.pone.0183163 (PMC5608193; doi:10.1371/journal.pone.0183163)
Supplement: S2 Table — (XLSX) [file pone.0183163.s003.xlsx]

## Sheet: Sheet1
Table 2 clean data and statistics than rRNA of soap
sample	pair-end reads	PE mapping reads	SE mapping reads
Uni	52178296	4874 (0.01%)	22832 (0.02%)
Mul	55077126	3420 (0.01%)	30819 (0.03%)
