# Supplementary material for: Identification and analysis of differentially expressed long non-coding RNAs between multiparous and uniparous goat (Capra hircus) ovaries
Source: PLoS One. 2017 Sep 21;12(9):e0183163. doi: 10.1371/journal.pone.0183163 (PMC5608193; doi:10.1371/journal.pone.0183163)
Supplement: S3 Table — (XLSX) [file pone.0183163.s004.xlsx]

## Sheet: Sheet1
Table 3 clean data after removal of rRNA and tophat genome comparison tables
Project	Mul		Uni
	Left Quantity（%）	Right Quantity（%）	Left Quantity（%）	Right Quantity（%）
Total reads	54790345	54748610	51950045	51917299
	1	1	1	1
Multiple mapped	5817132	5595329	4749057	4575036
	0.1062	0.1022	0.0914	0.0881
unique mapped	39038519 71.25%	36651614	39376420 75.80%	36683613
		0.6695		0.7066
Unmapped reads	9934694	12501667	7824568	10658650
	0.1813	0.2283	0.1506	0.2053
Total mapped	44855651	422469443	44125477	41258649
	0.8187	0.7717	0.8494	0.7947
