# Supplementary material for: Identification and analysis of differentially expressed long non-coding RNAs between multiparous and uniparous goat (Capra hircus) ovaries
Source: PLoS One. 2017 Sep 21;12(9):e0183163. doi: 10.1371/journal.pone.0183163 (PMC5608193; doi:10.1371/journal.pone.0183163)
Supplement: S4 Table — (XLS) [file pone.0183163.s005.xls]

## Sheet: Sheet1
	S4 Table. Cuffcompare category to distinguish transcripts by 12 symbols
Priority	Code	Description
1	=	Complete match of intron chain
2	c	Contained
3	j	Potentially novel isoform (fragment): at least one splice junction is shared with a reference transcript
4	e	Single exon transfrag overlapping a reference exon and at least 10 bp of a reference intron, indicating a possible pre-mRNA fragment.
5	i	A transfrag falling entirely within a reference intron
6	o	Generic exonic overlap with a reference transcript
7	p	Possible polymerase run-on fragment (within 2Kbases of a reference transcript)
8	r	Repeat. Currently determined by looking at the soft-masked reference sequence and applied to transcripts where at least 50% of the bases are lower case
9	u	Unknown, intergenic transcript
10	x	Exonic overlap with reference on the opposite strand
11	s	An intron of the transfrag overlaps a reference intron on the opposite strand (likely due to read mapping errors)
12	.	(.tracking file only, indicates multiple classifications)
