# Supplementary material for: Identification and analysis of differentially expressed long non-coding RNAs between multiparous and uniparous goat (Capra hircus) ovaries
Source: PLoS One. 2017 Sep 21;12(9):e0183163. doi: 10.1371/journal.pone.0183163 (PMC5608193; doi:10.1371/journal.pone.0183163)
Supplement: S5 Table — (XLS) [file pone.0183163.s006.xls]

## Sheet: S5 Table
S5 Table. Result of comparison with known pre-miRNA
qid	sid	Identities	total	match	ql	qb	qe	sl	sb	se	expect	bits
hsa-mir-365a	TCONS_00320849	98	87	86	87	1	87	780	660	746	1e-40	165
mmu-mir-365-1	TCONS_00320849	97	87	85	87	1	87	780	660	746	3e-38	157
cfa-mir-365-1	TCONS_00320849	98	87	86	87	1	87	780	660	746	1e-40	165
hsa-mir-493	TCONS_00284825	97	89	87	89	1	89	780	280	192	2e-39	161
rno-mir-493	TCONS_00284825	97	85	83	84	1	84	780	278	194	9e-35	145
gga-mir-365-1	TCONS_00320849	97	85	83	85	1	85	780	662	746	4e-37	153
xtr-mir-365-1	TCONS_00320849	93	86	80	86	1	86	780	661	746	4e-28	123
mdo-mir-217	TCONS_00080255	92	82	76	82	1	82	328	283	202	8e-26	115
mdo-mir-365	TCONS_00320849	97	87	85	87	1	87	780	661	747	3e-38	157
bta-mir-365-1	TCONS_00320849	100	87	87	87	1	87	780	660	746	4e-43	172
mmu-mir-493	TCONS_00284825	96	82	79	83	3	83	780	273	193	3e-28	123
oan-mir-365	TCONS_00320849	97	83	81	83	1	83	780	663	745	6e-36	149
mml-mir-365-1	TCONS_00320849	98	87	86	87	1	87	780	660	746	1e-40	165
mml-mir-493	TCONS_00284825	97	89	87	89	1	89	780	280	192	2e-39	161
cfa-mir-493	TCONS_00284825	100	61	61	61	1	61	780	264	204	9e-28	121
ptr-mir-365-1	TCONS_00320849	98	86	85	86	1	86	780	661	746	4e-40	163
bta-mir-217	TCONS_00080255	97	110	107	110	1	110	328	302	195	1e-47	188
bta-mir-493	TCONS_00284825	100	89	89	89	1	89	780	280	192	3e-44	176
cfa-mir-217	TCONS_00080255	97	82	80	82	1	82	328	283	202	2e-35	147
bta-mir-2284a	TCONS_00284070	94	72	68	74	1	72	412	352	281	1e-24	111
bta-mir-2284c	TCONS_00304715	96	80	77	80	1	80	552	316	237	9e-32	135
bta-mir-2435	TCONS_00424188	91	70	64	70	1	70	359	61	130	1e-18	91.7
bta-mir-2482	TCONS_00533458	92	77	71	77	1	77	456	208	284	7e-23	105
eca-mir-365-2	TCONS_00320849	98	87	86	87	1	87	780	660	746	1e-40	165
eca-mir-217	TCONS_00080255	96	57	55	57	1	57	328	270	214	1e-20	97.6
eca-mir-493b	TCONS_00284825	95	89	85	89	1	89	780	280	192	1e-34	145
ssc-mir-365-1	TCONS_00320849	98	80	79	80	1	80	780	662	741	1e-36	151
ssc-mir-1285	TCONS_00308106	92	79	73	80	1	79	469	340	418	5e-24	109
tgu-mir-217	TCONS_00080255	94	73	69	73	1	73	328	280	208	3e-25	113
tgu-mir-365-1	TCONS_00320849	97	72	70	72	1	72	780	675	746	2e-29	127
ppy-mir-365-1	TCONS_00320849	98	87	86	87	1	87	780	660	746	1e-40	165
ppy-mir-493	TCONS_00284825	97	89	87	89	1	89	780	280	192	2e-39	161
oar-mir-493	TCONS_00284825	100	115	115	115	1	115	780	290	176	1e-59	228
aca-mir-217	TCONS_00080255	90	87	79	87	1	87	328	285	199	5e-24	109
cgr-mir-365	TCONS_00320849	97	81	79	81	1	81	780	666	746	9e-35	145
ggo-mir-365a	TCONS_00320849	98	110	108	111	2	111	780	646	755	6e-52	202
bta-mir-2285g	TCONS_00087926	87	64	56	61	1	61	572	132	69	3e-09	60
ssc-mir-217-2	TCONS_00080255	96	78	75	78	1	78	328	280	203	1e-30	131
ssc-mir-493	TCONS_00284825	98	83	82	83	1	83	780	275	193	2e-38	157
bta-mir-2285n-4	TCONS_00205426	91	86	79	86	1	86	242	145	60	9e-26	115
