# Supplementary material for: Identification and analysis of differentially expressed long non-coding RNAs between multiparous and uniparous goat (Capra hircus) ovaries
Source: PLoS One. 2017 Sep 21;12(9):e0183163. doi: 10.1371/journal.pone.0183163 (PMC5608193; doi:10.1371/journal.pone.0183163)
Supplement: S6 Table — (XLSX) [file pone.0183163.s007.xlsx]

## Sheet: S6 Table
S6 Table. Result of pre-miRNA prediction
#priid	priseq	miid	miseq	strand	SVM_probability	miRBase
TCONS_00521728:303-408	ugagggucauccauugagccggguuuaucaguaguuucucacagguuggauucccuggaAAGACACAAUGAUUAGCUUGCAGGgcauuuauuaaggaaggcucuug	TCONS_00521728:303-408:60_24	AAGACACAAUGAUUAGCUUGCAGG	3P	0.991318
TCONS_00004935:215-305	ugaaacucuaguacuUUGGCCACCUCAUGCGAAGAguugacucauuggaaaagacucugaugcugggagggauugagggcaggaggagaag	TCONS_00004935:215-305:16_20	UUGGCCACCUCAUGCGAAGA	5P	0.995178
TCONS_00004935:215-305	ugaaacucuaguacuUUGGCCACCUCAUGCGAAGAGuugacucauuggaaaagacucugaugcugggagggauugagggcaggaggagaag	TCONS_00004935:215-305:16_21	UUGGCCACCUCAUGCGAAGAG	5P	0.997903
TCONS_00004935:215-305	ugaaacucuaguacuUUGGCCACCUCAUGCGAAGAGUugacucauuggaaaagacucugaugcugggagggauugagggcaggaggagaag	TCONS_00004935:215-305:16_22	UUGGCCACCUCAUGCGAAGAGU	5P	0.993759
TCONS_00004935:215-305	ugaaacucuaguacuuUGGCCACCUCAUGCGAAGAGuugacucauuggaaaagacucugaugcugggagggauugagggcaggaggagaag	TCONS_00004935:215-305:17_20	UGGCCACCUCAUGCGAAGAG	5P	0.995912
TCONS_00004935:215-305	ugaaacucuaguacuuUGGCCACCUCAUGCGAAGAGUugacucauuggaaaagacucugaugcugggagggauugagggcaggaggagaag	TCONS_00004935:215-305:17_21	UGGCCACCUCAUGCGAAGAGU	5P	0.99799
TCONS_00004935:215-305	ugaaacucuaguacuuUGGCCACCUCAUGCGAAGAGUUgacucauuggaaaagacucugaugcugggagggauugagggcaggaggagaag	TCONS_00004935:215-305:17_22	UGGCCACCUCAUGCGAAGAGUU	5P	0.995707
TCONS_00004935:215-305	ugaaacucuaguacuuuGGCCACCUCAUGCGAAGAGUugacucauuggaaaagacucugaugcugggagggauugagggcaggaggagaag	TCONS_00004935:215-305:18_20	GGCCACCUCAUGCGAAGAGU	5P	0.991425
TCONS_00004935:215-305	ugaaacucuaguacuuuggccaccucaugcgaagaguugacucauuggaaaaGACUCUGAUGCUGGGAGGGAUUGAgggcaggaggagaag	TCONS_00004935:215-305:53_24	GACUCUGAUGCUGGGAGGGAUUGA	3P	0.991842
TCONS_00004935:215-305	ugaaacucuaguacuuuggccaccucaugcgaagaguugacucauuggaaaagACUCUGAUGCUGGGAGGGAUUGAgggcaggaggagaag	TCONS_00004935:215-305:54_23	ACUCUGAUGCUGGGAGGGAUUGA	3P	0.998261
TCONS_00004935:215-305	ugaaacucuaguacuuuggccaccucaugcgaagaguugacucauuggaaaagaCUCUGAUGCUGGGAGGGAUUGAgggcaggaggagaag	TCONS_00004935:215-305:55_22	CUCUGAUGCUGGGAGGGAUUGA	3P	0.999074
TCONS_00004935:215-305	ugaaacucuaguacuuuggccaccucaugcgaagaguugacucauuggaaaagaCUCUGAUGCUGGGAGGGAUUGAGggcaggaggagaag	TCONS_00004935:215-305:55_23	CUCUGAUGCUGGGAGGGAUUGAG	3P	0.997618
TCONS_00004935:215-305	ugaaacucuaguacuuuggccaccucaugcgaagaguugacucauuggaaaagacUCUGAUGCUGGGAGGGAUUGAgggcaggaggagaag	TCONS_00004935:215-305:56_21	UCUGAUGCUGGGAGGGAUUGA	3P	0.998104
TCONS_00004935:215-305	ugaaacucuaguacuuuggccaccucaugcgaagaguugacucauuggaaaagacUCUGAUGCUGGGAGGGAUUGAGggcaggaggagaag	TCONS_00004935:215-305:56_22	UCUGAUGCUGGGAGGGAUUGAG	3P	0.998195
TCONS_00004935:215-305	ugaaacucuaguacuuuggccaccucaugcgaagaguugacucauuggaaaagacUCUGAUGCUGGGAGGGAUUGAGGgcaggaggagaag	TCONS_00004935:215-305:56_23	UCUGAUGCUGGGAGGGAUUGAGG	3P	0.994919
TCONS_00004935:215-305	ugaaacucuaguacuuuggccaccucaugcgaagaguugacucauuggaaaagacuCUGAUGCUGGGAGGGAUUGAGGgcaggaggagaag	TCONS_00004935:215-305:57_22	CUGAUGCUGGGAGGGAUUGAGG	3P	0.992604
TCONS_00544478:211-285	agcaGUGCAACUUGGGGUUUGGGAUUAguuaaaaaaaguagggacugaugugggccucgagagugcugcuaacaa	TCONS_00544478:211-285:5_23	GUGCAACUUGGGGUUUGGGAUUA	5P	0.995652
TCONS_00544478:211-285	agcaGUGCAACUUGGGGUUUGGGAUUAGuuaaaaaaaguagggacugaugugggccucgagagugcugcuaacaa	TCONS_00544478:211-285:5_24	GUGCAACUUGGGGUUUGGGAUUAG	5P	0.997093
TCONS_00544478:211-285	agcagUGCAACUUGGGGUUUGGGAUUaguuaaaaaaaguagggacugaugugggccucgagagugcugcuaacaa	TCONS_00544478:211-285:6_21	UGCAACUUGGGGUUUGGGAUU	5P	0.991432
TCONS_00544478:211-285	agcagUGCAACUUGGGGUUUGGGAUUAguuaaaaaaaguagggacugaugugggccucgagagugcugcuaacaa	TCONS_00544478:211-285:6_22	UGCAACUUGGGGUUUGGGAUUA	5P	0.999475
TCONS_00544478:211-285	agcagUGCAACUUGGGGUUUGGGAUUAGuuaaaaaaaguagggacugaugugggccucgagagugcugcuaacaa	TCONS_00544478:211-285:6_23	UGCAACUUGGGGUUUGGGAUUAG	5P	0.999612
TCONS_00544478:211-285	agcagUGCAACUUGGGGUUUGGGAUUAGUuaaaaaaaguagggacugaugugggccucgagagugcugcuaacaa	TCONS_00544478:211-285:6_24	UGCAACUUGGGGUUUGGGAUUAGU	5P	0.999527
TCONS_00544478:211-285	agcaguGCAACUUGGGGUUUGGGAUUaguuaaaaaaaguagggacugaugugggccucgagagugcugcuaacaa	TCONS_00544478:211-285:7_20	GCAACUUGGGGUUUGGGAUU	5P	0.997399
TCONS_00544478:211-285	agcaguGCAACUUGGGGUUUGGGAUUAguuaaaaaaaguagggacugaugugggccucgagagugcugcuaacaa	TCONS_00544478:211-285:7_21	GCAACUUGGGGUUUGGGAUUA	5P	0.999872
TCONS_00544478:211-285	agcaguGCAACUUGGGGUUUGGGAUUAGuuaaaaaaaguagggacugaugugggccucgagagugcugcuaacaa	TCONS_00544478:211-285:7_22	GCAACUUGGGGUUUGGGAUUAG	5P	0.999893
TCONS_00544478:211-285	agcaguGCAACUUGGGGUUUGGGAUUAGUuaaaaaaaguagggacugaugugggccucgagagugcugcuaacaa	TCONS_00544478:211-285:7_23	GCAACUUGGGGUUUGGGAUUAGU	5P	0.999925
TCONS_00544478:211-285	agcaguGCAACUUGGGGUUUGGGAUUAGUUaaaaaaaguagggacugaugugggccucgagagugcugcuaacaa	TCONS_00544478:211-285:7_24	GCAACUUGGGGUUUGGGAUUAGUU	5P	0.999043
TCONS_00544478:211-285	agcagugCAACUUGGGGUUUGGGAUUAguuaaaaaaaguagggacugaugugggccucgagagugcugcuaacaa	TCONS_00544478:211-285:8_20	CAACUUGGGGUUUGGGAUUA	5P	0.999885
TCONS_00544478:211-285	agcagugCAACUUGGGGUUUGGGAUUAGuuaaaaaaaguagggacugaugugggccucgagagugcugcuaacaa	TCONS_00544478:211-285:8_21	CAACUUGGGGUUUGGGAUUAG	5P	0.999913
TCONS_00544478:211-285	agcagugCAACUUGGGGUUUGGGAUUAGUuaaaaaaaguagggacugaugugggccucgagagugcugcuaacaa	TCONS_00544478:211-285:8_22	CAACUUGGGGUUUGGGAUUAGU	5P	0.999981
TCONS_00544478:211-285	agcagugCAACUUGGGGUUUGGGAUUAGUUaaaaaaaguagggacugaugugggccucgagagugcugcuaacaa	TCONS_00544478:211-285:8_23	CAACUUGGGGUUUGGGAUUAGUU	5P	0.999742
TCONS_00544478:211-285	agcagugcAACUUGGGGUUUGGGAUUAGuuaaaaaaaguagggacugaugugggccucgagagugcugcuaacaa	TCONS_00544478:211-285:9_20	AACUUGGGGUUUGGGAUUAG	5P	0.999614
TCONS_00544478:211-285	agcagugcAACUUGGGGUUUGGGAUUAGUuaaaaaaaguagggacugaugugggccucgagagugcugcuaacaa	TCONS_00544478:211-285:9_21	AACUUGGGGUUUGGGAUUAGU	5P	0.999968
TCONS_00544478:211-285	agcagugcAACUUGGGGUUUGGGAUUAGUUaaaaaaaguagggacugaugugggccucgagagugcugcuaacaa	TCONS_00544478:211-285:9_22	AACUUGGGGUUUGGGAUUAGUU	5P	0.999789
TCONS_00544478:211-285	agcagugcaACUUGGGGUUUGGGAUUAGUuaaaaaaaguagggacugaugugggccucgagagugcugcuaacaa	TCONS_00544478:211-285:10_20	ACUUGGGGUUUGGGAUUAGU	5P	0.996953
TCONS_00544478:211-285	agcagugcaACUUGGGGUUUGGGAUUAGUUaaaaaaaguagggacugaugugggccucgagagugcugcuaacaa	TCONS_00544478:211-285:10_21	ACUUGGGGUUUGGGAUUAGUU	5P	0.993969
TCONS_00544478:211-285	agcagugcaacuugggguuugggauuaguuaaaaaaaguagggACUGAUGUGGGCCUCGAGAGUgcugcuaacaa	TCONS_00544478:211-285:44_21	ACUGAUGUGGGCCUCGAGAGU	3P	0.997527
TCONS_00544478:211-285	agcagugcaacuugggguuugggauuaguuaaaaaaaguagggACUGAUGUGGGCCUCGAGAGUGcugcuaacaa	TCONS_00544478:211-285:44_22	ACUGAUGUGGGCCUCGAGAGUG	3P	0.999127
TCONS_00544478:211-285	agcagugcaacuugggguuugggauuaguuaaaaaaaguagggACUGAUGUGGGCCUCGAGAGUGCugcuaacaa	TCONS_00544478:211-285:44_23	ACUGAUGUGGGCCUCGAGAGUGC	3P	0.993855
TCONS_00544478:211-285	agcagugcaacuugggguuugggauuaguuaaaaaaaguagggaCUGAUGUGGGCCUCGAGAGUgcugcuaacaa	TCONS_00544478:211-285:45_20	CUGAUGUGGGCCUCGAGAGU	3P	0.999397
TCONS_00544478:211-285	agcagugcaacuugggguuugggauuaguuaaaaaaaguagggaCUGAUGUGGGCCUCGAGAGUGcugcuaacaa	TCONS_00544478:211-285:45_21	CUGAUGUGGGCCUCGAGAGUG	3P	0.999902
TCONS_00544478:211-285	agcagugcaacuugggguuugggauuaguuaaaaaaaguagggaCUGAUGUGGGCCUCGAGAGUGCugcuaacaa	TCONS_00544478:211-285:45_22	CUGAUGUGGGCCUCGAGAGUGC	3P	0.998984
TCONS_00544478:211-285	agcagugcaacuugggguuugggauuaguuaaaaaaaguagggaCUGAUGUGGGCCUCGAGAGUGCUgcuaacaa	TCONS_00544478:211-285:45_23	CUGAUGUGGGCCUCGAGAGUGCU	3P	0.997271
TCONS_00544478:211-285	agcagugcaacuugggguuugggauuaguuaaaaaaaguagggacUGAUGUGGGCCUCGAGAGUGcugcuaacaa	TCONS_00544478:211-285:46_20	UGAUGUGGGCCUCGAGAGUG	3P	0.999969
TCONS_00544478:211-285	agcagugcaacuugggguuugggauuaguuaaaaaaaguagggacUGAUGUGGGCCUCGAGAGUGCugcuaacaa	TCONS_00544478:211-285:46_21	UGAUGUGGGCCUCGAGAGUGC	3P	0.999434
TCONS_00544478:211-285	agcagugcaacuugggguuugggauuaguuaaaaaaaguagggacUGAUGUGGGCCUCGAGAGUGCUgcuaacaa	TCONS_00544478:211-285:46_22	UGAUGUGGGCCUCGAGAGUGCU	3P	0.998469
TCONS_00544478:211-285	agcagugcaacuugggguuugggauuaguuaaaaaaaguagggacuGAUGUGGGCCUCGAGAGUGCugcuaacaa	TCONS_00544478:211-285:47_20	GAUGUGGGCCUCGAGAGUGC	3P	0.998516
TCONS_00544478:211-285	agcagugcaacuugggguuugggauuaguuaaaaaaaguagggacuGAUGUGGGCCUCGAGAGUGCUgcuaacaa	TCONS_00544478:211-285:47_21	GAUGUGGGCCUCGAGAGUGCU	3P	0.99309
TCONS_00172678:4-69	aggCCCCAGCCGCUGCACCUUUCAGcaagcuugcguccuuguccggggaauguauggcugcggcaa	TCONS_00172678:4-69:4_22	CCCCAGCCGCUGCACCUUUCAG	5P	0.9967
TCONS_00172678:4-69	aggCCCCAGCCGCUGCACCUUUCAGCaagcuugcguccuuguccggggaauguauggcugcggcaa	TCONS_00172678:4-69:4_23	CCCCAGCCGCUGCACCUUUCAGC	5P	0.997867
TCONS_00172678:4-69	aggCCCCAGCCGCUGCACCUUUCAGCAagcuugcguccuuguccggggaauguauggcugcggcaa	TCONS_00172678:4-69:4_24	CCCCAGCCGCUGCACCUUUCAGCA	5P	0.996777
TCONS_00172678:4-69	aggcCCCAGCCGCUGCACCUUUCAGcaagcuugcguccuuguccggggaauguauggcugcggcaa	TCONS_00172678:4-69:5_21	CCCAGCCGCUGCACCUUUCAG	5P	0.998909
TCONS_00172678:4-69	aggcCCCAGCCGCUGCACCUUUCAGCaagcuugcguccuuguccggggaauguauggcugcggcaa	TCONS_00172678:4-69:5_22	CCCAGCCGCUGCACCUUUCAGC	5P	0.999277
TCONS_00172678:4-69	aggcCCCAGCCGCUGCACCUUUCAGCAagcuugcguccuuguccggggaauguauggcugcggcaa	TCONS_00172678:4-69:5_23	CCCAGCCGCUGCACCUUUCAGCA	5P	0.998899
TCONS_00172678:4-69	aggcCCCAGCCGCUGCACCUUUCAGCAAgcuugcguccuuguccggggaauguauggcugcggcaa	TCONS_00172678:4-69:5_24	CCCAGCCGCUGCACCUUUCAGCAA	5P	0.998406
TCONS_00172678:4-69	aggccCCAGCCGCUGCACCUUUCAGcaagcuugcguccuuguccggggaauguauggcugcggcaa	TCONS_00172678:4-69:6_20	CCAGCCGCUGCACCUUUCAG	5P	0.998509
TCONS_00172678:4-69	aggccCCAGCCGCUGCACCUUUCAGCaagcuugcguccuuguccggggaauguauggcugcggcaa	TCONS_00172678:4-69:6_21	CCAGCCGCUGCACCUUUCAGC	5P	0.999276
TCONS_00172678:4-69	aggccCCAGCCGCUGCACCUUUCAGCAagcuugcguccuuguccggggaauguauggcugcggcaa	TCONS_00172678:4-69:6_22	CCAGCCGCUGCACCUUUCAGCA	5P	0.998842
TCONS_00172678:4-69	aggccCCAGCCGCUGCACCUUUCAGCAAgcuugcguccuuguccggggaauguauggcugcggcaa	TCONS_00172678:4-69:6_23	CCAGCCGCUGCACCUUUCAGCAA	5P	0.997383
TCONS_00172678:4-69	aggcccCAGCCGCUGCACCUUUCAGCaagcuugcguccuuguccggggaauguauggcugcggcaa	TCONS_00172678:4-69:7_20	CAGCCGCUGCACCUUUCAGC	5P	0.999173
TCONS_00172678:4-69	aggcccCAGCCGCUGCACCUUUCAGCAagcuugcguccuuguccggggaauguauggcugcggcaa	TCONS_00172678:4-69:7_21	CAGCCGCUGCACCUUUCAGCA	5P	0.998597
TCONS_00172678:4-69	aggcccCAGCCGCUGCACCUUUCAGCAAgcuugcguccuuguccggggaauguauggcugcggcaa	TCONS_00172678:4-69:7_22	CAGCCGCUGCACCUUUCAGCAA	5P	0.995452
TCONS_00172678:4-69	aggccccagccgcugcaccuuucagcaagcuugcguccuUGUCCGGGGAAUGUAUGGCUGCggcaa	TCONS_00172678:4-69:40_22	UGUCCGGGGAAUGUAUGGCUGC	3P	0.994915
TCONS_00172678:4-69	aggccccagccgcugcaccuuucagcaagcuugcguccuUGUCCGGGGAAUGUAUGGCUGCGgcaa	TCONS_00172678:4-69:40_23	UGUCCGGGGAAUGUAUGGCUGCG	3P	0.999333
TCONS_00172678:4-69	aggccccagccgcugcaccuuucagcaagcuugcguccuUGUCCGGGGAAUGUAUGGCUGCGGcaa	TCONS_00172678:4-69:40_24	UGUCCGGGGAAUGUAUGGCUGCGG	3P	0.999234
TCONS_00172678:4-69	aggccccagccgcugcaccuuucagcaagcuugcguccuuGUCCGGGGAAUGUAUGGCUGCggcaa	TCONS_00172678:4-69:41_21	GUCCGGGGAAUGUAUGGCUGC	3P	0.999049
TCONS_00172678:4-69	aggccccagccgcugcaccuuucagcaagcuugcguccuuGUCCGGGGAAUGUAUGGCUGCGgcaa	TCONS_00172678:4-69:41_22	GUCCGGGGAAUGUAUGGCUGCG	3P	0.999839
TCONS_00172678:4-69	aggccccagccgcugcaccuuucagcaagcuugcguccuuGUCCGGGGAAUGUAUGGCUGCGGcaa	TCONS_00172678:4-69:41_23	GUCCGGGGAAUGUAUGGCUGCGG	3P	0.999852
TCONS_00172678:4-69	aggccccagccgcugcaccuuucagcaagcuugcguccuuGUCCGGGGAAUGUAUGGCUGCGGCaa	TCONS_00172678:4-69:41_24	GUCCGGGGAAUGUAUGGCUGCGGC	3P	0.997992
TCONS_00172678:4-69	aggccccagccgcugcaccuuucagcaagcuugcguccuugUCCGGGGAAUGUAUGGCUGCggcaa	TCONS_00172678:4-69:42_20	UCCGGGGAAUGUAUGGCUGC	3P	0.999059
TCONS_00172678:4-69	aggccccagccgcugcaccuuucagcaagcuugcguccuugUCCGGGGAAUGUAUGGCUGCGgcaa	TCONS_00172678:4-69:42_21	UCCGGGGAAUGUAUGGCUGCG	3P	0.999804
TCONS_00172678:4-69	aggccccagccgcugcaccuuucagcaagcuugcguccuugUCCGGGGAAUGUAUGGCUGCGGcaa	TCONS_00172678:4-69:42_22	UCCGGGGAAUGUAUGGCUGCGG	3P	0.999871
TCONS_00172678:4-69	aggccccagccgcugcaccuuucagcaagcuugcguccuugUCCGGGGAAUGUAUGGCUGCGGCaa	TCONS_00172678:4-69:42_23	UCCGGGGAAUGUAUGGCUGCGGC	3P	0.998789
TCONS_00172678:4-69	aggccccagccgcugcaccuuucagcaagcuugcguccuuguCCGGGGAAUGUAUGGCUGCGgcaa	TCONS_00172678:4-69:43_20	CCGGGGAAUGUAUGGCUGCG	3P	0.998316
TCONS_00172678:4-69	aggccccagccgcugcaccuuucagcaagcuugcguccuuguCCGGGGAAUGUAUGGCUGCGGcaa	TCONS_00172678:4-69:43_21	CCGGGGAAUGUAUGGCUGCGG	3P	0.999082
TCONS_00172678:4-69	aggccccagccgcugcaccuuucagcaagcuugcguccuuguCCGGGGAAUGUAUGGCUGCGGCaa	TCONS_00172678:4-69:43_22	CCGGGGAAUGUAUGGCUGCGGC	3P	0.993593
TCONS_00172678:4-69	aggccccagccgcugcaccuuucagcaagcuugcguccuugucCGGGGAAUGUAUGGCUGCGGcaa	TCONS_00172678:4-69:44_20	CGGGGAAUGUAUGGCUGCGG	3P	0.999715
TCONS_00172678:4-69	aggccccagccgcugcaccuuucagcaagcuugcguccuugucCGGGGAAUGUAUGGCUGCGGCaa	TCONS_00172678:4-69:44_21	CGGGGAAUGUAUGGCUGCGGC	3P	0.997872
TCONS_00172678:4-69	aggccccagccgcugcaccuuucagcaagcuugcguccuuguccGGGGAAUGUAUGGCUGCGGCaa	TCONS_00172678:4-69:45_20	GGGGAAUGUAUGGCUGCGGC	3P	0.991405
TCONS_00347067:48-156	gaaugcuuuuauuauaaucUGAUUUAACUACUCUAUUUCucaguaucugaaucaauaccagaaagaagagugguaaauaaauaugaauaugggugaggcauuuuugagu	TCONS_00347067:48-156:20_20	UGAUUUAACUACUCUAUUUC	5P	0.99026
TCONS_00347067:48-156	gaaugcuuuuauuauaaucUGAUUUAACUACUCUAUUUCUcaguaucugaaucaauaccagaaagaagagugguaaauaaauaugaauaugggugaggcauuuuugagu	TCONS_00347067:48-156:20_21	UGAUUUAACUACUCUAUUUCU	5P	0.99266
TCONS_00347067:48-156	gaaugcuuuuauuauaaucuGAUUUAACUACUCUAUUUCUcaguaucugaaucaauaccagaaagaagagugguaaauaaauaugaauaugggugaggcauuuuugagu	TCONS_00347067:48-156:21_20	GAUUUAACUACUCUAUUUCU	5P	0.998867
TCONS_00347067:48-156	gaaugcuuuuauuauaaucuGAUUUAACUACUCUAUUUCUCaguaucugaaucaauaccagaaagaagagugguaaauaaauaugaauaugggugaggcauuuuugagu	TCONS_00347067:48-156:21_21	GAUUUAACUACUCUAUUUCUC	5P	0.996958
TCONS_00347067:48-156	gaaugcuuuuauuauaaucugAUUUAACUACUCUAUUUCUCaguaucugaaucaauaccagaaagaagagugguaaauaaauaugaauaugggugaggcauuuuugagu	TCONS_00347067:48-156:22_20	AUUUAACUACUCUAUUUCUC	5P	0.999319
TCONS_00347067:48-156	gaaugcuuuuauuauaaucugAUUUAACUACUCUAUUUCUCAguaucugaaucaauaccagaaagaagagugguaaauaaauaugaauaugggugaggcauuuuugagu	TCONS_00347067:48-156:22_21	AUUUAACUACUCUAUUUCUCA	5P	0.996674
TCONS_00347067:48-156	gaaugcuuuuauuauaaucugaUUUAACUACUCUAUUUCUCAguaucugaaucaauaccagaaagaagagugguaaauaaauaugaauaugggugaggcauuuuugagu	TCONS_00347067:48-156:23_20	UUUAACUACUCUAUUUCUCA	5P	0.998536
TCONS_00347067:48-156	gaaugcuuuuauuauaaucugaUUUAACUACUCUAUUUCUCAGuaucugaaucaauaccagaaagaagagugguaaauaaauaugaauaugggugaggcauuuuugagu	TCONS_00347067:48-156:23_21	UUUAACUACUCUAUUUCUCAG	5P	0.992913
TCONS_00347067:48-156	gaaugcuuuuauuauaaucugauUUAACUACUCUAUUUCUCAGuaucugaaucaauaccagaaagaagagugguaaauaaauaugaauaugggugaggcauuuuugagu	TCONS_00347067:48-156:24_20	UUAACUACUCUAUUUCUCAG	5P	0.991434
TCONS_00347067:48-156	gaaugcuuuuauuauaaucugauuuaacuacucuauuucucaguaucugaaucaauaccAGAAAGAAGAGUGGUAAAUAAAUaugaauaugggugaggcauuuuugagu	TCONS_00347067:48-156:60_23	AGAAAGAAGAGUGGUAAAUAAAU	3P	0.999733
TCONS_00347067:48-156	gaaugcuuuuauuauaaucugauuuaacuacucuauuucucaguaucugaaucaauaccaGAAAGAAGAGUGGUAAAUAAAUaugaauaugggugaggcauuuuugagu	TCONS_00347067:48-156:61_22	GAAAGAAGAGUGGUAAAUAAAU	3P	0.997365
TCONS_00347067:48-156	gaaugcuuuuauuauaaucugauuuaacuacucuauuucucaguaucugaaucaauaccaGAAAGAAGAGUGGUAAAUAAAUAugaauaugggugaggcauuuuugagu	TCONS_00347067:48-156:61_23	GAAAGAAGAGUGGUAAAUAAAUA	3P	0.999198
TCONS_00347067:48-156	gaaugcuuuuauuauaaucugauuuaacuacucuauuucucaguaucugaaucaauaccaGAAAGAAGAGUGGUAAAUAAAUAUgaauaugggugaggcauuuuugagu	TCONS_00347067:48-156:61_24	GAAAGAAGAGUGGUAAAUAAAUAU	3P	0.998008
TCONS_00408943:256-355	cuuucauaauuaaaugcucgcACCUGGUCUCUUUUAUUUUGgggucuuauaauauccauugauuugaggaagcccaggucuauaauuguauuuuguguca	TCONS_00408943:256-355:22_20	ACCUGGUCUCUUUUAUUUUG	5P	0.999642
TCONS_00408943:256-355	cuuucauaauuaaaugcucgcACCUGGUCUCUUUUAUUUUGGggucuuauaauauccauugauuugaggaagcccaggucuauaauuguauuuuguguca	TCONS_00408943:256-355:22_21	ACCUGGUCUCUUUUAUUUUGG	5P	0.995071
TCONS_00408943:256-355	cuuucauaauuaaaugcucgcaccuggucucuuuuauuuuggggucuuauaauaucCAUUGAUUUGAGGAAGCCCAGGUcuauaauuguauuuuguguca	TCONS_00408943:256-355:57_23	CAUUGAUUUGAGGAAGCCCAGGU	3P	0.99699
TCONS_00408943:256-355	cuuucauaauuaaaugcucgcaccuggucucuuuuauuuuggggucuuauaauauccAUUGAUUUGAGGAAGCCCAGGUcuauaauuguauuuuguguca	TCONS_00408943:256-355:58_22	AUUGAUUUGAGGAAGCCCAGGU	3P	0.997268
TCONS_00408943:256-355	cuuucauaauuaaaugcucgcaccuggucucuuuuauuuuggggucuuauaauauccAUUGAUUUGAGGAAGCCCAGGUCuauaauuguauuuuguguca	TCONS_00408943:256-355:58_23	AUUGAUUUGAGGAAGCCCAGGUC	3P	0.995389
TCONS_00408943:256-355	cuuucauaauuaaaugcucgcaccuggucucuuuuauuuuggggucuuauaauauccAUUGAUUUGAGGAAGCCCAGGUCUauaauuguauuuuguguca	TCONS_00408943:256-355:58_24	AUUGAUUUGAGGAAGCCCAGGUCU	3P	0.995227
TCONS_00408943:256-355	cuuucauaauuaaaugcucgcaccuggucucuuuuauuuuggggucuuauaauauccaUUGAUUUGAGGAAGCCCAGGUcuauaauuguauuuuguguca	TCONS_00408943:256-355:59_21	UUGAUUUGAGGAAGCCCAGGU	3P	0.990794
TCONS_00408943:256-355	cuuucauaauuaaaugcucgcaccuggucucuuuuauuuuggggucuuauaauauccaUUGAUUUGAGGAAGCCCAGGUCuauaauuguauuuuguguca	TCONS_00408943:256-355:59_22	UUGAUUUGAGGAAGCCCAGGUC	3P	0.992319
TCONS_00408943:256-355	cuuucauaauuaaaugcucgcaccuggucucuuuuauuuuggggucuuauaauauccaUUGAUUUGAGGAAGCCCAGGUCUauaauuguauuuuguguca	TCONS_00408943:256-355:59_23	UUGAUUUGAGGAAGCCCAGGUCU	3P	0.996239
TCONS_00408943:256-355	cuuucauaauuaaaugcucgcaccuggucucuuuuauuuuggggucuuauaauauccaUUGAUUUGAGGAAGCCCAGGUCUAuaauuguauuuuguguca	TCONS_00408943:256-355:59_24	UUGAUUUGAGGAAGCCCAGGUCUA	3P	0.997087
TCONS_00408943:256-355	cuuucauaauuaaaugcucgcaccuggucucuuuuauuuuggggucuuauaauauccauUGAUUUGAGGAAGCCCAGGUCUauaauuguauuuuguguca	TCONS_00408943:256-355:60_22	UGAUUUGAGGAAGCCCAGGUCU	3P	0.990784
TCONS_00408943:256-355	cuuucauaauuaaaugcucgcaccuggucucuuuuauuuuggggucuuauaauauccauUGAUUUGAGGAAGCCCAGGUCUAuaauuguauuuuguguca	TCONS_00408943:256-355:60_23	UGAUUUGAGGAAGCCCAGGUCUA	3P	0.991995
TCONS_00408943:256-355	cuuucauaauuaaaugcucgcaccuggucucuuuuauuuuggggucuuauaauauccauuGAUUUGAGGAAGCCCAGGUCUAuaauuguauuuuguguca	TCONS_00408943:256-355:61_22	GAUUUGAGGAAGCCCAGGUCUA	3P	0.991305
TCONS_00193079:70-177	ucuugguggguccuugggaagggagcgggggugggggcacugagugcauucaggugcugAGUCCAGCCCAUCACCUGACUGGgcuucacaaggcaaagcaaacaagga	TCONS_00193079:70-177:60_23	AGUCCAGCCCAUCACCUGACUGG	3P	0.996535
TCONS_00193079:70-177	ucuugguggguccuugggaagggagcgggggugggggcacugagugcauucaggugcugaGUCCAGCCCAUCACCUGACUGGgcuucacaaggcaaagcaaacaagga	TCONS_00193079:70-177:61_22	GUCCAGCCCAUCACCUGACUGG	3P	0.991197
TCONS_00227461:89-190	uggccuccgagaaagcaGAGCUGGCAGGGAAGCCCCAGgagucccuccuccucuccuuccugcuguuccugcccuucucuguuuccuugccuucccuucucu	TCONS_00227461:89-190:18_21	GAGCUGGCAGGGAAGCCCCAG	5P	0.994259
TCONS_00227461:89-190	uggccuccgagaaagcagAGCUGGCAGGGAAGCCCCAGgagucccuccuccucuccuuccugcuguuccugcccuucucuguuuccuugccuucccuucucu	TCONS_00227461:89-190:19_20	AGCUGGCAGGGAAGCCCCAG	5P	0.997757
TCONS_00227461:89-190	uggccuccgagaaagcagAGCUGGCAGGGAAGCCCCAGGagucccuccuccucuccuuccugcuguuccugcccuucucuguuuccuugccuucccuucucu	TCONS_00227461:89-190:19_21	AGCUGGCAGGGAAGCCCCAGG	5P	0.993379
TCONS_00227461:89-190	uggccuccgagaaagcagaGCUGGCAGGGAAGCCCCAGGagucccuccuccucuccuuccugcuguuccugcccuucucuguuuccuugccuucccuucucu	TCONS_00227461:89-190:20_20	GCUGGCAGGGAAGCCCCAGG	5P	0.995721
TCONS_00227461:89-190	uggccuccgagaaagcagagcuggcagggaagccccaggagucccuccuccucuCCUUCCUGCUGUUCCUGCCCUUCUcuguuuccuugccuucccuucucu	TCONS_00227461:89-190:55_24	CCUUCCUGCUGUUCCUGCCCUUCU	3P	0.997059
TCONS_00227461:89-190	uggccuccgagaaagcagagcuggcagggaagccccaggagucccuccuccucucCUUCCUGCUGUUCCUGCCCUUCucuguuuccuugccuucccuucucu	TCONS_00227461:89-190:56_22	CUUCCUGCUGUUCCUGCCCUUC	3P	0.99263
TCONS_00227461:89-190	uggccuccgagaaagcagagcuggcagggaagccccaggagucccuccuccucucCUUCCUGCUGUUCCUGCCCUUCUcuguuuccuugccuucccuucucu	TCONS_00227461:89-190:56_23	CUUCCUGCUGUUCCUGCCCUUCU	3P	0.999045
TCONS_00227461:89-190	uggccuccgagaaagcagagcuggcagggaagccccaggagucccuccuccucucCUUCCUGCUGUUCCUGCCCUUCUCuguuuccuugccuucccuucucu	TCONS_00227461:89-190:56_24	CUUCCUGCUGUUCCUGCCCUUCUC	3P	0.990225
TCONS_00227461:89-190	uggccuccgagaaagcagagcuggcagggaagccccaggagucccuccuccucuccUUCCUGCUGUUCCUGCCCUUCUcuguuuccuugccuucccuucucu	TCONS_00227461:89-190:57_22	UUCCUGCUGUUCCUGCCCUUCU	3P	0.998031
TCONS_00263163:323-397	ccaaagGGGCCACAGCAUUUCUGAGGGCAgugcccacgccccccacccgcccgggaaaugaguggcucaguuuua	TCONS_00263163:323-397:7_23	GGGCCACAGCAUUUCUGAGGGCA	5P	0.998141
TCONS_00263163:323-397	ccaaagGGGCCACAGCAUUUCUGAGGGCAGugcccacgccccccacccgcccgggaaaugaguggcucaguuuua	TCONS_00263163:323-397:7_24	GGGCCACAGCAUUUCUGAGGGCAG	5P	0.994548
TCONS_00263163:323-397	ccaaaggGGCCACAGCAUUUCUGAGGGcagugcccacgccccccacccgcccgggaaaugaguggcucaguuuua	TCONS_00263163:323-397:8_20	GGCCACAGCAUUUCUGAGGG	5P	0.99816
TCONS_00263163:323-397	ccaaaggGGCCACAGCAUUUCUGAGGGCagugcccacgccccccacccgcccgggaaaugaguggcucaguuuua	TCONS_00263163:323-397:8_21	GGCCACAGCAUUUCUGAGGGC	5P	0.999648
TCONS_00263163:323-397	ccaaaggGGCCACAGCAUUUCUGAGGGCAgugcccacgccccccacccgcccgggaaaugaguggcucaguuuua	TCONS_00263163:323-397:8_22	GGCCACAGCAUUUCUGAGGGCA	5P	0.999979
TCONS_00263163:323-397	ccaaaggGGCCACAGCAUUUCUGAGGGCAGugcccacgccccccacccgcccgggaaaugaguggcucaguuuua	TCONS_00263163:323-397:8_23	GGCCACAGCAUUUCUGAGGGCAG	5P	0.999909
TCONS_00263163:323-397	ccaaaggGGCCACAGCAUUUCUGAGGGCAGUgcccacgccccccacccgcccgggaaaugaguggcucaguuuua	TCONS_00263163:323-397:8_24	GGCCACAGCAUUUCUGAGGGCAGU	5P	0.999543
TCONS_00263163:323-397	ccaaagggGCCACAGCAUUUCUGAGGGCagugcccacgccccccacccgcccgggaaaugaguggcucaguuuua	TCONS_00263163:323-397:9_20	GCCACAGCAUUUCUGAGGGC	5P	0.999767
TCONS_00263163:323-397	ccaaagggGCCACAGCAUUUCUGAGGGCAgugcccacgccccccacccgcccgggaaaugaguggcucaguuuua	TCONS_00263163:323-397:9_21	GCCACAGCAUUUCUGAGGGCA	5P	0.999998
TCONS_00263163:323-397	ccaaagggGCCACAGCAUUUCUGAGGGCAGugcccacgccccccacccgcccgggaaaugaguggcucaguuuua	TCONS_00263163:323-397:9_22	GCCACAGCAUUUCUGAGGGCAG	5P	0.999992
TCONS_00263163:323-397	ccaaagggGCCACAGCAUUUCUGAGGGCAGUgcccacgccccccacccgcccgggaaaugaguggcucaguuuua	TCONS_00263163:323-397:9_23	GCCACAGCAUUUCUGAGGGCAGU	5P	0.999965
TCONS_00263163:323-397	ccaaaggggCCACAGCAUUUCUGAGGGCAgugcccacgccccccacccgcccgggaaaugaguggcucaguuuua	TCONS_00263163:323-397:10_20	CCACAGCAUUUCUGAGGGCA	5P	0.999997
TCONS_00263163:323-397	ccaaaggggCCACAGCAUUUCUGAGGGCAGugcccacgccccccacccgcccgggaaaugaguggcucaguuuua	TCONS_00263163:323-397:10_21	CCACAGCAUUUCUGAGGGCAG	5P	0.999993
TCONS_00263163:323-397	ccaaaggggCCACAGCAUUUCUGAGGGCAGUgcccacgccccccacccgcccgggaaaugaguggcucaguuuua	TCONS_00263163:323-397:10_22	CCACAGCAUUUCUGAGGGCAGU	5P	0.999983
TCONS_00263163:323-397	ccaaaggggcCACAGCAUUUCUGAGGGCAGugcccacgccccccacccgcccgggaaaugaguggcucaguuuua	TCONS_00263163:323-397:11_20	CACAGCAUUUCUGAGGGCAG	5P	0.999938
TCONS_00263163:323-397	ccaaaggggcCACAGCAUUUCUGAGGGCAGUgcccacgccccccacccgcccgggaaaugaguggcucaguuuua	TCONS_00263163:323-397:11_21	CACAGCAUUUCUGAGGGCAGU	5P	0.999951
TCONS_00263163:323-397	ccaaaggggccACAGCAUUUCUGAGGGCAGUgcccacgccccccacccgcccgggaaaugaguggcucaguuuua	TCONS_00263163:323-397:12_20	ACAGCAUUUCUGAGGGCAGU	5P	0.993937
TCONS_00263163:323-397	ccaaaggggccacagcauuucugagggcagugcccacgccccccACCCGCCCGGGAAAUGAGUGGCucaguuuua	TCONS_00263163:323-397:45_22	ACCCGCCCGGGAAAUGAGUGGC	3P	0.995859
TCONS_00263163:323-397	ccaaaggggccacagcauuucugagggcagugcccacgccccccACCCGCCCGGGAAAUGAGUGGCUcaguuuua	TCONS_00263163:323-397:45_23	ACCCGCCCGGGAAAUGAGUGGCU	3P	0.998856
TCONS_00263163:323-397	ccaaaggggccacagcauuucugagggcagugcccacgccccccACCCGCCCGGGAAAUGAGUGGCUCaguuuua	TCONS_00263163:323-397:45_24	ACCCGCCCGGGAAAUGAGUGGCUC	3P	0.99568
TCONS_00263163:323-397	ccaaaggggccacagcauuucugagggcagugcccacgccccccaCCCGCCCGGGAAAUGAGUGGCucaguuuua	TCONS_00263163:323-397:46_21	CCCGCCCGGGAAAUGAGUGGC	3P	0.999293
TCONS_00263163:323-397	ccaaaggggccacagcauuucugagggcagugcccacgccccccaCCCGCCCGGGAAAUGAGUGGCUcaguuuua	TCONS_00263163:323-397:46_22	CCCGCCCGGGAAAUGAGUGGCU	3P	0.999922
TCONS_00263163:323-397	ccaaaggggccacagcauuucugagggcagugcccacgccccccaCCCGCCCGGGAAAUGAGUGGCUCaguuuua	TCONS_00263163:323-397:46_23	CCCGCCCGGGAAAUGAGUGGCUC	3P	0.999669
TCONS_00263163:323-397	ccaaaggggccacagcauuucugagggcagugcccacgccccccaCCCGCCCGGGAAAUGAGUGGCUCAguuuua	TCONS_00263163:323-397:46_24	CCCGCCCGGGAAAUGAGUGGCUCA	3P	0.998963
TCONS_00263163:323-397	ccaaaggggccacagcauuucugagggcagugcccacgccccccacCCGCCCGGGAAAUGAGUGGCucaguuuua	TCONS_00263163:323-397:47_20	CCGCCCGGGAAAUGAGUGGC	3P	0.999642
TCONS_00263163:323-397	ccaaaggggccacagcauuucugagggcagugcccacgccccccacCCGCCCGGGAAAUGAGUGGCUcaguuuua	TCONS_00263163:323-397:47_21	CCGCCCGGGAAAUGAGUGGCU	3P	0.999985
TCONS_00263163:323-397	ccaaaggggccacagcauuucugagggcagugcccacgccccccacCCGCCCGGGAAAUGAGUGGCUCaguuuua	TCONS_00263163:323-397:47_22	CCGCCCGGGAAAUGAGUGGCUC	3P	0.999924
TCONS_00263163:323-397	ccaaaggggccacagcauuucugagggcagugcccacgccccccacCCGCCCGGGAAAUGAGUGGCUCAguuuua	TCONS_00263163:323-397:47_23	CCGCCCGGGAAAUGAGUGGCUCA	3P	0.999679
TCONS_00263163:323-397	ccaaaggggccacagcauuucugagggcagugcccacgccccccaccCGCCCGGGAAAUGAGUGGCUcaguuuua	TCONS_00263163:323-397:48_20	CGCCCGGGAAAUGAGUGGCU	3P	0.999993
TCONS_00263163:323-397	ccaaaggggccacagcauuucugagggcagugcccacgccccccaccCGCCCGGGAAAUGAGUGGCUCaguuuua	TCONS_00263163:323-397:48_21	CGCCCGGGAAAUGAGUGGCUC	3P	0.999955
TCONS_00263163:323-397	ccaaaggggccacagcauuucugagggcagugcccacgccccccaccCGCCCGGGAAAUGAGUGGCUCAguuuua	TCONS_00263163:323-397:48_22	CGCCCGGGAAAUGAGUGGCUCA	3P	0.99967
TCONS_00263163:323-397	ccaaaggggccacagcauuucugagggcagugcccacgccccccacccGCCCGGGAAAUGAGUGGCUCaguuuua	TCONS_00263163:323-397:49_20	GCCCGGGAAAUGAGUGGCUC	3P	0.999928
TCONS_00263163:323-397	ccaaaggggccacagcauuucugagggcagugcccacgccccccacccGCCCGGGAAAUGAGUGGCUCAguuuua	TCONS_00263163:323-397:49_21	GCCCGGGAAAUGAGUGGCUCA	3P	0.999512
TCONS_00263163:323-397	ccaaaggggccacagcauuucugagggcagugcccacgccccccacccgCCCGGGAAAUGAGUGGCUCAguuuua	TCONS_00263163:323-397:50_20	CCCGGGAAAUGAGUGGCUCA	3P	0.997035
TCONS_00078715:657-730	cagagaugUGAGGAUUUGGUUUGGCUGAGAGgcaggggcagcucugccuuuagcccucuucucucacucagcuc	TCONS_00078715:657-730:9_23	UGAGGAUUUGGUUUGGCUGAGAG	5P	0.997245
TCONS_00078715:657-730	cagagaugUGAGGAUUUGGUUUGGCUGAGAGGcaggggcagcucugccuuuagcccucuucucucacucagcuc	TCONS_00078715:657-730:9_24	UGAGGAUUUGGUUUGGCUGAGAGG	5P	0.99631
TCONS_00078715:657-730	cagagauguGAGGAUUUGGUUUGGCUGAGAGgcaggggcagcucugccuuuagcccucuucucucacucagcuc	TCONS_00078715:657-730:10_22	GAGGAUUUGGUUUGGCUGAGAG	5P	0.99746
TCONS_00078715:657-730	cagagauguGAGGAUUUGGUUUGGCUGAGAGGcaggggcagcucugccuuuagcccucuucucucacucagcuc	TCONS_00078715:657-730:10_23	GAGGAUUUGGUUUGGCUGAGAGG	5P	0.997575
TCONS_00078715:657-730	cagagaugugAGGAUUUGGUUUGGCUGAGAGGcaggggcagcucugccuuuagcccucuucucucacucagcuc	TCONS_00078715:657-730:11_22	AGGAUUUGGUUUGGCUGAGAGG	5P	0.992788
TCONS_00294767:361-455	uugaucuggacaaUAGAGUUGUAAAGACCCUUUucggauucaaggaucuaggggguacuuuggcaauuaagacccaguguuauaaauuuauucca	TCONS_00294767:361-455:14_20	UAGAGUUGUAAAGACCCUUU	5P	0.998033
TCONS_00260568:93-196	uuggaaauccuggacAAACCUCCUCAUUUGACUCUuugguuuucuccuggcuaaaggauaguauuauggggggcaguguaaggggaaaugaagucuugagccuu	TCONS_00260568:93-196:16_20	AAACCUCCUCAUUUGACUCU	5P	0.993359
TCONS_00260568:93-196	uuggaaauccuggacAAACCUCCUCAUUUGACUCUUugguuuucuccuggcuaaaggauaguauuauggggggcaguguaaggggaaaugaagucuugagccuu	TCONS_00260568:93-196:16_21	AAACCUCCUCAUUUGACUCUU	5P	0.992564
TCONS_00260568:93-196	uuggaaauccuggacaAACCUCCUCAUUUGACUCUUugguuuucuccuggcuaaaggauaguauuauggggggcaguguaaggggaaaugaagucuugagccuu	TCONS_00260568:93-196:17_20	AACCUCCUCAUUUGACUCUU	5P	0.998422
TCONS_00260568:93-196	uuggaaauccuggacaAACCUCCUCAUUUGACUCUUUgguuuucuccuggcuaaaggauaguauuauggggggcaguguaaggggaaaugaagucuugagccuu	TCONS_00260568:93-196:17_21	AACCUCCUCAUUUGACUCUUU	5P	0.993537
TCONS_00260568:93-196	uuggaaauccuggacaAACCUCCUCAUUUGACUCUUUGguuuucuccuggcuaaaggauaguauuauggggggcaguguaaggggaaaugaagucuugagccuu	TCONS_00260568:93-196:17_22	AACCUCCUCAUUUGACUCUUUG	5P	0.991786
TCONS_00260568:93-196	uuggaaauccuggacaaACCUCCUCAUUUGACUCUUUgguuuucuccuggcuaaaggauaguauuauggggggcaguguaaggggaaaugaagucuugagccuu	TCONS_00260568:93-196:18_20	ACCUCCUCAUUUGACUCUUU	5P	0.998457
TCONS_00260568:93-196	uuggaaauccuggacaaACCUCCUCAUUUGACUCUUUGguuuucuccuggcuaaaggauaguauuauggggggcaguguaaggggaaaugaagucuugagccuu	TCONS_00260568:93-196:18_21	ACCUCCUCAUUUGACUCUUUG	5P	0.99696
TCONS_00260568:93-196	uuggaaauccuggacaaaccuccucauuugacucuuugguuuucuccuggcUAAAGGAUAGUAUUAUGGGGGGCAguguaaggggaaaugaagucuugagccuu	TCONS_00260568:93-196:52_24	UAAAGGAUAGUAUUAUGGGGGGCA	3P	0.998243
TCONS_00260568:93-196	uuggaaauccuggacaaaccuccucauuugacucuuugguuuucuccuggcuAAAGGAUAGUAUUAUGGGGGGCAguguaaggggaaaugaagucuugagccuu	TCONS_00260568:93-196:53_23	AAAGGAUAGUAUUAUGGGGGGCA	3P	0.999356
TCONS_00260568:93-196	uuggaaauccuggacaaaccuccucauuugacucuuugguuuucuccuggcuAAAGGAUAGUAUUAUGGGGGGCAGuguaaggggaaaugaagucuugagccuu	TCONS_00260568:93-196:53_24	AAAGGAUAGUAUUAUGGGGGGCAG	3P	0.998806
TCONS_00260568:93-196	uuggaaauccuggacaaaccuccucauuugacucuuugguuuucuccuggcuaAAGGAUAGUAUUAUGGGGGGCAguguaaggggaaaugaagucuugagccuu	TCONS_00260568:93-196:54_22	AAGGAUAGUAUUAUGGGGGGCA	3P	0.998917
TCONS_00260568:93-196	uuggaaauccuggacaaaccuccucauuugacucuuugguuuucuccuggcuaAAGGAUAGUAUUAUGGGGGGCAGuguaaggggaaaugaagucuugagccuu	TCONS_00260568:93-196:54_23	AAGGAUAGUAUUAUGGGGGGCAG	3P	0.999424
TCONS_00260568:93-196	uuggaaauccuggacaaaccuccucauuugacucuuugguuuucuccuggcuaAAGGAUAGUAUUAUGGGGGGCAGUguaaggggaaaugaagucuugagccuu	TCONS_00260568:93-196:54_24	AAGGAUAGUAUUAUGGGGGGCAGU	3P	0.995121
TCONS_00260568:93-196	uuggaaauccuggacaaaccuccucauuugacucuuugguuuucuccuggcuaaAGGAUAGUAUUAUGGGGGGCAguguaaggggaaaugaagucuugagccuu	TCONS_00260568:93-196:55_21	AGGAUAGUAUUAUGGGGGGCA	3P	0.993773
TCONS_00260568:93-196	uuggaaauccuggacaaaccuccucauuugacucuuugguuuucuccuggcuaaAGGAUAGUAUUAUGGGGGGCAGuguaaggggaaaugaagucuugagccuu	TCONS_00260568:93-196:55_22	AGGAUAGUAUUAUGGGGGGCAG	3P	0.998234
TCONS_00260568:93-196	uuggaaauccuggacaaaccuccucauuugacucuuugguuuucuccuggcuaaAGGAUAGUAUUAUGGGGGGCAGUguaaggggaaaugaagucuugagccuu	TCONS_00260568:93-196:55_23	AGGAUAGUAUUAUGGGGGGCAGU	3P	0.995684
TCONS_00094500:245-319	agcAGACUGUCCCUUCAGGUCUCUCUGgggccucguucgccucacucguuaccguaggacgcugcacaugccuuu	TCONS_00094500:245-319:4_24	AGACUGUCCCUUCAGGUCUCUCUG	5P	0.997402
TCONS_00094500:245-319	agcaGACUGUCCCUUCAGGUCUCUCUGgggccucguucgccucacucguuaccguaggacgcugcacaugccuuu	TCONS_00094500:245-319:5_23	GACUGUCCCUUCAGGUCUCUCUG	5P	0.994575
TCONS_00094500:245-319	agcaGACUGUCCCUUCAGGUCUCUCUGGggccucguucgccucacucguuaccguaggacgcugcacaugccuuu	TCONS_00094500:245-319:5_24	GACUGUCCCUUCAGGUCUCUCUGG	5P	0.990607
TCONS_00231686:181-264	cauggauucauGCAUUAACAGAAUGUAUGAAgagcaauucugcccuucuucauuuauuucucguuauccuugaaaaccaugaga	TCONS_00231686:181-264:12_20	GCAUUAACAGAAUGUAUGAA	5P	0.997893
TCONS_00231686:181-264	cauggauucauGCAUUAACAGAAUGUAUGAAGagcaauucugcccuucuucauuuauuucucguuauccuugaaaaccaugaga	TCONS_00231686:181-264:12_21	GCAUUAACAGAAUGUAUGAAG	5P	0.994581
TCONS_00231686:181-264	cauggauucaugCAUUAACAGAAUGUAUGAAGagcaauucugcccuucuucauuuauuucucguuauccuugaaaaccaugaga	TCONS_00231686:181-264:13_20	CAUUAACAGAAUGUAUGAAG	5P	0.999172
TCONS_00231686:181-264	cauggauucaugcauuaacagaauguaugaagagcaauucugcccUUCUUCAUUUAUUUCUCGUUAUCCuugaaaaccaugaga	TCONS_00231686:181-264:46_24	UUCUUCAUUUAUUUCUCGUUAUCC	3P	0.993226
TCONS_00320008:370-438	gacucuuugggaccccauggacuguagccuaccaggcuccUCCAUCCAUGGGGUUUUCCAGGcaagagu	TCONS_00320008:370-438:41_22	UCCAUCCAUGGGGUUUUCCAGG	3P	0.992907
TCONS_00320008:370-438	gacucuuugggaccccauggacuguagccuaccaggcuccUCCAUCCAUGGGGUUUUCCAGGCaagagu	TCONS_00320008:370-438:41_23	UCCAUCCAUGGGGUUUUCCAGGC	3P	0.993675
TCONS_00320008:370-438	gacucuuugggaccccauggacuguagccuaccaggcuccUCCAUCCAUGGGGUUUUCCAGGCAagagu	TCONS_00320008:370-438:41_24	UCCAUCCAUGGGGUUUUCCAGGCA	3P	0.996643
TCONS_00320008:370-438	gacucuuugggaccccauggacuguagccuaccaggcuccuCCAUCCAUGGGGUUUUCCAGGCAAgagu	TCONS_00320008:370-438:42_24	CCAUCCAUGGGGUUUUCCAGGCAA	3P	0.991707
TCONS_00119362:243-313	gagAAGUUGAUUACGUGGCCUCUGUUagacagccaucucccuggugacugggcucacagucagcuccucau	TCONS_00119362:243-313:4_23	AAGUUGAUUACGUGGCCUCUGUU	5P	0.994908
TCONS_00119362:243-313	gagAAGUUGAUUACGUGGCCUCUGUUAgacagccaucucccuggugacugggcucacagucagcuccucau	TCONS_00119362:243-313:4_24	AAGUUGAUUACGUGGCCUCUGUUA	5P	0.997941
TCONS_00119362:243-313	gagaAGUUGAUUACGUGGCCUCUGUuagacagccaucucccuggugacugggcucacagucagcuccucau	TCONS_00119362:243-313:5_21	AGUUGAUUACGUGGCCUCUGU	5P	0.996963
TCONS_00119362:243-313	gagaAGUUGAUUACGUGGCCUCUGUUagacagccaucucccuggugacugggcucacagucagcuccucau	TCONS_00119362:243-313:5_22	AGUUGAUUACGUGGCCUCUGUU	5P	0.999491
TCONS_00119362:243-313	gagaAGUUGAUUACGUGGCCUCUGUUAgacagccaucucccuggugacugggcucacagucagcuccucau	TCONS_00119362:243-313:5_23	AGUUGAUUACGUGGCCUCUGUUA	5P	0.999861
TCONS_00119362:243-313	gagaAGUUGAUUACGUGGCCUCUGUUAGacagccaucucccuggugacugggcucacagucagcuccucau	TCONS_00119362:243-313:5_24	AGUUGAUUACGUGGCCUCUGUUAG	5P	0.99977
TCONS_00119362:243-313	gagaaGUUGAUUACGUGGCCUCUGUuagacagccaucucccuggugacugggcucacagucagcuccucau	TCONS_00119362:243-313:6_20	GUUGAUUACGUGGCCUCUGU	5P	0.998764
TCONS_00119362:243-313	gagaaGUUGAUUACGUGGCCUCUGUUagacagccaucucccuggugacugggcucacagucagcuccucau	TCONS_00119362:243-313:6_21	GUUGAUUACGUGGCCUCUGUU	5P	0.999807
TCONS_00119362:243-313	gagaaGUUGAUUACGUGGCCUCUGUUAgacagccaucucccuggugacugggcucacagucagcuccucau	TCONS_00119362:243-313:6_22	GUUGAUUACGUGGCCUCUGUUA	5P	0.999972
TCONS_00119362:243-313	gagaaGUUGAUUACGUGGCCUCUGUUAGacagccaucucccuggugacugggcucacagucagcuccucau	TCONS_00119362:243-313:6_23	GUUGAUUACGUGGCCUCUGUUAG	5P	0.999972
TCONS_00119362:243-313	gagaaGUUGAUUACGUGGCCUCUGUUAGAcagccaucucccuggugacugggcucacagucagcuccucau	TCONS_00119362:243-313:6_24	GUUGAUUACGUGGCCUCUGUUAGA	5P	0.998978
TCONS_00119362:243-313	gagaagUUGAUUACGUGGCCUCUGUUagacagccaucucccuggugacugggcucacagucagcuccucau	TCONS_00119362:243-313:7_20	UUGAUUACGUGGCCUCUGUU	5P	0.999691
TCONS_00119362:243-313	gagaagUUGAUUACGUGGCCUCUGUUAgacagccaucucccuggugacugggcucacagucagcuccucau	TCONS_00119362:243-313:7_21	UUGAUUACGUGGCCUCUGUUA	5P	0.999977
TCONS_00119362:243-313	gagaagUUGAUUACGUGGCCUCUGUUAGacagccaucucccuggugacugggcucacagucagcuccucau	TCONS_00119362:243-313:7_22	UUGAUUACGUGGCCUCUGUUAG	5P	0.999988
TCONS_00119362:243-313	gagaagUUGAUUACGUGGCCUCUGUUAGAcagccaucucccuggugacugggcucacagucagcuccucau	TCONS_00119362:243-313:7_23	UUGAUUACGUGGCCUCUGUUAGA	5P	0.999668
TCONS_00119362:243-313	gagaagUUGAUUACGUGGCCUCUGUUAGACagccaucucccuggugacugggcucacagucagcuccucau	TCONS_00119362:243-313:7_24	UUGAUUACGUGGCCUCUGUUAGAC	5P	0.996822
TCONS_00119362:243-313	gagaaguUGAUUACGUGGCCUCUGUUAgacagccaucucccuggugacugggcucacagucagcuccucau	TCONS_00119362:243-313:8_20	UGAUUACGUGGCCUCUGUUA	5P	0.999928
TCONS_00119362:243-313	gagaaguUGAUUACGUGGCCUCUGUUAGacagccaucucccuggugacugggcucacagucagcuccucau	TCONS_00119362:243-313:8_21	UGAUUACGUGGCCUCUGUUAG	5P	0.999955
TCONS_00119362:243-313	gagaaguUGAUUACGUGGCCUCUGUUAGAcagccaucucccuggugacugggcucacagucagcuccucau	TCONS_00119362:243-313:8_22	UGAUUACGUGGCCUCUGUUAGA	5P	0.99886
TCONS_00119362:243-313	gagaaguUGAUUACGUGGCCUCUGUUAGACagccaucucccuggugacugggcucacagucagcuccucau	TCONS_00119362:243-313:8_23	UGAUUACGUGGCCUCUGUUAGAC	5P	0.993122
TCONS_00119362:243-313	gagaaguuGAUUACGUGGCCUCUGUUAGacagccaucucccuggugacugggcucacagucagcuccucau	TCONS_00119362:243-313:9_20	GAUUACGUGGCCUCUGUUAG	5P	0.999044
TCONS_00119362:243-313	gagaaguugauuacguggccucuguuagacagccaucucccuGGUGACUGGGCUCACAGUCAGCuccucau	TCONS_00119362:243-313:43_22	GGUGACUGGGCUCACAGUCAGC	3P	0.991722
TCONS_00119362:243-313	gagaaguugauuacguggccucuguuagacagccaucucccugGUGACUGGGCUCACAGUCAGcuccucau	TCONS_00119362:243-313:44_20	GUGACUGGGCUCACAGUCAG	3P	0.994108
TCONS_00119362:243-313	gagaaguugauuacguggccucuguuagacagccaucucccugGUGACUGGGCUCACAGUCAGCuccucau	TCONS_00119362:243-313:44_21	GUGACUGGGCUCACAGUCAGC	3P	0.996979
TCONS_00119362:243-313	gagaaguugauuacguggccucuguuagacagccaucucccugGUGACUGGGCUCACAGUCAGCUccucau	TCONS_00119362:243-313:44_22	GUGACUGGGCUCACAGUCAGCU	3P	0.998335
TCONS_00119362:243-313	gagaaguugauuacguggccucuguuagacagccaucucccuggUGACUGGGCUCACAGUCAGCuccucau	TCONS_00119362:243-313:45_20	UGACUGGGCUCACAGUCAGC	3P	0.99993
TCONS_00119362:243-313	gagaaguugauuacguggccucuguuagacagccaucucccuggUGACUGGGCUCACAGUCAGCUccucau	TCONS_00119362:243-313:45_21	UGACUGGGCUCACAGUCAGCU	3P	0.999992
TCONS_00119362:243-313	gagaaguugauuacguggccucuguuagacagccaucucccuggUGACUGGGCUCACAGUCAGCUCcucau	TCONS_00119362:243-313:45_22	UGACUGGGCUCACAGUCAGCUC	3P	0.999931
TCONS_00119362:243-313	gagaaguugauuacguggccucuguuagacagccaucucccugguGACUGGGCUCACAGUCAGCUccucau	TCONS_00119362:243-313:46_20	GACUGGGCUCACAGUCAGCU	3P	0.999977
TCONS_00119362:243-313	gagaaguugauuacguggccucuguuagacagccaucucccugguGACUGGGCUCACAGUCAGCUCcucau	TCONS_00119362:243-313:46_21	GACUGGGCUCACAGUCAGCUC	3P	0.999571
TCONS_00119362:243-313	gagaaguugauuacguggccucuguuagacagccaucucccuggugACUGGGCUCACAGUCAGCUCcucau	TCONS_00119362:243-313:47_20	ACUGGGCUCACAGUCAGCUC	3P	0.993132
TCONS_00094195:279-375	ggggagggaguauggcaAUGGGCAGGACAGCCUUACAAuggugaccaucuccaagaauugugauguugcuguuguguucagcuuuuuuaugacccca	TCONS_00094195:279-375:18_21	AUGGGCAGGACAGCCUUACAA	5P	0.99319
TCONS_00094195:279-375	ggggagggaguauggcaaUGGGCAGGACAGCCUUACAAuggugaccaucuccaagaauugugauguugcuguuguguucagcuuuuuuaugacccca	TCONS_00094195:279-375:19_20	UGGGCAGGACAGCCUUACAA	5P	0.997771
TCONS_00094195:279-375	ggggagggaguauggcaaUGGGCAGGACAGCCUUACAAUggugaccaucuccaagaauugugauguugcuguuguguucagcuuuuuuaugacccca	TCONS_00094195:279-375:19_21	UGGGCAGGACAGCCUUACAAU	5P	0.997388
TCONS_00094195:279-375	ggggagggaguauggcaaUGGGCAGGACAGCCUUACAAUGgugaccaucuccaagaauugugauguugcuguuguguucagcuuuuuuaugacccca	TCONS_00094195:279-375:19_22	UGGGCAGGACAGCCUUACAAUG	5P	0.992697
TCONS_00094195:279-375	ggggagggaguauggcaauGGGCAGGACAGCCUUACAAUggugaccaucuccaagaauugugauguugcuguuguguucagcuuuuuuaugacccca	TCONS_00094195:279-375:20_20	GGGCAGGACAGCCUUACAAU	5P	0.995238
TCONS_00094195:279-375	ggggagggaguauggcaauGGGCAGGACAGCCUUACAAUGgugaccaucuccaagaauugugauguugcuguuguguucagcuuuuuuaugacccca	TCONS_00094195:279-375:20_21	GGGCAGGACAGCCUUACAAUG	5P	0.995177
TCONS_00094195:279-375	ggggagggaguauggcaaugGGCAGGACAGCCUUACAAUGgugaccaucuccaagaauugugauguugcuguuguguucagcuuuuuuaugacccca	TCONS_00094195:279-375:21_20	GGCAGGACAGCCUUACAAUG	5P	0.997511
TCONS_00094195:279-375	ggggagggaguauggcaaugggcaggacagccuuacaauggugaccaucuccaagAAUUGUGAUGUUGCUGUUGUGUUcagcuuuuuuaugacccca	TCONS_00094195:279-375:56_23	AAUUGUGAUGUUGCUGUUGUGUU	3P	0.991905
TCONS_00094195:279-375	ggggagggaguauggcaaugggcaggacagccuuacaauggugaccaucuccaagAAUUGUGAUGUUGCUGUUGUGUUCagcuuuuuuaugacccca	TCONS_00094195:279-375:56_24	AAUUGUGAUGUUGCUGUUGUGUUC	3P	0.995617
TCONS_00094195:279-375	ggggagggaguauggcaaugggcaggacagccuuacaauggugaccaucuccaagaAUUGUGAUGUUGCUGUUGUGUUcagcuuuuuuaugacccca	TCONS_00094195:279-375:57_22	AUUGUGAUGUUGCUGUUGUGUU	3P	0.992363
TCONS_00094195:279-375	ggggagggaguauggcaaugggcaggacagccuuacaauggugaccaucuccaagaAUUGUGAUGUUGCUGUUGUGUUCagcuuuuuuaugacccca	TCONS_00094195:279-375:57_23	AUUGUGAUGUUGCUGUUGUGUUC	3P	0.998874
TCONS_00094195:279-375	ggggagggaguauggcaaugggcaggacagccuuacaauggugaccaucuccaagaAUUGUGAUGUUGCUGUUGUGUUCAgcuuuuuuaugacccca	TCONS_00094195:279-375:57_24	AUUGUGAUGUUGCUGUUGUGUUCA	3P	0.999427
TCONS_00094195:279-375	ggggagggaguauggcaaugggcaggacagccuuacaauggugaccaucuccaagaaUUGUGAUGUUGCUGUUGUGUUCagcuuuuuuaugacccca	TCONS_00094195:279-375:58_22	UUGUGAUGUUGCUGUUGUGUUC	3P	0.998579
TCONS_00094195:279-375	ggggagggaguauggcaaugggcaggacagccuuacaauggugaccaucuccaagaaUUGUGAUGUUGCUGUUGUGUUCAgcuuuuuuaugacccca	TCONS_00094195:279-375:58_23	UUGUGAUGUUGCUGUUGUGUUCA	3P	0.999563
TCONS_00094195:279-375	ggggagggaguauggcaaugggcaggacagccuuacaauggugaccaucuccaagaauUGUGAUGUUGCUGUUGUGUUCagcuuuuuuaugacccca	TCONS_00094195:279-375:59_21	UGUGAUGUUGCUGUUGUGUUC	3P	0.99101
TCONS_00094195:279-375	ggggagggaguauggcaaugggcaggacagccuuacaauggugaccaucuccaagaauUGUGAUGUUGCUGUUGUGUUCAgcuuuuuuaugacccca	TCONS_00094195:279-375:59_22	UGUGAUGUUGCUGUUGUGUUCA	3P	0.997807
TCONS_00094195:279-375	ggggagggaguauggcaaugggcaggacagccuuacaauggugaccaucuccaagaauUGUGAUGUUGCUGUUGUGUUCAGcuuuuuuaugacccca	TCONS_00094195:279-375:59_23	UGUGAUGUUGCUGUUGUGUUCAG	3P	0.996841
TCONS_00094195:279-375	ggggagggaguauggcaaugggcaggacagccuuacaauggugaccaucuccaagaauuGUGAUGUUGCUGUUGUGUUCAGcuuuuuuaugacccca	TCONS_00094195:279-375:60_22	GUGAUGUUGCUGUUGUGUUCAG	3P	0.996768
TCONS_00143021:325-392	auGAGUGUCUGACAGACCCAGGCGAcgacugcugcucagucgcgucagucgcguccgacucucugcga	TCONS_00143021:325-392:3_23	GAGUGUCUGACAGACCCAGGCGA	5P	0.995807
TCONS_00143021:325-392	auGAGUGUCUGACAGACCCAGGCGACgacugcugcucagucgcgucagucgcguccgacucucugcga	TCONS_00143021:325-392:3_24	GAGUGUCUGACAGACCCAGGCGAC	5P	0.998522
TCONS_00143021:325-392	augAGUGUCUGACAGACCCAGGCGAcgacugcugcucagucgcgucagucgcguccgacucucugcga	TCONS_00143021:325-392:4_22	AGUGUCUGACAGACCCAGGCGA	5P	0.998812
TCONS_00143021:325-392	augAGUGUCUGACAGACCCAGGCGACgacugcugcucagucgcgucagucgcguccgacucucugcga	TCONS_00143021:325-392:4_23	AGUGUCUGACAGACCCAGGCGAC	5P	0.99976
TCONS_00143021:325-392	augAGUGUCUGACAGACCCAGGCGACGacugcugcucagucgcgucagucgcguccgacucucugcga	TCONS_00143021:325-392:4_24	AGUGUCUGACAGACCCAGGCGACG	5P	0.99971
TCONS_00143021:325-392	augaGUGUCUGACAGACCCAGGCGAcgacugcugcucagucgcgucagucgcguccgacucucugcga	TCONS_00143021:325-392:5_21	GUGUCUGACAGACCCAGGCGA	5P	0.997204
TCONS_00143021:325-392	augaGUGUCUGACAGACCCAGGCGACgacugcugcucagucgcgucagucgcguccgacucucugcga	TCONS_00143021:325-392:5_22	GUGUCUGACAGACCCAGGCGAC	5P	0.999529
TCONS_00143021:325-392	augaGUGUCUGACAGACCCAGGCGACGacugcugcucagucgcgucagucgcguccgacucucugcga	TCONS_00143021:325-392:5_23	GUGUCUGACAGACCCAGGCGACG	5P	0.999535
TCONS_00143021:325-392	augaGUGUCUGACAGACCCAGGCGACGAcugcugcucagucgcgucagucgcguccgacucucugcga	TCONS_00143021:325-392:5_24	GUGUCUGACAGACCCAGGCGACGA	5P	0.999478
TCONS_00143021:325-392	augagUGUCUGACAGACCCAGGCGACgacugcugcucagucgcgucagucgcguccgacucucugcga	TCONS_00143021:325-392:6_21	UGUCUGACAGACCCAGGCGAC	5P	0.996658
TCONS_00143021:325-392	augagUGUCUGACAGACCCAGGCGACGacugcugcucagucgcgucagucgcguccgacucucugcga	TCONS_00143021:325-392:6_22	UGUCUGACAGACCCAGGCGACG	5P	0.995797
TCONS_00143021:325-392	augagUGUCUGACAGACCCAGGCGACGAcugcugcucagucgcgucagucgcguccgacucucugcga	TCONS_00143021:325-392:6_23	UGUCUGACAGACCCAGGCGACGA	5P	0.993333
TCONS_00254994:283-372	cucccucgugguccgCCCUUUGGGGUGUUUCCAGAuuucaguuaugaagaagacacugccuggaauaccccgguguggacgccucggggg	TCONS_00254994:283-372:16_20	CCCUUUGGGGUGUUUCCAGA	5P	0.993769
TCONS_00254994:283-372	cucccucgugguccgcCCUUUGGGGUGUUUCCAGAUuucaguuaugaagaagacacugccuggaauaccccgguguggacgccucggggg	TCONS_00254994:283-372:17_20	CCUUUGGGGUGUUUCCAGAU	5P	0.990285
TCONS_00254994:283-372	cucccucgugguccgcCCUUUGGGGUGUUUCCAGAUUucaguuaugaagaagacacugccuggaauaccccgguguggacgccucggggg	TCONS_00254994:283-372:17_21	CCUUUGGGGUGUUUCCAGAUU	5P	0.990554
TCONS_00143021:325-392	augagugucugacagacccaggcgacgacugcugcucaGUCGCGUCAGUCGCGUCCGACUCUcugcga	TCONS_00143021:325-392:39_24	GUCGCGUCAGUCGCGUCCGACUCU	3P	0.990579
TCONS_00143021:325-392	augagugucugacagacccaggcgacgacugcugcucagUCGCGUCAGUCGCGUCCGACUcucugcga	TCONS_00143021:325-392:40_21	UCGCGUCAGUCGCGUCCGACU	3P	0.99584
TCONS_00143021:325-392	augagugucugacagacccaggcgacgacugcugcucagUCGCGUCAGUCGCGUCCGACUCucugcga	TCONS_00143021:325-392:40_22	UCGCGUCAGUCGCGUCCGACUC	3P	0.999534
TCONS_00143021:325-392	augagugucugacagacccaggcgacgacugcugcucagUCGCGUCAGUCGCGUCCGACUCUcugcga	TCONS_00143021:325-392:40_23	UCGCGUCAGUCGCGUCCGACUCU	3P	0.999655
TCONS_00143021:325-392	augagugucugacagacccaggcgacgacugcugcucagUCGCGUCAGUCGCGUCCGACUCUCugcga	TCONS_00143021:325-392:40_24	UCGCGUCAGUCGCGUCCGACUCUC	3P	0.99353
TCONS_00143021:325-392	augagugucugacagacccaggcgacgacugcugcucaguCGCGUCAGUCGCGUCCGACUcucugcga	TCONS_00143021:325-392:41_20	CGCGUCAGUCGCGUCCGACU	3P	0.9995
TCONS_00143021:325-392	augagugucugacagacccaggcgacgacugcugcucaguCGCGUCAGUCGCGUCCGACUCucugcga	TCONS_00143021:325-392:41_21	CGCGUCAGUCGCGUCCGACUC	3P	0.9999
TCONS_00143021:325-392	augagugucugacagacccaggcgacgacugcugcucaguCGCGUCAGUCGCGUCCGACUCUcugcga	TCONS_00143021:325-392:41_22	CGCGUCAGUCGCGUCCGACUCU	3P	0.99996
TCONS_00143021:325-392	augagugucugacagacccaggcgacgacugcugcucaguCGCGUCAGUCGCGUCCGACUCUCugcga	TCONS_00143021:325-392:41_23	CGCGUCAGUCGCGUCCGACUCUC	3P	0.999411
TCONS_00143021:325-392	augagugucugacagacccaggcgacgacugcugcucagucGCGUCAGUCGCGUCCGACUCucugcga	TCONS_00143021:325-392:42_20	GCGUCAGUCGCGUCCGACUC	3P	0.999699
TCONS_00143021:325-392	augagugucugacagacccaggcgacgacugcugcucagucGCGUCAGUCGCGUCCGACUCUcugcga	TCONS_00143021:325-392:42_21	GCGUCAGUCGCGUCCGACUCU	3P	0.999951
TCONS_00143021:325-392	augagugucugacagacccaggcgacgacugcugcucagucGCGUCAGUCGCGUCCGACUCUCugcga	TCONS_00143021:325-392:42_22	GCGUCAGUCGCGUCCGACUCUC	3P	0.999749
TCONS_00143021:325-392	augagugucugacagacccaggcgacgacugcugcucagucGCGUCAGUCGCGUCCGACUCUCUgcga	TCONS_00143021:325-392:42_23	GCGUCAGUCGCGUCCGACUCUCU	3P	0.997014
TCONS_00143021:325-392	augagugucugacagacccaggcgacgacugcugcucagucgCGUCAGUCGCGUCCGACUCUcugcga	TCONS_00143021:325-392:43_20	CGUCAGUCGCGUCCGACUCU	3P	0.999449
TCONS_00143021:325-392	augagugucugacagacccaggcgacgacugcugcucagucgCGUCAGUCGCGUCCGACUCUCugcga	TCONS_00143021:325-392:43_21	CGUCAGUCGCGUCCGACUCUC	3P	0.998995
TCONS_00143021:325-392	augagugucugacagacccaggcgacgacugcugcucagucgCGUCAGUCGCGUCCGACUCUCUgcga	TCONS_00143021:325-392:43_22	CGUCAGUCGCGUCCGACUCUCU	3P	0.994417
TCONS_00143021:325-392	augagugucugacagacccaggcgacgacugcugcucagucgCGUCAGUCGCGUCCGACUCUCUGcga	TCONS_00143021:325-392:43_23	CGUCAGUCGCGUCCGACUCUCUG	3P	0.990217
TCONS_00254994:283-372	cucccucgugguccgcccuuugggguguuuccagauuucaguuaugaagaagacacugcCUGGAAUACCCCGGUGUGGAcgccucggggg	TCONS_00254994:283-372:60_20	CUGGAAUACCCCGGUGUGGA	3P	0.993028
TCONS_00094195:379-444	acUGCGGCUCAUCAGGCUCCUCUGUccaugggauuucccagacaagaauacugaagugaguugcca	TCONS_00094195:379-444:3_23	UGCGGCUCAUCAGGCUCCUCUGU	5P	0.995072
TCONS_00094195:379-444	acuGCGGCUCAUCAGGCUCCUCUGUccaugggauuucccagacaagaauacugaagugaguugcca	TCONS_00094195:379-444:4_22	GCGGCUCAUCAGGCUCCUCUGU	5P	0.998606
TCONS_00094195:379-444	acuGCGGCUCAUCAGGCUCCUCUGUCcaugggauuucccagacaagaauacugaagugaguugcca	TCONS_00094195:379-444:4_23	GCGGCUCAUCAGGCUCCUCUGUC	5P	0.996749
TCONS_00094195:379-444	acuGCGGCUCAUCAGGCUCCUCUGUCCaugggauuucccagacaagaauacugaagugaguugcca	TCONS_00094195:379-444:4_24	GCGGCUCAUCAGGCUCCUCUGUCC	5P	0.994232
TCONS_00094195:379-444	acugCGGCUCAUCAGGCUCCUCUGUccaugggauuucccagacaagaauacugaagugaguugcca	TCONS_00094195:379-444:5_21	CGGCUCAUCAGGCUCCUCUGU	5P	0.999694
TCONS_00094195:379-444	acugCGGCUCAUCAGGCUCCUCUGUCcaugggauuucccagacaagaauacugaagugaguugcca	TCONS_00094195:379-444:5_22	CGGCUCAUCAGGCUCCUCUGUC	5P	0.999542
TCONS_00094195:379-444	acugCGGCUCAUCAGGCUCCUCUGUCCaugggauuucccagacaagaauacugaagugaguugcca	TCONS_00094195:379-444:5_23	CGGCUCAUCAGGCUCCUCUGUCC	5P	0.99924
TCONS_00094195:379-444	acugcGGCUCAUCAGGCUCCUCUGUccaugggauuucccagacaagaauacugaagugaguugcca	TCONS_00094195:379-444:6_20	GGCUCAUCAGGCUCCUCUGU	5P	0.999135
TCONS_00094195:379-444	acugcGGCUCAUCAGGCUCCUCUGUCcaugggauuucccagacaagaauacugaagugaguugcca	TCONS_00094195:379-444:6_21	GGCUCAUCAGGCUCCUCUGUC	5P	0.999265
TCONS_00094195:379-444	acugcGGCUCAUCAGGCUCCUCUGUCCaugggauuucccagacaagaauacugaagugaguugcca	TCONS_00094195:379-444:6_22	GGCUCAUCAGGCUCCUCUGUCC	5P	0.999009
TCONS_00094195:379-444	acugcgGCUCAUCAGGCUCCUCUGUCcaugggauuucccagacaagaauacugaagugaguugcca	TCONS_00094195:379-444:7_20	GCUCAUCAGGCUCCUCUGUC	5P	0.996679
TCONS_00094195:379-444	acugcgGCUCAUCAGGCUCCUCUGUCCaugggauuucccagacaagaauacugaagugaguugcca	TCONS_00094195:379-444:7_21	GCUCAUCAGGCUCCUCUGUCC	5P	0.991474
TCONS_00094195:379-444	acugcggcucaucaggcuccucuguccaugggauuucccaGACAAGAAUACUGAAGUGAGUUgcca	TCONS_00094195:379-444:41_22	GACAAGAAUACUGAAGUGAGUU	3P	0.995952
TCONS_00094195:379-444	acugcggcucaucaggcuccucuguccaugggauuucccaGACAAGAAUACUGAAGUGAGUUGcca	TCONS_00094195:379-444:41_23	GACAAGAAUACUGAAGUGAGUUG	3P	0.997893
TCONS_00094195:379-444	acugcggcucaucaggcuccucuguccaugggauuucccagACAAGAAUACUGAAGUGAGUUgcca	TCONS_00094195:379-444:42_21	ACAAGAAUACUGAAGUGAGUU	3P	0.99773
TCONS_00094195:379-444	acugcggcucaucaggcuccucuguccaugggauuucccagACAAGAAUACUGAAGUGAGUUGcca	TCONS_00094195:379-444:42_22	ACAAGAAUACUGAAGUGAGUUG	3P	0.999229
TCONS_00094195:379-444	acugcggcucaucaggcuccucuguccaugggauuucccagACAAGAAUACUGAAGUGAGUUGCca	TCONS_00094195:379-444:42_23	ACAAGAAUACUGAAGUGAGUUGC	3P	0.997258
TCONS_00257741:57-142	aagagcuuggcuGGAAUGCAGCACCCUGGGACaaggaagaauaaaaagacuggaaaacugggcugcugccuauucaagcauauggc	TCONS_00257741:57-142:13_20	GGAAUGCAGCACCCUGGGAC	5P	0.997502
TCONS_00333628:396-499	cguggguggguaguguuaaucagUUAGGGAAGGCAGAGAAGAAAaggguacuugaaauaaucuccguuuugaucagagccucucagccaaaguucucccuacgg	TCONS_00333628:396-499:24_21	UUAGGGAAGGCAGAGAAGAAA	5P	0.995157
TCONS_00333628:396-499	cguggguggguaguguuaaucagUUAGGGAAGGCAGAGAAGAAAAggguacuugaaauaaucuccguuuugaucagagccucucagccaaaguucucccuacgg	TCONS_00333628:396-499:24_22	UUAGGGAAGGCAGAGAAGAAAA	5P	0.990521
TCONS_00333628:396-499	cguggguggguaguguuaaucaguUAGGGAAGGCAGAGAAGAAAaggguacuugaaauaaucuccguuuugaucagagccucucagccaaaguucucccuacgg	TCONS_00333628:396-499:25_20	UAGGGAAGGCAGAGAAGAAA	5P	0.997209
TCONS_00333628:396-499	cguggguggguaguguuaaucaguUAGGGAAGGCAGAGAAGAAAAggguacuugaaauaaucuccguuuugaucagagccucucagccaaaguucucccuacgg	TCONS_00333628:396-499:25_21	UAGGGAAGGCAGAGAAGAAAA	5P	0.994129
TCONS_00333628:396-499	cguggguggguaguguuaaucaguUAGGGAAGGCAGAGAAGAAAAGgguacuugaaauaaucuccguuuugaucagagccucucagccaaaguucucccuacgg	TCONS_00333628:396-499:25_22	UAGGGAAGGCAGAGAAGAAAAG	5P	0.992771
TCONS_00525832:270-342	gacuuugccaCUGCUCUAGGGUCUGUUCUUuucuugguucuggaucucaguuaaugaccucugaguagggcga	TCONS_00525832:270-342:11_20	CUGCUCUAGGGUCUGUUCUU	5P	0.994684
TCONS_00104450:1-95	ggaauuagugggagggaggcugaagauggaggggauacguauauguauacauauaaCUGAUUCACUUUGUUGUAUAGCcgaaacuaacacaauuu	TCONS_00104450:1-95:57_22	CUGAUUCACUUUGUUGUAUAGC	3P	0.990648
TCONS_00104450:1-95	ggaauuagugggagggaggcugaagauggaggggauacguauauguauacauauaacuGAUUCACUUUGUUGUAUAGCCGAaacuaacacaauuu	TCONS_00104450:1-95:59_23	GAUUCACUUUGUUGUAUAGCCGA	3P	0.995388
TCONS_00104450:1-95	ggaauuagugggagggaggcugaagauggaggggauacguauauguauacauauaacugAUUCACUUUGUUGUAUAGCCGAaacuaacacaauuu	TCONS_00104450:1-95:60_22	AUUCACUUUGUUGUAUAGCCGA	3P	0.993984
TCONS_00219971:561-639	ccccgGCCCCCUGUCCCACUGCCCUGGcauucccacaaaagccagccagcucagggcugacaaggggcugauugauaau	TCONS_00219971:561-639:6_22	GCCCCCUGUCCCACUGCCCUGG	5P	0.990218
TCONS_00219971:561-639	ccccggCCCCCUGUCCCACUGCCCUGGcauucccacaaaagccagccagcucagggcugacaaggggcugauugauaau	TCONS_00219971:561-639:7_21	CCCCCUGUCCCACUGCCCUGG	5P	0.998673
TCONS_00219971:561-639	ccccggcCCCCUGUCCCACUGCCCUGGcauucccacaaaagccagccagcucagggcugacaaggggcugauugauaau	TCONS_00219971:561-639:8_20	CCCCUGUCCCACUGCCCUGG	5P	0.99981
TCONS_00219971:561-639	ccccggcCCCCUGUCCCACUGCCCUGGCauucccacaaaagccagccagcucagggcugacaaggggcugauugauaau	TCONS_00219971:561-639:8_21	CCCCUGUCCCACUGCCCUGGC	5P	0.998714
TCONS_00219971:561-639	ccccggccCCCUGUCCCACUGCCCUGGCauucccacaaaagccagccagcucagggcugacaaggggcugauugauaau	TCONS_00219971:561-639:9_20	CCCUGUCCCACUGCCCUGGC	5P	0.999138
TCONS_00219971:561-639	ccccggcccccugucccacugcccuggcauucccacaaaagccagCCAGCUCAGGGCUGACAAGGGgcugauugauaau	TCONS_00219971:561-639:46_21	CCAGCUCAGGGCUGACAAGGG	3P	0.997743
TCONS_00219971:561-639	ccccggcccccugucccacugcccuggcauucccacaaaagccagCCAGCUCAGGGCUGACAAGGGGcugauugauaau	TCONS_00219971:561-639:46_22	CCAGCUCAGGGCUGACAAGGGG	3P	0.998787
TCONS_00219971:561-639	ccccggcccccugucccacugcccuggcauucccacaaaagccagCCAGCUCAGGGCUGACAAGGGGCugauugauaau	TCONS_00219971:561-639:46_23	CCAGCUCAGGGCUGACAAGGGGC	3P	0.997193
TCONS_00219971:561-639	ccccggcccccugucccacugcccuggcauucccacaaaagccagcCAGCUCAGGGCUGACAAGGGgcugauugauaau	TCONS_00219971:561-639:47_20	CAGCUCAGGGCUGACAAGGG	3P	0.999004
TCONS_00219971:561-639	ccccggcccccugucccacugcccuggcauucccacaaaagccagcCAGCUCAGGGCUGACAAGGGGcugauugauaau	TCONS_00219971:561-639:47_21	CAGCUCAGGGCUGACAAGGGG	3P	0.999713
TCONS_00219971:561-639	ccccggcccccugucccacugcccuggcauucccacaaaagccagcCAGCUCAGGGCUGACAAGGGGCugauugauaau	TCONS_00219971:561-639:47_22	CAGCUCAGGGCUGACAAGGGGC	3P	0.999309
TCONS_00219971:561-639	ccccggcccccugucccacugcccuggcauucccacaaaagccagccAGCUCAGGGCUGACAAGGGGcugauugauaau	TCONS_00219971:561-639:48_20	AGCUCAGGGCUGACAAGGGG	3P	0.999701
TCONS_00219971:561-639	ccccggcccccugucccacugcccuggcauucccacaaaagccagccAGCUCAGGGCUGACAAGGGGCugauugauaau	TCONS_00219971:561-639:48_21	AGCUCAGGGCUGACAAGGGGC	3P	0.999225
TCONS_00219971:561-639	ccccggcccccugucccacugcccuggcauucccacaaaagccagccaGCUCAGGGCUGACAAGGGGCugauugauaau	TCONS_00219971:561-639:49_20	GCUCAGGGCUGACAAGGGGC	3P	0.996626
TCONS_00378456:774-853	guccaaugacaguagcugggggcuuagggugcaaccucugaaaagcCACUGUCUGCCAUCCAACAAUUGCugucaugugg	TCONS_00378456:774-853:47_24	CACUGUCUGCCAUCCAACAAUUGC	3P	0.992947
TCONS_00378456:774-853	guccaaugacaguagcugggggcuuagggugcaaccucugaaaagccACUGUCUGCCAUCCAACAAUUGcugucaugugg	TCONS_00378456:774-853:48_22	ACUGUCUGCCAUCCAACAAUUG	3P	0.990306
TCONS_00378456:774-853	guccaaugacaguagcugggggcuuagggugcaaccucugaaaagccACUGUCUGCCAUCCAACAAUUGCugucaugugg	TCONS_00378456:774-853:48_23	ACUGUCUGCCAUCCAACAAUUGC	3P	0.998206
TCONS_00378456:774-853	guccaaugacaguagcugggggcuuagggugcaaccucugaaaagccACUGUCUGCCAUCCAACAAUUGCUgucaugugg	TCONS_00378456:774-853:48_24	ACUGUCUGCCAUCCAACAAUUGCU	3P	0.998989
TCONS_00378456:774-853	guccaaugacaguagcugggggcuuagggugcaaccucugaaaagccaCUGUCUGCCAUCCAACAAUUGCugucaugugg	TCONS_00378456:774-853:49_22	CUGUCUGCCAUCCAACAAUUGC	3P	0.999536
TCONS_00378456:774-853	guccaaugacaguagcugggggcuuagggugcaaccucugaaaagccaCUGUCUGCCAUCCAACAAUUGCUgucaugugg	TCONS_00378456:774-853:49_23	CUGUCUGCCAUCCAACAAUUGCU	3P	0.999828
TCONS_00378456:774-853	guccaaugacaguagcugggggcuuagggugcaaccucugaaaagccacUGUCUGCCAUCCAACAAUUGCugucaugugg	TCONS_00378456:774-853:50_21	UGUCUGCCAUCCAACAAUUGC	3P	0.99823
TCONS_00378456:774-853	guccaaugacaguagcugggggcuuagggugcaaccucugaaaagccacUGUCUGCCAUCCAACAAUUGCUgucaugugg	TCONS_00378456:774-853:50_22	UGUCUGCCAUCCAACAAUUGCU	3P	0.99954
TCONS_00378456:774-853	guccaaugacaguagcugggggcuuagggugcaaccucugaaaagccacuGUCUGCCAUCCAACAAUUGCUgucaugugg	TCONS_00378456:774-853:51_21	GUCUGCCAUCCAACAAUUGCU	3P	0.995391
TCONS_00378805:31-133	ugaugugggcagcuucagGGAGGGAAGUGAGAUGGGCAuugguugaacugauuacuucuggaucaucuucccuucacuguccuuggagcugugauucuauguc	TCONS_00378805:31-133:19_20	GGAGGGAAGUGAGAUGGGCA	5P	0.99521
TCONS_00378805:31-133	ugaugugggcagcuucagggAGGGAAGUGAGAUGGGCAUUgguugaacugauuacuucuggaucaucuucccuucacuguccuuggagcugugauucuauguc	TCONS_00378805:31-133:21_20	AGGGAAGUGAGAUGGGCAUU	5P	0.991596
TCONS_00378805:31-133	ugaugugggcagcuucagggaGGGAAGUGAGAUGGGCAUUGguugaacugauuacuucuggaucaucuucccuucacuguccuuggagcugugauucuauguc	TCONS_00378805:31-133:22_20	GGGAAGUGAGAUGGGCAUUG	5P	0.99234
TCONS_00378805:31-133	ugaugugggcagcuucagggagggaagugagaugggcauugguugaacugauuacuuCUGGAUCAUCUUCCCUUCACUGUccuuggagcugugauucuauguc	TCONS_00378805:31-133:58_23	CUGGAUCAUCUUCCCUUCACUGU	3P	0.998225
TCONS_00378805:31-133	ugaugugggcagcuucagggagggaagugagaugggcauugguugaacugauuacuuCUGGAUCAUCUUCCCUUCACUGUCcuuggagcugugauucuauguc	TCONS_00378805:31-133:58_24	CUGGAUCAUCUUCCCUUCACUGUC	3P	0.99742
TCONS_00378805:31-133	ugaugugggcagcuucagggagggaagugagaugggcauugguugaacugauuacuucUGGAUCAUCUUCCCUUCACUGUccuuggagcugugauucuauguc	TCONS_00378805:31-133:59_22	UGGAUCAUCUUCCCUUCACUGU	3P	0.999365
TCONS_00378805:31-133	ugaugugggcagcuucagggagggaagugagaugggcauugguugaacugauuacuucUGGAUCAUCUUCCCUUCACUGUCcuuggagcugugauucuauguc	TCONS_00378805:31-133:59_23	UGGAUCAUCUUCCCUUCACUGUC	3P	0.999677
TCONS_00378805:31-133	ugaugugggcagcuucagggagggaagugagaugggcauugguugaacugauuacuucUGGAUCAUCUUCCCUUCACUGUCCuuggagcugugauucuauguc	TCONS_00378805:31-133:59_24	UGGAUCAUCUUCCCUUCACUGUCC	3P	0.999135
TCONS_00378805:31-133	ugaugugggcagcuucagggagggaagugagaugggcauugguugaacugauuacuucuGGAUCAUCUUCCCUUCACUGUccuuggagcugugauucuauguc	TCONS_00378805:31-133:60_21	GGAUCAUCUUCCCUUCACUGU	3P	0.995472
TCONS_00378805:31-133	ugaugugggcagcuucagggagggaagugagaugggcauugguugaacugauuacuucuGGAUCAUCUUCCCUUCACUGUCcuuggagcugugauucuauguc	TCONS_00378805:31-133:60_22	GGAUCAUCUUCCCUUCACUGUC	3P	0.998725
TCONS_00378805:31-133	ugaugugggcagcuucagggagggaagugagaugggcauugguugaacugauuacuucuGGAUCAUCUUCCCUUCACUGUCCuuggagcugugauucuauguc	TCONS_00378805:31-133:60_23	GGAUCAUCUUCCCUUCACUGUCC	3P	0.998803
TCONS_00378805:31-133	ugaugugggcagcuucagggagggaagugagaugggcauugguugaacugauuacuucugGAUCAUCUUCCCUUCACUGUCCuuggagcugugauucuauguc	TCONS_00378805:31-133:61_22	GAUCAUCUUCCCUUCACUGUCC	3P	0.991745
TCONS_00251428:273-344	auuuucUCCAGGGCACCAGGCAAGGUGGAagacauagcgggucuugaaugccuugugucuagaggagaagca	TCONS_00251428:273-344:7_23	UCCAGGGCACCAGGCAAGGUGGA	5P	0.998837
TCONS_00251428:273-344	auuuucUCCAGGGCACCAGGCAAGGUGGAAgacauagcgggucuugaaugccuugugucuagaggagaagca	TCONS_00251428:273-344:7_24	UCCAGGGCACCAGGCAAGGUGGAA	5P	0.998212
TCONS_00251428:273-344	auuuucuCCAGGGCACCAGGCAAGGUGGaagacauagcgggucuugaaugccuugugucuagaggagaagca	TCONS_00251428:273-344:8_21	CCAGGGCACCAGGCAAGGUGG	5P	0.992681
TCONS_00251428:273-344	auuuucuCCAGGGCACCAGGCAAGGUGGAagacauagcgggucuugaaugccuugugucuagaggagaagca	TCONS_00251428:273-344:8_22	CCAGGGCACCAGGCAAGGUGGA	5P	0.999795
TCONS_00251428:273-344	auuuucuCCAGGGCACCAGGCAAGGUGGAAgacauagcgggucuugaaugccuugugucuagaggagaagca	TCONS_00251428:273-344:8_23	CCAGGGCACCAGGCAAGGUGGAA	5P	0.999727
TCONS_00251428:273-344	auuuucuCCAGGGCACCAGGCAAGGUGGAAGacauagcgggucuugaaugccuugugucuagaggagaagca	TCONS_00251428:273-344:8_24	CCAGGGCACCAGGCAAGGUGGAAG	5P	0.994086
TCONS_00251428:273-344	auuuucucCAGGGCACCAGGCAAGGUGGAagacauagcgggucuugaaugccuugugucuagaggagaagca	TCONS_00251428:273-344:9_21	CAGGGCACCAGGCAAGGUGGA	5P	0.999744
TCONS_00251428:273-344	auuuucucCAGGGCACCAGGCAAGGUGGAAgacauagcgggucuugaaugccuugugucuagaggagaagca	TCONS_00251428:273-344:9_22	CAGGGCACCAGGCAAGGUGGAA	5P	0.999599
TCONS_00251428:273-344	auuuucucCAGGGCACCAGGCAAGGUGGAAGacauagcgggucuugaaugccuugugucuagaggagaagca	TCONS_00251428:273-344:9_23	CAGGGCACCAGGCAAGGUGGAAG	5P	0.99522
TCONS_00251428:273-344	auuuucuccAGGGCACCAGGCAAGGUGGAagacauagcgggucuugaaugccuugugucuagaggagaagca	TCONS_00251428:273-344:10_20	AGGGCACCAGGCAAGGUGGA	5P	0.997991
TCONS_00251428:273-344	auuuucuccAGGGCACCAGGCAAGGUGGAAgacauagcgggucuugaaugccuugugucuagaggagaagca	TCONS_00251428:273-344:10_21	AGGGCACCAGGCAAGGUGGAA	5P	0.996664
TCONS_00251428:273-344	auuuucuccagggcaccaggcaagguggaagacauagcgggUCUUGAAUGCCUUGUGUCUAGAGgagaagca	TCONS_00251428:273-344:42_23	UCUUGAAUGCCUUGUGUCUAGAG	3P	0.994228
TCONS_00251428:273-344	auuuucuccagggcaccaggcaagguggaagacauagcggguCUUGAAUGCCUUGUGUCUAGAggagaagca	TCONS_00251428:273-344:43_21	CUUGAAUGCCUUGUGUCUAGA	3P	0.996793
TCONS_00251428:273-344	auuuucuccagggcaccaggcaagguggaagacauagcggguCUUGAAUGCCUUGUGUCUAGAGgagaagca	TCONS_00251428:273-344:43_22	CUUGAAUGCCUUGUGUCUAGAG	3P	0.999573
TCONS_00251428:273-344	auuuucuccagggcaccaggcaagguggaagacauagcggguCUUGAAUGCCUUGUGUCUAGAGGagaagca	TCONS_00251428:273-344:43_23	CUUGAAUGCCUUGUGUCUAGAGG	3P	0.998147
TCONS_00251428:273-344	auuuucuccagggcaccaggcaagguggaagacauagcggguCUUGAAUGCCUUGUGUCUAGAGGAgaagca	TCONS_00251428:273-344:43_24	CUUGAAUGCCUUGUGUCUAGAGGA	3P	0.998799
TCONS_00251428:273-344	auuuucuccagggcaccaggcaagguggaagacauagcgggucUUGAAUGCCUUGUGUCUAGAggagaagca	TCONS_00251428:273-344:44_20	UUGAAUGCCUUGUGUCUAGA	3P	0.992851
TCONS_00251428:273-344	auuuucuccagggcaccaggcaagguggaagacauagcgggucUUGAAUGCCUUGUGUCUAGAGgagaagca	TCONS_00251428:273-344:44_21	UUGAAUGCCUUGUGUCUAGAG	3P	0.998963
TCONS_00251428:273-344	auuuucuccagggcaccaggcaagguggaagacauagcgggucUUGAAUGCCUUGUGUCUAGAGGagaagca	TCONS_00251428:273-344:44_22	UUGAAUGCCUUGUGUCUAGAGG	3P	0.998129
TCONS_00251428:273-344	auuuucuccagggcaccaggcaagguggaagacauagcgggucUUGAAUGCCUUGUGUCUAGAGGAgaagca	TCONS_00251428:273-344:44_23	UUGAAUGCCUUGUGUCUAGAGGA	3P	0.999452
TCONS_00251428:273-344	auuuucuccagggcaccaggcaagguggaagacauagcgggucUUGAAUGCCUUGUGUCUAGAGGAGaagca	TCONS_00251428:273-344:44_24	UUGAAUGCCUUGUGUCUAGAGGAG	3P	0.996843
TCONS_00251428:273-344	auuuucuccagggcaccaggcaagguggaagacauagcgggucuUGAAUGCCUUGUGUCUAGAGgagaagca	TCONS_00251428:273-344:45_20	UGAAUGCCUUGUGUCUAGAG	3P	0.996724
TCONS_00251428:273-344	auuuucuccagggcaccaggcaagguggaagacauagcgggucuUGAAUGCCUUGUGUCUAGAGGagaagca	TCONS_00251428:273-344:45_21	UGAAUGCCUUGUGUCUAGAGG	3P	0.996437
TCONS_00251428:273-344	auuuucuccagggcaccaggcaagguggaagacauagcgggucuUGAAUGCCUUGUGUCUAGAGGAgaagca	TCONS_00251428:273-344:45_22	UGAAUGCCUUGUGUCUAGAGGA	3P	0.999126
TCONS_00251428:273-344	auuuucuccagggcaccaggcaagguggaagacauagcgggucuUGAAUGCCUUGUGUCUAGAGGAGaagca	TCONS_00251428:273-344:45_23	UGAAUGCCUUGUGUCUAGAGGAG	3P	0.998264
TCONS_00251428:273-344	auuuucuccagggcaccaggcaagguggaagacauagcgggucuuGAAUGCCUUGUGUCUAGAGGAgaagca	TCONS_00251428:273-344:46_21	GAAUGCCUUGUGUCUAGAGGA	3P	0.994754
TCONS_00251428:273-344	auuuucuccagggcaccaggcaagguggaagacauagcgggucuuGAAUGCCUUGUGUCUAGAGGAGaagca	TCONS_00251428:273-344:46_22	GAAUGCCUUGUGUCUAGAGGAG	3P	0.994322
TCONS_00074255:89-179	uugguuuugaauccaggucUUUGACUAGAGGGUCUGUGAcacuaaaggggugggugcaggccuuucugaaguucuuuuucuggguugaaaa	TCONS_00074255:89-179:20_20	UUUGACUAGAGGGUCUGUGA	5P	0.992305
TCONS_00401167:257-335	aggucaccaguaUCACAAUUAACUGGAGUGCUUguuuagaaagcaugguccugggcaagccuccaaaauugugugggug	TCONS_00401167:257-335:13_21	UCACAAUUAACUGGAGUGCUU	5P	0.995462
TCONS_00401167:257-335	aggucaccaguaUCACAAUUAACUGGAGUGCUUGuuuagaaagcaugguccugggcaagccuccaaaauugugugggug	TCONS_00401167:257-335:13_22	UCACAAUUAACUGGAGUGCUUG	5P	0.995742
TCONS_00401167:257-335	aggucaccaguaUCACAAUUAACUGGAGUGCUUGUuuagaaagcaugguccugggcaagccuccaaaauugugugggug	TCONS_00401167:257-335:13_23	UCACAAUUAACUGGAGUGCUUGU	5P	0.993089
TCONS_00401167:257-335	aggucaccaguauCACAAUUAACUGGAGUGCUUguuuagaaagcaugguccugggcaagccuccaaaauugugugggug	TCONS_00401167:257-335:14_20	CACAAUUAACUGGAGUGCUU	5P	0.993258
TCONS_00401167:257-335	aggucaccaguauCACAAUUAACUGGAGUGCUUGuuuagaaagcaugguccugggcaagccuccaaaauugugugggug	TCONS_00401167:257-335:14_21	CACAAUUAACUGGAGUGCUUG	5P	0.997857
TCONS_00401167:257-335	aggucaccaguauCACAAUUAACUGGAGUGCUUGUuuagaaagcaugguccugggcaagccuccaaaauugugugggug	TCONS_00401167:257-335:14_22	CACAAUUAACUGGAGUGCUUGU	5P	0.998191
TCONS_00401167:257-335	aggucaccaguaucACAAUUAACUGGAGUGCUUGuuuagaaagcaugguccugggcaagccuccaaaauugugugggug	TCONS_00401167:257-335:15_20	ACAAUUAACUGGAGUGCUUG	5P	0.998301
TCONS_00401167:257-335	aggucaccaguaucACAAUUAACUGGAGUGCUUGUuuagaaagcaugguccugggcaagccuccaaaauugugugggug	TCONS_00401167:257-335:15_21	ACAAUUAACUGGAGUGCUUGU	5P	0.99948
TCONS_00401167:257-335	aggucaccaguaucACAAUUAACUGGAGUGCUUGUUuagaaagcaugguccugggcaagccuccaaaauugugugggug	TCONS_00401167:257-335:15_22	ACAAUUAACUGGAGUGCUUGUU	5P	0.998651
TCONS_00401167:257-335	aggucaccaguaucACAAUUAACUGGAGUGCUUGUUUagaaagcaugguccugggcaagccuccaaaauugugugggug	TCONS_00401167:257-335:15_23	ACAAUUAACUGGAGUGCUUGUUU	5P	0.994368
TCONS_00401167:257-335	aggucaccaguaucaCAAUUAACUGGAGUGCUUGUuuagaaagcaugguccugggcaagccuccaaaauugugugggug	TCONS_00401167:257-335:16_20	CAAUUAACUGGAGUGCUUGU	5P	0.995638
TCONS_00401167:257-335	aggucaccaguaucaCAAUUAACUGGAGUGCUUGUUuagaaagcaugguccugggcaagccuccaaaauugugugggug	TCONS_00401167:257-335:16_21	CAAUUAACUGGAGUGCUUGUU	5P	0.994478
TCONS_00401167:257-335	aggucaccaguaucacaauuaacuggagugcuuguuuagaaagcaugguccUGGGCAAGCCUCCAAAAUUGUgugggug	TCONS_00401167:257-335:52_21	UGGGCAAGCCUCCAAAAUUGU	3P	0.994592
TCONS_00401167:257-335	aggucaccaguaucacaauuaacuggagugcuuguuuagaaagcaugguccuGGGCAAGCCUCCAAAAUUGUgugggug	TCONS_00401167:257-335:53_20	GGGCAAGCCUCCAAAAUUGU	3P	0.999278
TCONS_00401167:257-335	aggucaccaguaucacaauuaacuggagugcuuguuuagaaagcaugguccuGGGCAAGCCUCCAAAAUUGUGugggug	TCONS_00401167:257-335:53_21	GGGCAAGCCUCCAAAAUUGUG	3P	0.999347
TCONS_00401167:257-335	aggucaccaguaucacaauuaacuggagugcuuguuuagaaagcaugguccugGGCAAGCCUCCAAAAUUGUGugggug	TCONS_00401167:257-335:54_20	GGCAAGCCUCCAAAAUUGUG	3P	0.999798
TCONS_00193977:1-79	gggguggggUGGGGGGUGGAGUAGAGAGGACugaucugcgucagaaagugcgucuauggaauuuuccacaugugaaccc	TCONS_00193977:1-79:10_22	UGGGGGGUGGAGUAGAGAGGAC	5P	0.993777
TCONS_00193977:1-79	gggguggggUGGGGGGUGGAGUAGAGAGGACUgaucugcgucagaaagugcgucuauggaauuuuccacaugugaaccc	TCONS_00193977:1-79:10_23	UGGGGGGUGGAGUAGAGAGGACU	5P	0.997685
TCONS_00193977:1-79	gggguggggUGGGGGGUGGAGUAGAGAGGACUGaucugcgucagaaagugcgucuauggaauuuuccacaugugaaccc	TCONS_00193977:1-79:10_24	UGGGGGGUGGAGUAGAGAGGACUG	5P	0.995456
TCONS_00193977:1-79	ggggugggguGGGGGGUGGAGUAGAGAGGACugaucugcgucagaaagugcgucuauggaauuuuccacaugugaaccc	TCONS_00193977:1-79:11_21	GGGGGGUGGAGUAGAGAGGAC	5P	0.997993
TCONS_00193977:1-79	ggggugggguGGGGGGUGGAGUAGAGAGGACUgaucugcgucagaaagugcgucuauggaauuuuccacaugugaaccc	TCONS_00193977:1-79:11_22	GGGGGGUGGAGUAGAGAGGACU	5P	0.999597
TCONS_00193977:1-79	ggggugggguGGGGGGUGGAGUAGAGAGGACUGaucugcgucagaaagugcgucuauggaauuuuccacaugugaaccc	TCONS_00193977:1-79:11_23	GGGGGGUGGAGUAGAGAGGACUG	5P	0.999256
TCONS_00193977:1-79	ggggugggguGGGGGGUGGAGUAGAGAGGACUGAucugcgucagaaagugcgucuauggaauuuuccacaugugaaccc	TCONS_00193977:1-79:11_24	GGGGGGUGGAGUAGAGAGGACUGA	5P	0.997054
TCONS_00193977:1-79	gggguggggugGGGGGUGGAGUAGAGAGGACugaucugcgucagaaagugcgucuauggaauuuuccacaugugaaccc	TCONS_00193977:1-79:12_20	GGGGGUGGAGUAGAGAGGAC	5P	0.993917
TCONS_00193977:1-79	gggguggggugGGGGGUGGAGUAGAGAGGACUgaucugcgucagaaagugcgucuauggaauuuuccacaugugaaccc	TCONS_00193977:1-79:12_21	GGGGGUGGAGUAGAGAGGACU	5P	0.998994
TCONS_00193977:1-79	gggguggggugGGGGGUGGAGUAGAGAGGACUGaucugcgucagaaagugcgucuauggaauuuuccacaugugaaccc	TCONS_00193977:1-79:12_22	GGGGGUGGAGUAGAGAGGACUG	5P	0.997832
TCONS_00193977:1-79	gggguggggugGGGGGUGGAGUAGAGAGGACUGAucugcgucagaaagugcgucuauggaauuuuccacaugugaaccc	TCONS_00193977:1-79:12_23	GGGGGUGGAGUAGAGAGGACUGA	5P	0.99523
TCONS_00340931:538-610	aauUGGACUUAAGUCUUAAACACUCAuguugcagacaagacgcugagugcagaggauuuaagcugauaguuag	TCONS_00340931:538-610:4_23	UGGACUUAAGUCUUAAACACUCA	5P	0.994653
TCONS_00340931:538-610	aauUGGACUUAAGUCUUAAACACUCAUguugcagacaagacgcugagugcagaggauuuaagcugauaguuag	TCONS_00340931:538-610:4_24	UGGACUUAAGUCUUAAACACUCAU	5P	0.997597
TCONS_00340931:538-610	aauuGGACUUAAGUCUUAAACACUCauguugcagacaagacgcugagugcagaggauuuaagcugauaguuag	TCONS_00340931:538-610:5_21	GGACUUAAGUCUUAAACACUC	5P	0.993362
TCONS_00350796:483-552	cugauggCAGCACACAGCGUUGAACAACcuugcaaaucguagucugaggcugaugacgucugugccugca	TCONS_00350796:483-552:8_21	CAGCACACAGCGUUGAACAAC	5P	0.998987
TCONS_00340931:538-610	aauuGGACUUAAGUCUUAAACACUCAuguugcagacaagacgcugagugcagaggauuuaagcugauaguuag	TCONS_00340931:538-610:5_22	GGACUUAAGUCUUAAACACUCA	5P	0.999379
TCONS_00340931:538-610	aauuGGACUUAAGUCUUAAACACUCAUguugcagacaagacgcugagugcagaggauuuaagcugauaguuag	TCONS_00340931:538-610:5_23	GGACUUAAGUCUUAAACACUCAU	5P	0.999761
TCONS_00350796:483-552	cugauggCAGCACACAGCGUUGAACAACCuugcaaaucguagucugaggcugaugacgucugugccugca	TCONS_00350796:483-552:8_22	CAGCACACAGCGUUGAACAACC	5P	0.999303
TCONS_00350796:483-552	cugauggCAGCACACAGCGUUGAACAACCUugcaaaucguagucugaggcugaugacgucugugccugca	TCONS_00350796:483-552:8_23	CAGCACACAGCGUUGAACAACCU	5P	0.999713
TCONS_00340931:538-610	aauuGGACUUAAGUCUUAAACACUCAUGuugcagacaagacgcugagugcagaggauuuaagcugauaguuag	TCONS_00340931:538-610:5_24	GGACUUAAGUCUUAAACACUCAUG	5P	0.999253
TCONS_00350796:483-552	cugauggcAGCACACAGCGUUGAACAACcuugcaaaucguagucugaggcugaugacgucugugccugca	TCONS_00350796:483-552:9_20	AGCACACAGCGUUGAACAAC	5P	0.999848
TCONS_00340931:538-610	aauugGACUUAAGUCUUAAACACUCauguugcagacaagacgcugagugcagaggauuuaagcugauaguuag	TCONS_00340931:538-610:6_20	GACUUAAGUCUUAAACACUC	5P	0.99242
TCONS_00350796:483-552	cugauggcAGCACACAGCGUUGAACAACCuugcaaaucguagucugaggcugaugacgucugugccugca	TCONS_00350796:483-552:9_21	AGCACACAGCGUUGAACAACC	5P	0.999952
TCONS_00340931:538-610	aauugGACUUAAGUCUUAAACACUCAuguugcagacaagacgcugagugcagaggauuuaagcugauaguuag	TCONS_00340931:538-610:6_21	GACUUAAGUCUUAAACACUCA	5P	0.999841
TCONS_00350796:483-552	cugauggcAGCACACAGCGUUGAACAACCUugcaaaucguagucugaggcugaugacgucugugccugca	TCONS_00350796:483-552:9_22	AGCACACAGCGUUGAACAACCU	5P	0.999988
TCONS_00340931:538-610	aauugGACUUAAGUCUUAAACACUCAUguugcagacaagacgcugagugcagaggauuuaagcugauaguuag	TCONS_00340931:538-610:6_22	GACUUAAGUCUUAAACACUCAU	5P	0.999928
TCONS_00340931:538-610	aauugGACUUAAGUCUUAAACACUCAUGuugcagacaagacgcugagugcagaggauuuaagcugauaguuag	TCONS_00340931:538-610:6_23	GACUUAAGUCUUAAACACUCAUG	5P	0.999704
TCONS_00350796:483-552	cugauggcaGCACACAGCGUUGAACAACCuugcaaaucguagucugaggcugaugacgucugugccugca	TCONS_00350796:483-552:10_20	GCACACAGCGUUGAACAACC	5P	0.999961
TCONS_00350796:483-552	cugauggcaGCACACAGCGUUGAACAACCUugcaaaucguagucugaggcugaugacgucugugccugca	TCONS_00350796:483-552:10_21	GCACACAGCGUUGAACAACCU	5P	0.999997
TCONS_00350796:483-552	cugauggcaGCACACAGCGUUGAACAACCUUgcaaaucguagucugaggcugaugacgucugugccugca	TCONS_00350796:483-552:10_22	GCACACAGCGUUGAACAACCUU	5P	0.991863
TCONS_00340931:538-610	aauugGACUUAAGUCUUAAACACUCAUGUugcagacaagacgcugagugcagaggauuuaagcugauaguuag	TCONS_00340931:538-610:6_24	GACUUAAGUCUUAAACACUCAUGU	5P	0.998792
TCONS_00340931:538-610	aauuggACUUAAGUCUUAAACACUCAuguugcagacaagacgcugagugcagaggauuuaagcugauaguuag	TCONS_00340931:538-610:7_20	ACUUAAGUCUUAAACACUCA	5P	0.999848
TCONS_00350796:483-552	cugauggcagCACACAGCGUUGAACAACCUugcaaaucguagucugaggcugaugacgucugugccugca	TCONS_00350796:483-552:11_20	CACACAGCGUUGAACAACCU	5P	0.999976
TCONS_00340931:538-610	aauuggACUUAAGUCUUAAACACUCAUguugcagacaagacgcugagugcagaggauuuaagcugauaguuag	TCONS_00340931:538-610:7_21	ACUUAAGUCUUAAACACUCAU	5P	0.99992
TCONS_00340931:538-610	aauuggACUUAAGUCUUAAACACUCAUGuugcagacaagacgcugagugcagaggauuuaagcugauaguuag	TCONS_00340931:538-610:7_22	ACUUAAGUCUUAAACACUCAUG	5P	0.999514
TCONS_00340931:538-610	aauuggACUUAAGUCUUAAACACUCAUGUugcagacaagacgcugagugcagaggauuuaagcugauaguuag	TCONS_00340931:538-610:7_23	ACUUAAGUCUUAAACACUCAUGU	5P	0.998971
TCONS_00340931:538-610	aauuggaCUUAAGUCUUAAACACUCAUguugcagacaagacgcugagugcagaggauuuaagcugauaguuag	TCONS_00340931:538-610:8_20	CUUAAGUCUUAAACACUCAU	5P	0.999758
TCONS_00340931:538-610	aauuggaCUUAAGUCUUAAACACUCAUGuugcagacaagacgcugagugcagaggauuuaagcugauaguuag	TCONS_00340931:538-610:8_21	CUUAAGUCUUAAACACUCAUG	5P	0.999025
TCONS_00340931:538-610	aauuggaCUUAAGUCUUAAACACUCAUGUugcagacaagacgcugagugcagaggauuuaagcugauaguuag	TCONS_00340931:538-610:8_22	CUUAAGUCUUAAACACUCAUGU	5P	0.999171
TCONS_00340931:538-610	aauuggacUUAAGUCUUAAACACUCAUGuugcagacaagacgcugagugcagaggauuuaagcugauaguuag	TCONS_00340931:538-610:9_20	UUAAGUCUUAAACACUCAUG	5P	0.994691
TCONS_00340931:538-610	aauuggacUUAAGUCUUAAACACUCAUGUugcagacaagacgcugagugcagaggauuuaagcugauaguuag	TCONS_00340931:538-610:9_21	UUAAGUCUUAAACACUCAUGU	5P	0.997902
TCONS_00340931:538-610	aauuggacuuaagucuuaaacacucauguugcagacaagaCGCUGAGUGCAGAGGAUUUAAGCugauaguuag	TCONS_00340931:538-610:41_23	CGCUGAGUGCAGAGGAUUUAAGC	3P	0.998529
TCONS_00350796:483-552	cugauggcagcacacagcguugaacaaccuugcaaaucguagucUGAGGCUGAUGACGUCUGUGCCugca	TCONS_00350796:483-552:45_22	UGAGGCUGAUGACGUCUGUGCC	3P	0.999129
TCONS_00340931:538-610	aauuggacuuaagucuuaaacacucauguugcagacaagaCGCUGAGUGCAGAGGAUUUAAGCUgauaguuag	TCONS_00340931:538-610:41_24	CGCUGAGUGCAGAGGAUUUAAGCU	3P	0.999231
TCONS_00350796:483-552	cugauggcagcacacagcguugaacaaccuugcaaaucguagucUGAGGCUGAUGACGUCUGUGCCUgca	TCONS_00350796:483-552:45_23	UGAGGCUGAUGACGUCUGUGCCU	3P	0.99976
TCONS_00350796:483-552	cugauggcagcacacagcguugaacaaccuugcaaaucguagucUGAGGCUGAUGACGUCUGUGCCUGca	TCONS_00350796:483-552:45_24	UGAGGCUGAUGACGUCUGUGCCUG	3P	0.999471
TCONS_00350796:483-552	cugauggcagcacacagcguugaacaaccuugcaaaucguagucuGAGGCUGAUGACGUCUGUGCCugca	TCONS_00350796:483-552:46_21	GAGGCUGAUGACGUCUGUGCC	3P	0.99897
TCONS_00350796:483-552	cugauggcagcacacagcguugaacaaccuugcaaaucguagucuGAGGCUGAUGACGUCUGUGCCUgca	TCONS_00350796:483-552:46_22	GAGGCUGAUGACGUCUGUGCCU	3P	0.999912
TCONS_00340931:538-610	aauuggacuuaagucuuaaacacucauguugcagacaagacGCUGAGUGCAGAGGAUUUAAGCugauaguuag	TCONS_00340931:538-610:42_22	GCUGAGUGCAGAGGAUUUAAGC	3P	0.999672
TCONS_00350796:483-552	cugauggcagcacacagcguugaacaaccuugcaaaucguagucuGAGGCUGAUGACGUCUGUGCCUGca	TCONS_00350796:483-552:46_23	GAGGCUGAUGACGUCUGUGCCUG	3P	0.99991
TCONS_00340931:538-610	aauuggacuuaagucuuaaacacucauguugcagacaagacGCUGAGUGCAGAGGAUUUAAGCUgauaguuag	TCONS_00340931:538-610:42_23	GCUGAGUGCAGAGGAUUUAAGCU	3P	0.99987
TCONS_00350796:483-552	cugauggcagcacacagcguugaacaaccuugcaaaucguagucuGAGGCUGAUGACGUCUGUGCCUGCa	TCONS_00350796:483-552:46_24	GAGGCUGAUGACGUCUGUGCCUGC	3P	0.996937
TCONS_00340931:538-610	aauuggacuuaagucuuaaacacucauguugcagacaagacGCUGAGUGCAGAGGAUUUAAGCUGauaguuag	TCONS_00340931:538-610:42_24	GCUGAGUGCAGAGGAUUUAAGCUG	3P	0.999599
TCONS_00350796:483-552	cugauggcagcacacagcguugaacaaccuugcaaaucguagucugAGGCUGAUGACGUCUGUGCCugca	TCONS_00350796:483-552:47_20	AGGCUGAUGACGUCUGUGCC	3P	0.995312
TCONS_00350796:483-552	cugauggcagcacacagcguugaacaaccuugcaaaucguagucugAGGCUGAUGACGUCUGUGCCUgca	TCONS_00350796:483-552:47_21	AGGCUGAUGACGUCUGUGCCU	3P	0.999826
TCONS_00340931:538-610	aauuggacuuaagucuuaaacacucauguugcagacaagacgCUGAGUGCAGAGGAUUUAAGCugauaguuag	TCONS_00340931:538-610:43_21	CUGAGUGCAGAGGAUUUAAGC	3P	0.999671
TCONS_00350796:483-552	cugauggcagcacacagcguugaacaaccuugcaaaucguagucugAGGCUGAUGACGUCUGUGCCUGca	TCONS_00350796:483-552:47_22	AGGCUGAUGACGUCUGUGCCUG	3P	0.999906
TCONS_00340931:538-610	aauuggacuuaagucuuaaacacucauguugcagacaagacgCUGAGUGCAGAGGAUUUAAGCUgauaguuag	TCONS_00340931:538-610:43_22	CUGAGUGCAGAGGAUUUAAGCU	3P	0.9999
TCONS_00350796:483-552	cugauggcagcacacagcguugaacaaccuugcaaaucguagucugAGGCUGAUGACGUCUGUGCCUGCa	TCONS_00350796:483-552:47_23	AGGCUGAUGACGUCUGUGCCUGC	3P	0.995467
TCONS_00340931:538-610	aauuggacuuaagucuuaaacacucauguugcagacaagacgCUGAGUGCAGAGGAUUUAAGCUGauaguuag	TCONS_00340931:538-610:43_23	CUGAGUGCAGAGGAUUUAAGCUG	3P	0.999807
TCONS_00350796:483-552	cugauggcagcacacagcguugaacaaccuugcaaaucguagucugaGGCUGAUGACGUCUGUGCCUgca	TCONS_00350796:483-552:48_20	GGCUGAUGACGUCUGUGCCU	3P	0.99944
TCONS_00340931:538-610	aauuggacuuaagucuuaaacacucauguugcagacaagacgcUGAGUGCAGAGGAUUUAAGCugauaguuag	TCONS_00340931:538-610:44_20	UGAGUGCAGAGGAUUUAAGC	3P	0.999936
TCONS_00350796:483-552	cugauggcagcacacagcguugaacaaccuugcaaaucguagucugaGGCUGAUGACGUCUGUGCCUGca	TCONS_00350796:483-552:48_21	GGCUGAUGACGUCUGUGCCUG	3P	0.999774
TCONS_00340931:538-610	aauuggacuuaagucuuaaacacucauguugcagacaagacgcUGAGUGCAGAGGAUUUAAGCUgauaguuag	TCONS_00340931:538-610:44_21	UGAGUGCAGAGGAUUUAAGCU	3P	0.999995
TCONS_00340931:538-610	aauuggacuuaagucuuaaacacucauguugcagacaagacgcUGAGUGCAGAGGAUUUAAGCUGauaguuag	TCONS_00340931:538-610:44_22	UGAGUGCAGAGGAUUUAAGCUG	3P	0.999988
TCONS_00340931:538-610	aauuggacuuaagucuuaaacacucauguugcagacaagacgcUGAGUGCAGAGGAUUUAAGCUGAuaguuag	TCONS_00340931:538-610:44_23	UGAGUGCAGAGGAUUUAAGCUGA	3P	0.991611
TCONS_00350796:483-552	cugauggcagcacacagcguugaacaaccuugcaaaucguagucugagGCUGAUGACGUCUGUGCCUGca	TCONS_00350796:483-552:49_20	GCUGAUGACGUCUGUGCCUG	3P	0.998658
TCONS_00340931:538-610	aauuggacuuaagucuuaaacacucauguugcagacaagacgcuGAGUGCAGAGGAUUUAAGCUgauaguuag	TCONS_00340931:538-610:45_20	GAGUGCAGAGGAUUUAAGCU	3P	0.999937
TCONS_00340931:538-610	aauuggacuuaagucuuaaacacucauguugcagacaagacgcuGAGUGCAGAGGAUUUAAGCUGauaguuag	TCONS_00340931:538-610:45_21	GAGUGCAGAGGAUUUAAGCUG	3P	0.999824
TCONS_00340931:538-610	aauuggacuuaagucuuaaacacucauguugcagacaagacgcugAGUGCAGAGGAUUUAAGCUGauaguuag	TCONS_00340931:538-610:46_20	AGUGCAGAGGAUUUAAGCUG	3P	0.992526
TCONS_00156500:63-136	auauaugaaacacagggaaggaggggucacuguaccugaagaaaugaggGGUAUGGGGACUCACUGAACUCCCa	TCONS_00156500:63-136:50_24	GGUAUGGGGACUCACUGAACUCCC	3P	0.99334
TCONS_00156500:63-136	auauaugaaacacagggaaggaggggucacuguaccugaagaaaugagggGUAUGGGGACUCACUGAACUCCca	TCONS_00156500:63-136:51_22	GUAUGGGGACUCACUGAACUCC	3P	0.992118
TCONS_00156500:63-136	auauaugaaacacagggaaggaggggucacuguaccugaagaaaugagggGUAUGGGGACUCACUGAACUCCCa	TCONS_00156500:63-136:51_23	GUAUGGGGACUCACUGAACUCCC	3P	0.998228
TCONS_00156500:63-136	auauaugaaacacagggaaggaggggucacuguaccugaagaaaugaggggUAUGGGGACUCACUGAACUCCCa	TCONS_00156500:63-136:52_22	UAUGGGGACUCACUGAACUCCC	3P	0.997729
TCONS_00156500:63-136	auauaugaaacacagggaaggaggggucacuguaccugaagaaaugagggguAUGGGGACUCACUGAACUCCCa	TCONS_00156500:63-136:53_21	AUGGGGACUCACUGAACUCCC	3P	0.992177
TCONS_00124383:774-850	aguacucuugCCUGGAAAAUCCCAAGGAUGgaggagccugguaggcugcaguccaugggguugcacagagugagaca	TCONS_00124383:774-850:11_20	CCUGGAAAAUCCCAAGGAUG	5P	0.995076
TCONS_00124383:774-850	aguacucuugcCUGGAAAAUCCCAAGGAUGGaggagccugguaggcugcaguccaugggguugcacagagugagaca	TCONS_00124383:774-850:12_20	CUGGAAAAUCCCAAGGAUGG	5P	0.998339
TCONS_00124383:774-850	aguacucuugccUGGAAAAUCCCAAGGAUGGAggagccugguaggcugcaguccaugggguugcacagagugagaca	TCONS_00124383:774-850:13_20	UGGAAAAUCCCAAGGAUGGA	5P	0.995719
TCONS_00478339:254-319	cacCUUUGCUCCCCUUCAUGGGCAacaugggcagaggaagcagaaacuaagaagggagaggaaggg	TCONS_00478339:254-319:4_21	CUUUGCUCCCCUUCAUGGGCA	5P	0.995582
TCONS_00478339:254-319	caccUUUGCUCCCCUUCAUGGGCAacaugggcagaggaagcagaaacuaagaagggagaggaaggg	TCONS_00478339:254-319:5_20	UUUGCUCCCCUUCAUGGGCA	5P	0.995174
TCONS_00516483:235-312	aggauugauaagGGGUGGUGGUUGUGUUCUGCagaaaaauucuuggucaaggaaucagagccacucauuccauguuga	TCONS_00516483:235-312:13_20	GGGUGGUGGUUGUGUUCUGC	5P	0.994403
TCONS_00212802:103-169	aaaugGCAGCCCACUCCAGUGUUCUUgccuggagaaucccagggacgggggagccuggugggcugcc	TCONS_00212802:103-169:6_21	GCAGCCCACUCCAGUGUUCUU	5P	0.994961
TCONS_00523703:749-824	gaguGGGAAGCAGGCAAUGAGAUGUUcacacaaggaggugugacccagaaucacugaugccgcccacuggaauagc	TCONS_00523703:749-824:5_22	GGGAAGCAGGCAAUGAGAUGUU	5P	0.994403
TCONS_00523703:749-824	gaguGGGAAGCAGGCAAUGAGAUGUUCacacaaggaggugugacccagaaucacugaugccgcccacuggaauagc	TCONS_00523703:749-824:5_23	GGGAAGCAGGCAAUGAGAUGUUC	5P	0.995431
TCONS_00523703:749-824	gaguGGGAAGCAGGCAAUGAGAUGUUCAcacaaggaggugugacccagaaucacugaugccgcccacuggaauagc	TCONS_00523703:749-824:5_24	GGGAAGCAGGCAAUGAGAUGUUCA	5P	0.996285
TCONS_00523703:749-824	gagugGGAAGCAGGCAAUGAGAUGUUcacacaaggaggugugacccagaaucacugaugccgcccacuggaauagc	TCONS_00523703:749-824:6_21	GGAAGCAGGCAAUGAGAUGUU	5P	0.99925
TCONS_00523703:749-824	gagugGGAAGCAGGCAAUGAGAUGUUCacacaaggaggugugacccagaaucacugaugccgcccacuggaauagc	TCONS_00523703:749-824:6_22	GGAAGCAGGCAAUGAGAUGUUC	5P	0.999207
TCONS_00523703:749-824	gagugGGAAGCAGGCAAUGAGAUGUUCAcacaaggaggugugacccagaaucacugaugccgcccacuggaauagc	TCONS_00523703:749-824:6_23	GGAAGCAGGCAAUGAGAUGUUCA	5P	0.999451
TCONS_00523703:749-824	gagugGGAAGCAGGCAAUGAGAUGUUCACacaaggaggugugacccagaaucacugaugccgcccacuggaauagc	TCONS_00523703:749-824:6_24	GGAAGCAGGCAAUGAGAUGUUCAC	5P	0.992281
TCONS_00523703:749-824	gaguggGAAGCAGGCAAUGAGAUGUUcacacaaggaggugugacccagaaucacugaugccgcccacuggaauagc	TCONS_00523703:749-824:7_20	GAAGCAGGCAAUGAGAUGUU	5P	0.999548
TCONS_00523703:749-824	gaguggGAAGCAGGCAAUGAGAUGUUCacacaaggaggugugacccagaaucacugaugccgcccacuggaauagc	TCONS_00523703:749-824:7_21	GAAGCAGGCAAUGAGAUGUUC	5P	0.999587
TCONS_00523703:749-824	gaguggGAAGCAGGCAAUGAGAUGUUCAcacaaggaggugugacccagaaucacugaugccgcccacuggaauagc	TCONS_00523703:749-824:7_22	GAAGCAGGCAAUGAGAUGUUCA	5P	0.999682
TCONS_00523703:749-824	gaguggGAAGCAGGCAAUGAGAUGUUCACacaaggaggugugacccagaaucacugaugccgcccacuggaauagc	TCONS_00523703:749-824:7_23	GAAGCAGGCAAUGAGAUGUUCAC	5P	0.99527
TCONS_00523703:749-824	gagugggAAGCAGGCAAUGAGAUGUUCacacaaggaggugugacccagaaucacugaugccgcccacuggaauagc	TCONS_00523703:749-824:8_20	AAGCAGGCAAUGAGAUGUUC	5P	0.99848
TCONS_00523703:749-824	gagugggAAGCAGGCAAUGAGAUGUUCAcacaaggaggugugacccagaaucacugaugccgcccacuggaauagc	TCONS_00523703:749-824:8_21	AAGCAGGCAAUGAGAUGUUCA	5P	0.998544
TCONS_00523703:749-824	gagugggaagcaggcaaugagauguucacacaaggagguGUGACCCAGAAUCACUGAUGCCGCccacuggaauagc	TCONS_00523703:749-824:40_24	GUGACCCAGAAUCACUGAUGCCGC	3P	0.993825
TCONS_00523703:749-824	gagugggaagcaggcaaugagauguucacacaaggaggugUGACCCAGAAUCACUGAUGCCGCccacuggaauagc	TCONS_00523703:749-824:41_23	UGACCCAGAAUCACUGAUGCCGC	3P	0.999232
TCONS_00523703:749-824	gagugggaagcaggcaaugagauguucacacaaggaggugUGACCCAGAAUCACUGAUGCCGCCcacuggaauagc	TCONS_00523703:749-824:41_24	UGACCCAGAAUCACUGAUGCCGCC	3P	0.999757
TCONS_00523703:749-824	gagugggaagcaggcaaugagauguucacacaaggagguguGACCCAGAAUCACUGAUGCCGcccacuggaauagc	TCONS_00523703:749-824:42_21	GACCCAGAAUCACUGAUGCCG	3P	0.993622
TCONS_00523703:749-824	gagugggaagcaggcaaugagauguucacacaaggagguguGACCCAGAAUCACUGAUGCCGCccacuggaauagc	TCONS_00523703:749-824:42_22	GACCCAGAAUCACUGAUGCCGC	3P	0.999402
TCONS_00523703:749-824	gagugggaagcaggcaaugagauguucacacaaggagguguGACCCAGAAUCACUGAUGCCGCCcacuggaauagc	TCONS_00523703:749-824:42_23	GACCCAGAAUCACUGAUGCCGCC	3P	0.999845
TCONS_00523703:749-824	gagugggaagcaggcaaugagauguucacacaaggagguguGACCCAGAAUCACUGAUGCCGCCCacuggaauagc	TCONS_00523703:749-824:42_24	GACCCAGAAUCACUGAUGCCGCCC	3P	0.999357
TCONS_00523703:749-824	gagugggaagcaggcaaugagauguucacacaaggaggugugACCCAGAAUCACUGAUGCCGCccacuggaauagc	TCONS_00523703:749-824:43_21	ACCCAGAAUCACUGAUGCCGC	3P	0.998398
TCONS_00523703:749-824	gagugggaagcaggcaaugagauguucacacaaggaggugugACCCAGAAUCACUGAUGCCGCCcacuggaauagc	TCONS_00523703:749-824:43_22	ACCCAGAAUCACUGAUGCCGCC	3P	0.999552
TCONS_00523703:749-824	gagugggaagcaggcaaugagauguucacacaaggaggugugACCCAGAAUCACUGAUGCCGCCCacuggaauagc	TCONS_00523703:749-824:43_23	ACCCAGAAUCACUGAUGCCGCCC	3P	0.999016
TCONS_00523703:749-824	gagugggaagcaggcaaugagauguucacacaaggaggugugACCCAGAAUCACUGAUGCCGCCCAcuggaauagc	TCONS_00523703:749-824:43_24	ACCCAGAAUCACUGAUGCCGCCCA	3P	0.991993
TCONS_00523703:749-824	gagugggaagcaggcaaugagauguucacacaaggaggugugaCCCAGAAUCACUGAUGCCGCCcacuggaauagc	TCONS_00523703:749-824:44_21	CCCAGAAUCACUGAUGCCGCC	3P	0.995091
TCONS_00523703:749-824	gagugggaagcaggcaaugagauguucacacaaggaggugugaCCCAGAAUCACUGAUGCCGCCCacuggaauagc	TCONS_00523703:749-824:44_22	CCCAGAAUCACUGAUGCCGCCC	3P	0.991252
TCONS_00523703:749-824	gagugggaagcaggcaaugagauguucacacaaggaggugugacCCAGAAUCACUGAUGCCGCCcacuggaauagc	TCONS_00523703:749-824:45_20	CCAGAAUCACUGAUGCCGCC	3P	0.995388
TCONS_00523703:749-824	gagugggaagcaggcaaugagauguucacacaaggaggugugacCCAGAAUCACUGAUGCCGCCCacuggaauagc	TCONS_00523703:749-824:45_21	CCAGAAUCACUGAUGCCGCCC	3P	0.993675
TCONS_00523703:749-816	gaguGGGAAGCAGGCAAUGAGAUGUUcacacaaggaggugugacccagaaucacugaugccgcccacu	TCONS_00523703:749-816:5_22	GGGAAGCAGGCAAUGAGAUGUU	5P	0.994403
TCONS_00523703:749-816	gaguGGGAAGCAGGCAAUGAGAUGUUCacacaaggaggugugacccagaaucacugaugccgcccacu	TCONS_00523703:749-816:5_23	GGGAAGCAGGCAAUGAGAUGUUC	5P	0.995431
TCONS_00523703:749-816	gaguGGGAAGCAGGCAAUGAGAUGUUCAcacaaggaggugugacccagaaucacugaugccgcccacu	TCONS_00523703:749-816:5_24	GGGAAGCAGGCAAUGAGAUGUUCA	5P	0.996285
TCONS_00523703:749-816	gagugGGAAGCAGGCAAUGAGAUGUUcacacaaggaggugugacccagaaucacugaugccgcccacu	TCONS_00523703:749-816:6_21	GGAAGCAGGCAAUGAGAUGUU	5P	0.99925
TCONS_00523703:749-816	gagugGGAAGCAGGCAAUGAGAUGUUCacacaaggaggugugacccagaaucacugaugccgcccacu	TCONS_00523703:749-816:6_22	GGAAGCAGGCAAUGAGAUGUUC	5P	0.999207
TCONS_00523703:749-816	gagugGGAAGCAGGCAAUGAGAUGUUCAcacaaggaggugugacccagaaucacugaugccgcccacu	TCONS_00523703:749-816:6_23	GGAAGCAGGCAAUGAGAUGUUCA	5P	0.999451
TCONS_00523703:749-816	gagugGGAAGCAGGCAAUGAGAUGUUCACacaaggaggugugacccagaaucacugaugccgcccacu	TCONS_00523703:749-816:6_24	GGAAGCAGGCAAUGAGAUGUUCAC	5P	0.992281
TCONS_00523703:749-816	gaguggGAAGCAGGCAAUGAGAUGUUcacacaaggaggugugacccagaaucacugaugccgcccacu	TCONS_00523703:749-816:7_20	GAAGCAGGCAAUGAGAUGUU	5P	0.999548
TCONS_00523703:749-816	gaguggGAAGCAGGCAAUGAGAUGUUCacacaaggaggugugacccagaaucacugaugccgcccacu	TCONS_00523703:749-816:7_21	GAAGCAGGCAAUGAGAUGUUC	5P	0.999587
TCONS_00523703:749-816	gaguggGAAGCAGGCAAUGAGAUGUUCAcacaaggaggugugacccagaaucacugaugccgcccacu	TCONS_00523703:749-816:7_22	GAAGCAGGCAAUGAGAUGUUCA	5P	0.999682
TCONS_00523703:749-816	gaguggGAAGCAGGCAAUGAGAUGUUCACacaaggaggugugacccagaaucacugaugccgcccacu	TCONS_00523703:749-816:7_23	GAAGCAGGCAAUGAGAUGUUCAC	5P	0.99527
TCONS_00523703:749-816	gagugggAAGCAGGCAAUGAGAUGUUCacacaaggaggugugacccagaaucacugaugccgcccacu	TCONS_00523703:749-816:8_20	AAGCAGGCAAUGAGAUGUUC	5P	0.99848
TCONS_00523703:749-816	gagugggAAGCAGGCAAUGAGAUGUUCAcacaaggaggugugacccagaaucacugaugccgcccacu	TCONS_00523703:749-816:8_21	AAGCAGGCAAUGAGAUGUUCA	5P	0.998544
TCONS_00523703:749-816	gagugggaagcaggcaaugagauguucacacaaggagguGUGACCCAGAAUCACUGAUGCCGCccacu	TCONS_00523703:749-816:40_24	GUGACCCAGAAUCACUGAUGCCGC	3P	0.993825
TCONS_00523703:749-816	gagugggaagcaggcaaugagauguucacacaaggaggugUGACCCAGAAUCACUGAUGCCGCccacu	TCONS_00523703:749-816:41_23	UGACCCAGAAUCACUGAUGCCGC	3P	0.999232
TCONS_00523703:749-816	gagugggaagcaggcaaugagauguucacacaaggaggugUGACCCAGAAUCACUGAUGCCGCCcacu	TCONS_00523703:749-816:41_24	UGACCCAGAAUCACUGAUGCCGCC	3P	0.999757
TCONS_00523703:749-816	gagugggaagcaggcaaugagauguucacacaaggagguguGACCCAGAAUCACUGAUGCCGcccacu	TCONS_00523703:749-816:42_21	GACCCAGAAUCACUGAUGCCG	3P	0.993622
TCONS_00523703:749-816	gagugggaagcaggcaaugagauguucacacaaggagguguGACCCAGAAUCACUGAUGCCGCccacu	TCONS_00523703:749-816:42_22	GACCCAGAAUCACUGAUGCCGC	3P	0.999402
TCONS_00523703:749-816	gagugggaagcaggcaaugagauguucacacaaggagguguGACCCAGAAUCACUGAUGCCGCCcacu	TCONS_00523703:749-816:42_23	GACCCAGAAUCACUGAUGCCGCC	3P	0.999845
TCONS_00523703:749-816	gagugggaagcaggcaaugagauguucacacaaggagguguGACCCAGAAUCACUGAUGCCGCCCacu	TCONS_00523703:749-816:42_24	GACCCAGAAUCACUGAUGCCGCCC	3P	0.999357
TCONS_00523703:749-816	gagugggaagcaggcaaugagauguucacacaaggaggugugACCCAGAAUCACUGAUGCCGCccacu	TCONS_00523703:749-816:43_21	ACCCAGAAUCACUGAUGCCGC	3P	0.998398
TCONS_00523703:749-816	gagugggaagcaggcaaugagauguucacacaaggaggugugACCCAGAAUCACUGAUGCCGCCcacu	TCONS_00523703:749-816:43_22	ACCCAGAAUCACUGAUGCCGCC	3P	0.999552
TCONS_00523703:749-816	gagugggaagcaggcaaugagauguucacacaaggaggugugACCCAGAAUCACUGAUGCCGCCCacu	TCONS_00523703:749-816:43_23	ACCCAGAAUCACUGAUGCCGCCC	3P	0.999016
TCONS_00523703:749-816	gagugggaagcaggcaaugagauguucacacaaggaggugugACCCAGAAUCACUGAUGCCGCCCAcu	TCONS_00523703:749-816:43_24	ACCCAGAAUCACUGAUGCCGCCCA	3P	0.991993
TCONS_00523703:749-816	gagugggaagcaggcaaugagauguucacacaaggaggugugaCCCAGAAUCACUGAUGCCGCCcacu	TCONS_00523703:749-816:44_21	CCCAGAAUCACUGAUGCCGCC	3P	0.995091
TCONS_00523703:749-816	gagugggaagcaggcaaugagauguucacacaaggaggugugaCCCAGAAUCACUGAUGCCGCCCacu	TCONS_00523703:749-816:44_22	CCCAGAAUCACUGAUGCCGCCC	3P	0.991252
TCONS_00523703:749-816	gagugggaagcaggcaaugagauguucacacaaggaggugugacCCAGAAUCACUGAUGCCGCCcacu	TCONS_00523703:749-816:45_20	CCAGAAUCACUGAUGCCGCC	3P	0.995388
TCONS_00523703:749-816	gagugggaagcaggcaaugagauguucacacaaggaggugugacCCAGAAUCACUGAUGCCGCCCacu	TCONS_00523703:749-816:45_21	CCAGAAUCACUGAUGCCGCCC	3P	0.993675
TCONS_00211551:27-111	gcuggugggggagGUGAGUGAGGCAACACCCGCccuacugaggcuuccaggcaagcuggguguuggucccucccugccuccacca	TCONS_00211551:27-111:14_20	GUGAGUGAGGCAACACCCGC	5P	0.998241
TCONS_00211551:27-111	gcuggugggggagGUGAGUGAGGCAACACCCGCCcuacugaggcuuccaggcaagcuggguguuggucccucccugccuccacca	TCONS_00211551:27-111:14_21	GUGAGUGAGGCAACACCCGCC	5P	0.998253
TCONS_00211551:27-111	gcuggugggggagGUGAGUGAGGCAACACCCGCCCuacugaggcuuccaggcaagcuggguguuggucccucccugccuccacca	TCONS_00211551:27-111:14_22	GUGAGUGAGGCAACACCCGCCC	5P	0.997646
TCONS_00211551:27-111	gcuggugggggaggUGAGUGAGGCAACACCCGCCcuacugaggcuuccaggcaagcuggguguuggucccucccugccuccacca	TCONS_00211551:27-111:15_20	UGAGUGAGGCAACACCCGCC	5P	0.995531
TCONS_00211551:27-111	gcuggugggggaggUGAGUGAGGCAACACCCGCCCuacugaggcuuccaggcaagcuggguguuggucccucccugccuccacca	TCONS_00211551:27-111:15_21	UGAGUGAGGCAACACCCGCCC	5P	0.998612
TCONS_00211551:27-111	gcuggugggggagguGAGUGAGGCAACACCCGCCCuacugaggcuuccaggcaagcuggguguuggucccucccugccuccacca	TCONS_00211551:27-111:16_20	GAGUGAGGCAACACCCGCCC	5P	0.997968
TCONS_00211551:27-111	gcuggugggggaggugagugaggcaacacccgcccuacugaggcuuccaggCAAGCUGGGUGUUGGUCCCUCCcugccuccacca	TCONS_00211551:27-111:52_22	CAAGCUGGGUGUUGGUCCCUCC	3P	0.993306
TCONS_00211551:27-111	gcuggugggggaggugagugaggcaacacccgcccuacugaggcuuccaggcAAGCUGGGUGUUGGUCCCUCCcugccuccacca	TCONS_00211551:27-111:53_21	AAGCUGGGUGUUGGUCCCUCC	3P	0.999232
TCONS_00211551:27-111	gcuggugggggaggugagugaggcaacacccgcccuacugaggcuuccaggcaAGCUGGGUGUUGGUCCCUCCcugccuccacca	TCONS_00211551:27-111:54_20	AGCUGGGUGUUGGUCCCUCC	3P	0.99922
TCONS_00211551:27-111	gcuggugggggaggugagugaggcaacacccgcccuacugaggcuuccaggcaAGCUGGGUGUUGGUCCCUCCCugccuccacca	TCONS_00211551:27-111:54_21	AGCUGGGUGUUGGUCCCUCCC	3P	0.996299
TCONS_00211551:27-111	gcuggugggggaggugagugaggcaacacccgcccuacugaggcuuccaggcaaGCUGGGUGUUGGUCCCUCCCugccuccacca	TCONS_00211551:27-111:55_20	GCUGGGUGUUGGUCCCUCCC	3P	0.998764
TCONS_00211551:27-111	gcuggugggggaggugagugaggcaacacccgcccuacugaggcuuccaggcaaGCUGGGUGUUGGUCCCUCCCUgccuccacca	TCONS_00211551:27-111:55_21	GCUGGGUGUUGGUCCCUCCCU	3P	0.999538
TCONS_00211551:27-111	gcuggugggggaggugagugaggcaacacccgcccuacugaggcuuccaggcaaGCUGGGUGUUGGUCCCUCCCUGccuccacca	TCONS_00211551:27-111:55_22	GCUGGGUGUUGGUCCCUCCCUG	3P	0.99639
TCONS_00211551:27-111	gcuggugggggaggugagugaggcaacacccgcccuacugaggcuuccaggcaagCUGGGUGUUGGUCCCUCCCUgccuccacca	TCONS_00211551:27-111:56_20	CUGGGUGUUGGUCCCUCCCU	3P	0.998525
TCONS_00211551:27-111	gcuggugggggaggugagugaggcaacacccgcccuacugaggcuuccaggcaagCUGGGUGUUGGUCCCUCCCUGccuccacca	TCONS_00211551:27-111:56_21	CUGGGUGUUGGUCCCUCCCUG	3P	0.997815
TCONS_00560631:226-326	ucuuuucuaaugagucaguuauucacaucagguggccaaaguauuggaguuucagcugcaGCAUCAGGCCUUCCAAUGAAUauucaggacucauuuccuuu	TCONS_00560631:226-326:61_21	GCAUCAGGCCUUCCAAUGAAU	3P	0.990946
TCONS_00560631:226-326	ucuuuucuaaugagucaguuauucacaucagguggccaaaguauuggaguuucagcugcaGCAUCAGGCCUUCCAAUGAAUAuucaggacucauuuccuuu	TCONS_00560631:226-326:61_22	GCAUCAGGCCUUCCAAUGAAUA	3P	0.995104
TCONS_00560631:226-326	ucuuuucuaaugagucaguuauucacaucagguggccaaaguauuggaguuucagcugcagCAUCAGGCCUUCCAAUGAAUAuucaggacucauuuccuuu	TCONS_00560631:226-326:62_21	CAUCAGGCCUUCCAAUGAAUA	3P	0.993834
TCONS_00310627:55-142	ggauucuagugaagaggcguguggguagguugacaucacuuacuaugggguGGUGCCCCCUCCCUUUUGACCuccaaggagccuuuca	TCONS_00310627:55-142:52_21	GGUGCCCCCUCCCUUUUGACC	3P	0.990752
TCONS_00310627:55-142	ggauucuagugaagaggcguguggguagguugacaucacuuacuaugggguGGUGCCCCCUCCCUUUUGACCUccaaggagccuuuca	TCONS_00310627:55-142:52_22	GGUGCCCCCUCCCUUUUGACCU	3P	0.994934
TCONS_00310627:55-142	ggauucuagugaagaggcguguggguagguugacaucacuuacuauggggugGUGCCCCCUCCCUUUUGACCUccaaggagccuuuca	TCONS_00310627:55-142:53_21	GUGCCCCCUCCCUUUUGACCU	3P	0.994934
TCONS_00035918:247-351	aaaaaaaguuguuucugauaauagcCCUCUUUCUGGUACAUGUUUCUuaucuaaauucuuucuuaaaggguguuaagggagagguaaaauguuguuucugauaau	TCONS_00035918:247-351:26_22	CCUCUUUCUGGUACAUGUUUCU	5P	0.990019
TCONS_00482210:111-180	aagagccCGUGGGAAAACAGGCUGCAUccuccucuuccagccugggaggugcuaguuuuuuucacagggu	TCONS_00482210:111-180:8_20	CGUGGGAAAACAGGCUGCAU	5P	0.993741
TCONS_00482210:111-180	aagagccCGUGGGAAAACAGGCUGCAUCcuccucuuccagccugggaggugcuaguuuuuuucacagggu	TCONS_00482210:111-180:8_21	CGUGGGAAAACAGGCUGCAUC	5P	0.998954
TCONS_00482210:111-180	aagagccCGUGGGAAAACAGGCUGCAUCCuccucuuccagccugggaggugcuaguuuuuuucacagggu	TCONS_00482210:111-180:8_22	CGUGGGAAAACAGGCUGCAUCC	5P	0.999361
TCONS_00482210:111-180	aagagccCGUGGGAAAACAGGCUGCAUCCUccucuuccagccugggaggugcuaguuuuuuucacagggu	TCONS_00482210:111-180:8_23	CGUGGGAAAACAGGCUGCAUCCU	5P	0.998752
TCONS_00482210:111-180	aagagccCGUGGGAAAACAGGCUGCAUCCUCcucuuccagccugggaggugcuaguuuuuuucacagggu	TCONS_00482210:111-180:8_24	CGUGGGAAAACAGGCUGCAUCCUC	5P	0.994058
TCONS_00482210:111-180	aagagcccGUGGGAAAACAGGCUGCAUCcuccucuuccagccugggaggugcuaguuuuuuucacagggu	TCONS_00482210:111-180:9_20	GUGGGAAAACAGGCUGCAUC	5P	0.99987
TCONS_00482210:111-180	aagagcccGUGGGAAAACAGGCUGCAUCCuccucuuccagccugggaggugcuaguuuuuuucacagggu	TCONS_00482210:111-180:9_21	GUGGGAAAACAGGCUGCAUCC	5P	0.99994
TCONS_00482210:111-180	aagagcccGUGGGAAAACAGGCUGCAUCCUccucuuccagccugggaggugcuaguuuuuuucacagggu	TCONS_00482210:111-180:9_22	GUGGGAAAACAGGCUGCAUCCU	5P	0.999971
TCONS_00482210:111-180	aagagcccGUGGGAAAACAGGCUGCAUCCUCcucuuccagccugggaggugcuaguuuuuuucacagggu	TCONS_00482210:111-180:9_23	GUGGGAAAACAGGCUGCAUCCUC	5P	0.999857
TCONS_00482210:111-180	aagagcccGUGGGAAAACAGGCUGCAUCCUCCucuuccagccugggaggugcuaguuuuuuucacagggu	TCONS_00482210:111-180:9_24	GUGGGAAAACAGGCUGCAUCCUCC	5P	0.996973
TCONS_00482210:111-180	aagagcccgUGGGAAAACAGGCUGCAUCCuccucuuccagccugggaggugcuaguuuuuuucacagggu	TCONS_00482210:111-180:10_20	UGGGAAAACAGGCUGCAUCC	5P	0.999693
TCONS_00482210:111-180	aagagcccgUGGGAAAACAGGCUGCAUCCUccucuuccagccugggaggugcuaguuuuuuucacagggu	TCONS_00482210:111-180:10_21	UGGGAAAACAGGCUGCAUCCU	5P	0.999935
TCONS_00482210:111-180	aagagcccgUGGGAAAACAGGCUGCAUCCUCcucuuccagccugggaggugcuaguuuuuuucacagggu	TCONS_00482210:111-180:10_22	UGGGAAAACAGGCUGCAUCCUC	5P	0.999798
TCONS_00482210:111-180	aagagcccgUGGGAAAACAGGCUGCAUCCUCCucuuccagccugggaggugcuaguuuuuuucacagggu	TCONS_00482210:111-180:10_23	UGGGAAAACAGGCUGCAUCCUCC	5P	0.996518
TCONS_00482210:111-180	aagagcccguGGGAAAACAGGCUGCAUCCUccucuuccagccugggaggugcuaguuuuuuucacagggu	TCONS_00482210:111-180:11_20	GGGAAAACAGGCUGCAUCCU	5P	0.99677
TCONS_00482210:111-180	aagagcccguGGGAAAACAGGCUGCAUCCUCcucuuccagccugggaggugcuaguuuuuuucacagggu	TCONS_00482210:111-180:11_21	GGGAAAACAGGCUGCAUCCUC	5P	0.995883
TCONS_00482210:111-180	aagagcccgugggaaaacaggcugcauccuccucuuccagccuggGAGGUGCUAGUUUUUUUCACAgggu	TCONS_00482210:111-180:46_21	GAGGUGCUAGUUUUUUUCACA	3P	0.991356
TCONS_00482210:111-180	aagagcccgugggaaaacaggcugcauccuccucuuccagccuggGAGGUGCUAGUUUUUUUCACAGggu	TCONS_00482210:111-180:46_22	GAGGUGCUAGUUUUUUUCACAG	3P	0.990448
TCONS_00482210:111-180	aagagcccgugggaaaacaggcugcauccuccucuuccagccugggAGGUGCUAGUUUUUUUCACAgggu	TCONS_00482210:111-180:47_20	AGGUGCUAGUUUUUUUCACA	3P	0.997248
TCONS_00482210:111-180	aagagcccgugggaaaacaggcugcauccuccucuuccagccugggAGGUGCUAGUUUUUUUCACAGggu	TCONS_00482210:111-180:47_21	AGGUGCUAGUUUUUUUCACAG	3P	0.998237
TCONS_00482210:111-180	aagagcccgugggaaaacaggcugcauccuccucuuccagccugggAGGUGCUAGUUUUUUUCACAGGgu	TCONS_00482210:111-180:47_22	AGGUGCUAGUUUUUUUCACAGG	3P	0.992401
TCONS_00482210:111-180	aagagcccgugggaaaacaggcugcauccuccucuuccagccugggaGGUGCUAGUUUUUUUCACAGggu	TCONS_00482210:111-180:48_20	GGUGCUAGUUUUUUUCACAG	3P	0.999439
TCONS_00482210:111-180	aagagcccgugggaaaacaggcugcauccuccucuuccagccugggaGGUGCUAGUUUUUUUCACAGGgu	TCONS_00482210:111-180:48_21	GGUGCUAGUUUUUUUCACAGG	3P	0.996739
TCONS_00482210:111-180	aagagcccgugggaaaacaggcugcauccuccucuuccagccugggagGUGCUAGUUUUUUUCACAGGgu	TCONS_00482210:111-180:49_20	GUGCUAGUUUUUUUCACAGG	3P	0.993509
TCONS_00096054:331-425	gaauuagagaggaggagaCAUCAGAAAGAGGUAUUUUAGgaaucuaguuauuggagaguuacuaauucuuccuuuugggcuguucuacucucuga	TCONS_00096054:331-425:19_21	CAUCAGAAAGAGGUAUUUUAG	5P	0.991914
TCONS_00096054:331-425	gaauuagagaggaggagacaucagaaagagguauuuuaggaaucuaguuauuggagaGUUACUAAUUCUUCCUUUUGGGCuguucuacucucuga	TCONS_00096054:331-425:58_23	GUUACUAAUUCUUCCUUUUGGGC	3P	0.992729
TCONS_00096054:331-425	gaauuagagaggaggagacaucagaaagagguauuuuaggaaucuaguuauuggagagUUACUAAUUCUUCCUUUUGGGCuguucuacucucuga	TCONS_00096054:331-425:59_22	UUACUAAUUCUUCCUUUUGGGC	3P	0.998686
TCONS_00096054:331-425	gaauuagagaggaggagacaucagaaagagguauuuuaggaaucuaguuauuggagagUUACUAAUUCUUCCUUUUGGGCUguucuacucucuga	TCONS_00096054:331-425:59_23	UUACUAAUUCUUCCUUUUGGGCU	3P	0.999314
TCONS_00096054:331-425	gaauuagagaggaggagacaucagaaagagguauuuuaggaaucuaguuauuggagaguUACUAAUUCUUCCUUUUGGGCuguucuacucucuga	TCONS_00096054:331-425:60_21	UACUAAUUCUUCCUUUUGGGC	3P	0.998951
TCONS_00096054:331-425	gaauuagagaggaggagacaucagaaagagguauuuuaggaaucuaguuauuggagaguUACUAAUUCUUCCUUUUGGGCUguucuacucucuga	TCONS_00096054:331-425:60_22	UACUAAUUCUUCCUUUUGGGCU	3P	0.999671
TCONS_00096054:331-425	gaauuagagaggaggagacaucagaaagagguauuuuaggaaucuaguuauuggagaguuACUAAUUCUUCCUUUUGGGCuguucuacucucuga	TCONS_00096054:331-425:61_20	ACUAAUUCUUCCUUUUGGGC	3P	0.991793
TCONS_00096054:331-425	gaauuagagaggaggagacaucagaaagagguauuuuaggaaucuaguuauuggagaguuACUAAUUCUUCCUUUUGGGCUguucuacucucuga	TCONS_00096054:331-425:61_21	ACUAAUUCUUCCUUUUGGGCU	3P	0.996164
TCONS_00483232:135-233	caugcccugaaagcucccucuagucaagcacucugcucaucaagcugaccaagcucauuCCUGCAGGAUGCUCCCUCUGCCUGgaccaaugcacuucua	TCONS_00483232:135-233:60_24	CCUGCAGGAUGCUCCCUCUGCCUG	3P	0.991429
TCONS_00118222:241-309	augacUGAUUAGCUCAGGAAGUUACAGAuugggaggugugcuuuucagguggcuugugaguuuuuaguu	TCONS_00118222:241-309:6_23	UGAUUAGCUCAGGAAGUUACAGA	5P	0.995823
TCONS_00118222:241-309	augacuGAUUAGCUCAGGAAGUUACAGauugggaggugugcuuuucagguggcuugugaguuuuuaguu	TCONS_00118222:241-309:7_21	GAUUAGCUCAGGAAGUUACAG	5P	0.994438
TCONS_00118222:241-309	augacuGAUUAGCUCAGGAAGUUACAGAuugggaggugugcuuuucagguggcuugugaguuuuuaguu	TCONS_00118222:241-309:7_22	GAUUAGCUCAGGAAGUUACAGA	5P	0.999203
TCONS_00118222:241-309	augacuGAUUAGCUCAGGAAGUUACAGAUugggaggugugcuuuucagguggcuugugaguuuuuaguu	TCONS_00118222:241-309:7_23	GAUUAGCUCAGGAAGUUACAGAU	5P	0.999279
TCONS_00118222:241-309	augacuGAUUAGCUCAGGAAGUUACAGAUUgggaggugugcuuuucagguggcuugugaguuuuuaguu	TCONS_00118222:241-309:7_24	GAUUAGCUCAGGAAGUUACAGAUU	5P	0.999927
TCONS_00118222:241-309	augacugAUUAGCUCAGGAAGUUACAGAuugggaggugugcuuuucagguggcuugugaguuuuuaguu	TCONS_00118222:241-309:8_21	AUUAGCUCAGGAAGUUACAGA	5P	0.998612
TCONS_00118222:241-309	augacugAUUAGCUCAGGAAGUUACAGAUugggaggugugcuuuucagguggcuugugaguuuuuaguu	TCONS_00118222:241-309:8_22	AUUAGCUCAGGAAGUUACAGAU	5P	0.999287
TCONS_00118222:241-309	augacugAUUAGCUCAGGAAGUUACAGAUUgggaggugugcuuuucagguggcuugugaguuuuuaguu	TCONS_00118222:241-309:8_23	AUUAGCUCAGGAAGUUACAGAUU	5P	0.999958
TCONS_00118222:241-309	augacugAUUAGCUCAGGAAGUUACAGAUUGggaggugugcuuuucagguggcuugugaguuuuuaguu	TCONS_00118222:241-309:8_24	AUUAGCUCAGGAAGUUACAGAUUG	5P	0.999847
TCONS_00118222:241-309	augacugaUUAGCUCAGGAAGUUACAGAuugggaggugugcuuuucagguggcuugugaguuuuuaguu	TCONS_00118222:241-309:9_20	UUAGCUCAGGAAGUUACAGA	5P	0.993619
TCONS_00118222:241-309	augacugaUUAGCUCAGGAAGUUACAGAUugggaggugugcuuuucagguggcuugugaguuuuuaguu	TCONS_00118222:241-309:9_21	UUAGCUCAGGAAGUUACAGAU	5P	0.997247
TCONS_00118222:241-309	augacugaUUAGCUCAGGAAGUUACAGAUUgggaggugugcuuuucagguggcuugugaguuuuuaguu	TCONS_00118222:241-309:9_22	UUAGCUCAGGAAGUUACAGAUU	5P	0.999865
TCONS_00118222:241-309	augacugaUUAGCUCAGGAAGUUACAGAUUGggaggugugcuuuucagguggcuugugaguuuuuaguu	TCONS_00118222:241-309:9_23	UUAGCUCAGGAAGUUACAGAUUG	5P	0.999651
TCONS_00118222:241-309	augacugaUUAGCUCAGGAAGUUACAGAUUGGgaggugugcuuuucagguggcuugugaguuuuuaguu	TCONS_00118222:241-309:9_24	UUAGCUCAGGAAGUUACAGAUUGG	5P	0.995846
TCONS_00118222:241-309	augacugauUAGCUCAGGAAGUUACAGAUUgggaggugugcuuuucagguggcuugugaguuuuuaguu	TCONS_00118222:241-309:10_21	UAGCUCAGGAAGUUACAGAUU	5P	0.9949
TCONS_00118222:241-309	augacugauUAGCUCAGGAAGUUACAGAUUGggaggugugcuuuucagguggcuugugaguuuuuaguu	TCONS_00118222:241-309:10_22	UAGCUCAGGAAGUUACAGAUUG	5P	0.992578
TCONS_00118222:241-309	augacugauuagcucaggaaguuacagauugggaggugugcuuuUCAGGUGGCUUGUGAGUUUUuaguu	TCONS_00118222:241-309:45_20	UCAGGUGGCUUGUGAGUUUU	3P	0.997512
TCONS_00118222:241-309	augacugauuagcucaggaaguuacagauugggaggugugcuuuUCAGGUGGCUUGUGAGUUUUUaguu	TCONS_00118222:241-309:45_21	UCAGGUGGCUUGUGAGUUUUU	3P	0.997373
TCONS_00118222:241-309	augacugauuagcucaggaaguuacagauugggaggugugcuuuUCAGGUGGCUUGUGAGUUUUUAguu	TCONS_00118222:241-309:45_22	UCAGGUGGCUUGUGAGUUUUUA	3P	0.99679
TCONS_00118222:241-309	augacugauuagcucaggaaguuacagauugggaggugugcuuuuCAGGUGGCUUGUGAGUUUUUaguu	TCONS_00118222:241-309:46_20	CAGGUGGCUUGUGAGUUUUU	3P	0.998458
TCONS_00118222:241-309	augacugauuagcucaggaaguuacagauugggaggugugcuuuuCAGGUGGCUUGUGAGUUUUUAguu	TCONS_00118222:241-309:46_21	CAGGUGGCUUGUGAGUUUUUA	3P	0.998319
TCONS_00118222:241-309	augacugauuagcucaggaaguuacagauugggaggugugcuuuucAGGUGGCUUGUGAGUUUUUAguu	TCONS_00118222:241-309:47_20	AGGUGGCUUGUGAGUUUUUA	3P	0.995722
TCONS_00118222:657-767	aaaggaaucauacccuacauggCCUUUUCUGACUGACUUCUUucacuucaaauacuguguucgaggcucauuuagguuguaacaugcauuaguacuucauuccuucuuacu	TCONS_00118222:657-767:23_20	CCUUUUCUGACUGACUUCUU	5P	0.991405
TCONS_00118222:657-767	aaaggaaucauacccuacauggcCUUUUCUGACUGACUUCUUUcacuucaaauacuguguucgaggcucauuuagguuguaacaugcauuaguacuucauuccuucuuacu	TCONS_00118222:657-767:24_20	CUUUUCUGACUGACUUCUUU	5P	0.9922
TCONS_00494780:243-320	caucucuuucCCCAGCUCUUGCUUCUGGCCUUaucuugcucuugcuuuggccagugaguagguuguugcaaacacaac	TCONS_00494780:243-320:11_22	CCCAGCUCUUGCUUCUGGCCUU	5P	0.991497
TCONS_00494780:243-320	caucucuuuccCCAGCUCUUGCUUCUGGCCUUaucuugcucuugcuuuggccagugaguagguuguugcaaacacaac	TCONS_00494780:243-320:12_21	CCAGCUCUUGCUUCUGGCCUU	5P	0.995751
TCONS_00494780:243-320	caucucuuucccCAGCUCUUGCUUCUGGCCUUaucuugcucuugcuuuggccagugaguagguuguugcaaacacaac	TCONS_00494780:243-320:13_20	CAGCUCUUGCUUCUGGCCUU	5P	0.996806
TCONS_00314310:72-183	uggaugguguugccaugcuggacuuuguguuucuaauugggccaacauucuuuuugauugGUCAUGCCUCUGUGGUAACAUAAGguucauauuaauaguuucacucaguccu	TCONS_00314310:72-183:61_24	GUCAUGCCUCUGUGGUAACAUAAG	3P	0.992765
TCONS_00207951:51-116	auaaUAAGGCAAUAGCUAGAAUCUGcaaggugaaaaugaccaacggcaggugugucugcaguugcc	TCONS_00207951:51-116:5_21	UAAGGCAAUAGCUAGAAUCUG	5P	0.992147
TCONS_00207951:51-116	auaaUAAGGCAAUAGCUAGAAUCUGCaaggugaaaaugaccaacggcaggugugucugcaguugcc	TCONS_00207951:51-116:5_22	UAAGGCAAUAGCUAGAAUCUGC	5P	0.994372
TCONS_00207951:51-116	auaauAAGGCAAUAGCUAGAAUCUGcaaggugaaaaugaccaacggcaggugugucugcaguugcc	TCONS_00207951:51-116:6_20	AAGGCAAUAGCUAGAAUCUG	5P	0.996949
TCONS_00207951:51-116	auaauAAGGCAAUAGCUAGAAUCUGCaaggugaaaaugaccaacggcaggugugucugcaguugcc	TCONS_00207951:51-116:6_21	AAGGCAAUAGCUAGAAUCUGC	5P	0.998657
TCONS_00207951:51-116	auaauAAGGCAAUAGCUAGAAUCUGCAaggugaaaaugaccaacggcaggugugucugcaguugcc	TCONS_00207951:51-116:6_22	AAGGCAAUAGCUAGAAUCUGCA	5P	0.996687
TCONS_00207951:51-116	auaauaAGGCAAUAGCUAGAAUCUGCaaggugaaaaugaccaacggcaggugugucugcaguugcc	TCONS_00207951:51-116:7_20	AGGCAAUAGCUAGAAUCUGC	5P	0.999259
TCONS_00207951:51-116	auaauaAGGCAAUAGCUAGAAUCUGCAaggugaaaaugaccaacggcaggugugucugcaguugcc	TCONS_00207951:51-116:7_21	AGGCAAUAGCUAGAAUCUGCA	5P	0.998808
TCONS_00207951:51-116	auaauaaGGCAAUAGCUAGAAUCUGCAaggugaaaaugaccaacggcaggugugucugcaguugcc	TCONS_00207951:51-116:8_20	GGCAAUAGCUAGAAUCUGCA	5P	0.999645
TCONS_00207951:51-116	auaauaagGCAAUAGCUAGAAUCUGCAAggugaaaaugaccaacggcaggugugucugcaguugcc	TCONS_00207951:51-116:9_20	GCAAUAGCUAGAAUCUGCAA	5P	0.994358
TCONS_00207951:51-116	auaauaaggcaauagcuagaaucugcaaggugaaaaugaccaACGGCAGGUGUGUCUGCAGUUGCc	TCONS_00207951:51-116:43_23	ACGGCAGGUGUGUCUGCAGUUGC	3P	0.998322
TCONS_00207951:51-116	auaauaaggcaauagcuagaaucugcaaggugaaaaugaccaACGGCAGGUGUGUCUGCAGUUGCC	TCONS_00207951:51-116:43_24	ACGGCAGGUGUGUCUGCAGUUGCC	3P	0.997907
TCONS_00207951:51-116	auaauaaggcaauagcuagaaucugcaaggugaaaaugaccaaCGGCAGGUGUGUCUGCAGUUGCc	TCONS_00207951:51-116:44_22	CGGCAGGUGUGUCUGCAGUUGC	3P	0.994443
TCONS_00207951:51-116	auaauaaggcaauagcuagaaucugcaaggugaaaaugaccaaCGGCAGGUGUGUCUGCAGUUGCC	TCONS_00207951:51-116:44_23	CGGCAGGUGUGUCUGCAGUUGCC	3P	0.993582
TCONS_00494780:357-447	uuccauuuucucucacuCUUAGCCAUGCCCUGCCCUGCcauguuaacaagcccaagcuggccuguugggucauggaagaccauguggaaga	TCONS_00494780:357-447:18_21	CUUAGCCAUGCCCUGCCCUGC	5P	0.993271
TCONS_00494780:357-447	uuccauuuucucucacuCUUAGCCAUGCCCUGCCCUGCCauguuaacaagcccaagcuggccuguugggucauggaagaccauguggaaga	TCONS_00494780:357-447:18_22	CUUAGCCAUGCCCUGCCCUGCC	5P	0.994402
TCONS_00494780:357-447	uuccauuuucucucacuCUUAGCCAUGCCCUGCCCUGCCAuguuaacaagcccaagcuggccuguugggucauggaagaccauguggaaga	TCONS_00494780:357-447:18_23	CUUAGCCAUGCCCUGCCCUGCCA	5P	0.998518
TCONS_00494780:357-447	uuccauuuucucucacucUUAGCCAUGCCCUGCCCUGCcauguuaacaagcccaagcuggccuguugggucauggaagaccauguggaaga	TCONS_00494780:357-447:19_20	UUAGCCAUGCCCUGCCCUGC	5P	0.993728
TCONS_00494780:357-447	uuccauuuucucucacucUUAGCCAUGCCCUGCCCUGCCauguuaacaagcccaagcuggccuguugggucauggaagaccauguggaaga	TCONS_00494780:357-447:19_21	UUAGCCAUGCCCUGCCCUGCC	5P	0.998138
TCONS_00494780:357-447	uuccauuuucucucacucUUAGCCAUGCCCUGCCCUGCCAuguuaacaagcccaagcuggccuguugggucauggaagaccauguggaaga	TCONS_00494780:357-447:19_22	UUAGCCAUGCCCUGCCCUGCCA	5P	0.999432
TCONS_00494780:357-447	uuccauuuucucucacucUUAGCCAUGCCCUGCCCUGCCAUguuaacaagcccaagcuggccuguugggucauggaagaccauguggaaga	TCONS_00494780:357-447:19_23	UUAGCCAUGCCCUGCCCUGCCAU	5P	0.994833
TCONS_00494780:357-447	uuccauuuucucucacucuUAGCCAUGCCCUGCCCUGCCauguuaacaagcccaagcuggccuguugggucauggaagaccauguggaaga	TCONS_00494780:357-447:20_20	UAGCCAUGCCCUGCCCUGCC	5P	0.997109
TCONS_00494780:357-447	uuccauuuucucucacucuUAGCCAUGCCCUGCCCUGCCAuguuaacaagcccaagcuggccuguugggucauggaagaccauguggaaga	TCONS_00494780:357-447:20_21	UAGCCAUGCCCUGCCCUGCCA	5P	0.999004
TCONS_00494780:357-447	uuccauuuucucucacucuUAGCCAUGCCCUGCCCUGCCAUguuaacaagcccaagcuggccuguugggucauggaagaccauguggaaga	TCONS_00494780:357-447:20_22	UAGCCAUGCCCUGCCCUGCCAU	5P	0.994801
TCONS_00494780:357-447	uuccauuuucucucacucuuagccaugcccugcccugccauguuaacaagcccaagcuGGCCUGUUGGGUCAUGGAAGaccauguggaaga	TCONS_00494780:357-447:59_20	GGCCUGUUGGGUCAUGGAAG	3P	0.9995
TCONS_00494780:357-447	uuccauuuucucucacucuuagccaugcccugcccugccauguuaacaagcccaagcuGGCCUGUUGGGUCAUGGAAGAccauguggaaga	TCONS_00494780:357-447:59_21	GGCCUGUUGGGUCAUGGAAGA	3P	0.999224
TCONS_00494780:357-447	uuccauuuucucucacucuuagccaugcccugcccugccauguuaacaagcccaagcuGGCCUGUUGGGUCAUGGAAGACcauguggaaga	TCONS_00494780:357-447:59_22	GGCCUGUUGGGUCAUGGAAGAC	3P	0.992538
TCONS_00494780:357-447	uuccauuuucucucacucuuagccaugcccugcccugccauguuaacaagcccaagcugGCCUGUUGGGUCAUGGAAGAccauguggaaga	TCONS_00494780:357-447:60_20	GCCUGUUGGGUCAUGGAAGA	3P	0.998127
TCONS_00494780:357-447	uuccauuuucucucacucuuagccaugcccugcccugccauguuaacaagcccaagcugGCCUGUUGGGUCAUGGAAGACcauguggaaga	TCONS_00494780:357-447:60_21	GCCUGUUGGGUCAUGGAAGAC	3P	0.994754
TCONS_00330916:100-177	gauucgggggUAGGACAGGAAAUGUUGAGAAGGcugaagagggucucugggccuucacuauucugucaccaaaugagu	TCONS_00330916:100-177:11_23	UAGGACAGGAAAUGUUGAGAAGG	5P	0.992374
TCONS_00330916:100-177	gauucgggggUAGGACAGGAAAUGUUGAGAAGGCugaagagggucucugggccuucacuauucugucaccaaaugagu	TCONS_00330916:100-177:11_24	UAGGACAGGAAAUGUUGAGAAGGC	5P	0.990869
TCONS_00330916:100-177	gauucggggguAGGACAGGAAAUGUUGAGAAGGcugaagagggucucugggccuucacuauucugucaccaaaugagu	TCONS_00330916:100-177:12_22	AGGACAGGAAAUGUUGAGAAGG	5P	0.995769
TCONS_00330916:100-177	gauucggggguAGGACAGGAAAUGUUGAGAAGGCugaagagggucucugggccuucacuauucugucaccaaaugagu	TCONS_00330916:100-177:12_23	AGGACAGGAAAUGUUGAGAAGGC	5P	0.998019
TCONS_00330916:100-177	gauucggggguAGGACAGGAAAUGUUGAGAAGGCUgaagagggucucugggccuucacuauucugucaccaaaugagu	TCONS_00330916:100-177:12_24	AGGACAGGAAAUGUUGAGAAGGCU	5P	0.993147
TCONS_00330916:100-177	gauucggggguaGGACAGGAAAUGUUGAGAAGGcugaagagggucucugggccuucacuauucugucaccaaaugagu	TCONS_00330916:100-177:13_21	GGACAGGAAAUGUUGAGAAGG	5P	0.991791
TCONS_00330916:100-177	gauucggggguaGGACAGGAAAUGUUGAGAAGGCugaagagggucucugggccuucacuauucugucaccaaaugagu	TCONS_00330916:100-177:13_22	GGACAGGAAAUGUUGAGAAGGC	5P	0.997955
TCONS_00330916:100-177	gauucggggguaGGACAGGAAAUGUUGAGAAGGCUgaagagggucucugggccuucacuauucugucaccaaaugagu	TCONS_00330916:100-177:13_23	GGACAGGAAAUGUUGAGAAGGCU	5P	0.996865
TCONS_00330916:100-177	gauucggggguagGACAGGAAAUGUUGAGAAGGCugaagagggucucugggccuucacuauucugucaccaaaugagu	TCONS_00330916:100-177:14_21	GACAGGAAAUGUUGAGAAGGC	5P	0.991064
TCONS_00330916:100-177	gauucggggguagGACAGGAAAUGUUGAGAAGGCUgaagagggucucugggccuucacuauucugucaccaaaugagu	TCONS_00330916:100-177:14_22	GACAGGAAAUGUUGAGAAGGCU	5P	0.993327
TCONS_00243386:273-370	cucuugucuccugcggaugugAUCUCAGCAUAAAUGAGACAGauguguuuauagcuaccuugcuucacgugugcugaaggauauauuucugcaggaga	TCONS_00243386:273-370:22_21	AUCUCAGCAUAAAUGAGACAG	5P	0.997479
TCONS_00243386:273-370	cucuugucuccugcggaugugAUCUCAGCAUAAAUGAGACAGAuguguuuauagcuaccuugcuucacgugugcugaaggauauauuucugcaggaga	TCONS_00243386:273-370:22_22	AUCUCAGCAUAAAUGAGACAGA	5P	0.996213
TCONS_00243386:273-370	cucuugucuccugcggaugugaUCUCAGCAUAAAUGAGACAGAuguguuuauagcuaccuugcuucacgugugcugaaggauauauuucugcaggaga	TCONS_00243386:273-370:23_21	UCUCAGCAUAAAUGAGACAGA	5P	0.996212
TCONS_00243386:273-370	cucuugucuccugcggaugugauCUCAGCAUAAAUGAGACAGAuguguuuauagcuaccuugcuucacgugugcugaaggauauauuucugcaggaga	TCONS_00243386:273-370:24_20	CUCAGCAUAAAUGAGACAGA	5P	0.991262
TCONS_00243386:273-370	cucuugucuccugcggaugugaucucagcauaaaugagacagauguguuuauagcuaCCUUGCUUCACGUGUGCUGAAGGAuauauuucugcaggaga	TCONS_00243386:273-370:58_24	CCUUGCUUCACGUGUGCUGAAGGA	3P	0.994013
TCONS_00243386:273-370	cucuugucuccugcggaugugaucucagcauaaaugagacagauguguuuauagcuacCUUGCUUCACGUGUGCUGAAGGAuauauuucugcaggaga	TCONS_00243386:273-370:59_23	CUUGCUUCACGUGUGCUGAAGGA	3P	0.993717
TCONS_00243386:273-370	cucuugucuccugcggaugugaucucagcauaaaugagacagauguguuuauagcuacCUUGCUUCACGUGUGCUGAAGGAUauauuucugcaggaga	TCONS_00243386:273-370:59_24	CUUGCUUCACGUGUGCUGAAGGAU	3P	0.999755
TCONS_00243386:273-370	cucuugucuccugcggaugugaucucagcauaaaugagacagauguguuuauagcuaccUUGCUUCACGUGUGCUGAAGGAUauauuucugcaggaga	TCONS_00243386:273-370:60_23	UUGCUUCACGUGUGCUGAAGGAU	3P	0.999532
TCONS_00243386:273-370	cucuugucuccugcggaugugaucucagcauaaaugagacagauguguuuauagcuaccUUGCUUCACGUGUGCUGAAGGAUAuauuucugcaggaga	TCONS_00243386:273-370:60_24	UUGCUUCACGUGUGCUGAAGGAUA	3P	0.999681
TCONS_00243386:273-370	cucuugucuccugcggaugugaucucagcauaaaugagacagauguguuuauagcuaccuUGCUUCACGUGUGCUGAAGGAUauauuucugcaggaga	TCONS_00243386:273-370:61_22	UGCUUCACGUGUGCUGAAGGAU	3P	0.996645
TCONS_00243386:273-370	cucuugucuccugcggaugugaucucagcauaaaugagacagauguguuuauagcuaccuUGCUUCACGUGUGCUGAAGGAUAuauuucugcaggaga	TCONS_00243386:273-370:61_23	UGCUUCACGUGUGCUGAAGGAUA	3P	0.999031
TCONS_00243386:273-370	cucuugucuccugcggaugugaucucagcauaaaugagacagauguguuuauagcuaccuUGCUUCACGUGUGCUGAAGGAUAUauuucugcaggaga	TCONS_00243386:273-370:61_24	UGCUUCACGUGUGCUGAAGGAUAU	3P	0.99957
TCONS_00243386:273-370	cucuugucuccugcggaugugaucucagcauaaaugagacagauguguuuauagcuaccuuGCUUCACGUGUGCUGAAGGAUAuauuucugcaggaga	TCONS_00243386:273-370:62_22	GCUUCACGUGUGCUGAAGGAUA	3P	0.990499
TCONS_00243386:273-370	cucuugucuccugcggaugugaucucagcauaaaugagacagauguguuuauagcuaccuuGCUUCACGUGUGCUGAAGGAUAUauuucugcaggaga	TCONS_00243386:273-370:62_23	GCUUCACGUGUGCUGAAGGAUAU	3P	0.998027
TCONS_00243386:273-370	cucuugucuccugcggaugugaucucagcauaaaugagacagauguguuuauagcuaccuuGCUUCACGUGUGCUGAAGGAUAUAuuucugcaggaga	TCONS_00243386:273-370:62_24	GCUUCACGUGUGCUGAAGGAUAUA	3P	0.990147
TCONS_00098385:335-419	gaaaucuugccucuaccaugguguugucuguuguuggaaaguuuacgacagaguguCUCCAAGCAACAGUACUUUUGaaaggggc	TCONS_00098385:335-419:57_21	CUCCAAGCAACAGUACUUUUG	3P	0.997421
TCONS_00098385:335-419	gaaaucuugccucuaccaugguguugucuguuguuggaaaguuuacgacagagugucUCCAAGCAACAGUACUUUUGaaaggggc	TCONS_00098385:335-419:58_20	UCCAAGCAACAGUACUUUUG	3P	0.996797
TCONS_00098385:335-419	gaaaucuugccucuaccaugguguugucuguuguuggaaaguuuacgacagagugucUCCAAGCAACAGUACUUUUGAaaggggc	TCONS_00098385:335-419:58_21	UCCAAGCAACAGUACUUUUGA	3P	0.998428
TCONS_00098385:335-419	gaaaucuugccucuaccaugguguugucuguuguuggaaaguuuacgacagagugucUCCAAGCAACAGUACUUUUGAAaggggc	TCONS_00098385:335-419:58_22	UCCAAGCAACAGUACUUUUGAA	3P	0.992619
TCONS_00098385:335-419	gaaaucuugccucuaccaugguguugucuguuguuggaaaguuuacgacagagugucuCCAAGCAACAGUACUUUUGAaaggggc	TCONS_00098385:335-419:59_20	CCAAGCAACAGUACUUUUGA	3P	0.998448
TCONS_00098385:335-419	gaaaucuugccucuaccaugguguugucuguuguuggaaaguuuacgacagagugucuCCAAGCAACAGUACUUUUGAAaggggc	TCONS_00098385:335-419:59_21	CCAAGCAACAGUACUUUUGAA	3P	0.997454
TCONS_00098385:335-419	gaaaucuugccucuaccaugguguugucuguuguuggaaaguuuacgacagagugucucCAAGCAACAGUACUUUUGAAaggggc	TCONS_00098385:335-419:60_20	CAAGCAACAGUACUUUUGAA	3P	0.995355
TCONS_00373027:142-246	acaggggaggugcucaaugagUAGAACCCCUUGUUACUGAAAUUuguuaucuauuagagagucuucaaaaauaauuucugucucuuuccugcccucccccuccuc	TCONS_00373027:142-246:22_23	UAGAACCCCUUGUUACUGAAAUU	5P	0.99535
TCONS_00373027:142-246	acaggggaggugcucaaugaguAGAACCCCUUGUUACUGAAAUUuguuaucuauuagagagucuucaaaaauaauuucugucucuuuccugcccucccccuccuc	TCONS_00373027:142-246:23_22	AGAACCCCUUGUUACUGAAAUU	5P	0.997583
TCONS_00373027:142-246	acaggggaggugcucaaugaguAGAACCCCUUGUUACUGAAAUUUguuaucuauuagagagucuucaaaaauaauuucugucucuuuccugcccucccccuccuc	TCONS_00373027:142-246:23_23	AGAACCCCUUGUUACUGAAAUUU	5P	0.995654
TCONS_00373027:142-246	acaggggaggugcucaaugaguagaaccccuuguuacugaaauuuguuaucuauuagagAGUCUUCAAAAAUAAUUUCUGucucuuuccugcccucccccuccuc	TCONS_00373027:142-246:60_21	AGUCUUCAAAAAUAAUUUCUG	3P	0.995851
TCONS_00373027:142-246	acaggggaggugcucaaugaguagaaccccuuguuacugaaauuuguuaucuauuagagAGUCUUCAAAAAUAAUUUCUGUcucuuuccugcccucccccuccuc	TCONS_00373027:142-246:60_22	AGUCUUCAAAAAUAAUUUCUGU	3P	0.997122
TCONS_00373027:142-246	acaggggaggugcucaaugaguagaaccccuuguuacugaaauuuguuaucuauuagagAGUCUUCAAAAAUAAUUUCUGUCucuuuccugcccucccccuccuc	TCONS_00373027:142-246:60_23	AGUCUUCAAAAAUAAUUUCUGUC	3P	0.995805
TCONS_00373027:142-246	acaggggaggugcucaaugaguagaaccccuuguuacugaaauuuguuaucuauuagagAGUCUUCAAAAAUAAUUUCUGUCUcuuuccugcccucccccuccuc	TCONS_00373027:142-246:60_24	AGUCUUCAAAAAUAAUUUCUGUCU	3P	0.995465
TCONS_00373027:142-246	acaggggaggugcucaaugaguagaaccccuuguuacugaaauuuguuaucuauuagagaGUCUUCAAAAAUAAUUUCUGUcucuuuccugcccucccccuccuc	TCONS_00373027:142-246:61_21	GUCUUCAAAAAUAAUUUCUGU	3P	0.995673
TCONS_00373027:142-246	acaggggaggugcucaaugaguagaaccccuuguuacugaaauuuguuaucuauuagagaGUCUUCAAAAAUAAUUUCUGUCucuuuccugcccucccccuccuc	TCONS_00373027:142-246:61_22	GUCUUCAAAAAUAAUUUCUGUC	3P	0.997007
TCONS_00373027:142-246	acaggggaggugcucaaugaguagaaccccuuguuacugaaauuuguuaucuauuagagaGUCUUCAAAAAUAAUUUCUGUCUcuuuccugcccucccccuccuc	TCONS_00373027:142-246:61_23	GUCUUCAAAAAUAAUUUCUGUCU	3P	0.999034
TCONS_00373027:142-246	acaggggaggugcucaaugaguagaaccccuuguuacugaaauuuguuaucuauuagagagUCUUCAAAAAUAAUUUCUGUCUcuuuccugcccucccccuccuc	TCONS_00373027:142-246:62_22	UCUUCAAAAAUAAUUUCUGUCU	3P	0.998273
TCONS_00489020:462-557	ggaccaagugguuuuguguUCCCUUCAUUUCCUGACCUCCAGGuccuccucgggccacagggugagguuugacgggugccagggcacuguggucaa	TCONS_00489020:462-557:20_24	UCCCUUCAUUUCCUGACCUCCAGG	5P	0.99294
TCONS_00489020:462-557	ggaccaagugguuuuguguuCCCUUCAUUUCCUGACCUCCAGGuccuccucgggccacagggugagguuugacgggugccagggcacuguggucaa	TCONS_00489020:462-557:21_23	CCCUUCAUUUCCUGACCUCCAGG	5P	0.995682
TCONS_00489020:462-557	ggaccaagugguuuuguguucccuucauuuccugaccuccagguccuccucgggcCACAGGGUGAGGUUUGACGGGUGccagggcacuguggucaa	TCONS_00489020:462-557:56_23	CACAGGGUGAGGUUUGACGGGUG	3P	0.994232
TCONS_00489020:462-557	ggaccaagugguuuuguguucccuucauuuccugaccuccagguccuccucgggccACAGGGUGAGGUUUGACGGGUGccagggcacuguggucaa	TCONS_00489020:462-557:57_22	ACAGGGUGAGGUUUGACGGGUG	3P	0.994306
TCONS_00489020:462-557	ggaccaagugguuuuguguucccuucauuuccugaccuccagguccuccucgggccACAGGGUGAGGUUUGACGGGUGCcagggcacuguggucaa	TCONS_00489020:462-557:57_23	ACAGGGUGAGGUUUGACGGGUGC	3P	0.992742
TCONS_00489020:462-557	ggaccaagugguuuuguguucccuucauuuccugaccuccagguccuccucgggccaCAGGGUGAGGUUUGACGGGUGccagggcacuguggucaa	TCONS_00489020:462-557:58_21	CAGGGUGAGGUUUGACGGGUG	3P	0.99209
TCONS_00489020:462-557	ggaccaagugguuuuguguucccuucauuuccugaccuccagguccuccucgggccaCAGGGUGAGGUUUGACGGGUGCcagggcacuguggucaa	TCONS_00489020:462-557:58_22	CAGGGUGAGGUUUGACGGGUGC	3P	0.995451
TCONS_00489020:462-557	ggaccaagugguuuuguguucccuucauuuccugaccuccagguccuccucgggccacAGGGUGAGGUUUGACGGGUGCcagggcacuguggucaa	TCONS_00489020:462-557:59_21	AGGGUGAGGUUUGACGGGUGC	3P	0.995135
TCONS_00489020:462-557	ggaccaagugguuuuguguucccuucauuuccugaccuccagguccuccucgggccacaGGGUGAGGUUUGACGGGUGCCagggcacuguggucaa	TCONS_00489020:462-557:60_21	GGGUGAGGUUUGACGGGUGCC	3P	0.997049
TCONS_00046101:367-434	cuugAAGCAGUUCCGGAAGAAAAGCGCucaggugauucugcaggggcuucugcuaaugaacuguuuug	TCONS_00046101:367-434:5_23	AAGCAGUUCCGGAAGAAAAGCGC	5P	0.997078
TCONS_00046101:367-434	cuugaAGCAGUUCCGGAAGAAAAGCGcucaggugauucugcaggggcuucugcuaaugaacuguuuug	TCONS_00046101:367-434:6_21	AGCAGUUCCGGAAGAAAAGCG	5P	0.998997
TCONS_00046101:367-434	cuugaAGCAGUUCCGGAAGAAAAGCGCucaggugauucugcaggggcuucugcuaaugaacuguuuug	TCONS_00046101:367-434:6_22	AGCAGUUCCGGAAGAAAAGCGC	5P	0.999772
TCONS_00046101:367-434	cuugaaGCAGUUCCGGAAGAAAAGCGcucaggugauucugcaggggcuucugcuaaugaacuguuuug	TCONS_00046101:367-434:7_20	GCAGUUCCGGAAGAAAAGCG	5P	0.999194
TCONS_00046101:367-434	cuugaaGCAGUUCCGGAAGAAAAGCGCucaggugauucugcaggggcuucugcuaaugaacuguuuug	TCONS_00046101:367-434:7_21	GCAGUUCCGGAAGAAAAGCGC	5P	0.999878
TCONS_00046101:367-434	cuugaaGCAGUUCCGGAAGAAAAGCGCUcaggugauucugcaggggcuucugcuaaugaacuguuuug	TCONS_00046101:367-434:7_22	GCAGUUCCGGAAGAAAAGCGCU	5P	0.991799
TCONS_00046101:367-434	cuugaagCAGUUCCGGAAGAAAAGCGCucaggugauucugcaggggcuucugcuaaugaacuguuuug	TCONS_00046101:367-434:8_20	CAGUUCCGGAAGAAAAGCGC	5P	0.999721
TCONS_00046101:367-434	cuugaagcaguuccggaagaaaagcgcucaggugauucugCAGGGGCUUCUGCUAAUGAACUGUuuug	TCONS_00046101:367-434:41_24	CAGGGGCUUCUGCUAAUGAACUGU	3P	0.992122
TCONS_00046101:367-434	cuugaagcaguuccggaagaaaagcgcucaggugauucugcAGGGGCUUCUGCUAAUGAACUGuuuug	TCONS_00046101:367-434:42_22	AGGGGCUUCUGCUAAUGAACUG	3P	0.998292
TCONS_00046101:367-434	cuugaagcaguuccggaagaaaagcgcucaggugauucugcAGGGGCUUCUGCUAAUGAACUGUuuug	TCONS_00046101:367-434:42_23	AGGGGCUUCUGCUAAUGAACUGU	3P	0.999375
TCONS_00046101:367-434	cuugaagcaguuccggaagaaaagcgcucaggugauucugcAGGGGCUUCUGCUAAUGAACUGUUuug	TCONS_00046101:367-434:42_24	AGGGGCUUCUGCUAAUGAACUGUU	3P	0.999115
TCONS_00046101:367-434	cuugaagcaguuccggaagaaaagcgcucaggugauucugcaGGGGCUUCUGCUAAUGAACUGuuuug	TCONS_00046101:367-434:43_21	GGGGCUUCUGCUAAUGAACUG	3P	0.995524
TCONS_00046101:367-434	cuugaagcaguuccggaagaaaagcgcucaggugauucugcaGGGGCUUCUGCUAAUGAACUGUuuug	TCONS_00046101:367-434:43_22	GGGGCUUCUGCUAAUGAACUGU	3P	0.998482
TCONS_00046101:367-434	cuugaagcaguuccggaagaaaagcgcucaggugauucugcaGGGGCUUCUGCUAAUGAACUGUUuug	TCONS_00046101:367-434:43_23	GGGGCUUCUGCUAAUGAACUGUU	3P	0.998981
TCONS_00046101:367-434	cuugaagcaguuccggaagaaaagcgcucaggugauucugcaGGGGCUUCUGCUAAUGAACUGUUUug	TCONS_00046101:367-434:43_24	GGGGCUUCUGCUAAUGAACUGUUU	3P	0.999598
TCONS_00046101:367-434	cuugaagcaguuccggaagaaaagcgcucaggugauucugcagGGGCUUCUGCUAAUGAACUGUUUug	TCONS_00046101:367-434:44_23	GGGCUUCUGCUAAUGAACUGUUU	3P	0.998357
TCONS_00046101:368-433	uugAAGCAGUUCCGGAAGAAAAGCGcucaggugauucugcaggggcuucugcuaaugaacuguuuu	TCONS_00046101:368-433:4_22	AAGCAGUUCCGGAAGAAAAGCG	5P	0.992961
TCONS_00046101:368-433	uugAAGCAGUUCCGGAAGAAAAGCGCucaggugauucugcaggggcuucugcuaaugaacuguuuu	TCONS_00046101:368-433:4_23	AAGCAGUUCCGGAAGAAAAGCGC	5P	0.998305
TCONS_00046101:368-433	uugaAGCAGUUCCGGAAGAAAAGCGcucaggugauucugcaggggcuucugcuaaugaacuguuuu	TCONS_00046101:368-433:5_21	AGCAGUUCCGGAAGAAAAGCG	5P	0.998897
TCONS_00046101:368-433	uugaAGCAGUUCCGGAAGAAAAGCGCucaggugauucugcaggggcuucugcuaaugaacuguuuu	TCONS_00046101:368-433:5_22	AGCAGUUCCGGAAGAAAAGCGC	5P	0.999822
TCONS_00046101:368-433	uugaaGCAGUUCCGGAAGAAAAGCGcucaggugauucugcaggggcuucugcuaaugaacuguuuu	TCONS_00046101:368-433:6_20	GCAGUUCCGGAAGAAAAGCG	5P	0.998644
TCONS_00046101:368-433	uugaaGCAGUUCCGGAAGAAAAGCGCucaggugauucugcaggggcuucugcuaaugaacuguuuu	TCONS_00046101:368-433:6_21	GCAGUUCCGGAAGAAAAGCGC	5P	0.99984
TCONS_00046101:368-433	uugaaGCAGUUCCGGAAGAAAAGCGCUcaggugauucugcaggggcuucugcuaaugaacuguuuu	TCONS_00046101:368-433:6_22	GCAGUUCCGGAAGAAAAGCGCU	5P	0.992059
TCONS_00046101:368-433	uugaagCAGUUCCGGAAGAAAAGCGCucaggugauucugcaggggcuucugcuaaugaacuguuuu	TCONS_00046101:368-433:7_20	CAGUUCCGGAAGAAAAGCGC	5P	0.99943
TCONS_00046101:368-433	uugaagcaguuccggaagaaaagcgcucaggugauucugcAGGGGCUUCUGCUAAUGAACUGuuuu	TCONS_00046101:368-433:41_22	AGGGGCUUCUGCUAAUGAACUG	3P	0.998823
TCONS_00046101:368-433	uugaagcaguuccggaagaaaagcgcucaggugauucugcAGGGGCUUCUGCUAAUGAACUGUuuu	TCONS_00046101:368-433:41_23	AGGGGCUUCUGCUAAUGAACUGU	3P	0.999535
TCONS_00046101:368-433	uugaagcaguuccggaagaaaagcgcucaggugauucugcAGGGGCUUCUGCUAAUGAACUGUUuu	TCONS_00046101:368-433:41_24	AGGGGCUUCUGCUAAUGAACUGUU	3P	0.999146
TCONS_00046101:368-433	uugaagcaguuccggaagaaaagcgcucaggugauucugcaGGGGCUUCUGCUAAUGAACUGuuuu	TCONS_00046101:368-433:42_21	GGGGCUUCUGCUAAUGAACUG	3P	0.998875
TCONS_00046101:368-433	uugaagcaguuccggaagaaaagcgcucaggugauucugcaGGGGCUUCUGCUAAUGAACUGUuuu	TCONS_00046101:368-433:42_22	GGGGCUUCUGCUAAUGAACUGU	3P	0.999505
TCONS_00046101:368-433	uugaagcaguuccggaagaaaagcgcucaggugauucugcaGGGGCUUCUGCUAAUGAACUGUUuu	TCONS_00046101:368-433:42_23	GGGGCUUCUGCUAAUGAACUGUU	3P	0.999502
TCONS_00046101:368-433	uugaagcaguuccggaagaaaagcgcucaggugauucugcaGGGGCUUCUGCUAAUGAACUGUUUu	TCONS_00046101:368-433:42_24	GGGGCUUCUGCUAAUGAACUGUUU	3P	0.999687
TCONS_00046101:368-433	uugaagcaguuccggaagaaaagcgcucaggugauucugcagGGGCUUCUGCUAAUGAACUGUuuu	TCONS_00046101:368-433:43_21	GGGCUUCUGCUAAUGAACUGU	3P	0.993126
TCONS_00046101:368-433	uugaagcaguuccggaagaaaagcgcucaggugauucugcagGGGCUUCUGCUAAUGAACUGUUuu	TCONS_00046101:368-433:43_22	GGGCUUCUGCUAAUGAACUGUU	3P	0.995738
TCONS_00046101:368-433	uugaagcaguuccggaagaaaagcgcucaggugauucugcagGGGCUUCUGCUAAUGAACUGUUUu	TCONS_00046101:368-433:43_23	GGGCUUCUGCUAAUGAACUGUUU	3P	0.999399
TCONS_00032936:17-116	uuugucucucuuuuccaacGAGUGUAUGUAUGGAGGUAUAUUUuuaaaguauauuuagaauuaacaauagggugcacucugaagggaagagugaacuagu	TCONS_00032936:17-116:20_24	GAGUGUAUGUAUGGAGGUAUAUUU	5P	0.994527
TCONS_00032936:17-116	uuugucucucuuuuccaacgaguguauguauggagguauauuuuuaaaguauauuuaGAAUUAACAAUAGGGUGCACUCugaagggaagagugaacuagu	TCONS_00032936:17-116:58_22	GAAUUAACAAUAGGGUGCACUC	3P	0.99537
TCONS_00032936:17-116	uuugucucucuuuuccaacgaguguauguauggagguauauuuuuaaaguauauuuagAAUUAACAAUAGGGUGCACUCugaagggaagagugaacuagu	TCONS_00032936:17-116:59_21	AAUUAACAAUAGGGUGCACUC	3P	0.997654
TCONS_00032936:17-116	uuugucucucuuuuccaacgaguguauguauggagguauauuuuuaaaguauauuuagaAUUAACAAUAGGGUGCACUCugaagggaagagugaacuagu	TCONS_00032936:17-116:60_20	AUUAACAAUAGGGUGCACUC	3P	0.994023
TCONS_00082243:152-241	aagagugggacaggacUGAGCGACUGAACUGACCUGAaaaacgucaaagcuucauucuggucucuucaguucauuucaauucagucacuc	TCONS_00082243:152-241:17_21	UGAGCGACUGAACUGACCUGA	5P	0.991501
TCONS_00082243:152-241	aagagugggacaggacUGAGCGACUGAACUGACCUGAAaaacgucaaagcuucauucuggucucuucaguucauuucaauucagucacuc	TCONS_00082243:152-241:17_22	UGAGCGACUGAACUGACCUGAA	5P	0.997488
TCONS_00082243:152-241	aagagugggacaggacuGAGCGACUGAACUGACCUGAaaaacgucaaagcuucauucuggucucuucaguucauuucaauucagucacuc	TCONS_00082243:152-241:18_20	GAGCGACUGAACUGACCUGA	5P	0.996427
TCONS_00082243:152-241	aagagugggacaggacuGAGCGACUGAACUGACCUGAAaaacgucaaagcuucauucuggucucuucaguucauuucaauucagucacuc	TCONS_00082243:152-241:18_21	GAGCGACUGAACUGACCUGAA	5P	0.998359
TCONS_00082243:152-241	aagagugggacaggacuGAGCGACUGAACUGACCUGAAAaacgucaaagcuucauucuggucucuucaguucauuucaauucagucacuc	TCONS_00082243:152-241:18_22	GAGCGACUGAACUGACCUGAAA	5P	0.997283
TCONS_00082243:152-241	aagagugggacaggacugAGCGACUGAACUGACCUGAAAaacgucaaagcuucauucuggucucuucaguucauuucaauucagucacuc	TCONS_00082243:152-241:19_21	AGCGACUGAACUGACCUGAAA	5P	0.995874
TCONS_00082243:152-241	aagagugggacaggacugagcgacugaacugaccugaaaaacgucaaagcuuCAUUCUGGUCUCUUCAGUUCAUUUcaauucagucacuc	TCONS_00082243:152-241:53_24	CAUUCUGGUCUCUUCAGUUCAUUU	3P	0.991139
TCONS_00082243:152-241	aagagugggacaggacugagcgacugaacugaccugaaaaacgucaaagcuucAUUCUGGUCUCUUCAGUUCAUUUcaauucagucacuc	TCONS_00082243:152-241:54_23	AUUCUGGUCUCUUCAGUUCAUUU	3P	0.995418
TCONS_00082243:152-241	aagagugggacaggacugagcgacugaacugaccugaaaaacgucaaagcuucAUUCUGGUCUCUUCAGUUCAUUUCaauucagucacuc	TCONS_00082243:152-241:54_24	AUUCUGGUCUCUUCAGUUCAUUUC	3P	0.997426
TCONS_00082243:152-241	aagagugggacaggacugagcgacugaacugaccugaaaaacgucaaagcuucaUUCUGGUCUCUUCAGUUCAUUUcaauucagucacuc	TCONS_00082243:152-241:55_22	UUCUGGUCUCUUCAGUUCAUUU	3P	0.994733
TCONS_00082243:152-241	aagagugggacaggacugagcgacugaacugaccugaaaaacgucaaagcuucaUUCUGGUCUCUUCAGUUCAUUUCaauucagucacuc	TCONS_00082243:152-241:55_23	UUCUGGUCUCUUCAGUUCAUUUC	3P	0.999177
TCONS_00082243:152-241	aagagugggacaggacugagcgacugaacugaccugaaaaacgucaaagcuucaUUCUGGUCUCUUCAGUUCAUUUCAauucagucacuc	TCONS_00082243:152-241:55_24	UUCUGGUCUCUUCAGUUCAUUUCA	3P	0.998472
TCONS_00082243:152-241	aagagugggacaggacugagcgacugaacugaccugaaaaacgucaaagcuucauUCUGGUCUCUUCAGUUCAUUUCaauucagucacuc	TCONS_00082243:152-241:56_22	UCUGGUCUCUUCAGUUCAUUUC	3P	0.999134
TCONS_00082243:152-241	aagagugggacaggacugagcgacugaacugaccugaaaaacgucaaagcuucauUCUGGUCUCUUCAGUUCAUUUCAauucagucacuc	TCONS_00082243:152-241:56_23	UCUGGUCUCUUCAGUUCAUUUCA	3P	0.999027
TCONS_00082243:152-241	aagagugggacaggacugagcgacugaacugaccugaaaaacgucaaagcuucauUCUGGUCUCUUCAGUUCAUUUCAAuucagucacuc	TCONS_00082243:152-241:56_24	UCUGGUCUCUUCAGUUCAUUUCAA	3P	0.995914
TCONS_00082243:152-241	aagagugggacaggacugagcgacugaacugaccugaaaaacgucaaagcuucauuCUGGUCUCUUCAGUUCAUUUCaauucagucacuc	TCONS_00082243:152-241:57_21	CUGGUCUCUUCAGUUCAUUUC	3P	0.994659
TCONS_00082243:152-241	aagagugggacaggacugagcgacugaacugaccugaaaaacgucaaagcuucauuCUGGUCUCUUCAGUUCAUUUCAauucagucacuc	TCONS_00082243:152-241:57_22	CUGGUCUCUUCAGUUCAUUUCA	3P	0.995735
TCONS_00082243:152-241	aagagugggacaggacugagcgacugaacugaccugaaaaacgucaaagcuucauuCUGGUCUCUUCAGUUCAUUUCAAuucagucacuc	TCONS_00082243:152-241:57_23	CUGGUCUCUUCAGUUCAUUUCAA	3P	0.996837
TCONS_00082243:152-241	aagagugggacaggacugagcgacugaacugaccugaaaaacgucaaagcuucauuCUGGUCUCUUCAGUUCAUUUCAAUucagucacuc	TCONS_00082243:152-241:57_24	CUGGUCUCUUCAGUUCAUUUCAAU	3P	0.998471
TCONS_00082243:152-241	aagagugggacaggacugagcgacugaacugaccugaaaaacgucaaagcuucauucUGGUCUCUUCAGUUCAUUUCAAUucagucacuc	TCONS_00082243:152-241:58_23	UGGUCUCUUCAGUUCAUUUCAAU	3P	0.997735
TCONS_00082243:152-241	aagagugggacaggacugagcgacugaacugaccugaaaaacgucaaagcuucauucuGGUCUCUUCAGUUCAUUUCAAUucagucacuc	TCONS_00082243:152-241:59_22	GGUCUCUUCAGUUCAUUUCAAU	3P	0.992063
TCONS_00427119:228-312	cuucuugaagauaacCAGAGAGGGGAGAGUCGGUAGcuaucugauuugaacuuggcugaccaaaucuucucuccuggauauucga	TCONS_00427119:228-312:16_21	CAGAGAGGGGAGAGUCGGUAG	5P	0.993916
TCONS_00427119:228-312	cuucuugaagauaacCAGAGAGGGGAGAGUCGGUAGCuaucugauuugaacuuggcugaccaaaucuucucuccuggauauucga	TCONS_00427119:228-312:16_22	CAGAGAGGGGAGAGUCGGUAGC	5P	0.996988
TCONS_00321157:834-935	ggagcuucuagcuccCAGAACUGUGCAAGAAUAAACUUcugugguuuuaaggcaccgaguuugugauuguguguuauggcagccccaggaagcugauacaua	TCONS_00321157:834-935:16_23	CAGAACUGUGCAAGAAUAAACUU	5P	0.993906
TCONS_00427119:228-312	cuucuugaagauaaccAGAGAGGGGAGAGUCGGUAGcuaucugauuugaacuuggcugaccaaaucuucucuccuggauauucga	TCONS_00427119:228-312:17_20	AGAGAGGGGAGAGUCGGUAG	5P	0.991995
TCONS_00427119:228-312	cuucuugaagauaaccAGAGAGGGGAGAGUCGGUAGCuaucugauuugaacuuggcugaccaaaucuucucuccuggauauucga	TCONS_00427119:228-312:17_21	AGAGAGGGGAGAGUCGGUAGC	5P	0.998316
TCONS_00427119:228-312	cuucuugaagauaaccAGAGAGGGGAGAGUCGGUAGCUaucugauuugaacuuggcugaccaaaucuucucuccuggauauucga	TCONS_00427119:228-312:17_22	AGAGAGGGGAGAGUCGGUAGCU	5P	0.996998
TCONS_00321157:834-935	ggagcuucuagcucccAGAACUGUGCAAGAAUAAACUucugugguuuuaaggcaccgaguuugugauuguguguuauggcagccccaggaagcugauacaua	TCONS_00321157:834-935:17_21	AGAACUGUGCAAGAAUAAACU	5P	0.996685
TCONS_00321157:834-935	ggagcuucuagcucccAGAACUGUGCAAGAAUAAACUUcugugguuuuaaggcaccgaguuugugauuguguguuauggcagccccaggaagcugauacaua	TCONS_00321157:834-935:17_22	AGAACUGUGCAAGAAUAAACUU	5P	0.999438
TCONS_00321157:834-935	ggagcuucuagcucccAGAACUGUGCAAGAAUAAACUUCugugguuuuaaggcaccgaguuugugauuguguguuauggcagccccaggaagcugauacaua	TCONS_00321157:834-935:17_23	AGAACUGUGCAAGAAUAAACUUC	5P	0.996805
TCONS_00427119:228-312	cuucuugaagauaaccaGAGAGGGGAGAGUCGGUAGCuaucugauuugaacuuggcugaccaaaucuucucuccuggauauucga	TCONS_00427119:228-312:18_20	GAGAGGGGAGAGUCGGUAGC	5P	0.990065
TCONS_00321157:834-935	ggagcuucuagcucccAGAACUGUGCAAGAAUAAACUUCUgugguuuuaaggcaccgaguuugugauuguguguuauggcagccccaggaagcugauacaua	TCONS_00321157:834-935:17_24	AGAACUGUGCAAGAAUAAACUUCU	5P	0.993573
TCONS_00427119:228-312	cuucuugaagauaaccaGAGAGGGGAGAGUCGGUAGCUaucugauuugaacuuggcugaccaaaucuucucuccuggauauucga	TCONS_00427119:228-312:18_21	GAGAGGGGAGAGUCGGUAGCU	5P	0.995083
TCONS_00321157:834-935	ggagcuucuagcucccaGAACUGUGCAAGAAUAAACUUcugugguuuuaaggcaccgaguuugugauuguguguuauggcagccccaggaagcugauacaua	TCONS_00321157:834-935:18_21	GAACUGUGCAAGAAUAAACUU	5P	0.998448
TCONS_00321157:834-935	ggagcuucuagcucccaGAACUGUGCAAGAAUAAACUUCugugguuuuaaggcaccgaguuugugauuguguguuauggcagccccaggaagcugauacaua	TCONS_00321157:834-935:18_22	GAACUGUGCAAGAAUAAACUUC	5P	0.997965
TCONS_00321157:834-935	ggagcuucuagcucccaGAACUGUGCAAGAAUAAACUUCUgugguuuuaaggcaccgaguuugugauuguguguuauggcagccccaggaagcugauacaua	TCONS_00321157:834-935:18_23	GAACUGUGCAAGAAUAAACUUCU	5P	0.997973
TCONS_00321157:834-935	ggagcuucuagcucccaGAACUGUGCAAGAAUAAACUUCUGugguuuuaaggcaccgaguuugugauuguguguuauggcagccccaggaagcugauacaua	TCONS_00321157:834-935:18_24	GAACUGUGCAAGAAUAAACUUCUG	5P	0.995531
TCONS_00321157:834-935	ggagcuucuagcucccagAACUGUGCAAGAAUAAACUUcugugguuuuaaggcaccgaguuugugauuguguguuauggcagccccaggaagcugauacaua	TCONS_00321157:834-935:19_20	AACUGUGCAAGAAUAAACUU	5P	0.990073
TCONS_00321157:834-935	ggagcuucuagcucccagAACUGUGCAAGAAUAAACUUCugugguuuuaaggcaccgaguuugugauuguguguuauggcagccccaggaagcugauacaua	TCONS_00321157:834-935:19_21	AACUGUGCAAGAAUAAACUUC	5P	0.997364
TCONS_00321157:834-935	ggagcuucuagcucccagAACUGUGCAAGAAUAAACUUCUgugguuuuaaggcaccgaguuugugauuguguguuauggcagccccaggaagcugauacaua	TCONS_00321157:834-935:19_22	AACUGUGCAAGAAUAAACUUCU	5P	0.998567
TCONS_00321157:834-935	ggagcuucuagcucccagAACUGUGCAAGAAUAAACUUCUGugguuuuaaggcaccgaguuugugauuguguguuauggcagccccaggaagcugauacaua	TCONS_00321157:834-935:19_23	AACUGUGCAAGAAUAAACUUCUG	5P	0.997401
TCONS_00321157:834-935	ggagcuucuagcucccagAACUGUGCAAGAAUAAACUUCUGUgguuuuaaggcaccgaguuugugauuguguguuauggcagccccaggaagcugauacaua	TCONS_00321157:834-935:19_24	AACUGUGCAAGAAUAAACUUCUGU	5P	0.993022
TCONS_00321157:834-935	ggagcuucuagcucccagaacugugcaagaauaaacuucugugguuuuaaggcaCCGAGUUUGUGAUUGUGUGUUauggcagccccaggaagcugauacaua	TCONS_00321157:834-935:55_21	CCGAGUUUGUGAUUGUGUGUU	3P	0.992506
TCONS_00321157:834-935	ggagcuucuagcucccagaacugugcaagaauaaacuucugugguuuuaaggcaCCGAGUUUGUGAUUGUGUGUUAuggcagccccaggaagcugauacaua	TCONS_00321157:834-935:55_22	CCGAGUUUGUGAUUGUGUGUUA	3P	0.990605
TCONS_00321157:834-935	ggagcuucuagcucccagaacugugcaagaauaaacuucugugguuuuaaggcacCGAGUUUGUGAUUGUGUGUUauggcagccccaggaagcugauacaua	TCONS_00321157:834-935:56_20	CGAGUUUGUGAUUGUGUGUU	3P	0.991844
TCONS_00427119:228-312	cuucuugaagauaaccagagaggggagagucgguagcuaucugauuugaacuUGGCUGACCAAAUCUUCUCUCCUggauauucga	TCONS_00427119:228-312:53_23	UGGCUGACCAAAUCUUCUCUCCU	3P	0.998095
TCONS_00321157:834-935	ggagcuucuagcucccagaacugugcaagaauaaacuucugugguuuuaaggcacCGAGUUUGUGAUUGUGUGUUAuggcagccccaggaagcugauacaua	TCONS_00321157:834-935:56_21	CGAGUUUGUGAUUGUGUGUUA	3P	0.995023
TCONS_00427119:228-312	cuucuugaagauaaccagagaggggagagucgguagcuaucugauuugaacuUGGCUGACCAAAUCUUCUCUCCUGgauauucga	TCONS_00427119:228-312:53_24	UGGCUGACCAAAUCUUCUCUCCUG	3P	0.997004
TCONS_00321157:834-935	ggagcuucuagcucccagaacugugcaagaauaaacuucugugguuuuaaggcacCGAGUUUGUGAUUGUGUGUUAUggcagccccaggaagcugauacaua	TCONS_00321157:834-935:56_22	CGAGUUUGUGAUUGUGUGUUAU	3P	0.997104
TCONS_00427119:228-312	cuucuugaagauaaccagagaggggagagucgguagcuaucugauuugaacuuGGCUGACCAAAUCUUCUCUCCUggauauucga	TCONS_00427119:228-312:54_22	GGCUGACCAAAUCUUCUCUCCU	3P	0.999428
TCONS_00321157:834-935	ggagcuucuagcucccagaacugugcaagaauaaacuucugugguuuuaaggcaccGAGUUUGUGAUUGUGUGUUAuggcagccccaggaagcugauacaua	TCONS_00321157:834-935:57_20	GAGUUUGUGAUUGUGUGUUA	3P	0.995738
TCONS_00427119:228-312	cuucuugaagauaaccagagaggggagagucgguagcuaucugauuugaacuuGGCUGACCAAAUCUUCUCUCCUGgauauucga	TCONS_00427119:228-312:54_23	GGCUGACCAAAUCUUCUCUCCUG	3P	0.99956
TCONS_00321157:834-935	ggagcuucuagcucccagaacugugcaagaauaaacuucugugguuuuaaggcaccGAGUUUGUGAUUGUGUGUUAUggcagccccaggaagcugauacaua	TCONS_00321157:834-935:57_21	GAGUUUGUGAUUGUGUGUUAU	3P	0.999559
TCONS_00321157:834-935	ggagcuucuagcucccagaacugugcaagaauaaacuucugugguuuuaaggcaccGAGUUUGUGAUUGUGUGUUAUGgcagccccaggaagcugauacaua	TCONS_00321157:834-935:57_22	GAGUUUGUGAUUGUGUGUUAUG	3P	0.998962
TCONS_00321157:834-935	ggagcuucuagcucccagaacugugcaagaauaaacuucugugguuuuaaggcaccGAGUUUGUGAUUGUGUGUUAUGGcagccccaggaagcugauacaua	TCONS_00321157:834-935:57_23	GAGUUUGUGAUUGUGUGUUAUGG	3P	0.995328
TCONS_00427119:228-312	cuucuugaagauaaccagagaggggagagucgguagcuaucugauuugaacuugGCUGACCAAAUCUUCUCUCCUggauauucga	TCONS_00427119:228-312:55_21	GCUGACCAAAUCUUCUCUCCU	3P	0.999033
TCONS_00321157:834-935	ggagcuucuagcucccagaacugugcaagaauaaacuucugugguuuuaaggcaccgAGUUUGUGAUUGUGUGUUAUggcagccccaggaagcugauacaua	TCONS_00321157:834-935:58_20	AGUUUGUGAUUGUGUGUUAU	3P	0.995172
TCONS_00427119:228-312	cuucuugaagauaaccagagaggggagagucgguagcuaucugauuugaacuugGCUGACCAAAUCUUCUCUCCUGgauauucga	TCONS_00427119:228-312:55_22	GCUGACCAAAUCUUCUCUCCUG	3P	0.999637
TCONS_00321157:834-935	ggagcuucuagcucccagaacugugcaagaauaaacuucugugguuuuaaggcaccgAGUUUGUGAUUGUGUGUUAUGgcagccccaggaagcugauacaua	TCONS_00321157:834-935:58_21	AGUUUGUGAUUGUGUGUUAUG	3P	0.995483
TCONS_00427119:228-312	cuucuugaagauaaccagagaggggagagucgguagcuaucugauuugaacuugGCUGACCAAAUCUUCUCUCCUGGauauucga	TCONS_00427119:228-312:55_23	GCUGACCAAAUCUUCUCUCCUGG	3P	0.9939
TCONS_00321157:834-935	ggagcuucuagcucccagaacugugcaagaauaaacuucugugguuuuaaggcaccgAGUUUGUGAUUGUGUGUUAUGGcagccccaggaagcugauacaua	TCONS_00321157:834-935:58_22	AGUUUGUGAUUGUGUGUUAUGG	3P	0.995558
TCONS_00427119:228-312	cuucuugaagauaaccagagaggggagagucgguagcuaucugauuugaacuuggCUGACCAAAUCUUCUCUCCUggauauucga	TCONS_00427119:228-312:56_20	CUGACCAAAUCUUCUCUCCU	3P	0.991687
TCONS_00427119:228-312	cuucuugaagauaaccagagaggggagagucgguagcuaucugauuugaacuuggCUGACCAAAUCUUCUCUCCUGgauauucga	TCONS_00427119:228-312:56_21	CUGACCAAAUCUUCUCUCCUG	3P	0.997717
TCONS_00215932:197-297	gcaucucucacaaaggcaucggcacccucucgaggggaugaaagcacagagugccUUCUCAAGAGAGAGUCUUAGAAGcccaggcaggagagugagcaaga	TCONS_00215932:197-297:56_23	UUCUCAAGAGAGAGUCUUAGAAG	3P	0.993006
TCONS_00215932:197-297	gcaucucucacaaaggcaucggcacccucucgaggggaugaaagcacagagugccuUCUCAAGAGAGAGUCUUAGAAGcccaggcaggagagugagcaaga	TCONS_00215932:197-297:57_22	UCUCAAGAGAGAGUCUUAGAAG	3P	0.993799
TCONS_00215932:197-297	gcaucucucacaaaggcaucggcacccucucgaggggaugaaagcacagagugccuUCUCAAGAGAGAGUCUUAGAAGCccaggcaggagagugagcaaga	TCONS_00215932:197-297:57_23	UCUCAAGAGAGAGUCUUAGAAGC	3P	0.997299
TCONS_00012012:90-181	uggguccucgcgcggcccCUCCCGCCUGGCAGGGCUUUCggauucgaaucggguccuggaagcucugggaggcugaagagggguaaagcggc	TCONS_00012012:90-181:19_21	CUCCCGCCUGGCAGGGCUUUC	5P	0.991218
TCONS_00012012:90-181	uggguccucgcgcggcccCUCCCGCCUGGCAGGGCUUUCGgauucgaaucggguccuggaagcucugggaggcugaagagggguaaagcggc	TCONS_00012012:90-181:19_22	CUCCCGCCUGGCAGGGCUUUCG	5P	0.992576
TCONS_00012012:90-181	uggguccucgcgcggccccucccgccuggcagggcuuucggauucgaaucgggucCUGGAAGCUCUGGGAGGCUGAAGAgggguaaagcggc	TCONS_00012012:90-181:56_24	CUGGAAGCUCUGGGAGGCUGAAGA	3P	0.997518
TCONS_00012012:90-181	uggguccucgcgcggccccucccgccuggcagggcuuucggauucgaaucggguccUGGAAGCUCUGGGAGGCUGAAGAgggguaaagcggc	TCONS_00012012:90-181:57_23	UGGAAGCUCUGGGAGGCUGAAGA	3P	0.99572
TCONS_00012012:90-181	uggguccucgcgcggccccucccgccuggcagggcuuucggauucgaaucggguccUGGAAGCUCUGGGAGGCUGAAGAGggguaaagcggc	TCONS_00012012:90-181:57_24	UGGAAGCUCUGGGAGGCUGAAGAG	3P	0.997005
TCONS_00132138:93-194	aacaaauuagucaccggagaucuugccccucauguagcuuauauucuaaugaagaagAUAAGUGAACAUUUAAAGUGACAUuuaaaaggcugauaugguuua	TCONS_00132138:93-194:58_24	AUAAGUGAACAUUUAAAGUGACAU	3P	0.996331
TCONS_00132138:93-194	aacaaauuagucaccggagaucuugccccucauguagcuuauauucuaaugaagaagaUAAGUGAACAUUUAAAGUGACAUuuaaaaggcugauaugguuua	TCONS_00132138:93-194:59_23	UAAGUGAACAUUUAAAGUGACAU	3P	0.993061
TCONS_00367436:188-267	uuuccuuuuCUCCAUACUCUCCCCAGCAUUUauuguuuguagacuuuuuaaaggugggaagagaaggggacgacagagga	TCONS_00367436:188-267:10_22	CUCCAUACUCUCCCCAGCAUUU	5P	0.997044
TCONS_00367436:188-267	uuuccuuuuCUCCAUACUCUCCCCAGCAUUUAuuguuuguagacuuuuuaaaggugggaagagaaggggacgacagagga	TCONS_00367436:188-267:10_23	CUCCAUACUCUCCCCAGCAUUUA	5P	0.997662
TCONS_00367436:188-267	uuuccuuuuCUCCAUACUCUCCCCAGCAUUUAUuguuuguagacuuuuuaaaggugggaagagaaggggacgacagagga	TCONS_00367436:188-267:10_24	CUCCAUACUCUCCCCAGCAUUUAU	5P	0.993915
TCONS_00367436:188-267	uuuccuuuucUCCAUACUCUCCCCAGCAUUuauuguuuguagacuuuuuaaaggugggaagagaaggggacgacagagga	TCONS_00367436:188-267:11_20	UCCAUACUCUCCCCAGCAUU	5P	0.990673
TCONS_00367436:188-267	uuuccuuuucUCCAUACUCUCCCCAGCAUUUauuguuuguagacuuuuuaaaggugggaagagaaggggacgacagagga	TCONS_00367436:188-267:11_21	UCCAUACUCUCCCCAGCAUUU	5P	0.999088
TCONS_00367436:188-267	uuuccuuuucUCCAUACUCUCCCCAGCAUUUAuuguuuguagacuuuuuaaaggugggaagagaaggggacgacagagga	TCONS_00367436:188-267:11_22	UCCAUACUCUCCCCAGCAUUUA	5P	0.999624
TCONS_00367436:188-267	uuuccuuuucUCCAUACUCUCCCCAGCAUUUAUuguuuguagacuuuuuaaaggugggaagagaaggggacgacagagga	TCONS_00367436:188-267:11_23	UCCAUACUCUCCCCAGCAUUUAU	5P	0.999639
TCONS_00367436:188-267	uuuccuuuucuCCAUACUCUCCCCAGCAUUUauuguuuguagacuuuuuaaaggugggaagagaaggggacgacagagga	TCONS_00367436:188-267:12_20	CCAUACUCUCCCCAGCAUUU	5P	0.998459
TCONS_00367436:188-267	uuuccuuuucuCCAUACUCUCCCCAGCAUUUAuuguuuguagacuuuuuaaaggugggaagagaaggggacgacagagga	TCONS_00367436:188-267:12_21	CCAUACUCUCCCCAGCAUUUA	5P	0.999693
TCONS_00367436:188-267	uuuccuuuucuCCAUACUCUCCCCAGCAUUUAUuguuuguagacuuuuuaaaggugggaagagaaggggacgacagagga	TCONS_00367436:188-267:12_22	CCAUACUCUCCCCAGCAUUUAU	5P	0.999835
TCONS_00367436:188-267	uuuccuuuucucCAUACUCUCCCCAGCAUUUAuuguuuguagacuuuuuaaaggugggaagagaaggggacgacagagga	TCONS_00367436:188-267:13_20	CAUACUCUCCCCAGCAUUUA	5P	0.99637
TCONS_00367436:188-267	uuuccuuuucucCAUACUCUCCCCAGCAUUUAUuguuuguagacuuuuuaaaggugggaagagaaggggacgacagagga	TCONS_00367436:188-267:13_21	CAUACUCUCCCCAGCAUUUAU	5P	0.997577
TCONS_00367436:188-267	uuuccuuuucuccauacucuccccagcauuuauuguuuguagacuuUUUAAAGGUGGGAAGAGAAGGGGacgacagagga	TCONS_00367436:188-267:47_23	UUUAAAGGUGGGAAGAGAAGGGG	3P	0.992922
TCONS_00367436:188-267	uuuccuuuucuccauacucuccccagcauuuauuguuuguagacuuUUUAAAGGUGGGAAGAGAAGGGGAcgacagagga	TCONS_00367436:188-267:47_24	UUUAAAGGUGGGAAGAGAAGGGGA	3P	0.990023
TCONS_00367436:188-267	uuuccuuuucuccauacucuccccagcauuuauuguuuguagacuuuUUAAAGGUGGGAAGAGAAGGGGacgacagagga	TCONS_00367436:188-267:48_22	UUAAAGGUGGGAAGAGAAGGGG	3P	0.992699
TCONS_00367436:188-267	uuuccuuuucuccauacucuccccagcauuuauuguuuguagacuuuuUAAAGGUGGGAAGAGAAGGGGacgacagagga	TCONS_00367436:188-267:49_21	UAAAGGUGGGAAGAGAAGGGG	3P	0.992923
TCONS_00367436:188-267	uuuccuuuucuccauacucuccccagcauuuauuguuuguagacuuuuUAAAGGUGGGAAGAGAAGGGGAcgacagagga	TCONS_00367436:188-267:49_22	UAAAGGUGGGAAGAGAAGGGGA	3P	0.991185
TCONS_00367436:188-267	uuuccuuuucuccauacucuccccagcauuuauuguuuguagacuuuuuAAAGGUGGGAAGAGAAGGGGAcgacagagga	TCONS_00367436:188-267:50_21	AAAGGUGGGAAGAGAAGGGGA	3P	0.992802
TCONS_00278554:678-743	uuucCCGGCAACAGAAGCAGUCAGCGUccaugcccguccacuggcugcuuucugcucucucuugcc	TCONS_00278554:678-743:5_23	CCGGCAACAGAAGCAGUCAGCGU	5P	0.994629
TCONS_00278554:678-743	uuucCCGGCAACAGAAGCAGUCAGCGUCcaugcccguccacuggcugcuuucugcucucucuugcc	TCONS_00278554:678-743:5_24	CCGGCAACAGAAGCAGUCAGCGUC	5P	0.997362
TCONS_00278554:678-743	uuuccCGGCAACAGAAGCAGUCAGCGUccaugcccguccacuggcugcuuucugcucucucuugcc	TCONS_00278554:678-743:6_22	CGGCAACAGAAGCAGUCAGCGU	5P	0.997962
TCONS_00278554:678-743	uuuccCGGCAACAGAAGCAGUCAGCGUCcaugcccguccacuggcugcuuucugcucucucuugcc	TCONS_00278554:678-743:6_23	CGGCAACAGAAGCAGUCAGCGUC	5P	0.999294
TCONS_00278554:678-743	uuuccCGGCAACAGAAGCAGUCAGCGUCCaugcccguccacuggcugcuuucugcucucucuugcc	TCONS_00278554:678-743:6_24	CGGCAACAGAAGCAGUCAGCGUCC	5P	0.997917
TCONS_00278554:678-743	uuucccGGCAACAGAAGCAGUCAGCGuccaugcccguccacuggcugcuuucugcucucucuugcc	TCONS_00278554:678-743:7_20	GGCAACAGAAGCAGUCAGCG	5P	0.994618
TCONS_00278554:678-743	uuucccGGCAACAGAAGCAGUCAGCGUccaugcccguccacuggcugcuuucugcucucucuugcc	TCONS_00278554:678-743:7_21	GGCAACAGAAGCAGUCAGCGU	5P	0.999463
TCONS_00278554:678-743	uuucccGGCAACAGAAGCAGUCAGCGUCcaugcccguccacuggcugcuuucugcucucucuugcc	TCONS_00278554:678-743:7_22	GGCAACAGAAGCAGUCAGCGUC	5P	0.999875
TCONS_00278554:678-743	uuucccGGCAACAGAAGCAGUCAGCGUCCaugcccguccacuggcugcuuucugcucucucuugcc	TCONS_00278554:678-743:7_23	GGCAACAGAAGCAGUCAGCGUCC	5P	0.999662
TCONS_00278554:678-743	uuucccGGCAACAGAAGCAGUCAGCGUCCAugcccguccacuggcugcuuucugcucucucuugcc	TCONS_00278554:678-743:7_24	GGCAACAGAAGCAGUCAGCGUCCA	5P	0.99466
TCONS_00278554:678-743	uuucccgGCAACAGAAGCAGUCAGCGUccaugcccguccacuggcugcuuucugcucucucuugcc	TCONS_00278554:678-743:8_20	GCAACAGAAGCAGUCAGCGU	5P	0.999918
TCONS_00278554:678-743	uuucccgGCAACAGAAGCAGUCAGCGUCcaugcccguccacuggcugcuuucugcucucucuugcc	TCONS_00278554:678-743:8_21	GCAACAGAAGCAGUCAGCGUC	5P	0.99999
TCONS_00278554:678-743	uuucccgGCAACAGAAGCAGUCAGCGUCCaugcccguccacuggcugcuuucugcucucucuugcc	TCONS_00278554:678-743:8_22	GCAACAGAAGCAGUCAGCGUCC	5P	0.999981
TCONS_00278554:678-743	uuucccgGCAACAGAAGCAGUCAGCGUCCAugcccguccacuggcugcuuucugcucucucuugcc	TCONS_00278554:678-743:8_23	GCAACAGAAGCAGUCAGCGUCCA	5P	0.999345
TCONS_00278554:678-743	uuucccgGCAACAGAAGCAGUCAGCGUCCAUgcccguccacuggcugcuuucugcucucucuugcc	TCONS_00278554:678-743:8_24	GCAACAGAAGCAGUCAGCGUCCAU	5P	0.994942
TCONS_00278554:678-743	uuucccggCAACAGAAGCAGUCAGCGUCcaugcccguccacuggcugcuuucugcucucucuugcc	TCONS_00278554:678-743:9_20	CAACAGAAGCAGUCAGCGUC	5P	0.999987
TCONS_00278554:678-743	uuucccggCAACAGAAGCAGUCAGCGUCCaugcccguccacuggcugcuuucugcucucucuugcc	TCONS_00278554:678-743:9_21	CAACAGAAGCAGUCAGCGUCC	5P	0.999987
TCONS_00278554:678-743	uuucccggCAACAGAAGCAGUCAGCGUCCAugcccguccacuggcugcuuucugcucucucuugcc	TCONS_00278554:678-743:9_22	CAACAGAAGCAGUCAGCGUCCA	5P	0.999412
TCONS_00278554:678-743	uuucccggCAACAGAAGCAGUCAGCGUCCAUgcccguccacuggcugcuuucugcucucucuugcc	TCONS_00278554:678-743:9_23	CAACAGAAGCAGUCAGCGUCCAU	5P	0.995715
TCONS_00278554:678-743	uuucccggcAACAGAAGCAGUCAGCGUCCaugcccguccacuggcugcuuucugcucucucuugcc	TCONS_00278554:678-743:10_20	AACAGAAGCAGUCAGCGUCC	5P	0.999825
TCONS_00278554:678-743	uuucccggcAACAGAAGCAGUCAGCGUCCAugcccguccacuggcugcuuucugcucucucuugcc	TCONS_00278554:678-743:10_21	AACAGAAGCAGUCAGCGUCCA	5P	0.99701
TCONS_00278554:678-743	uuucccggcaacagaagcagucagcguccaugcccguccaCUGGCUGCUUUCUGCUCUCUCUUGcc	TCONS_00278554:678-743:41_24	CUGGCUGCUUUCUGCUCUCUCUUG	3P	0.993723
TCONS_00278554:678-743	uuucccggcaacagaagcagucagcguccaugcccguccacUGGCUGCUUUCUGCUCUCUCUUgcc	TCONS_00278554:678-743:42_22	UGGCUGCUUUCUGCUCUCUCUU	3P	0.99809
TCONS_00278554:678-743	uuucccggcaacagaagcagucagcguccaugcccguccacUGGCUGCUUUCUGCUCUCUCUUGcc	TCONS_00278554:678-743:42_23	UGGCUGCUUUCUGCUCUCUCUUG	3P	0.999929
TCONS_00278554:678-743	uuucccggcaacagaagcagucagcguccaugcccguccacUGGCUGCUUUCUGCUCUCUCUUGCc	TCONS_00278554:678-743:42_24	UGGCUGCUUUCUGCUCUCUCUUGC	3P	0.999982
TCONS_00278554:678-743	uuucccggcaacagaagcagucagcguccaugcccguccacuGGCUGCUUUCUGCUCUCUCUUgcc	TCONS_00278554:678-743:43_21	GGCUGCUUUCUGCUCUCUCUU	3P	0.997456
TCONS_00278554:678-743	uuucccggcaacagaagcagucagcguccaugcccguccacuGGCUGCUUUCUGCUCUCUCUUGcc	TCONS_00278554:678-743:43_22	GGCUGCUUUCUGCUCUCUCUUG	3P	0.999931
TCONS_00278554:678-743	uuucccggcaacagaagcagucagcguccaugcccguccacuGGCUGCUUUCUGCUCUCUCUUGCc	TCONS_00278554:678-743:43_23	GGCUGCUUUCUGCUCUCUCUUGC	3P	0.999991
TCONS_00278554:678-743	uuucccggcaacagaagcagucagcguccaugcccguccacuGGCUGCUUUCUGCUCUCUCUUGCC	TCONS_00278554:678-743:43_24	GGCUGCUUUCUGCUCUCUCUUGCC	3P	0.999982
TCONS_00278554:678-743	uuucccggcaacagaagcagucagcguccaugcccguccacugGCUGCUUUCUGCUCUCUCUUgcc	TCONS_00278554:678-743:44_20	GCUGCUUUCUGCUCUCUCUU	3P	0.990762
TCONS_00278554:678-743	uuucccggcaacagaagcagucagcguccaugcccguccacugGCUGCUUUCUGCUCUCUCUUGcc	TCONS_00278554:678-743:44_21	GCUGCUUUCUGCUCUCUCUUG	3P	0.999738
TCONS_00278554:678-743	uuucccggcaacagaagcagucagcguccaugcccguccacugGCUGCUUUCUGCUCUCUCUUGCc	TCONS_00278554:678-743:44_22	GCUGCUUUCUGCUCUCUCUUGC	3P	0.999975
TCONS_00278554:678-743	uuucccggcaacagaagcagucagcguccaugcccguccacugGCUGCUUUCUGCUCUCUCUUGCC	TCONS_00278554:678-743:44_23	GCUGCUUUCUGCUCUCUCUUGCC	3P	0.999969
TCONS_00278554:678-743	uuucccggcaacagaagcagucagcguccaugcccguccacuggCUGCUUUCUGCUCUCUCUUGcc	TCONS_00278554:678-743:45_20	CUGCUUUCUGCUCUCUCUUG	3P	0.996961
TCONS_00278554:678-743	uuucccggcaacagaagcagucagcguccaugcccguccacuggCUGCUUUCUGCUCUCUCUUGCc	TCONS_00278554:678-743:45_21	CUGCUUUCUGCUCUCUCUUGC	3P	0.99972
TCONS_00278554:678-743	uuucccggcaacagaagcagucagcguccaugcccguccacuggCUGCUUUCUGCUCUCUCUUGCC	TCONS_00278554:678-743:45_22	CUGCUUUCUGCUCUCUCUUGCC	3P	0.99971
TCONS_00278554:678-743	uuucccggcaacagaagcagucagcguccaugcccguccacuggcUGCUUUCUGCUCUCUCUUGCc	TCONS_00278554:678-743:46_20	UGCUUUCUGCUCUCUCUUGC	3P	0.996159
TCONS_00278554:678-743	uuucccggcaacagaagcagucagcguccaugcccguccacuggcUGCUUUCUGCUCUCUCUUGCC	TCONS_00278554:678-743:46_21	UGCUUUCUGCUCUCUCUUGCC	3P	0.997176
TCONS_00423582:339-407	auuugGAGGCCAACACAGUCAUCCAGUAcuauguaaaucaaaguacugugauagcagugaggcuggaca	TCONS_00423582:339-407:6_23	GAGGCCAACACAGUCAUCCAGUA	5P	0.99185
TCONS_00423582:339-407	auuuggAGGCCAACACAGUCAUCCAGUacuauguaaaucaaaguacugugauagcagugaggcuggaca	TCONS_00423582:339-407:7_21	AGGCCAACACAGUCAUCCAGU	5P	0.998469
TCONS_00423582:339-407	auuuggAGGCCAACACAGUCAUCCAGUAcuauguaaaucaaaguacugugauagcagugaggcuggaca	TCONS_00423582:339-407:7_22	AGGCCAACACAGUCAUCCAGUA	5P	0.999669
TCONS_00423582:339-407	auuuggAGGCCAACACAGUCAUCCAGUACuauguaaaucaaaguacugugauagcagugaggcuggaca	TCONS_00423582:339-407:7_23	AGGCCAACACAGUCAUCCAGUAC	5P	0.999041
TCONS_00423582:339-407	auuuggAGGCCAACACAGUCAUCCAGUACUauguaaaucaaaguacugugauagcagugaggcuggaca	TCONS_00423582:339-407:7_24	AGGCCAACACAGUCAUCCAGUACU	5P	0.996989
TCONS_00423582:339-407	auuuggaGGCCAACACAGUCAUCCAGUacuauguaaaucaaaguacugugauagcagugaggcuggaca	TCONS_00423582:339-407:8_20	GGCCAACACAGUCAUCCAGU	5P	0.999091
TCONS_00423582:339-407	auuuggaGGCCAACACAGUCAUCCAGUAcuauguaaaucaaaguacugugauagcagugaggcuggaca	TCONS_00423582:339-407:8_21	GGCCAACACAGUCAUCCAGUA	5P	0.999952
TCONS_00423582:339-407	auuuggaGGCCAACACAGUCAUCCAGUACuauguaaaucaaaguacugugauagcagugaggcuggaca	TCONS_00423582:339-407:8_22	GGCCAACACAGUCAUCCAGUAC	5P	0.999951
TCONS_00423582:339-407	auuuggaGGCCAACACAGUCAUCCAGUACUauguaaaucaaaguacugugauagcagugaggcuggaca	TCONS_00423582:339-407:8_23	GGCCAACACAGUCAUCCAGUACU	5P	0.999907
TCONS_00423582:339-407	auuuggaGGCCAACACAGUCAUCCAGUACUAuguaaaucaaaguacugugauagcagugaggcuggaca	TCONS_00423582:339-407:8_24	GGCCAACACAGUCAUCCAGUACUA	5P	0.999327
TCONS_00423582:339-407	auuuggagGCCAACACAGUCAUCCAGUAcuauguaaaucaaaguacugugauagcagugaggcuggaca	TCONS_00423582:339-407:9_20	GCCAACACAGUCAUCCAGUA	5P	0.999757
TCONS_00423582:339-407	auuuggagGCCAACACAGUCAUCCAGUACuauguaaaucaaaguacugugauagcagugaggcuggaca	TCONS_00423582:339-407:9_21	GCCAACACAGUCAUCCAGUAC	5P	0.999858
TCONS_00423582:339-407	auuuggagGCCAACACAGUCAUCCAGUACUauguaaaucaaaguacugugauagcagugaggcuggaca	TCONS_00423582:339-407:9_22	GCCAACACAGUCAUCCAGUACU	5P	0.999801
TCONS_00423582:339-407	auuuggagGCCAACACAGUCAUCCAGUACUAuguaaaucaaaguacugugauagcagugaggcuggaca	TCONS_00423582:339-407:9_23	GCCAACACAGUCAUCCAGUACUA	5P	0.998207
TCONS_00423582:339-407	auuuggaggCCAACACAGUCAUCCAGUACuauguaaaucaaaguacugugauagcagugaggcuggaca	TCONS_00423582:339-407:10_20	CCAACACAGUCAUCCAGUAC	5P	0.997243
TCONS_00423582:339-407	auuuggaggCCAACACAGUCAUCCAGUACUauguaaaucaaaguacugugauagcagugaggcuggaca	TCONS_00423582:339-407:10_21	CCAACACAGUCAUCCAGUACU	5P	0.997305
TCONS_00423582:339-407	auuuggaggccaacacagucauccaguacuauguaaaucaAAGUACUGUGAUAGCAGUGAGGCuggaca	TCONS_00423582:339-407:41_23	AAGUACUGUGAUAGCAGUGAGGC	3P	0.994752
TCONS_00423582:339-407	auuuggaggccaacacagucauccaguacuauguaaaucaAAGUACUGUGAUAGCAGUGAGGCUggaca	TCONS_00423582:339-407:41_24	AAGUACUGUGAUAGCAGUGAGGCU	3P	0.999547
TCONS_00423582:339-407	auuuggaggccaacacagucauccaguacuauguaaaucaaAGUACUGUGAUAGCAGUGAGGCuggaca	TCONS_00423582:339-407:42_22	AGUACUGUGAUAGCAGUGAGGC	3P	0.999576
TCONS_00423582:339-407	auuuggaggccaacacagucauccaguacuauguaaaucaaAGUACUGUGAUAGCAGUGAGGCUggaca	TCONS_00423582:339-407:42_23	AGUACUGUGAUAGCAGUGAGGCU	3P	0.999935
TCONS_00423582:339-407	auuuggaggccaacacagucauccaguacuauguaaaucaaAGUACUGUGAUAGCAGUGAGGCUGgaca	TCONS_00423582:339-407:42_24	AGUACUGUGAUAGCAGUGAGGCUG	3P	0.999906
TCONS_00423582:339-407	auuuggaggccaacacagucauccaguacuauguaaaucaaaGUACUGUGAUAGCAGUGAGGCuggaca	TCONS_00423582:339-407:43_21	GUACUGUGAUAGCAGUGAGGC	3P	0.999658
TCONS_00423582:339-407	auuuggaggccaacacagucauccaguacuauguaaaucaaaGUACUGUGAUAGCAGUGAGGCUggaca	TCONS_00423582:339-407:43_22	GUACUGUGAUAGCAGUGAGGCU	3P	0.999925
TCONS_00423582:339-407	auuuggaggccaacacagucauccaguacuauguaaaucaaaGUACUGUGAUAGCAGUGAGGCUGgaca	TCONS_00423582:339-407:43_23	GUACUGUGAUAGCAGUGAGGCUG	3P	0.999936
TCONS_00423582:339-407	auuuggaggccaacacagucauccaguacuauguaaaucaaaGUACUGUGAUAGCAGUGAGGCUGGaca	TCONS_00423582:339-407:43_24	GUACUGUGAUAGCAGUGAGGCUGG	3P	0.999987
TCONS_00423582:339-407	auuuggaggccaacacagucauccaguacuauguaaaucaaagUACUGUGAUAGCAGUGAGGCuggaca	TCONS_00423582:339-407:44_20	UACUGUGAUAGCAGUGAGGC	3P	0.997896
TCONS_00423582:339-407	auuuggaggccaacacagucauccaguacuauguaaaucaaagUACUGUGAUAGCAGUGAGGCUggaca	TCONS_00423582:339-407:44_21	UACUGUGAUAGCAGUGAGGCU	3P	0.999306
TCONS_00423582:339-407	auuuggaggccaacacagucauccaguacuauguaaaucaaagUACUGUGAUAGCAGUGAGGCUGgaca	TCONS_00423582:339-407:44_22	UACUGUGAUAGCAGUGAGGCUG	3P	0.999608
TCONS_00423582:339-407	auuuggaggccaacacagucauccaguacuauguaaaucaaagUACUGUGAUAGCAGUGAGGCUGGaca	TCONS_00423582:339-407:44_23	UACUGUGAUAGCAGUGAGGCUGG	3P	0.999983
TCONS_00423582:339-407	auuuggaggccaacacagucauccaguacuauguaaaucaaagUACUGUGAUAGCAGUGAGGCUGGAca	TCONS_00423582:339-407:44_24	UACUGUGAUAGCAGUGAGGCUGGA	3P	0.998986
TCONS_00423582:339-407	auuuggaggccaacacagucauccaguacuauguaaaucaaaguACUGUGAUAGCAGUGAGGCUggaca	TCONS_00423582:339-407:45_20	ACUGUGAUAGCAGUGAGGCU	3P	0.990552
TCONS_00423582:339-407	auuuggaggccaacacagucauccaguacuauguaaaucaaaguACUGUGAUAGCAGUGAGGCUGgaca	TCONS_00423582:339-407:45_21	ACUGUGAUAGCAGUGAGGCUG	3P	0.99557
TCONS_00423582:339-407	auuuggaggccaacacagucauccaguacuauguaaaucaaaguACUGUGAUAGCAGUGAGGCUGGaca	TCONS_00423582:339-407:45_22	ACUGUGAUAGCAGUGAGGCUGG	3P	0.999885
TCONS_00423582:339-407	auuuggaggccaacacagucauccaguacuauguaaaucaaaguaCUGUGAUAGCAGUGAGGCUGGaca	TCONS_00423582:339-407:46_21	CUGUGAUAGCAGUGAGGCUGG	3P	0.99603
TCONS_00184194:39-142	aaucuguguguuucuacccauuUGUGAGUUUACCGAAAUGCUAgccuuuguacaaaggaaaacauuucacguuucugcucccugaugagugaaacucaacagau	TCONS_00184194:39-142:23_21	UGUGAGUUUACCGAAAUGCUA	5P	0.991681
TCONS_00184194:39-142	aaucuguguguuucuacccauuuGUGAGUUUACCGAAAUGCUAgccuuuguacaaaggaaaacauuucacguuucugcucccugaugagugaaacucaacagau	TCONS_00184194:39-142:24_20	GUGAGUUUACCGAAAUGCUA	5P	0.996265
TCONS_00184194:39-142	aaucuguguguuucuacccauuugugaguuuaccgaaaugcuagccuuuguacaaaggaAAACAUUUCACGUUUCUGCUCCCUgaugagugaaacucaacagau	TCONS_00184194:39-142:60_24	AAACAUUUCACGUUUCUGCUCCCU	3P	0.99861
TCONS_00184194:39-142	aaucuguguguuucuacccauuugugaguuuaccgaaaugcuagccuuuguacaaaggaaAACAUUUCACGUUUCUGCUCCCUgaugagugaaacucaacagau	TCONS_00184194:39-142:61_23	AACAUUUCACGUUUCUGCUCCCU	3P	0.997018
TCONS_00184194:39-142	aaucuguguguuucuacccauuugugaguuuaccgaaaugcuagccuuuguacaaaggaaAACAUUUCACGUUUCUGCUCCCUGaugagugaaacucaacagau	TCONS_00184194:39-142:61_24	AACAUUUCACGUUUCUGCUCCCUG	3P	0.999046
TCONS_00049853:51-119	uGGCAACCCACUCCAGUGUUCUUgccuggagaaucccagggaugggggagccuggugggcugccaucua	TCONS_00049853:51-119:2_22	GGCAACCCACUCCAGUGUUCUU	5P	0.994485
TCONS_00049853:51-119	ugGCAACCCACUCCAGUGUUCUUgccuggagaaucccagggaugggggagccuggugggcugccaucua	TCONS_00049853:51-119:3_21	GCAACCCACUCCAGUGUUCUU	5P	0.993854
TCONS_00049853:51-119	uggcaacccacuccaguguucuugccuggagaaucccagggAUGGGGGAGCCUGGUGGGCUGCcaucua	TCONS_00049853:51-119:42_22	AUGGGGGAGCCUGGUGGGCUGC	3P	0.991057
TCONS_00049853:51-119	uggcaacccacuccaguguucuugccuggagaaucccagggaUGGGGGAGCCUGGUGGGCUGCcaucua	TCONS_00049853:51-119:43_21	UGGGGGAGCCUGGUGGGCUGC	3P	0.992335
TCONS_00457588:322-428	gaucaguggaugaaaguuaguauaUAUAGGAUAGACAAUAAGGUUCCacuguauagcacagggaacuauauucaauauccugugauaaccaacacaacauuguaaaa	TCONS_00457588:322-428:25_23	UAUAGGAUAGACAAUAAGGUUCC	5P	0.994567
TCONS_00457588:322-428	gaucaguggaugaaaguuaguauaUAUAGGAUAGACAAUAAGGUUCCAcuguauagcacagggaacuauauucaauauccugugauaaccaacacaacauuguaaaa	TCONS_00457588:322-428:25_24	UAUAGGAUAGACAAUAAGGUUCCA	5P	0.998186
TCONS_00457588:322-428	gaucaguggaugaaaguuaguauauAUAGGAUAGACAAUAAGGUUCCacuguauagcacagggaacuauauucaauauccugugauaaccaacacaacauuguaaaa	TCONS_00457588:322-428:26_22	AUAGGAUAGACAAUAAGGUUCC	5P	0.993161
TCONS_00457588:322-428	gaucaguggaugaaaguuaguauauAUAGGAUAGACAAUAAGGUUCCAcuguauagcacagggaacuauauucaauauccugugauaaccaacacaacauuguaaaa	TCONS_00457588:322-428:26_23	AUAGGAUAGACAAUAAGGUUCCA	5P	0.998401
TCONS_00457588:322-428	gaucaguggaugaaaguuaguauauAUAGGAUAGACAAUAAGGUUCCACuguauagcacagggaacuauauucaauauccugugauaaccaacacaacauuguaaaa	TCONS_00457588:322-428:26_24	AUAGGAUAGACAAUAAGGUUCCAC	5P	0.993537
TCONS_00457588:322-428	gaucaguggaugaaaguuaguauauauaggauagacaauaagguuccacuguauagcacaGGGAACUAUAUUCAAUAUCCUGUGauaaccaacacaacauuguaaaa	TCONS_00457588:322-428:61_24	GGGAACUAUAUUCAAUAUCCUGUG	3P	0.992828
TCONS_00457588:322-428	gaucaguggaugaaaguuaguauauauaggauagacaauaagguuccacuguauagcacagGGAACUAUAUUCAAUAUCCUGUGauaaccaacacaacauuguaaaa	TCONS_00457588:322-428:62_23	GGAACUAUAUUCAAUAUCCUGUG	3P	0.993653
TCONS_00457588:322-428	gaucaguggaugaaaguuaguauauauaggauagacaauaagguuccacuguauagcacagGGAACUAUAUUCAAUAUCCUGUGAuaaccaacacaacauuguaaaa	TCONS_00457588:322-428:62_24	GGAACUAUAUUCAAUAUCCUGUGA	3P	0.998353
TCONS_00457588:322-428	gaucaguggaugaaaguuaguauauauaggauagacaauaagguuccacuguauagcacaggGAACUAUAUUCAAUAUCCUGUGAuaaccaacacaacauuguaaaa	TCONS_00457588:322-428:63_23	GAACUAUAUUCAAUAUCCUGUGA	3P	0.994856
TCONS_00457588:322-428	gaucaguggaugaaaguuaguauauauaggauagacaauaagguuccacuguauagcacaggGAACUAUAUUCAAUAUCCUGUGAUaaccaacacaacauuguaaaa	TCONS_00457588:322-428:63_24	GAACUAUAUUCAAUAUCCUGUGAU	3P	0.99411
TCONS_00147081:42-121	aacuucaggaAUGAGCGGAGUCUGUAAGACccaggcaaaggaacuggauuagcacugacuccagcugauaaagaugauuc	TCONS_00147081:42-121:11_20	AUGAGCGGAGUCUGUAAGAC	5P	0.999896
TCONS_00147081:42-121	aacuucaggaAUGAGCGGAGUCUGUAAGACCcaggcaaaggaacuggauuagcacugacuccagcugauaaagaugauuc	TCONS_00147081:42-121:11_21	AUGAGCGGAGUCUGUAAGACC	5P	0.999957
TCONS_00147081:42-121	aacuucaggaAUGAGCGGAGUCUGUAAGACCCaggcaaaggaacuggauuagcacugacuccagcugauaaagaugauuc	TCONS_00147081:42-121:11_22	AUGAGCGGAGUCUGUAAGACCC	5P	0.999369
TCONS_00147081:42-121	aacuucaggaAUGAGCGGAGUCUGUAAGACCCAggcaaaggaacuggauuagcacugacuccagcugauaaagaugauuc	TCONS_00147081:42-121:11_23	AUGAGCGGAGUCUGUAAGACCCA	5P	0.999192
TCONS_00147081:42-121	aacuucaggaaUGAGCGGAGUCUGUAAGACCcaggcaaaggaacuggauuagcacugacuccagcugauaaagaugauuc	TCONS_00147081:42-121:12_20	UGAGCGGAGUCUGUAAGACC	5P	0.99997
TCONS_00147081:42-121	aacuucaggaaUGAGCGGAGUCUGUAAGACCCaggcaaaggaacuggauuagcacugacuccagcugauaaagaugauuc	TCONS_00147081:42-121:12_21	UGAGCGGAGUCUGUAAGACCC	5P	0.999812
TCONS_00147081:42-121	aacuucaggaaUGAGCGGAGUCUGUAAGACCCAggcaaaggaacuggauuagcacugacuccagcugauaaagaugauuc	TCONS_00147081:42-121:12_22	UGAGCGGAGUCUGUAAGACCCA	5P	0.999603
TCONS_00147081:42-121	aacuucaggaauGAGCGGAGUCUGUAAGACCCaggcaaaggaacuggauuagcacugacuccagcugauaaagaugauuc	TCONS_00147081:42-121:13_20	GAGCGGAGUCUGUAAGACCC	5P	0.996461
TCONS_00147081:42-121	aacuucaggaauGAGCGGAGUCUGUAAGACCCAggcaaaggaacuggauuagcacugacuccagcugauaaagaugauuc	TCONS_00147081:42-121:13_21	GAGCGGAGUCUGUAAGACCCA	5P	0.99246
TCONS_00147081:42-121	aacuucaggaaugagcggagucuguaagacccaggcaaaggaacUGGAUUAGCACUGACUCCAGCUGAuaaagaugauuc	TCONS_00147081:42-121:45_24	UGGAUUAGCACUGACUCCAGCUGA	3P	0.998969
TCONS_00147081:42-121	aacuucaggaaugagcggagucuguaagacccaggcaaaggaacuGGAUUAGCACUGACUCCAGCUGAuaaagaugauuc	TCONS_00147081:42-121:46_23	GGAUUAGCACUGACUCCAGCUGA	3P	0.999442
TCONS_00147081:42-121	aacuucaggaaugagcggagucuguaagacccaggcaaaggaacuGGAUUAGCACUGACUCCAGCUGAUaaagaugauuc	TCONS_00147081:42-121:46_24	GGAUUAGCACUGACUCCAGCUGAU	3P	0.999871
TCONS_00147081:42-121	aacuucaggaaugagcggagucuguaagacccaggcaaaggaacugGAUUAGCACUGACUCCAGCUGAuaaagaugauuc	TCONS_00147081:42-121:47_22	GAUUAGCACUGACUCCAGCUGA	3P	0.998782
TCONS_00147081:42-121	aacuucaggaaugagcggagucuguaagacccaggcaaaggaacugGAUUAGCACUGACUCCAGCUGAUaaagaugauuc	TCONS_00147081:42-121:47_23	GAUUAGCACUGACUCCAGCUGAU	3P	0.99988
TCONS_00147081:42-121	aacuucaggaaugagcggagucuguaagacccaggcaaaggaacugGAUUAGCACUGACUCCAGCUGAUAaagaugauuc	TCONS_00147081:42-121:47_24	GAUUAGCACUGACUCCAGCUGAUA	3P	0.999597
TCONS_00147081:42-121	aacuucaggaaugagcggagucuguaagacccaggcaaaggaacuggAUUAGCACUGACUCCAGCUGAUaaagaugauuc	TCONS_00147081:42-121:48_22	AUUAGCACUGACUCCAGCUGAU	3P	0.99932
TCONS_00147081:42-121	aacuucaggaaugagcggagucuguaagacccaggcaaaggaacuggAUUAGCACUGACUCCAGCUGAUAaagaugauuc	TCONS_00147081:42-121:48_23	AUUAGCACUGACUCCAGCUGAUA	3P	0.99843
TCONS_00147081:42-121	aacuucaggaaugagcggagucuguaagacccaggcaaaggaacuggAUUAGCACUGACUCCAGCUGAUAAagaugauuc	TCONS_00147081:42-121:48_24	AUUAGCACUGACUCCAGCUGAUAA	3P	0.995262
TCONS_00147081:42-121	aacuucaggaaugagcggagucuguaagacccaggcaaaggaacuggaUUAGCACUGACUCCAGCUGAUaaagaugauuc	TCONS_00147081:42-121:49_21	UUAGCACUGACUCCAGCUGAU	3P	0.998355
TCONS_00147081:42-121	aacuucaggaaugagcggagucuguaagacccaggcaaaggaacuggaUUAGCACUGACUCCAGCUGAUAaagaugauuc	TCONS_00147081:42-121:49_22	UUAGCACUGACUCCAGCUGAUA	3P	0.998446
TCONS_00147081:42-121	aacuucaggaaugagcggagucuguaagacccaggcaaaggaacuggaUUAGCACUGACUCCAGCUGAUAAagaugauuc	TCONS_00147081:42-121:49_23	UUAGCACUGACUCCAGCUGAUAA	3P	0.995796
TCONS_00336633:1-90	ggaagauaaaggaggggaGUCAGGCCACGUGCAGAGUUCauugugugcuggaaaaugcaugcgacucuccauugauugacaccaacuuua	TCONS_00336633:1-90:19_21	GUCAGGCCACGUGCAGAGUUC	5P	0.994418
TCONS_00336633:1-90	ggaagauaaaggaggggaGUCAGGCCACGUGCAGAGUUCAuugugugcuggaaaaugcaugcgacucuccauugauugacaccaacuuua	TCONS_00336633:1-90:19_22	GUCAGGCCACGUGCAGAGUUCA	5P	0.992725
TCONS_00336633:1-90	ggaagauaaaggaggggaguCAGGCCACGUGCAGAGUUCAUUGugugcuggaaaaugcaugcgacucuccauugauugacaccaacuuua	TCONS_00336633:1-90:21_23	CAGGCCACGUGCAGAGUUCAUUG	5P	0.992114
TCONS_00336633:1-90	ggaagauaaaggaggggagucAGGCCACGUGCAGAGUUCAUUGugugcuggaaaaugcaugcgacucuccauugauugacaccaacuuua	TCONS_00336633:1-90:22_22	AGGCCACGUGCAGAGUUCAUUG	5P	0.994461
TCONS_00299101:216-304	uauacuuuccaguuuccCUUUCUUUAGUUUUGGCCUAUGAUauacgugcugaagugauuuaugggaaagcugcuuaaaaggagcugacu	TCONS_00299101:216-304:18_24	CUUUCUUUAGUUUUGGCCUAUGAU	5P	0.990147
TCONS_00299101:216-304	uauacuuuccaguuucccUUUCUUUAGUUUUGGCCUAUGAuauacgugcugaagugauuuaugggaaagcugcuuaaaaggagcugacu	TCONS_00299101:216-304:19_22	UUUCUUUAGUUUUGGCCUAUGA	5P	0.993291
TCONS_00299101:216-304	uauacuuuccaguuucccUUUCUUUAGUUUUGGCCUAUGAUauacgugcugaagugauuuaugggaaagcugcuuaaaaggagcugacu	TCONS_00299101:216-304:19_23	UUUCUUUAGUUUUGGCCUAUGAU	5P	0.997246
TCONS_00299101:216-304	uauacuuuccaguuucccuUUCUUUAGUUUUGGCCUAUGAuauacgugcugaagugauuuaugggaaagcugcuuaaaaggagcugacu	TCONS_00299101:216-304:20_21	UUCUUUAGUUUUGGCCUAUGA	5P	0.994056
TCONS_00299101:216-304	uauacuuuccaguuucccuUUCUUUAGUUUUGGCCUAUGAUauacgugcugaagugauuuaugggaaagcugcuuaaaaggagcugacu	TCONS_00299101:216-304:20_22	UUCUUUAGUUUUGGCCUAUGAU	5P	0.998503
TCONS_00299101:216-304	uauacuuuccaguuucccuUUCUUUAGUUUUGGCCUAUGAUAuacgugcugaagugauuuaugggaaagcugcuuaaaaggagcugacu	TCONS_00299101:216-304:20_23	UUCUUUAGUUUUGGCCUAUGAUA	5P	0.994285
TCONS_00299101:216-304	uauacuuuccaguuucccuuUCUUUAGUUUUGGCCUAUGAuauacgugcugaagugauuuaugggaaagcugcuuaaaaggagcugacu	TCONS_00299101:216-304:21_20	UCUUUAGUUUUGGCCUAUGA	5P	0.992003
TCONS_00299101:216-304	uauacuuuccaguuucccuuUCUUUAGUUUUGGCCUAUGAUauacgugcugaagugauuuaugggaaagcugcuuaaaaggagcugacu	TCONS_00299101:216-304:21_21	UCUUUAGUUUUGGCCUAUGAU	5P	0.998514
TCONS_00299101:216-304	uauacuuuccaguuucccuuUCUUUAGUUUUGGCCUAUGAUAuacgugcugaagugauuuaugggaaagcugcuuaaaaggagcugacu	TCONS_00299101:216-304:21_22	UCUUUAGUUUUGGCCUAUGAUA	5P	0.993379
TCONS_00299101:216-304	uauacuuuccaguuucccuuucuuuaguuuuggccuaugauauacgugcugaagugaUUUAUGGGAAAGCUGCUUAAAaggagcugacu	TCONS_00299101:216-304:58_21	UUUAUGGGAAAGCUGCUUAAA	3P	0.997746
TCONS_00299101:216-304	uauacuuuccaguuucccuuucuuuaguuuuggccuaugauauacgugcugaagugaUUUAUGGGAAAGCUGCUUAAAAggagcugacu	TCONS_00299101:216-304:58_22	UUUAUGGGAAAGCUGCUUAAAA	3P	0.998986
TCONS_00299101:216-304	uauacuuuccaguuucccuuucuuuaguuuuggccuaugauauacgugcugaagugaUUUAUGGGAAAGCUGCUUAAAAGgagcugacu	TCONS_00299101:216-304:58_23	UUUAUGGGAAAGCUGCUUAAAAG	3P	0.997915
TCONS_00299101:216-304	uauacuuuccaguuucccuuucuuuaguuuuggccuaugauauacgugcugaagugauUUAUGGGAAAGCUGCUUAAAaggagcugacu	TCONS_00299101:216-304:59_20	UUAUGGGAAAGCUGCUUAAA	3P	0.99666
TCONS_00299101:216-304	uauacuuuccaguuucccuuucuuuaguuuuggccuaugauauacgugcugaagugauUUAUGGGAAAGCUGCUUAAAAggagcugacu	TCONS_00299101:216-304:59_21	UUAUGGGAAAGCUGCUUAAAA	3P	0.999412
TCONS_00299101:216-304	uauacuuuccaguuucccuuucuuuaguuuuggccuaugauauacgugcugaagugauUUAUGGGAAAGCUGCUUAAAAGgagcugacu	TCONS_00299101:216-304:59_22	UUAUGGGAAAGCUGCUUAAAAG	3P	0.999633
TCONS_00299101:216-304	uauacuuuccaguuucccuuucuuuaguuuuggccuaugauauacgugcugaagugauUUAUGGGAAAGCUGCUUAAAAGGagcugacu	TCONS_00299101:216-304:59_23	UUAUGGGAAAGCUGCUUAAAAGG	3P	0.998476
TCONS_00299101:216-304	uauacuuuccaguuucccuuucuuuaguuuuggccuaugauauacgugcugaagugauuUAUGGGAAAGCUGCUUAAAAggagcugacu	TCONS_00299101:216-304:60_20	UAUGGGAAAGCUGCUUAAAA	3P	0.997319
TCONS_00299101:216-304	uauacuuuccaguuucccuuucuuuaguuuuggccuaugauauacgugcugaagugauuUAUGGGAAAGCUGCUUAAAAGgagcugacu	TCONS_00299101:216-304:60_21	UAUGGGAAAGCUGCUUAAAAG	3P	0.999181
TCONS_00299101:216-304	uauacuuuccaguuucccuuucuuuaguuuuggccuaugauauacgugcugaagugauuUAUGGGAAAGCUGCUUAAAAGGagcugacu	TCONS_00299101:216-304:60_22	UAUGGGAAAGCUGCUUAAAAGG	3P	0.999022
TCONS_00299101:216-304	uauacuuuccaguuucccuuucuuuaguuuuggccuaugauauacgugcugaagugauuuAUGGGAAAGCUGCUUAAAAGGagcugacu	TCONS_00299101:216-304:61_21	AUGGGAAAGCUGCUUAAAAGG	3P	0.995646
TCONS_00284430:484-550	acuaccACAAAGGGACGGUCUAAAUUCAgcuccucuuguucgcugucagcuggucaaggcugucucu	TCONS_00284430:484-550:7_22	ACAAAGGGACGGUCUAAAUUCA	5P	0.996109
TCONS_00284430:484-550	acuaccACAAAGGGACGGUCUAAAUUCAGcuccucuuguucgcugucagcuggucaaggcugucucu	TCONS_00284430:484-550:7_23	ACAAAGGGACGGUCUAAAUUCAG	5P	0.996516
TCONS_00284430:484-550	acuaccACAAAGGGACGGUCUAAAUUCAGCuccucuuguucgcugucagcuggucaaggcugucucu	TCONS_00284430:484-550:7_24	ACAAAGGGACGGUCUAAAUUCAGC	5P	0.994305
TCONS_00284430:484-550	acuaccaCAAAGGGACGGUCUAAAUUCAgcuccucuuguucgcugucagcuggucaaggcugucucu	TCONS_00284430:484-550:8_21	CAAAGGGACGGUCUAAAUUCA	5P	0.998472
TCONS_00284430:484-550	acuaccaCAAAGGGACGGUCUAAAUUCAGcuccucuuguucgcugucagcuggucaaggcugucucu	TCONS_00284430:484-550:8_22	CAAAGGGACGGUCUAAAUUCAG	5P	0.998825
TCONS_00284430:484-550	acuaccaCAAAGGGACGGUCUAAAUUCAGCuccucuuguucgcugucagcuggucaaggcugucucu	TCONS_00284430:484-550:8_23	CAAAGGGACGGUCUAAAUUCAGC	5P	0.997947
TCONS_00284430:484-550	acuaccaCAAAGGGACGGUCUAAAUUCAGCUccucuuguucgcugucagcuggucaaggcugucucu	TCONS_00284430:484-550:8_24	CAAAGGGACGGUCUAAAUUCAGCU	5P	0.990542
TCONS_00284430:484-550	acuaccacAAAGGGACGGUCUAAAUUCAgcuccucuuguucgcugucagcuggucaaggcugucucu	TCONS_00284430:484-550:9_20	AAAGGGACGGUCUAAAUUCA	5P	0.998077
TCONS_00284430:484-550	acuaccacAAAGGGACGGUCUAAAUUCAGcuccucuuguucgcugucagcuggucaaggcugucucu	TCONS_00284430:484-550:9_21	AAAGGGACGGUCUAAAUUCAG	5P	0.999115
TCONS_00284430:484-550	acuaccacAAAGGGACGGUCUAAAUUCAGCuccucuuguucgcugucagcuggucaaggcugucucu	TCONS_00284430:484-550:9_22	AAAGGGACGGUCUAAAUUCAGC	5P	0.998315
TCONS_00284430:484-550	acuaccacAAAGGGACGGUCUAAAUUCAGCUccucuuguucgcugucagcuggucaaggcugucucu	TCONS_00284430:484-550:9_23	AAAGGGACGGUCUAAAUUCAGCU	5P	0.994129
TCONS_00284430:484-550	acuaccacaAAGGGACGGUCUAAAUUCAGcuccucuuguucgcugucagcuggucaaggcugucucu	TCONS_00284430:484-550:10_20	AAGGGACGGUCUAAAUUCAG	5P	0.998031
TCONS_00284430:484-550	acuaccacaAAGGGACGGUCUAAAUUCAGCuccucuuguucgcugucagcuggucaaggcugucucu	TCONS_00284430:484-550:10_21	AAGGGACGGUCUAAAUUCAGC	5P	0.996708
TCONS_00284430:484-550	acuaccacaAAGGGACGGUCUAAAUUCAGCUccucuuguucgcugucagcuggucaaggcugucucu	TCONS_00284430:484-550:10_22	AAGGGACGGUCUAAAUUCAGCU	5P	0.993313
TCONS_00375136:76-170	agccccugucccccccaAAAAAAGAUUCUACAAAGUCuacaaaacgcuauacuauuuggauuuuuacagaaaccuuugaaaggguuggccagggg	TCONS_00375136:76-170:18_20	AAAAAAGAUUCUACAAAGUC	5P	0.994618
TCONS_00375136:76-170	agccccugucccccccaAAAAAAGAUUCUACAAAGUCUacaaaacgcuauacuauuuggauuuuuacagaaaccuuugaaaggguuggccagggg	TCONS_00375136:76-170:18_21	AAAAAAGAUUCUACAAAGUCU	5P	0.992249
TCONS_00375136:76-170	agccccugucccccccaaAAAAAGAUUCUACAAAGUCUacaaaacgcuauacuauuuggauuuuuacagaaaccuuugaaaggguuggccagggg	TCONS_00375136:76-170:19_20	AAAAAGAUUCUACAAAGUCU	5P	0.997247
TCONS_00065189:176-277	ugcucagguuuggagugcguccuuuagcgaguaugggagcugagguccuugguuagagaAUGGAGGCUCCUACAUUGUUAGAAgggagauuacagauuuggc	TCONS_00065189:176-277:60_24	AUGGAGGCUCCUACAUUGUUAGAA	3P	0.99448
TCONS_00065189:176-277	ugcucagguuuggagugcguccuuuagcgaguaugggagcugagguccuugguuagagaaUGGAGGCUCCUACAUUGUUAGAAgggagauuacagauuuggc	TCONS_00065189:176-277:61_23	UGGAGGCUCCUACAUUGUUAGAA	3P	0.993705
TCONS_00065189:176-277	ugcucagguuuggagugcguccuuuagcgaguaugggagcugagguccuugguuagagaaUGGAGGCUCCUACAUUGUUAGAAGggagauuacagauuuggc	TCONS_00065189:176-277:61_24	UGGAGGCUCCUACAUUGUUAGAAG	3P	0.997638
TCONS_00065189:176-277	ugcucagguuuggagugcguccuuuagcgaguaugggagcugagguccuugguuagagaauGGAGGCUCCUACAUUGUUAGAAGggagauuacagauuuggc	TCONS_00065189:176-277:62_23	GGAGGCUCCUACAUUGUUAGAAG	3P	0.99756
TCONS_00065189:176-277	ugcucagguuuggagugcguccuuuagcgaguaugggagcugagguccuugguuagagaauGGAGGCUCCUACAUUGUUAGAAGGgagauuacagauuuggc	TCONS_00065189:176-277:62_24	GGAGGCUCCUACAUUGUUAGAAGG	3P	0.995423
TCONS_00310509:279-374	accaccucuccuagucccacaauuaugaaguuacuauucuuuugucguauuuguuaGUGAGUAUGUAGGCAUAACAGgggcuuuccugguggcuaa	TCONS_00310509:279-374:57_21	GUGAGUAUGUAGGCAUAACAG	3P	0.991151
TCONS_00310509:279-374	accaccucuccuagucccacaauuaugaaguuacuauucuuuugucguauuuguuaGUGAGUAUGUAGGCAUAACAGGggcuuuccugguggcuaa	TCONS_00310509:279-374:57_22	GUGAGUAUGUAGGCAUAACAGG	3P	0.992725
TCONS_00310509:279-374	accaccucuccuagucccacaauuaugaaguuacuauucuuuugucguauuuguuagUGAGUAUGUAGGCAUAACAGGggcuuuccugguggcuaa	TCONS_00310509:279-374:58_21	UGAGUAUGUAGGCAUAACAGG	3P	0.996838
TCONS_00310509:279-374	accaccucuccuagucccacaauuaugaaguuacuauucuuuugucguauuuguuagUGAGUAUGUAGGCAUAACAGGGgcuuuccugguggcuaa	TCONS_00310509:279-374:58_22	UGAGUAUGUAGGCAUAACAGGG	3P	0.992472
TCONS_00310509:279-374	accaccucuccuagucccacaauuaugaaguuacuauucuuuugucguauuuguuaguGAGUAUGUAGGCAUAACAGGggcuuuccugguggcuaa	TCONS_00310509:279-374:59_20	GAGUAUGUAGGCAUAACAGG	3P	0.991674
TCONS_00310509:279-374	accaccucuccuagucccacaauuaugaaguuacuauucuuuugucguauuuguuaguGAGUAUGUAGGCAUAACAGGGgcuuuccugguggcuaa	TCONS_00310509:279-374:59_21	GAGUAUGUAGGCAUAACAGGG	3P	0.99422
TCONS_00310509:279-374	accaccucuccuagucccacaauuaugaaguuacuauucuuuugucguauuuguuagugAGUAUGUAGGCAUAACAGGGgcuuuccugguggcuaa	TCONS_00310509:279-374:60_20	AGUAUGUAGGCAUAACAGGG	3P	0.994417
TCONS_00014679:132-233	gacccacagggcuccuguuCACCUGAUCAGCCUGUCCCCugagaccgcugaguaacaagggagagugagccaugaggugcagcagacagcccugacugggca	TCONS_00014679:132-233:20_20	CACCUGAUCAGCCUGUCCCC	5P	0.992037
TCONS_00014679:132-233	gacccacagggcuccuguuCACCUGAUCAGCCUGUCCCCUgagaccgcugaguaacaagggagagugagccaugaggugcagcagacagcccugacugggca	TCONS_00014679:132-233:20_21	CACCUGAUCAGCCUGUCCCCU	5P	0.994447
TCONS_00014679:132-233	gacccacagggcuccuguucACCUGAUCAGCCUGUCCCCUgagaccgcugaguaacaagggagagugagccaugaggugcagcagacagcccugacugggca	TCONS_00014679:132-233:21_20	ACCUGAUCAGCCUGUCCCCU	5P	0.996401
TCONS_00014679:132-233	gacccacagggcuccuguucaccugaucagccuguccccugagaccgcugaguaacAAGGGAGAGUGAGCCAUGAGGUGcagcagacagcccugacugggca	TCONS_00014679:132-233:57_23	AAGGGAGAGUGAGCCAUGAGGUG	3P	0.996225
TCONS_00014679:132-233	gacccacagggcuccuguucaccugaucagccuguccccugagaccgcugaguaacaAGGGAGAGUGAGCCAUGAGGUGcagcagacagcccugacugggca	TCONS_00014679:132-233:58_22	AGGGAGAGUGAGCCAUGAGGUG	3P	0.997679
TCONS_00014679:132-233	gacccacagggcuccuguucaccugaucagccuguccccugagaccgcugaguaacaAGGGAGAGUGAGCCAUGAGGUGCagcagacagcccugacugggca	TCONS_00014679:132-233:58_23	AGGGAGAGUGAGCCAUGAGGUGC	3P	0.99183
TCONS_00014679:132-233	gacccacagggcuccuguucaccugaucagccuguccccugagaccgcugaguaacaAGGGAGAGUGAGCCAUGAGGUGCAgcagacagcccugacugggca	TCONS_00014679:132-233:58_24	AGGGAGAGUGAGCCAUGAGGUGCA	3P	0.99071
TCONS_00014679:132-233	gacccacagggcuccuguucaccugaucagccuguccccugagaccgcugaguaacaaGGGAGAGUGAGCCAUGAGGUGcagcagacagcccugacugggca	TCONS_00014679:132-233:59_21	GGGAGAGUGAGCCAUGAGGUG	3P	0.998504
TCONS_00014679:132-233	gacccacagggcuccuguucaccugaucagccuguccccugagaccgcugaguaacaaGGGAGAGUGAGCCAUGAGGUGCagcagacagcccugacugggca	TCONS_00014679:132-233:59_22	GGGAGAGUGAGCCAUGAGGUGC	3P	0.998662
TCONS_00014679:132-233	gacccacagggcuccuguucaccugaucagccuguccccugagaccgcugaguaacaaGGGAGAGUGAGCCAUGAGGUGCAgcagacagcccugacugggca	TCONS_00014679:132-233:59_23	GGGAGAGUGAGCCAUGAGGUGCA	3P	0.999429
TCONS_00014679:132-233	gacccacagggcuccuguucaccugaucagccuguccccugagaccgcugaguaacaaGGGAGAGUGAGCCAUGAGGUGCAGcagacagcccugacugggca	TCONS_00014679:132-233:59_24	GGGAGAGUGAGCCAUGAGGUGCAG	3P	0.997599
TCONS_00014679:132-233	gacccacagggcuccuguucaccugaucagccuguccccugagaccgcugaguaacaagGGAGAGUGAGCCAUGAGGUGCagcagacagcccugacugggca	TCONS_00014679:132-233:60_21	GGAGAGUGAGCCAUGAGGUGC	3P	0.990121
TCONS_00014679:132-233	gacccacagggcuccuguucaccugaucagccuguccccugagaccgcugaguaacaagGGAGAGUGAGCCAUGAGGUGCAgcagacagcccugacugggca	TCONS_00014679:132-233:60_22	GGAGAGUGAGCCAUGAGGUGCA	3P	0.998068
TCONS_00014679:132-233	gacccacagggcuccuguucaccugaucagccuguccccugagaccgcugaguaacaagGGAGAGUGAGCCAUGAGGUGCAGcagacagcccugacugggca	TCONS_00014679:132-233:60_23	GGAGAGUGAGCCAUGAGGUGCAG	3P	0.99737
TCONS_00046049:169-235	agauUCAUAUUUGGACUUUCAUUGAGAagaaauuuuuuuuuucuuaagcuagucugaguugggauug	TCONS_00046049:169-235:5_23	UCAUAUUUGGACUUUCAUUGAGA	5P	0.996812
TCONS_00046049:169-235	agauUCAUAUUUGGACUUUCAUUGAGAAgaaauuuuuuuuuucuuaagcuagucugaguugggauug	TCONS_00046049:169-235:5_24	UCAUAUUUGGACUUUCAUUGAGAA	5P	0.998511
TCONS_00046049:169-235	agauuCAUAUUUGGACUUUCAUUGAGAagaaauuuuuuuuuucuuaagcuagucugaguugggauug	TCONS_00046049:169-235:6_22	CAUAUUUGGACUUUCAUUGAGA	5P	0.997737
TCONS_00046049:169-235	agauuCAUAUUUGGACUUUCAUUGAGAAgaaauuuuuuuuuucuuaagcuagucugaguugggauug	TCONS_00046049:169-235:6_23	CAUAUUUGGACUUUCAUUGAGAA	5P	0.998932
TCONS_00046049:169-235	agauuCAUAUUUGGACUUUCAUUGAGAAGaaauuuuuuuuuucuuaagcuagucugaguugggauug	TCONS_00046049:169-235:6_24	CAUAUUUGGACUUUCAUUGAGAAG	5P	0.99807
TCONS_00046049:169-235	agauucauauuuggacuuucauugagaagaaauuuuuuuUUUCUUAAGCUAGUCUGAGUUGGGauug	TCONS_00046049:169-235:40_24	UUUCUUAAGCUAGUCUGAGUUGGG	3P	0.997459
TCONS_00046049:169-235	agauucauauuuggacuuucauugagaagaaauuuuuuuuUUCUUAAGCUAGUCUGAGUUGGgauug	TCONS_00046049:169-235:41_22	UUCUUAAGCUAGUCUGAGUUGG	3P	0.997508
TCONS_00046049:169-235	agauucauauuuggacuuucauugagaagaaauuuuuuuuUUCUUAAGCUAGUCUGAGUUGGGauug	TCONS_00046049:169-235:41_23	UUCUUAAGCUAGUCUGAGUUGGG	3P	0.999458
TCONS_00046049:169-235	agauucauauuuggacuuucauugagaagaaauuuuuuuuUUCUUAAGCUAGUCUGAGUUGGGAuug	TCONS_00046049:169-235:41_24	UUCUUAAGCUAGUCUGAGUUGGGA	3P	0.996919
TCONS_00046049:169-235	agauucauauuuggacuuucauugagaagaaauuuuuuuuuUCUUAAGCUAGUCUGAGUUGGgauug	TCONS_00046049:169-235:42_21	UCUUAAGCUAGUCUGAGUUGG	3P	0.997751
TCONS_00046049:169-235	agauucauauuuggacuuucauugagaagaaauuuuuuuuuUCUUAAGCUAGUCUGAGUUGGGauug	TCONS_00046049:169-235:42_22	UCUUAAGCUAGUCUGAGUUGGG	3P	0.999483
TCONS_00046049:169-235	agauucauauuuggacuuucauugagaagaaauuuuuuuuuUCUUAAGCUAGUCUGAGUUGGGAuug	TCONS_00046049:169-235:42_23	UCUUAAGCUAGUCUGAGUUGGGA	3P	0.993813
TCONS_00046049:169-235	agauucauauuuggacuuucauugagaagaaauuuuuuuuuUCUUAAGCUAGUCUGAGUUGGGAUug	TCONS_00046049:169-235:42_24	UCUUAAGCUAGUCUGAGUUGGGAU	3P	0.990317
TCONS_00046049:169-235	agauucauauuuggacuuucauugagaagaaauuuuuuuuuuCUUAAGCUAGUCUGAGUUGGgauug	TCONS_00046049:169-235:43_20	CUUAAGCUAGUCUGAGUUGG	3P	0.992419
TCONS_00046049:169-235	agauucauauuuggacuuucauugagaagaaauuuuuuuuuuCUUAAGCUAGUCUGAGUUGGGauug	TCONS_00046049:169-235:43_21	CUUAAGCUAGUCUGAGUUGGG	3P	0.997718
TCONS_00076857:416-507	cucugcagggcugacagacccgucuuaaucgagacuucaugacauuuuauuuugucaaGAGUCUCAGGAUCUGAAUUUugccacccuagcag	TCONS_00076857:416-507:59_20	GAGUCUCAGGAUCUGAAUUU	3P	0.994726
TCONS_00076857:416-507	cucugcagggcugacagacccgucuuaaucgagacuucaugacauuuuauuuugucaaGAGUCUCAGGAUCUGAAUUUUgccacccuagcag	TCONS_00076857:416-507:59_21	GAGUCUCAGGAUCUGAAUUUU	3P	0.999087
TCONS_00076857:416-507	cucugcagggcugacagacccgucuuaaucgagacuucaugacauuuuauuuugucaaGAGUCUCAGGAUCUGAAUUUUGccacccuagcag	TCONS_00076857:416-507:59_22	GAGUCUCAGGAUCUGAAUUUUG	3P	0.995123
TCONS_00076857:416-507	cucugcagggcugacagacccgucuuaaucgagacuucaugacauuuuauuuugucaagAGUCUCAGGAUCUGAAUUUUgccacccuagcag	TCONS_00076857:416-507:60_20	AGUCUCAGGAUCUGAAUUUU	3P	0.995262
TCONS_00076857:416-507	cucugcagggcugacagacccgucuuaaucgagacuucaugacauuuuauuuugucaagAGUCUCAGGAUCUGAAUUUUGccacccuagcag	TCONS_00076857:416-507:60_21	AGUCUCAGGAUCUGAAUUUUG	3P	0.993055
TCONS_00428647:515-614	ucaacuggaacucaaggaaugacggugcugaccucugcuuuccccgugacuucaaUCAGCCAGAGCCUGGACUCUGUCAaccuugccccaauucuagacu	TCONS_00428647:515-614:56_24	UCAGCCAGAGCCUGGACUCUGUCA	3P	0.99772
TCONS_00428647:515-614	ucaacuggaacucaaggaaugacggugcugaccucugcuuuccccgugacuucaauCAGCCAGAGCCUGGACUCUGUCAaccuugccccaauucuagacu	TCONS_00428647:515-614:57_23	CAGCCAGAGCCUGGACUCUGUCA	3P	0.994065
TCONS_00428647:515-614	ucaacuggaacucaaggaaugacggugcugaccucugcuuuccccgugacuucaauCAGCCAGAGCCUGGACUCUGUCAAccuugccccaauucuagacu	TCONS_00428647:515-614:57_24	CAGCCAGAGCCUGGACUCUGUCAA	3P	0.995089
TCONS_00428647:515-614	ucaacuggaacucaaggaaugacggugcugaccucugcuuuccccgugacuucaaucAGCCAGAGCCUGGACUCUGUCAAccuugccccaauucuagacu	TCONS_00428647:515-614:58_23	AGCCAGAGCCUGGACUCUGUCAA	3P	0.994006
TCONS_00254981:211-288	gauguuaacaacaGGGAAACGGAGCGUAUGUGUAggguacaugggaacucugcacuagccucucaauuuuucuguaaa	TCONS_00254981:211-288:14_21	GGGAAACGGAGCGUAUGUGUA	5P	0.998342
TCONS_00254981:211-288	gauguuaacaacagGGAAACGGAGCGUAUGUGUAggguacaugggaacucugcacuagccucucaauuuuucuguaaa	TCONS_00254981:211-288:15_20	GGAAACGGAGCGUAUGUGUA	5P	0.998668
TCONS_00254981:211-288	gauguuaacaacagGGAAACGGAGCGUAUGUGUAGgguacaugggaacucugcacuagccucucaauuuuucuguaaa	TCONS_00254981:211-288:15_21	GGAAACGGAGCGUAUGUGUAG	5P	0.999038
TCONS_00254981:211-288	gauguuaacaacagGGAAACGGAGCGUAUGUGUAGGguacaugggaacucugcacuagccucucaauuuuucuguaaa	TCONS_00254981:211-288:15_22	GGAAACGGAGCGUAUGUGUAGG	5P	0.997093
TCONS_00254981:211-288	gauguuaacaacagggaaacggagcguauguguaggguacaugggaacUCUGCACUAGCCUCUCAAUUUUUCuguaaa	TCONS_00254981:211-288:49_24	UCUGCACUAGCCUCUCAAUUUUUC	3P	0.992766
TCONS_00254981:211-288	gauguuaacaacagggaaacggagcguauguguaggguacaugggaacuCUGCACUAGCCUCUCAAUUUUUcuguaaa	TCONS_00254981:211-288:50_22	CUGCACUAGCCUCUCAAUUUUU	3P	0.997838
TCONS_00254981:211-288	gauguuaacaacagggaaacggagcguauguguaggguacaugggaacuCUGCACUAGCCUCUCAAUUUUUCuguaaa	TCONS_00254981:211-288:50_23	CUGCACUAGCCUCUCAAUUUUUC	3P	0.999359
TCONS_00254981:211-288	gauguuaacaacagggaaacggagcguauguguaggguacaugggaacuCUGCACUAGCCUCUCAAUUUUUCUguaaa	TCONS_00254981:211-288:50_24	CUGCACUAGCCUCUCAAUUUUUCU	3P	0.998836
TCONS_00254981:211-288	gauguuaacaacagggaaacggagcguauguguaggguacaugggaacucUGCACUAGCCUCUCAAUUUUUcuguaaa	TCONS_00254981:211-288:51_21	UGCACUAGCCUCUCAAUUUUU	3P	0.996757
TCONS_00254981:211-288	gauguuaacaacagggaaacggagcguauguguaggguacaugggaacucUGCACUAGCCUCUCAAUUUUUCuguaaa	TCONS_00254981:211-288:51_22	UGCACUAGCCUCUCAAUUUUUC	3P	0.999621
TCONS_00254981:211-288	gauguuaacaacagggaaacggagcguauguguaggguacaugggaacucUGCACUAGCCUCUCAAUUUUUCUguaaa	TCONS_00254981:211-288:51_23	UGCACUAGCCUCUCAAUUUUUCU	3P	0.999546
TCONS_00254981:211-288	gauguuaacaacagggaaacggagcguauguguaggguacaugggaacucuGCACUAGCCUCUCAAUUUUUCuguaaa	TCONS_00254981:211-288:52_21	GCACUAGCCUCUCAAUUUUUC	3P	0.998401
TCONS_00254981:211-288	gauguuaacaacagggaaacggagcguauguguaggguacaugggaacucuGCACUAGCCUCUCAAUUUUUCUguaaa	TCONS_00254981:211-288:52_22	GCACUAGCCUCUCAAUUUUUCU	3P	0.998391
TCONS_00218352:195-276	caccuaaugcuaucauucUGGUAGGAAUGUUCUCUGUCuugaggcuggaagcccaaaggaggggcagacugauucuaccagg	TCONS_00218352:195-276:19_20	UGGUAGGAAUGUUCUCUGUC	5P	0.995319
TCONS_00218352:195-276	caccuaaugcuaucauucUGGUAGGAAUGUUCUCUGUCUugaggcuggaagcccaaaggaggggcagacugauucuaccagg	TCONS_00218352:195-276:19_21	UGGUAGGAAUGUUCUCUGUCU	5P	0.996688
TCONS_00218352:195-276	caccuaaugcuaucauucUGGUAGGAAUGUUCUCUGUCUUgaggcuggaagcccaaaggaggggcagacugauucuaccagg	TCONS_00218352:195-276:19_22	UGGUAGGAAUGUUCUCUGUCUU	5P	0.996749
TCONS_00218352:195-276	caccuaaugcuaucauucuGGUAGGAAUGUUCUCUGUCUugaggcuggaagcccaaaggaggggcagacugauucuaccagg	TCONS_00218352:195-276:20_20	GGUAGGAAUGUUCUCUGUCU	5P	0.993876
TCONS_00218352:195-276	caccuaaugcuaucauucuGGUAGGAAUGUUCUCUGUCUUgaggcuggaagcccaaaggaggggcagacugauucuaccagg	TCONS_00218352:195-276:20_21	GGUAGGAAUGUUCUCUGUCUU	5P	0.997019
TCONS_00218352:195-276	caccuaaugcuaucauucuGGUAGGAAUGUUCUCUGUCUUGaggcuggaagcccaaaggaggggcagacugauucuaccagg	TCONS_00218352:195-276:20_22	GGUAGGAAUGUUCUCUGUCUUG	5P	0.992737
TCONS_00218352:195-276	caccuaaugcuaucauucugGUAGGAAUGUUCUCUGUCUUgaggcuggaagcccaaaggaggggcagacugauucuaccagg	TCONS_00218352:195-276:21_20	GUAGGAAUGUUCUCUGUCUU	5P	0.996167
TCONS_00218352:195-276	caccuaaugcuaucauucugGUAGGAAUGUUCUCUGUCUUGaggcuggaagcccaaaggaggggcagacugauucuaccagg	TCONS_00218352:195-276:21_21	GUAGGAAUGUUCUCUGUCUUG	5P	0.997298
TCONS_00218352:195-276	caccuaaugcuaucauucuggUAGGAAUGUUCUCUGUCUUGaggcuggaagcccaaaggaggggcagacugauucuaccagg	TCONS_00218352:195-276:22_20	UAGGAAUGUUCUCUGUCUUG	5P	0.99729
TCONS_00218352:195-276	caccuaaugcuaucauucugguaggaauguucucugucuugaggcuggaagcccaAAGGAGGGGCAGACUGAUUCUACcagg	TCONS_00218352:195-276:56_23	AAGGAGGGGCAGACUGAUUCUAC	3P	0.99748
TCONS_00218352:195-276	caccuaaugcuaucauucugguaggaauguucucugucuugaggcuggaagcccaAAGGAGGGGCAGACUGAUUCUACCagg	TCONS_00218352:195-276:56_24	AAGGAGGGGCAGACUGAUUCUACC	3P	0.999001
TCONS_00218352:195-276	caccuaaugcuaucauucugguaggaauguucucugucuugaggcuggaagcccaaAGGAGGGGCAGACUGAUUCUACcagg	TCONS_00218352:195-276:57_22	AGGAGGGGCAGACUGAUUCUAC	3P	0.996128
TCONS_00218352:195-276	caccuaaugcuaucauucugguaggaauguucucugucuugaggcuggaagcccaaAGGAGGGGCAGACUGAUUCUACCagg	TCONS_00218352:195-276:57_23	AGGAGGGGCAGACUGAUUCUACC	3P	0.999188
TCONS_00218352:195-276	caccuaaugcuaucauucugguaggaauguucucugucuugaggcuggaagcccaaAGGAGGGGCAGACUGAUUCUACCAgg	TCONS_00218352:195-276:57_24	AGGAGGGGCAGACUGAUUCUACCA	3P	0.999394
TCONS_00218352:195-276	caccuaaugcuaucauucugguaggaauguucucugucuugaggcuggaagcccaaaGGAGGGGCAGACUGAUUCUACCagg	TCONS_00218352:195-276:58_22	GGAGGGGCAGACUGAUUCUACC	3P	0.99673
TCONS_00218352:195-276	caccuaaugcuaucauucugguaggaauguucucugucuugaggcuggaagcccaaaGGAGGGGCAGACUGAUUCUACCAgg	TCONS_00218352:195-276:58_23	GGAGGGGCAGACUGAUUCUACCA	3P	0.99826
TCONS_00218352:195-276	caccuaaugcuaucauucugguaggaauguucucugucuugaggcuggaagcccaaaGGAGGGGCAGACUGAUUCUACCAGg	TCONS_00218352:195-276:58_24	GGAGGGGCAGACUGAUUCUACCAG	3P	0.997262
TCONS_00218352:195-276	caccuaaugcuaucauucugguaggaauguucucugucuugaggcuggaagcccaaagGAGGGGCAGACUGAUUCUACCAGg	TCONS_00218352:195-276:59_23	GAGGGGCAGACUGAUUCUACCAG	3P	0.990238
TCONS_00401421:19-117	acaacugcugggauggggaggggcuCAUGACAGAGAGGUCACGAGGggaugaauagauccugcuuugugaacuuucagccacagggcucccccuacuag	TCONS_00401421:19-117:26_21	CAUGACAGAGAGGUCACGAGG	5P	0.992192
TCONS_00401421:19-117	acaacugcugggauggggaggggcucaugacagagaggucacgaggggaugaauagauccuGCUUUGUGAACUUUCAGCCACAGggcucccccuacuag	TCONS_00401421:19-117:62_23	GCUUUGUGAACUUUCAGCCACAG	3P	0.991659
TCONS_00401421:19-117	acaacugcugggauggggaggggcucaugacagagaggucacgaggggaugaauagauccuGCUUUGUGAACUUUCAGCCACAGGgcucccccuacuag	TCONS_00401421:19-117:62_24	GCUUUGUGAACUUUCAGCCACAGG	3P	0.998318
TCONS_00401421:19-117	acaacugcugggauggggaggggcucaugacagagaggucacgaggggaugaauagauccugCUUUGUGAACUUUCAGCCACAGGgcucccccuacuag	TCONS_00401421:19-117:63_23	CUUUGUGAACUUUCAGCCACAGG	3P	0.996184
TCONS_00401421:19-117	acaacugcugggauggggaggggcucaugacagagaggucacgaggggaugaauagauccugCUUUGUGAACUUUCAGCCACAGGGcucccccuacuag	TCONS_00401421:19-117:63_24	CUUUGUGAACUUUCAGCCACAGGG	3P	0.999162
TCONS_00129916:490-559	aaauaacUGGUUUUUUUGGGAGGUGGUggugggcaacaccauucagugcuccuagggaguuagagguuag	TCONS_00129916:490-559:8_20	UGGUUUUUUUGGGAGGUGGU	5P	0.992291
TCONS_00129916:490-559	aaauaacugguuuuuuugggaggugguggugggcaacaccaUUCAGUGCUCCUAGGGAGUUAGAGguuag	TCONS_00129916:490-559:42_24	UUCAGUGCUCCUAGGGAGUUAGAG	3P	0.997055
TCONS_00545588:115-198	aacuuuccacucccauuuGACUGUCUCCUAAACUGUCUGuuauuaccauuuuagauuucaggacagaaggggacaaaugggacc	TCONS_00545588:115-198:19_21	GACUGUCUCCUAAACUGUCUG	5P	0.994797
TCONS_00545588:115-198	aacuuuccacucccauuuGACUGUCUCCUAAACUGUCUGUuauuaccauuuuagauuucaggacagaaggggacaaaugggacc	TCONS_00545588:115-198:19_22	GACUGUCUCCUAAACUGUCUGU	5P	0.993455
TCONS_00545588:115-198	aacuuuccacucccauuugACUGUCUCCUAAACUGUCUGUuauuaccauuuuagauuucaggacagaaggggacaaaugggacc	TCONS_00545588:115-198:20_21	ACUGUCUCCUAAACUGUCUGU	5P	0.993195
TCONS_00545588:115-198	aacuuuccacucccauuugacugucuccuaaacugucuguuauuaccauuuuagauuuCAGGACAGAAGGGGACAAAUgggacc	TCONS_00545588:115-198:59_20	CAGGACAGAAGGGGACAAAU	3P	0.99876
TCONS_00262771:148-230	caucaacccgguGGCCCAGUUGGUAAAGAGUCUgccugccaaugcaggagacacaagauaugaggguucaaucccgguuuggg	TCONS_00262771:148-230:13_21	GGCCCAGUUGGUAAAGAGUCU	5P	0.995247
TCONS_00035006:592-662	ggugggCUGCUGUCUCUGGGGUCGCAcggagucggacacgacugaagcgacuuagcagcagcagcagcagc	TCONS_00035006:592-662:7_20	CUGCUGUCUCUGGGGUCGCA	5P	0.990726
TCONS_00035006:592-662	ggugggCUGCUGUCUCUGGGGUCGCACggagucggacacgacugaagcgacuuagcagcagcagcagcagc	TCONS_00035006:592-662:7_21	CUGCUGUCUCUGGGGUCGCAC	5P	0.997967
TCONS_00035006:592-662	ggugggcUGCUGUCUCUGGGGUCGCACggagucggacacgacugaagcgacuuagcagcagcagcagcagc	TCONS_00035006:592-662:8_20	UGCUGUCUCUGGGGUCGCAC	5P	0.99971
TCONS_00035006:592-662	ggugggcUGCUGUCUCUGGGGUCGCACGgagucggacacgacugaagcgacuuagcagcagcagcagcagc	TCONS_00035006:592-662:8_21	UGCUGUCUCUGGGGUCGCACG	5P	0.997626
TCONS_00035006:592-662	ggugggcuGCUGUCUCUGGGGUCGCACGgagucggacacgacugaagcgacuuagcagcagcagcagcagc	TCONS_00035006:592-662:9_20	GCUGUCUCUGGGGUCGCACG	5P	0.99667
TCONS_00354362:214-293	ucccuggaucuuUGAGGGACAAAGGACAGAGAugcaaaucuuugccucuccuuuccuuucucuaaacauauaaauccuuu	TCONS_00354362:214-293:13_20	UGAGGGACAAAGGACAGAGA	5P	0.999969
TCONS_00354362:214-293	ucccuggaucuuUGAGGGACAAAGGACAGAGAUgcaaaucuuugccucuccuuuccuuucucuaaacauauaaauccuuu	TCONS_00354362:214-293:13_21	UGAGGGACAAAGGACAGAGAU	5P	0.998854
TCONS_00354362:214-293	ucccuggaucuuUGAGGGACAAAGGACAGAGAUGcaaaucuuugccucuccuuuccuuucucuaaacauauaaauccuuu	TCONS_00354362:214-293:13_22	UGAGGGACAAAGGACAGAGAUG	5P	0.997143
TCONS_00035006:592-662	ggugggcugcugucucuggggucgcacggagucggacacgacugAAGCGACUUAGCAGCAGCAGCAgcagc	TCONS_00035006:592-662:45_22	AAGCGACUUAGCAGCAGCAGCA	3P	0.992735
TCONS_00035006:592-662	ggugggcugcugucucuggggucgcacggagucggacacgacugAAGCGACUUAGCAGCAGCAGCAGcagc	TCONS_00035006:592-662:45_23	AAGCGACUUAGCAGCAGCAGCAG	3P	0.99817
TCONS_00354362:214-293	ucccuggaucuuugagggacaaaggacagagaugcaaaucuuugccUCUCCUUUCCUUUCUCUAAACAUauaaauccuuu	TCONS_00354362:214-293:47_23	UCUCCUUUCCUUUCUCUAAACAU	3P	0.997282
TCONS_00354362:214-293	ucccuggaucuuugagggacaaaggacagagaugcaaaucuuugccUCUCCUUUCCUUUCUCUAAACAUAuaaauccuuu	TCONS_00354362:214-293:47_24	UCUCCUUUCCUUUCUCUAAACAUA	3P	0.99852
TCONS_00354362:214-293	ucccuggaucuuugagggacaaaggacagagaugcaaaucuuugccuCUCCUUUCCUUUCUCUAAACAUAuaaauccuuu	TCONS_00354362:214-293:48_23	CUCCUUUCCUUUCUCUAAACAUA	3P	0.992679
TCONS_00354362:214-293	ucccuggaucuuugagggacaaaggacagagaugcaaaucuuugccuCUCCUUUCCUUUCUCUAAACAUAUaaauccuuu	TCONS_00354362:214-293:48_24	CUCCUUUCCUUUCUCUAAACAUAU	3P	0.999407
TCONS_00354362:214-293	ucccuggaucuuugagggacaaaggacagagaugcaaaucuuugccucUCCUUUCCUUUCUCUAAACAUAUaaauccuuu	TCONS_00354362:214-293:49_23	UCCUUUCCUUUCUCUAAACAUAU	3P	0.998417
TCONS_00156863:39-107	ccCUGUGGUGGAUCAAGGGCACUGgggaccagcagauccugggcagugccuugaagagcgacaggaugg	TCONS_00156863:39-107:3_22	CUGUGGUGGAUCAAGGGCACUG	5P	0.996977
TCONS_00156863:39-107	ccCUGUGGUGGAUCAAGGGCACUGGggaccagcagauccugggcagugccuugaagagcgacaggaugg	TCONS_00156863:39-107:3_23	CUGUGGUGGAUCAAGGGCACUGG	5P	0.999266
TCONS_00156863:39-107	ccCUGUGGUGGAUCAAGGGCACUGGGgaccagcagauccugggcagugccuugaagagcgacaggaugg	TCONS_00156863:39-107:3_24	CUGUGGUGGAUCAAGGGCACUGGG	5P	0.999221
TCONS_00156863:39-107	cccUGUGGUGGAUCAAGGGCACUGgggaccagcagauccugggcagugccuugaagagcgacaggaugg	TCONS_00156863:39-107:4_21	UGUGGUGGAUCAAGGGCACUG	5P	0.997267
TCONS_00156863:39-107	cccUGUGGUGGAUCAAGGGCACUGGggaccagcagauccugggcagugccuugaagagcgacaggaugg	TCONS_00156863:39-107:4_22	UGUGGUGGAUCAAGGGCACUGG	5P	0.999673
TCONS_00156863:39-107	cccUGUGGUGGAUCAAGGGCACUGGGgaccagcagauccugggcagugccuugaagagcgacaggaugg	TCONS_00156863:39-107:4_23	UGUGGUGGAUCAAGGGCACUGGG	5P	0.999909
TCONS_00156863:39-107	cccUGUGGUGGAUCAAGGGCACUGGGGaccagcagauccugggcagugccuugaagagcgacaggaugg	TCONS_00156863:39-107:4_24	UGUGGUGGAUCAAGGGCACUGGGG	5P	0.999848
TCONS_00156863:39-107	cccuGUGGUGGAUCAAGGGCACUGGggaccagcagauccugggcagugccuugaagagcgacaggaugg	TCONS_00156863:39-107:5_21	GUGGUGGAUCAAGGGCACUGG	5P	0.998476
TCONS_00156863:39-107	cccuGUGGUGGAUCAAGGGCACUGGGgaccagcagauccugggcagugccuugaagagcgacaggaugg	TCONS_00156863:39-107:5_22	GUGGUGGAUCAAGGGCACUGGG	5P	0.999823
TCONS_00156863:39-107	cccuGUGGUGGAUCAAGGGCACUGGGGaccagcagauccugggcagugccuugaagagcgacaggaugg	TCONS_00156863:39-107:5_23	GUGGUGGAUCAAGGGCACUGGGG	5P	0.999809
TCONS_00156863:39-107	cccugUGGUGGAUCAAGGGCACUGGGgaccagcagauccugggcagugccuugaagagcgacaggaugg	TCONS_00156863:39-107:6_21	UGGUGGAUCAAGGGCACUGGG	5P	0.999137
TCONS_00156863:39-107	cccugUGGUGGAUCAAGGGCACUGGGGaccagcagauccugggcagugccuugaagagcgacaggaugg	TCONS_00156863:39-107:6_22	UGGUGGAUCAAGGGCACUGGGG	5P	0.999564
TCONS_00156863:39-107	cccuguGGUGGAUCAAGGGCACUGGGgaccagcagauccugggcagugccuugaagagcgacaggaugg	TCONS_00156863:39-107:7_20	GGUGGAUCAAGGGCACUGGG	5P	0.99495
TCONS_00156863:39-107	cccuguGGUGGAUCAAGGGCACUGGGGaccagcagauccugggcagugccuugaagagcgacaggaugg	TCONS_00156863:39-107:7_21	GGUGGAUCAAGGGCACUGGGG	5P	0.998272
TCONS_00156863:39-107	cccugugguggaucaagggcacuggggaccagcagauccugGGCAGUGCCUUGAAGAGCGACaggaugg	TCONS_00156863:39-107:42_21	GGCAGUGCCUUGAAGAGCGAC	3P	0.99479
TCONS_00156863:39-107	cccugugguggaucaagggcacuggggaccagcagauccugGGCAGUGCCUUGAAGAGCGACAggaugg	TCONS_00156863:39-107:42_22	GGCAGUGCCUUGAAGAGCGACA	3P	0.99843
TCONS_00156863:39-107	cccugugguggaucaagggcacuggggaccagcagauccuggGCAGUGCCUUGAAGAGCGACaggaugg	TCONS_00156863:39-107:43_20	GCAGUGCCUUGAAGAGCGAC	3P	0.996723
TCONS_00156863:39-107	cccugugguggaucaagggcacuggggaccagcagauccuggGCAGUGCCUUGAAGAGCGACAggaugg	TCONS_00156863:39-107:43_21	GCAGUGCCUUGAAGAGCGACA	3P	0.999201
TCONS_00156863:39-107	cccugugguggaucaagggcacuggggaccagcagauccuggGCAGUGCCUUGAAGAGCGACAGgaugg	TCONS_00156863:39-107:43_22	GCAGUGCCUUGAAGAGCGACAG	3P	0.99579
TCONS_00156863:39-107	cccugugguggaucaagggcacuggggaccagcagauccugggCAGUGCCUUGAAGAGCGACAggaugg	TCONS_00156863:39-107:44_20	CAGUGCCUUGAAGAGCGACA	3P	0.992177
TCONS_00156863:39-107	cccugugguggaucaagggcacuggggaccagcagauccugggCAGUGCCUUGAAGAGCGACAGgaugg	TCONS_00156863:39-107:44_21	CAGUGCCUUGAAGAGCGACAG	3P	0.992201
TCONS_00096737:222-324	agccccaagcugagugcccugugcuauacacagcuucugacuauccgucuuacaCAUGGCCAUGUAUAUACAUCAGUgcuacuuucccagcucaucccccgcu	TCONS_00096737:222-324:55_23	CAUGGCCAUGUAUAUACAUCAGU	3P	0.992143
TCONS_00096737:222-324	agccccaagcugagugcccugugcuauacacagcuucugacuauccgucuuacaCAUGGCCAUGUAUAUACAUCAGUGcuacuuucccagcucaucccccgcu	TCONS_00096737:222-324:55_24	CAUGGCCAUGUAUAUACAUCAGUG	3P	0.99554
TCONS_00096737:222-324	agccccaagcugagugcccugugcuauacacagcuucugacuauccgucuuacacAUGGCCAUGUAUAUACAUCAGUGcuacuuucccagcucaucccccgcu	TCONS_00096737:222-324:56_23	AUGGCCAUGUAUAUACAUCAGUG	3P	0.997416
TCONS_00096737:222-324	agccccaagcugagugcccugugcuauacacagcuucugacuauccgucuuacacAUGGCCAUGUAUAUACAUCAGUGCuacuuucccagcucaucccccgcu	TCONS_00096737:222-324:56_24	AUGGCCAUGUAUAUACAUCAGUGC	3P	0.996134
TCONS_00354362:95-178	aggcagaugaucaUUUCUGGAGUCUAGGACAGGgcaccccauuuuuuuuccaucucucucuuggccccaugauuugucucugcc	TCONS_00354362:95-178:14_20	UUUCUGGAGUCUAGGACAGG	5P	0.990805
TCONS_00086861:125-219	aacccauuccaguauucuuguuuggagaaucccauggaaaaaggagccuggcuacAGUCCAUGGGGUCGCUAAAGAguuggacacgacuggaaug	TCONS_00086861:125-219:56_21	AGUCCAUGGGGUCGCUAAAGA	3P	0.991122
TCONS_00086861:125-219	aacccauuccaguauucuuguuuggagaaucccauggaaaaaggagccuggcuacAGUCCAUGGGGUCGCUAAAGAGuuggacacgacuggaaug	TCONS_00086861:125-219:56_22	AGUCCAUGGGGUCGCUAAAGAG	3P	0.995791
TCONS_00086861:125-219	aacccauuccaguauucuuguuuggagaaucccauggaaaaaggagccuggcuacAGUCCAUGGGGUCGCUAAAGAGUuggacacgacuggaaug	TCONS_00086861:125-219:56_23	AGUCCAUGGGGUCGCUAAAGAGU	3P	0.996915
TCONS_00086861:125-219	aacccauuccaguauucuuguuuggagaaucccauggaaaaaggagccuggcuacAGUCCAUGGGGUCGCUAAAGAGUUggacacgacuggaaug	TCONS_00086861:125-219:56_24	AGUCCAUGGGGUCGCUAAAGAGUU	3P	0.993994
TCONS_00086861:125-219	aacccauuccaguauucuuguuuggagaaucccauggaaaaaggagccuggcuacagUCCAUGGGGUCGCUAAAGAGUUGGacacgacuggaaug	TCONS_00086861:125-219:58_24	UCCAUGGGGUCGCUAAAGAGUUGG	3P	0.995307
TCONS_00086861:125-219	aacccauuccaguauucuuguuuggagaaucccauggaaaaaggagccuggcuacaguCCAUGGGGUCGCUAAAGAGUUGGacacgacuggaaug	TCONS_00086861:125-219:59_23	CCAUGGGGUCGCUAAAGAGUUGG	3P	0.99248
TCONS_00161001:84-157	agaaacagaaucggggggugggggguccagugaaagguuuucugGGCCUGGAUCACUUCUAUUCACAUucuguu	TCONS_00161001:84-157:45_24	GGCCUGGAUCACUUCUAUUCACAU	3P	0.990528
TCONS_00239474:99-166	gaGUGAACUCCGGGAGUUGGUAauggacagggaggccuggugugcugcaauucaugggguugcaaaga	TCONS_00239474:99-166:3_20	GUGAACUCCGGGAGUUGGUA	5P	0.997464
TCONS_00239474:99-166	gaGUGAACUCCGGGAGUUGGUAAuggacagggaggccuggugugcugcaauucaugggguugcaaaga	TCONS_00239474:99-166:3_21	GUGAACUCCGGGAGUUGGUAA	5P	0.998739
TCONS_00239474:99-166	gaGUGAACUCCGGGAGUUGGUAAUggacagggaggccuggugugcugcaauucaugggguugcaaaga	TCONS_00239474:99-166:3_22	GUGAACUCCGGGAGUUGGUAAU	5P	0.999445
TCONS_00239474:99-166	gaGUGAACUCCGGGAGUUGGUAAUGgacagggaggccuggugugcugcaauucaugggguugcaaaga	TCONS_00239474:99-166:3_23	GUGAACUCCGGGAGUUGGUAAUG	5P	0.994726
TCONS_00239474:99-166	gagUGAACUCCGGGAGUUGGUAAuggacagggaggccuggugugcugcaauucaugggguugcaaaga	TCONS_00239474:99-166:4_20	UGAACUCCGGGAGUUGGUAA	5P	0.998344
TCONS_00239474:99-166	gagUGAACUCCGGGAGUUGGUAAUggacagggaggccuggugugcugcaauucaugggguugcaaaga	TCONS_00239474:99-166:4_21	UGAACUCCGGGAGUUGGUAAU	5P	0.999759
TCONS_00239474:99-166	gagUGAACUCCGGGAGUUGGUAAUGgacagggaggccuggugugcugcaauucaugggguugcaaaga	TCONS_00239474:99-166:4_22	UGAACUCCGGGAGUUGGUAAUG	5P	0.999527
TCONS_00239474:99-166	gaguGAACUCCGGGAGUUGGUAAUggacagggaggccuggugugcugcaauucaugggguugcaaaga	TCONS_00239474:99-166:5_20	GAACUCCGGGAGUUGGUAAU	5P	0.997952
TCONS_00239474:99-166	gaguGAACUCCGGGAGUUGGUAAUGgacagggaggccuggugugcugcaauucaugggguugcaaaga	TCONS_00239474:99-166:5_21	GAACUCCGGGAGUUGGUAAUG	5P	0.9962
TCONS_00239474:99-166	gagugaacuccgggaguugguaauggacagggaggccuggUGUGCUGCAAUUCAUGGGGUUgcaaaga	TCONS_00239474:99-166:41_21	UGUGCUGCAAUUCAUGGGGUU	3P	0.995456
TCONS_00239474:99-166	gagugaacuccgggaguugguaauggacagggaggccuggUGUGCUGCAAUUCAUGGGGUUGcaaaga	TCONS_00239474:99-166:41_22	UGUGCUGCAAUUCAUGGGGUUG	3P	0.999765
TCONS_00239474:99-166	gagugaacuccgggaguugguaauggacagggaggccuggUGUGCUGCAAUUCAUGGGGUUGCaaaga	TCONS_00239474:99-166:41_23	UGUGCUGCAAUUCAUGGGGUUGC	3P	0.996298
TCONS_00239474:99-166	gagugaacuccgggaguugguaauggacagggaggccugguGUGCUGCAAUUCAUGGGGUUGcaaaga	TCONS_00239474:99-166:42_21	GUGCUGCAAUUCAUGGGGUUG	3P	0.996448
TCONS_00034881:65-151	ucaaacaggauuuUGCCCCUCGUUGUCCUUGCCaugacuguuaccuuaagguguuuacaagagacgggcacugacuauuuauccugu	TCONS_00034881:65-151:14_20	UGCCCCUCGUUGUCCUUGCC	5P	0.995138
TCONS_00034881:65-151	ucaaacaggauuuugccccucguuguccuugccaugacuguuaccuuaaGGUGUUUACAAGAGACGGGCACUgacuauuuauccugu	TCONS_00034881:65-151:50_23	GGUGUUUACAAGAGACGGGCACU	3P	0.995862
TCONS_00034881:65-151	ucaaacaggauuuugccccucguuguccuugccaugacuguuaccuuaagGUGUUUACAAGAGACGGGCACUgacuauuuauccugu	TCONS_00034881:65-151:51_22	GUGUUUACAAGAGACGGGCACU	3P	0.993746
TCONS_00034881:65-151	ucaaacaggauuuugccccucguuguccuugccaugacuguuaccuuaagGUGUUUACAAGAGACGGGCACUGacuauuuauccugu	TCONS_00034881:65-151:51_23	GUGUUUACAAGAGACGGGCACUG	3P	0.995699
TCONS_00258983:101-195	gggaggccuggcgugcugcaguucacagggucgcagagaguuggacacgacugaGCAACUGAACUGAACUGAACUGAaguuuucaaacuuccaua	TCONS_00258983:101-195:55_23	GCAACUGAACUGAACUGAACUGA	3P	0.994428
TCONS_00258983:101-195	gggaggccuggcgugcugcaguucacagggucgcagagaguuggacacgacugaGCAACUGAACUGAACUGAACUGAAguuuucaaacuuccaua	TCONS_00258983:101-195:55_24	GCAACUGAACUGAACUGAACUGAA	3P	0.997558
TCONS_00258983:101-195	gggaggccuggcgugcugcaguucacagggucgcagagaguuggacacgacugagCAACUGAACUGAACUGAACUGAAguuuucaaacuuccaua	TCONS_00258983:101-195:56_23	CAACUGAACUGAACUGAACUGAA	3P	0.993637
TCONS_00258983:101-195	gggaggccuggcgugcugcaguucacagggucgcagagaguuggacacgacugagCAACUGAACUGAACUGAACUGAAGuuuucaaacuuccaua	TCONS_00258983:101-195:56_24	CAACUGAACUGAACUGAACUGAAG	3P	0.997122
TCONS_00479680:116-197	caugggcuucuacUUGACUUGGACCAGGGAGGGgaggaguugccuggcuugcugccuugugucaggggauaacguggagccu	TCONS_00479680:116-197:14_20	UUGACUUGGACCAGGGAGGG	5P	0.999582
TCONS_00479680:116-197	caugggcuucuacUUGACUUGGACCAGGGAGGGGaggaguugccuggcuugcugccuugugucaggggauaacguggagccu	TCONS_00479680:116-197:14_21	UUGACUUGGACCAGGGAGGGG	5P	0.996606
TCONS_00479680:116-197	caugggcuucuacUUGACUUGGACCAGGGAGGGGAggaguugccuggcuugcugccuugugucaggggauaacguggagccu	TCONS_00479680:116-197:14_22	UUGACUUGGACCAGGGAGGGGA	5P	0.994002
TCONS_00479680:116-197	caugggcuucuacuUGACUUGGACCAGGGAGGGGaggaguugccuggcuugcugccuugugucaggggauaacguggagccu	TCONS_00479680:116-197:15_20	UGACUUGGACCAGGGAGGGG	5P	0.997637
TCONS_00479680:116-197	caugggcuucuacuUGACUUGGACCAGGGAGGGGAggaguugccuggcuugcugccuugugucaggggauaacguggagccu	TCONS_00479680:116-197:15_21	UGACUUGGACCAGGGAGGGGA	5P	0.998609
TCONS_00479680:116-197	caugggcuucuacuUGACUUGGACCAGGGAGGGGAGgaguugccuggcuugcugccuugugucaggggauaacguggagccu	TCONS_00479680:116-197:15_22	UGACUUGGACCAGGGAGGGGAG	5P	0.995996
TCONS_00479680:116-197	caugggcuucuacuugacuuggaccagggaggggaggaguugccuggcuUGCUGCCUUGUGUCAGGGGAUAAcguggagccu	TCONS_00479680:116-197:50_23	UGCUGCCUUGUGUCAGGGGAUAA	3P	0.998837
TCONS_00479680:116-197	caugggcuucuacuugacuuggaccagggaggggaggaguugccuggcuuGCUGCCUUGUGUCAGGGGAUAacguggagccu	TCONS_00479680:116-197:51_21	GCUGCCUUGUGUCAGGGGAUA	3P	0.990765
TCONS_00479680:116-197	caugggcuucuacuugacuuggaccagggaggggaggaguugccuggcuuGCUGCCUUGUGUCAGGGGAUAAcguggagccu	TCONS_00479680:116-197:51_22	GCUGCCUUGUGUCAGGGGAUAA	3P	0.999653
TCONS_00479680:116-197	caugggcuucuacuugacuuggaccagggaggggaggaguugccuggcuuGCUGCCUUGUGUCAGGGGAUAACguggagccu	TCONS_00479680:116-197:51_23	GCUGCCUUGUGUCAGGGGAUAAC	3P	0.997
TCONS_00479680:116-197	caugggcuucuacuugacuuggaccagggaggggaggaguugccuggcuugCUGCCUUGUGUCAGGGGAUAacguggagccu	TCONS_00479680:116-197:52_20	CUGCCUUGUGUCAGGGGAUA	3P	0.994441
TCONS_00479680:116-197	caugggcuucuacuugacuuggaccagggaggggaggaguugccuggcuugCUGCCUUGUGUCAGGGGAUAAcguggagccu	TCONS_00479680:116-197:52_21	CUGCCUUGUGUCAGGGGAUAA	3P	0.999972
TCONS_00479680:116-197	caugggcuucuacuugacuuggaccagggaggggaggaguugccuggcuugCUGCCUUGUGUCAGGGGAUAACguggagccu	TCONS_00479680:116-197:52_22	CUGCCUUGUGUCAGGGGAUAAC	3P	0.999919
TCONS_00479680:116-197	caugggcuucuacuugacuuggaccagggaggggaggaguugccuggcuugCUGCCUUGUGUCAGGGGAUAACGuggagccu	TCONS_00479680:116-197:52_23	CUGCCUUGUGUCAGGGGAUAACG	3P	0.998212
TCONS_00479680:116-197	caugggcuucuacuugacuuggaccagggaggggaggaguugccuggcuugCUGCCUUGUGUCAGGGGAUAACGUggagccu	TCONS_00479680:116-197:52_24	CUGCCUUGUGUCAGGGGAUAACGU	3P	0.991863
TCONS_00479680:116-197	caugggcuucuacuugacuuggaccagggaggggaggaguugccuggcuugcUGCCUUGUGUCAGGGGAUAAcguggagccu	TCONS_00479680:116-197:53_20	UGCCUUGUGUCAGGGGAUAA	3P	0.999843
TCONS_00479680:116-197	caugggcuucuacuugacuuggaccagggaggggaggaguugccuggcuugcUGCCUUGUGUCAGGGGAUAACguggagccu	TCONS_00479680:116-197:53_21	UGCCUUGUGUCAGGGGAUAAC	3P	0.999788
TCONS_00479680:116-197	caugggcuucuacuugacuuggaccagggaggggaggaguugccuggcuugcUGCCUUGUGUCAGGGGAUAACGuggagccu	TCONS_00479680:116-197:53_22	UGCCUUGUGUCAGGGGAUAACG	3P	0.996311
TCONS_00479680:116-197	caugggcuucuacuugacuuggaccagggaggggaggaguugccuggcuugcuGCCUUGUGUCAGGGGAUAACguggagccu	TCONS_00479680:116-197:54_20	GCCUUGUGUCAGGGGAUAAC	3P	0.997768
TCONS_00479680:198-302	gcucuggagugaaaggucaggauGGGGUGGCCGUAGAGGUGGGAGUgaagggagaaaaccauacacucuucuuuguggcuguagcggccuuuugggccaagggca	TCONS_00479680:198-302:24_23	GGGGUGGCCGUAGAGGUGGGAGU	5P	0.990804
TCONS_00265770:238-345	uuugugcuacgcaauuuuuucaccuguguugguuuguguauucaccaucccagucgugaUACUGACAGCUCCAGCACCACAAGgaucccucauguugcccauguacaa	TCONS_00265770:238-345:60_24	UACUGACAGCUCCAGCACCACAAG	3P	0.991205
TCONS_00155778:232-311	aacacccagcucuCAGGUAGAUGGUAGGCCUUUGUguggggacccaguaagacacaggccugcucuuuaggagcuggugg	TCONS_00155778:232-311:14_22	CAGGUAGAUGGUAGGCCUUUGU	5P	0.99058
TCONS_00155778:232-311	aacacccagcucucAGGUAGAUGGUAGGCCUUUGUguggggacccaguaagacacaggccugcucuuuaggagcuggugg	TCONS_00155778:232-311:15_21	AGGUAGAUGGUAGGCCUUUGU	5P	0.990271
TCONS_00508971:322-401	ucuggugggccuUUUAGUGAAAGUGUUAGUUGCUcaguuguguccagcucuuugcgacccuauggacuauagcccaccag	TCONS_00508971:322-401:13_22	UUUAGUGAAAGUGUUAGUUGCU	5P	0.992359
TCONS_00508971:322-401	ucuggugggccuuUUAGUGAAAGUGUUAGUUGCUcaguuguguccagcucuuugcgacccuauggacuauagcccaccag	TCONS_00508971:322-401:14_21	UUAGUGAAAGUGUUAGUUGCU	5P	0.991065
TCONS_00535448:113-220	acacgaaaaucaguuaaugcagauucacuaggcaacuggaucccugaguuguuuagccuaGGAACUUUCAGACAUGACCUAGAUaucacauuuuuguuuuuuguuugu	TCONS_00535448:113-220:61_24	GGAACUUUCAGACAUGACCUAGAU	3P	0.994
TCONS_00535448:113-220	acacgaaaaucaguuaaugcagauucacuaggcaacuggaucccugaguuguuuagccuagGAACUUUCAGACAUGACCUAGAUAucacauuuuuguuuuuuguuugu	TCONS_00535448:113-220:62_24	GAACUUUCAGACAUGACCUAGAUA	3P	0.992025
TCONS_00469455:235-312	agguggucCAUGUGAAGGGACAGGGGGUauaugggaacacucuguacuuacugcuuaguuuuacuaugaacugcuaaa	TCONS_00469455:235-312:9_20	CAUGUGAAGGGACAGGGGGU	5P	0.991718
TCONS_00469455:235-312	agguggucCAUGUGAAGGGACAGGGGGUAuaugggaacacucuguacuuacugcuuaguuuuacuaugaacugcuaaa	TCONS_00469455:235-312:9_21	CAUGUGAAGGGACAGGGGGUA	5P	0.9945
TCONS_00469455:235-312	aggugguccAUGUGAAGGGACAGGGGGUAuaugggaacacucuguacuuacugcuuaguuuuacuaugaacugcuaaa	TCONS_00469455:235-312:10_20	AUGUGAAGGGACAGGGGGUA	5P	0.999718
TCONS_00469455:235-312	aggugguccAUGUGAAGGGACAGGGGGUAUaugggaacacucuguacuuacugcuuaguuuuacuaugaacugcuaaa	TCONS_00469455:235-312:10_21	AUGUGAAGGGACAGGGGGUAU	5P	0.996376
TCONS_00469455:235-312	aggugguccAUGUGAAGGGACAGGGGGUAUAugggaacacucuguacuuacugcuuaguuuuacuaugaacugcuaaa	TCONS_00469455:235-312:10_22	AUGUGAAGGGACAGGGGGUAUA	5P	0.992854
TCONS_00469455:235-312	aggugguccaUGUGAAGGGACAGGGGGUAUaugggaacacucuguacuuacugcuuaguuuuacuaugaacugcuaaa	TCONS_00469455:235-312:11_20	UGUGAAGGGACAGGGGGUAU	5P	0.999154
TCONS_00469455:235-312	aggugguccaUGUGAAGGGACAGGGGGUAUAugggaacacucuguacuuacugcuuaguuuuacuaugaacugcuaaa	TCONS_00469455:235-312:11_21	UGUGAAGGGACAGGGGGUAUA	5P	0.996709
TCONS_00469455:235-312	aggugguccaugugaagggacaggggguauaugggaacacucuGUACUUACUGCUUAGUUUUACUAugaacugcuaaa	TCONS_00469455:235-312:44_23	GUACUUACUGCUUAGUUUUACUA	3P	0.995245
TCONS_00469455:235-312	aggugguccaugugaagggacaggggguauaugggaacacucuGUACUUACUGCUUAGUUUUACUAUgaacugcuaaa	TCONS_00469455:235-312:44_24	GUACUUACUGCUUAGUUUUACUAU	3P	0.999388
TCONS_00469455:235-312	aggugguccaugugaagggacaggggguauaugggaacacucugUACUUACUGCUUAGUUUUACUAUgaacugcuaaa	TCONS_00469455:235-312:45_23	UACUUACUGCUUAGUUUUACUAU	3P	0.995619
TCONS_00469455:235-312	aggugguccaugugaagggacaggggguauaugggaacacucugUACUUACUGCUUAGUUUUACUAUGaacugcuaaa	TCONS_00469455:235-312:45_24	UACUUACUGCUUAGUUUUACUAUG	3P	0.999074
TCONS_00114448:51-143	auggaaggauGAUUGUAGCAUUUAUUAGUCCCAgcauccucaagagggguugggcaaaugauccuuaaauuccuucccagacuaaugaauacg	TCONS_00114448:51-143:11_23	GAUUGUAGCAUUUAUUAGUCCCA	5P	0.992921
TCONS_00114448:51-143	auggaaggauGAUUGUAGCAUUUAUUAGUCCCAGcauccucaagagggguugggcaaaugauccuuaaauuccuucccagacuaaugaauacg	TCONS_00114448:51-143:11_24	GAUUGUAGCAUUUAUUAGUCCCAG	5P	0.997831
TCONS_00114448:51-143	auggaaggaugAUUGUAGCAUUUAUUAGUCCCAgcauccucaagagggguugggcaaaugauccuuaaauuccuucccagacuaaugaauacg	TCONS_00114448:51-143:12_22	AUUGUAGCAUUUAUUAGUCCCA	5P	0.997929
TCONS_00114448:51-143	auggaaggaugAUUGUAGCAUUUAUUAGUCCCAGcauccucaagagggguugggcaaaugauccuuaaauuccuucccagacuaaugaauacg	TCONS_00114448:51-143:12_23	AUUGUAGCAUUUAUUAGUCCCAG	5P	0.999624
TCONS_00114448:51-143	auggaaggaugAUUGUAGCAUUUAUUAGUCCCAGCauccucaagagggguugggcaaaugauccuuaaauuccuucccagacuaaugaauacg	TCONS_00114448:51-143:12_24	AUUGUAGCAUUUAUUAGUCCCAGC	5P	0.999386
TCONS_00114448:51-143	auggaaggaugaUUGUAGCAUUUAUUAGUCCCAgcauccucaagagggguugggcaaaugauccuuaaauuccuucccagacuaaugaauacg	TCONS_00114448:51-143:13_21	UUGUAGCAUUUAUUAGUCCCA	5P	0.998665
TCONS_00114448:51-143	auggaaggaugaUUGUAGCAUUUAUUAGUCCCAGcauccucaagagggguugggcaaaugauccuuaaauuccuucccagacuaaugaauacg	TCONS_00114448:51-143:13_22	UUGUAGCAUUUAUUAGUCCCAG	5P	0.999829
TCONS_00114448:51-143	auggaaggaugaUUGUAGCAUUUAUUAGUCCCAGCauccucaagagggguugggcaaaugauccuuaaauuccuucccagacuaaugaauacg	TCONS_00114448:51-143:13_23	UUGUAGCAUUUAUUAGUCCCAGC	5P	0.999824
TCONS_00114448:51-143	auggaaggaugauUGUAGCAUUUAUUAGUCCCAGCauccucaagagggguugggcaaaugauccuuaaauuccuucccagacuaaugaauacg	TCONS_00114448:51-143:14_22	UGUAGCAUUUAUUAGUCCCAGC	5P	0.990869
TCONS_00448119:87-160	augaagAGCUGCCCAGCCACUCCUAGAGCugcccgcacacaaagcagagacagggagggaggucucucuuccgc	TCONS_00448119:87-160:7_23	AGCUGCCCAGCCACUCCUAGAGC	5P	0.995508
TCONS_00448119:87-160	augaagAGCUGCCCAGCCACUCCUAGAGCUgcccgcacacaaagcagagacagggagggaggucucucuuccgc	TCONS_00448119:87-160:7_24	AGCUGCCCAGCCACUCCUAGAGCU	5P	0.996225
TCONS_00448119:87-160	augaagaGCUGCCCAGCCACUCCUAGAgcugcccgcacacaaagcagagacagggagggaggucucucuuccgc	TCONS_00448119:87-160:8_20	GCUGCCCAGCCACUCCUAGA	5P	0.996005
TCONS_00448119:87-160	augaagaGCUGCCCAGCCACUCCUAGAGCugcccgcacacaaagcagagacagggagggaggucucucuuccgc	TCONS_00448119:87-160:8_22	GCUGCCCAGCCACUCCUAGAGC	5P	0.999419
TCONS_00448119:87-160	augaagaGCUGCCCAGCCACUCCUAGAGCUgcccgcacacaaagcagagacagggagggaggucucucuuccgc	TCONS_00448119:87-160:8_23	GCUGCCCAGCCACUCCUAGAGCU	5P	0.99955
TCONS_00448119:87-160	augaagaGCUGCCCAGCCACUCCUAGAGCUGcccgcacacaaagcagagacagggagggaggucucucuuccgc	TCONS_00448119:87-160:8_24	GCUGCCCAGCCACUCCUAGAGCUG	5P	0.995386
TCONS_00448119:87-160	augaagagCUGCCCAGCCACUCCUAGAGCugcccgcacacaaagcagagacagggagggaggucucucuuccgc	TCONS_00448119:87-160:9_21	CUGCCCAGCCACUCCUAGAGC	5P	0.999449
TCONS_00448119:87-160	augaagagCUGCCCAGCCACUCCUAGAGCUgcccgcacacaaagcagagacagggagggaggucucucuuccgc	TCONS_00448119:87-160:9_22	CUGCCCAGCCACUCCUAGAGCU	5P	0.999713
TCONS_00448119:87-160	augaagagCUGCCCAGCCACUCCUAGAGCUGcccgcacacaaagcagagacagggagggaggucucucuuccgc	TCONS_00448119:87-160:9_23	CUGCCCAGCCACUCCUAGAGCUG	5P	0.99768
TCONS_00448119:87-160	augaagagcUGCCCAGCCACUCCUAGAGCUgcccgcacacaaagcagagacagggagggaggucucucuuccgc	TCONS_00448119:87-160:10_21	UGCCCAGCCACUCCUAGAGCU	5P	0.994213
TCONS_00448119:87-160	augaagagcugcccagccacuccuagagcugcccgcacacaaagCAGAGACAGGGAGGGAGGUCUCucuuccgc	TCONS_00448119:87-160:45_22	CAGAGACAGGGAGGGAGGUCUC	3P	0.993559
TCONS_00448119:87-160	augaagagcugcccagccacuccuagagcugcccgcacacaaagCAGAGACAGGGAGGGAGGUCUCUcuuccgc	TCONS_00448119:87-160:45_23	CAGAGACAGGGAGGGAGGUCUCU	3P	0.99162
TCONS_00448119:87-160	augaagagcugcccagccacuccuagagcugcccgcacacaaagcAGAGACAGGGAGGGAGGUCUCucuuccgc	TCONS_00448119:87-160:46_21	AGAGACAGGGAGGGAGGUCUC	3P	0.995134
TCONS_00448119:87-160	augaagagcugcccagccacuccuagagcugcccgcacacaaagcAGAGACAGGGAGGGAGGUCUCUcuuccgc	TCONS_00448119:87-160:46_22	AGAGACAGGGAGGGAGGUCUCU	3P	0.996593
TCONS_00448119:87-160	augaagagcugcccagccacuccuagagcugcccgcacacaaagcaGAGACAGGGAGGGAGGUCUCUcuuccgc	TCONS_00448119:87-160:47_21	GAGACAGGGAGGGAGGUCUCU	3P	0.995123
TCONS_00451447:94-192	gagagauuaccuuaauggaAGCAUUUCUGAUGGAUGAAACUUGugaugacuucagucagaagugggugggucugaaggaauguccagaagguuguuugg	TCONS_00451447:94-192:20_24	AGCAUUUCUGAUGGAUGAAACUUG	5P	0.991245
TCONS_00451447:94-192	gagagauuaccuuaauggaaGCAUUUCUGAUGGAUGAAACUUgugaugacuucagucagaagugggugggucugaaggaauguccagaagguuguuugg	TCONS_00451447:94-192:21_22	GCAUUUCUGAUGGAUGAAACUU	5P	0.990279
TCONS_00451447:94-192	gagagauuaccuuaauggaaGCAUUUCUGAUGGAUGAAACUUGugaugacuucagucagaagugggugggucugaaggaauguccagaagguuguuugg	TCONS_00451447:94-192:21_23	GCAUUUCUGAUGGAUGAAACUUG	5P	0.995848
TCONS_00451447:94-192	gagagauuaccuuaauggaaGCAUUUCUGAUGGAUGAAACUUGUgaugacuucagucagaagugggugggucugaaggaauguccagaagguuguuugg	TCONS_00451447:94-192:21_24	GCAUUUCUGAUGGAUGAAACUUGU	5P	0.996037
TCONS_00451447:94-192	gagagauuaccuuaauggaagCAUUUCUGAUGGAUGAAACUUGugaugacuucagucagaagugggugggucugaaggaauguccagaagguuguuugg	TCONS_00451447:94-192:22_22	CAUUUCUGAUGGAUGAAACUUG	5P	0.990684
TCONS_00451447:94-192	gagagauuaccuuaauggaagCAUUUCUGAUGGAUGAAACUUGUgaugacuucagucagaagugggugggucugaaggaauguccagaagguuguuugg	TCONS_00451447:94-192:22_23	CAUUUCUGAUGGAUGAAACUUGU	5P	0.993461
TCONS_00451447:94-192	gagagauuaccuuaauggaagcauuucugauggaugaaacuugugaugacuucagucagAAGUGGGUGGGUCUGAAGGAAUguccagaagguuguuugg	TCONS_00451447:94-192:60_22	AAGUGGGUGGGUCUGAAGGAAU	3P	0.994137
TCONS_00451447:94-192	gagagauuaccuuaauggaagcauuucugauggaugaaacuugugaugacuucagucagAAGUGGGUGGGUCUGAAGGAAUGuccagaagguuguuugg	TCONS_00451447:94-192:60_23	AAGUGGGUGGGUCUGAAGGAAUG	3P	0.998799
TCONS_00451447:94-192	gagagauuaccuuaauggaagcauuucugauggaugaaacuugugaugacuucagucagAAGUGGGUGGGUCUGAAGGAAUGUccagaagguuguuugg	TCONS_00451447:94-192:60_24	AAGUGGGUGGGUCUGAAGGAAUGU	3P	0.998187
TCONS_00451447:94-192	gagagauuaccuuaauggaagcauuucugauggaugaaacuugugaugacuucagucagaAGUGGGUGGGUCUGAAGGAAUguccagaagguuguuugg	TCONS_00451447:94-192:61_21	AGUGGGUGGGUCUGAAGGAAU	3P	0.99056
TCONS_00451447:94-192	gagagauuaccuuaauggaagcauuucugauggaugaaacuugugaugacuucagucagaAGUGGGUGGGUCUGAAGGAAUGuccagaagguuguuugg	TCONS_00451447:94-192:61_22	AGUGGGUGGGUCUGAAGGAAUG	3P	0.9992
TCONS_00451447:94-192	gagagauuaccuuaauggaagcauuucugauggaugaaacuugugaugacuucagucagaAGUGGGUGGGUCUGAAGGAAUGUccagaagguuguuugg	TCONS_00451447:94-192:61_23	AGUGGGUGGGUCUGAAGGAAUGU	3P	0.999578
TCONS_00451447:94-192	gagagauuaccuuaauggaagcauuucugauggaugaaacuugugaugacuucagucagaaGUGGGUGGGUCUGAAGGAAUGuccagaagguuguuugg	TCONS_00451447:94-192:62_21	GUGGGUGGGUCUGAAGGAAUG	3P	0.997316
TCONS_00451447:94-192	gagagauuaccuuaauggaagcauuucugauggaugaaacuugugaugacuucagucagaaGUGGGUGGGUCUGAAGGAAUGUccagaagguuguuugg	TCONS_00451447:94-192:62_22	GUGGGUGGGUCUGAAGGAAUGU	3P	0.999452
TCONS_00451447:94-192	gagagauuaccuuaauggaagcauuucugauggaugaaacuugugaugacuucagucagaagUGGGUGGGUCUGAAGGAAUGUccagaagguuguuugg	TCONS_00451447:94-192:63_21	UGGGUGGGUCUGAAGGAAUGU	3P	0.994017
TCONS_00263396:176-275	cuuugccccauuaccuugCCUCCAGCUGAGCUAGGCCCUgaguuuacccauaaacaggugccacacucccccugagaagcuagagauaagggcuaucucc	TCONS_00263396:176-275:19_21	CCUCCAGCUGAGCUAGGCCCU	5P	0.991743
TCONS_00263396:176-275	cuuugccccauuaccuugccuccagcugagcuaggcccugaguuuacccauaaacaGGUGCCACACUCCCCCUGAGAAGcuagagauaagggcuaucucc	TCONS_00263396:176-275:57_23	GGUGCCACACUCCCCCUGAGAAG	3P	0.995408
TCONS_00263396:176-275	cuuugccccauuaccuugccuccagcugagcuaggcccugaguuuacccauaaacaGGUGCCACACUCCCCCUGAGAAGCuagagauaagggcuaucucc	TCONS_00263396:176-275:57_24	GGUGCCACACUCCCCCUGAGAAGC	3P	0.99569
TCONS_00137170:203-279	guucccugaucagggaucgaacccaugucuccugcacuggcaGGCAGGUUCUUAUCCACUGUAUuaccagggaaguc	TCONS_00137170:203-279:43_22	GGCAGGUUCUUAUCCACUGUAU	3P	0.995156
TCONS_00137170:203-279	guucccugaucagggaucgaacccaugucuccugcacuggcagGCAGGUUCUUAUCCACUGUAUuaccagggaaguc	TCONS_00137170:203-279:44_21	GCAGGUUCUUAUCCACUGUAU	3P	0.997017
TCONS_00137170:203-279	guucccugaucagggaucgaacccaugucuccugcacuggcaggCAGGUUCUUAUCCACUGUAUuaccagggaaguc	TCONS_00137170:203-279:45_20	CAGGUUCUUAUCCACUGUAU	3P	0.994343
TCONS_00417909:81-150	uaugcUGGACAAUGUCUAACAAUCAGUucccuacuuaaaacacaagggcuaauugaggcauuggccaguu	TCONS_00417909:81-150:6_22	UGGACAAUGUCUAACAAUCAGU	5P	0.994513
TCONS_00417909:81-150	uaugcUGGACAAUGUCUAACAAUCAGUUcccuacuuaaaacacaagggcuaauugaggcauuggccaguu	TCONS_00417909:81-150:6_23	UGGACAAUGUCUAACAAUCAGUU	5P	0.990395
TCONS_00417909:81-150	uaugcUGGACAAUGUCUAACAAUCAGUUCccuacuuaaaacacaagggcuaauugaggcauuggccaguu	TCONS_00417909:81-150:6_24	UGGACAAUGUCUAACAAUCAGUUC	5P	0.997287
TCONS_00417909:81-150	uaugcuGGACAAUGUCUAACAAUCAGuucccuacuuaaaacacaagggcuaauugaggcauuggccaguu	TCONS_00417909:81-150:7_20	GGACAAUGUCUAACAAUCAG	5P	0.997936
TCONS_00417909:81-150	uaugcuGGACAAUGUCUAACAAUCAGUucccuacuuaaaacacaagggcuaauugaggcauuggccaguu	TCONS_00417909:81-150:7_21	GGACAAUGUCUAACAAUCAGU	5P	0.999514
TCONS_00417909:81-150	uaugcuGGACAAUGUCUAACAAUCAGUUcccuacuuaaaacacaagggcuaauugaggcauuggccaguu	TCONS_00417909:81-150:7_22	GGACAAUGUCUAACAAUCAGUU	5P	0.999397
TCONS_00417909:81-150	uaugcuGGACAAUGUCUAACAAUCAGUUCccuacuuaaaacacaagggcuaauugaggcauuggccaguu	TCONS_00417909:81-150:7_23	GGACAAUGUCUAACAAUCAGUUC	5P	0.999837
TCONS_00417909:81-150	uaugcuGGACAAUGUCUAACAAUCAGUUCCcuacuuaaaacacaagggcuaauugaggcauuggccaguu	TCONS_00417909:81-150:7_24	GGACAAUGUCUAACAAUCAGUUCC	5P	0.999759
TCONS_00417909:81-150	uaugcugGACAAUGUCUAACAAUCAGUucccuacuuaaaacacaagggcuaauugaggcauuggccaguu	TCONS_00417909:81-150:8_20	GACAAUGUCUAACAAUCAGU	5P	0.999761
TCONS_00417909:81-150	uaugcugGACAAUGUCUAACAAUCAGUUcccuacuuaaaacacaagggcuaauugaggcauuggccaguu	TCONS_00417909:81-150:8_21	GACAAUGUCUAACAAUCAGUU	5P	0.999868
TCONS_00417909:81-150	uaugcugGACAAUGUCUAACAAUCAGUUCccuacuuaaaacacaagggcuaauugaggcauuggccaguu	TCONS_00417909:81-150:8_22	GACAAUGUCUAACAAUCAGUUC	5P	0.999977
TCONS_00417909:81-150	uaugcugGACAAUGUCUAACAAUCAGUUCCcuacuuaaaacacaagggcuaauugaggcauuggccaguu	TCONS_00417909:81-150:8_23	GACAAUGUCUAACAAUCAGUUCC	5P	0.99997
TCONS_00417909:81-150	uaugcugGACAAUGUCUAACAAUCAGUUCCCuacuuaaaacacaagggcuaauugaggcauuggccaguu	TCONS_00417909:81-150:8_24	GACAAUGUCUAACAAUCAGUUCCC	5P	0.999806
TCONS_00417909:81-150	uaugcuggACAAUGUCUAACAAUCAGUUcccuacuuaaaacacaagggcuaauugaggcauuggccaguu	TCONS_00417909:81-150:9_20	ACAAUGUCUAACAAUCAGUU	5P	0.999718
TCONS_00417909:81-150	uaugcuggACAAUGUCUAACAAUCAGUUCccuacuuaaaacacaagggcuaauugaggcauuggccaguu	TCONS_00417909:81-150:9_21	ACAAUGUCUAACAAUCAGUUC	5P	0.999972
TCONS_00417909:81-150	uaugcuggACAAUGUCUAACAAUCAGUUCCcuacuuaaaacacaagggcuaauugaggcauuggccaguu	TCONS_00417909:81-150:9_22	ACAAUGUCUAACAAUCAGUUCC	5P	0.99998
TCONS_00417909:81-150	uaugcuggACAAUGUCUAACAAUCAGUUCCCuacuuaaaacacaagggcuaauugaggcauuggccaguu	TCONS_00417909:81-150:9_23	ACAAUGUCUAACAAUCAGUUCCC	5P	0.999828
TCONS_00417909:81-150	uaugcuggACAAUGUCUAACAAUCAGUUCCCUacuuaaaacacaagggcuaauugaggcauuggccaguu	TCONS_00417909:81-150:9_24	ACAAUGUCUAACAAUCAGUUCCCU	5P	0.99663
TCONS_00417909:81-150	uaugcuggaCAAUGUCUAACAAUCAGUUCccuacuuaaaacacaagggcuaauugaggcauuggccaguu	TCONS_00417909:81-150:10_20	CAAUGUCUAACAAUCAGUUC	5P	0.999639
TCONS_00417909:81-150	uaugcuggaCAAUGUCUAACAAUCAGUUCCcuacuuaaaacacaagggcuaauugaggcauuggccaguu	TCONS_00417909:81-150:10_21	CAAUGUCUAACAAUCAGUUCC	5P	0.999865
TCONS_00417909:81-150	uaugcuggaCAAUGUCUAACAAUCAGUUCCCuacuuaaaacacaagggcuaauugaggcauuggccaguu	TCONS_00417909:81-150:10_22	CAAUGUCUAACAAUCAGUUCCC	5P	0.999491
TCONS_00417909:81-150	uaugcuggaCAAUGUCUAACAAUCAGUUCCCUacuuaaaacacaagggcuaauugaggcauuggccaguu	TCONS_00417909:81-150:10_23	CAAUGUCUAACAAUCAGUUCCCU	5P	0.994631
TCONS_00417909:81-150	uaugcuggacaaugucuaacaaucaguucccuacuuaaaacacaagGGCUAAUUGAGGCAUUGGCCaguu	TCONS_00417909:81-150:47_20	GGCUAAUUGAGGCAUUGGCC	3P	0.999231
TCONS_00417909:81-150	uaugcuggacaaugucuaacaaucaguucccuacuuaaaacacaagGGCUAAUUGAGGCAUUGGCCAguu	TCONS_00417909:81-150:47_21	GGCUAAUUGAGGCAUUGGCCA	3P	0.999055
TCONS_00417909:81-150	uaugcuggacaaugucuaacaaucaguucccuacuuaaaacacaagGGCUAAUUGAGGCAUUGGCCAGuu	TCONS_00417909:81-150:47_22	GGCUAAUUGAGGCAUUGGCCAG	3P	0.993546
TCONS_00417909:81-150	uaugcuggacaaugucuaacaaucaguucccuacuuaaaacacaaggGCUAAUUGAGGCAUUGGCCAguu	TCONS_00417909:81-150:48_20	GCUAAUUGAGGCAUUGGCCA	3P	0.999828
TCONS_00417909:81-150	uaugcuggacaaugucuaacaaucaguucccuacuuaaaacacaaggGCUAAUUGAGGCAUUGGCCAGuu	TCONS_00417909:81-150:48_21	GCUAAUUGAGGCAUUGGCCAG	3P	0.998241
TCONS_00417909:81-150	uaugcuggacaaugucuaacaaucaguucccuacuuaaaacacaagggCUAAUUGAGGCAUUGGCCAGuu	TCONS_00417909:81-150:49_20	CUAAUUGAGGCAUUGGCCAG	3P	0.997605
TCONS_00045158:213-292	gguuucauggggACUCAGACCAGAGUCAUUUUGUggggaguuggcucaauauagucucucuggagugaacugcuagaaac	TCONS_00045158:213-292:13_22	ACUCAGACCAGAGUCAUUUUGU	5P	0.992254
TCONS_00045158:213-292	gguuucauggggaCUCAGACCAGAGUCAUUUUGUggggaguuggcucaauauagucucucuggagugaacugcuagaaac	TCONS_00045158:213-292:14_21	CUCAGACCAGAGUCAUUUUGU	5P	0.996263
TCONS_00336751:393-485	aaguugugagaacuagucCAGCUGGGGUUUUACUUUAGAggcugaacuaacacaguuugcugaaagagucgagguggacgaagaagcagagga	TCONS_00336751:393-485:19_21	CAGCUGGGGUUUUACUUUAGA	5P	0.993244
TCONS_00336751:393-485	aaguugugagaacuaguccagcugggguuuuacuuuagaggcugaacuaacacaguuUGCUGAAAGAGUCGAGGUGGacgaagaagcagagga	TCONS_00336751:393-485:58_20	UGCUGAAAGAGUCGAGGUGG	3P	0.99826
TCONS_00336751:393-485	aaguugugagaacuaguccagcugggguuuuacuuuagaggcugaacuaacacaguuUGCUGAAAGAGUCGAGGUGGAcgaagaagcagagga	TCONS_00336751:393-485:58_21	UGCUGAAAGAGUCGAGGUGGA	3P	0.999107
TCONS_00336751:393-485	aaguugugagaacuaguccagcugggguuuuacuuuagaggcugaacuaacacaguuUGCUGAAAGAGUCGAGGUGGACgaagaagcagagga	TCONS_00336751:393-485:58_22	UGCUGAAAGAGUCGAGGUGGAC	3P	0.992047
TCONS_00336751:393-485	aaguugugagaacuaguccagcugggguuuuacuuuagaggcugaacuaacacaguuuGCUGAAAGAGUCGAGGUGGAcgaagaagcagagga	TCONS_00336751:393-485:59_20	GCUGAAAGAGUCGAGGUGGA	3P	0.999058
TCONS_00336751:393-485	aaguugugagaacuaguccagcugggguuuuacuuuagaggcugaacuaacacaguuuGCUGAAAGAGUCGAGGUGGACgaagaagcagagga	TCONS_00336751:393-485:59_21	GCUGAAAGAGUCGAGGUGGAC	3P	0.997046
TCONS_00336751:393-485	aaguugugagaacuaguccagcugggguuuuacuuuagaggcugaacuaacacaguuugCUGAAAGAGUCGAGGUGGACgaagaagcagagga	TCONS_00336751:393-485:60_20	CUGAAAGAGUCGAGGUGGAC	3P	0.998812
TCONS_00430997:545-618	gugaauuuucuUUCCGUGCCACAGUGCAAGCucucuaaccugggaaggguuuggcagaugcguacagggaagcu	TCONS_00430997:545-618:12_20	UUCCGUGCCACAGUGCAAGC	5P	0.999285
TCONS_00430997:545-618	gugaauuuucuUUCCGUGCCACAGUGCAAGCUcucuaaccugggaaggguuuggcagaugcguacagggaagcu	TCONS_00430997:545-618:12_21	UUCCGUGCCACAGUGCAAGCU	5P	0.998578
TCONS_00430997:545-618	gugaauuuucuUUCCGUGCCACAGUGCAAGCUCucuaaccugggaaggguuuggcagaugcguacagggaagcu	TCONS_00430997:545-618:12_22	UUCCGUGCCACAGUGCAAGCUC	5P	0.996541
TCONS_00430997:545-618	gugaauuuucuuUCCGUGCCACAGUGCAAGCUcucuaaccugggaaggguuuggcagaugcguacagggaagcu	TCONS_00430997:545-618:13_20	UCCGUGCCACAGUGCAAGCU	5P	0.999819
TCONS_00430997:545-618	gugaauuuucuuUCCGUGCCACAGUGCAAGCUCucuaaccugggaaggguuuggcagaugcguacagggaagcu	TCONS_00430997:545-618:13_21	UCCGUGCCACAGUGCAAGCUC	5P	0.998863
TCONS_00430997:545-618	gugaauuuucuuuccgugccacagugcaagcucucuaaccugggaaGGGUUUGGCAGAUGCGUACAGGGAagcu	TCONS_00430997:545-618:47_24	GGGUUUGGCAGAUGCGUACAGGGA	3P	0.996092
TCONS_00430997:545-618	gugaauuuucuuuccgugccacagugcaagcucucuaaccugggaagGGUUUGGCAGAUGCGUACAGGGAagcu	TCONS_00430997:545-618:48_23	GGUUUGGCAGAUGCGUACAGGGA	3P	0.997116
TCONS_00430997:545-618	gugaauuuucuuuccgugccacagugcaagcucucuaaccugggaagGGUUUGGCAGAUGCGUACAGGGAAgcu	TCONS_00430997:545-618:48_24	GGUUUGGCAGAUGCGUACAGGGAA	3P	0.998274
TCONS_00430997:545-618	gugaauuuucuuuccgugccacagugcaagcucucuaaccugggaaggGUUUGGCAGAUGCGUACAGGGAagcu	TCONS_00430997:545-618:49_22	GUUUGGCAGAUGCGUACAGGGA	3P	0.996029
TCONS_00430997:545-618	gugaauuuucuuuccgugccacagugcaagcucucuaaccugggaaggGUUUGGCAGAUGCGUACAGGGAAgcu	TCONS_00430997:545-618:49_23	GUUUGGCAGAUGCGUACAGGGAA	3P	0.997167
TCONS_00430997:545-618	gugaauuuucuuuccgugccacagugcaagcucucuaaccugggaagggUUUGGCAGAUGCGUACAGGGAAgcu	TCONS_00430997:545-618:50_22	UUUGGCAGAUGCGUACAGGGAA	3P	0.990559
TCONS_00168772:128-235	uccuucaacccucauagcagcccugugaaaguuuuguggucuuuuuuuaacagaugagaAAGCUAAGACUAAAACCAUUUAAGcugugugagcaggauugagcagugg	TCONS_00168772:128-235:60_24	AAGCUAAGACUAAAACCAUUUAAG	3P	0.998623
TCONS_00168772:128-235	uccuucaacccucauagcagcccugugaaaguuuuguggucuuuuuuuaacagaugagaaAGCUAAGACUAAAACCAUUUAAGcugugugagcaggauugagcagugg	TCONS_00168772:128-235:61_23	AGCUAAGACUAAAACCAUUUAAG	3P	0.992378
TCONS_00412970:319-418	gcaacugugaaaucuuccuggcugauugggggaaggcucaccacauggacuguggggauUCUCUGACCAAGUCCUAGGUCGGCacagggagguacuucac	TCONS_00412970:319-418:60_24	UCUCUGACCAAGUCCUAGGUCGGC	3P	0.994424
TCONS_00535924:413-500	gauggaugcagugggGAGAGUGUGAACUGGCCAGGAAaccagaauggcuggcuuccaggaccagcgauacuuucuuaagcagugucca	TCONS_00535924:413-500:16_22	GAGAGUGUGAACUGGCCAGGAA	5P	0.994353
TCONS_00535924:413-500	gauggaugcaguggggAGAGUGUGAACUGGCCAGGAAaccagaauggcuggcuuccaggaccagcgauacuuucuuaagcagugucca	TCONS_00535924:413-500:17_21	AGAGUGUGAACUGGCCAGGAA	5P	0.993486
TCONS_00535924:413-500	gauggaugcaguggggAGAGUGUGAACUGGCCAGGAAAccagaauggcuggcuuccaggaccagcgauacuuucuuaagcagugucca	TCONS_00535924:413-500:17_22	AGAGUGUGAACUGGCCAGGAAA	5P	0.991161
TCONS_00535924:413-500	gauggaugcaguggggagagugugaacuggccaggaaaccagaauggcuggCUUCCAGGACCAGCGAUACUUUCuuaagcagugucca	TCONS_00535924:413-500:52_23	CUUCCAGGACCAGCGAUACUUUC	3P	0.996785
TCONS_00535924:413-500	gauggaugcaguggggagagugugaacuggccaggaaaccagaauggcuggCUUCCAGGACCAGCGAUACUUUCUuaagcagugucca	TCONS_00535924:413-500:52_24	CUUCCAGGACCAGCGAUACUUUCU	3P	0.993024
TCONS_00535924:413-500	gauggaugcaguggggagagugugaacuggccaggaaaccagaauggcuggcUUCCAGGACCAGCGAUACUUUCuuaagcagugucca	TCONS_00535924:413-500:53_22	UUCCAGGACCAGCGAUACUUUC	3P	0.999002
TCONS_00535924:413-500	gauggaugcaguggggagagugugaacuggccaggaaaccagaauggcuggcUUCCAGGACCAGCGAUACUUUCUuaagcagugucca	TCONS_00535924:413-500:53_23	UUCCAGGACCAGCGAUACUUUCU	3P	0.998557
TCONS_00535924:413-500	gauggaugcaguggggagagugugaacuggccaggaaaccagaauggcuggcuUCCAGGACCAGCGAUACUUUCuuaagcagugucca	TCONS_00535924:413-500:54_21	UCCAGGACCAGCGAUACUUUC	3P	0.997511
TCONS_00535924:413-500	gauggaugcaguggggagagugugaacuggccaggaaaccagaauggcuggcuUCCAGGACCAGCGAUACUUUCUuaagcagugucca	TCONS_00535924:413-500:54_22	UCCAGGACCAGCGAUACUUUCU	3P	0.997152
TCONS_00078100:335-414	aauuagcuugGUAUAUCUUGCUCUGCAACUUguuggcucuugggugaaacaugguuucaguguagguauggaggcuuuug	TCONS_00078100:335-414:11_21	GUAUAUCUUGCUCUGCAACUU	5P	0.997595
TCONS_00078100:335-414	aauuagcuugGUAUAUCUUGCUCUGCAACUUGuuggcucuugggugaaacaugguuucaguguagguauggaggcuuuug	TCONS_00078100:335-414:11_22	GUAUAUCUUGCUCUGCAACUUG	5P	0.998805
TCONS_00078100:335-414	aauuagcuugGUAUAUCUUGCUCUGCAACUUGUuggcucuugggugaaacaugguuucaguguagguauggaggcuuuug	TCONS_00078100:335-414:11_23	GUAUAUCUUGCUCUGCAACUUGU	5P	0.998888
TCONS_00078100:335-414	aauuagcuugGUAUAUCUUGCUCUGCAACUUGUUggcucuugggugaaacaugguuucaguguagguauggaggcuuuug	TCONS_00078100:335-414:11_24	GUAUAUCUUGCUCUGCAACUUGUU	5P	0.9971
TCONS_00078100:335-414	aauuagcuuggUAUAUCUUGCUCUGCAACUUguuggcucuugggugaaacaugguuucaguguagguauggaggcuuuug	TCONS_00078100:335-414:12_20	UAUAUCUUGCUCUGCAACUU	5P	0.998956
TCONS_00078100:335-414	aauuagcuuggUAUAUCUUGCUCUGCAACUUGuuggcucuugggugaaacaugguuucaguguagguauggaggcuuuug	TCONS_00078100:335-414:12_21	UAUAUCUUGCUCUGCAACUUG	5P	0.999741
TCONS_00078100:335-414	aauuagcuuggUAUAUCUUGCUCUGCAACUUGUuggcucuugggugaaacaugguuucaguguagguauggaggcuuuug	TCONS_00078100:335-414:12_22	UAUAUCUUGCUCUGCAACUUGU	5P	0.99988
TCONS_00078100:335-414	aauuagcuuggUAUAUCUUGCUCUGCAACUUGUUggcucuugggugaaacaugguuucaguguagguauggaggcuuuug	TCONS_00078100:335-414:12_23	UAUAUCUUGCUCUGCAACUUGUU	5P	0.999792
TCONS_00078100:335-414	aauuagcuugguAUAUCUUGCUCUGCAACUUGuuggcucuugggugaaacaugguuucaguguagguauggaggcuuuug	TCONS_00078100:335-414:13_20	AUAUCUUGCUCUGCAACUUG	5P	0.999253
TCONS_00078100:335-414	aauuagcuugguAUAUCUUGCUCUGCAACUUGUuggcucuugggugaaacaugguuucaguguagguauggaggcuuuug	TCONS_00078100:335-414:13_21	AUAUCUUGCUCUGCAACUUGU	5P	0.999868
TCONS_00078100:335-414	aauuagcuugguAUAUCUUGCUCUGCAACUUGUUggcucuugggugaaacaugguuucaguguagguauggaggcuuuug	TCONS_00078100:335-414:13_22	AUAUCUUGCUCUGCAACUUGUU	5P	0.999916
TCONS_00078100:335-414	aauuagcuugguaUAUCUUGCUCUGCAACUUGUuggcucuugggugaaacaugguuucaguguagguauggaggcuuuug	TCONS_00078100:335-414:14_20	UAUCUUGCUCUGCAACUUGU	5P	0.996317
TCONS_00078100:335-414	aauuagcuugguaUAUCUUGCUCUGCAACUUGUUggcucuugggugaaacaugguuucaguguagguauggaggcuuuug	TCONS_00078100:335-414:14_21	UAUCUUGCUCUGCAACUUGUU	5P	0.998447
TCONS_00078100:335-414	aauuagcuugguauaucuugcucugcaacuuguuggcucuugggugAAACAUGGUUUCAGUGUAGGUAUGgaggcuuuug	TCONS_00078100:335-414:47_24	AAACAUGGUUUCAGUGUAGGUAUG	3P	0.998015
TCONS_00078100:335-414	aauuagcuugguauaucuugcucugcaacuuguuggcucuugggugaAACAUGGUUUCAGUGUAGGUAUGgaggcuuuug	TCONS_00078100:335-414:48_23	AACAUGGUUUCAGUGUAGGUAUG	3P	0.999614
TCONS_00078100:335-414	aauuagcuugguauaucuugcucugcaacuuguuggcucuugggugaAACAUGGUUUCAGUGUAGGUAUGGaggcuuuug	TCONS_00078100:335-414:48_24	AACAUGGUUUCAGUGUAGGUAUGG	3P	0.997047
TCONS_00078100:335-414	aauuagcuugguauaucuugcucugcaacuuguuggcucuugggugaaACAUGGUUUCAGUGUAGGUAUGgaggcuuuug	TCONS_00078100:335-414:49_22	ACAUGGUUUCAGUGUAGGUAUG	3P	0.999647
TCONS_00078100:335-414	aauuagcuugguauaucuugcucugcaacuuguuggcucuugggugaaACAUGGUUUCAGUGUAGGUAUGGaggcuuuug	TCONS_00078100:335-414:49_23	ACAUGGUUUCAGUGUAGGUAUGG	3P	0.996121
TCONS_00078100:335-414	aauuagcuugguauaucuugcucugcaacuuguuggcucuugggugaaaCAUGGUUUCAGUGUAGGUAUGgaggcuuuug	TCONS_00078100:335-414:50_21	CAUGGUUUCAGUGUAGGUAUG	3P	0.999069
TCONS_00078100:335-414	aauuagcuugguauaucuugcucugcaacuuguuggcucuugggugaaaCAUGGUUUCAGUGUAGGUAUGGaggcuuuug	TCONS_00078100:335-414:50_22	CAUGGUUUCAGUGUAGGUAUGG	3P	0.991402
TCONS_00078100:335-414	aauuagcuugguauaucuugcucugcaacuuguuggcucuugggugaaacAUGGUUUCAGUGUAGGUAUGgaggcuuuug	TCONS_00078100:335-414:51_20	AUGGUUUCAGUGUAGGUAUG	3P	0.990506
TCONS_00336813:113-185	uggcgucauGGACUCGAUGGACGUGAGUCugagugaacuccgggagauggugauggacagggaggccuggcgu	TCONS_00336813:113-185:10_20	GGACUCGAUGGACGUGAGUC	5P	0.995962
TCONS_00078100:65-143	ugguggccuuucuGUAUGCUGGAAGUUACUCUUCCAcaguuccucuuuauuguggaaggauccuuccuguggguggggu	TCONS_00078100:65-143:14_23	GUAUGCUGGAAGUUACUCUUCCA	5P	0.991954
TCONS_00078100:65-143	ugguggccuuucuguaugcuggaaguuacucuuccacaguuccucuuuauugUGGAAGGAUCCUUCCUGUGGguggggu	TCONS_00078100:65-143:53_20	UGGAAGGAUCCUUCCUGUGG	3P	0.991895
TCONS_00535924:419-496	ugcaguggGGAGAGUGUGAACUGGCCAGGAaaccagaauggcuggcuuccaggaccagcgauacuuucuuaagcagug	TCONS_00535924:419-496:9_22	GGAGAGUGUGAACUGGCCAGGA	5P	0.9908
TCONS_00535924:419-496	ugcaguggGGAGAGUGUGAACUGGCCAGGAAaccagaauggcuggcuuccaggaccagcgauacuuucuuaagcagug	TCONS_00535924:419-496:9_23	GGAGAGUGUGAACUGGCCAGGAA	5P	0.9959
TCONS_00535924:419-496	ugcaguggGGAGAGUGUGAACUGGCCAGGAAAccagaauggcuggcuuccaggaccagcgauacuuucuuaagcagug	TCONS_00535924:419-496:9_24	GGAGAGUGUGAACUGGCCAGGAAA	5P	0.994054
TCONS_00535924:419-496	ugcagugggGAGAGUGUGAACUGGCCAGGaaaccagaauggcuggcuuccaggaccagcgauacuuucuuaagcagug	TCONS_00535924:419-496:10_20	GAGAGUGUGAACUGGCCAGG	5P	0.997103
TCONS_00535924:419-496	ugcagugggGAGAGUGUGAACUGGCCAGGAaaccagaauggcuggcuuccaggaccagcgauacuuucuuaagcagug	TCONS_00535924:419-496:10_21	GAGAGUGUGAACUGGCCAGGA	5P	0.999448
TCONS_00535924:419-496	ugcagugggGAGAGUGUGAACUGGCCAGGAAaccagaauggcuggcuuccaggaccagcgauacuuucuuaagcagug	TCONS_00535924:419-496:10_22	GAGAGUGUGAACUGGCCAGGAA	5P	0.999904
TCONS_00535924:419-496	ugcagugggGAGAGUGUGAACUGGCCAGGAAAccagaauggcuggcuuccaggaccagcgauacuuucuuaagcagug	TCONS_00535924:419-496:10_23	GAGAGUGUGAACUGGCCAGGAAA	5P	0.999856
TCONS_00535924:419-496	ugcagugggGAGAGUGUGAACUGGCCAGGAAACcagaauggcuggcuuccaggaccagcgauacuuucuuaagcagug	TCONS_00535924:419-496:10_24	GAGAGUGUGAACUGGCCAGGAAAC	5P	0.999136
TCONS_00535924:419-496	ugcaguggggAGAGUGUGAACUGGCCAGGAaaccagaauggcuggcuuccaggaccagcgauacuuucuuaagcagug	TCONS_00535924:419-496:11_20	AGAGUGUGAACUGGCCAGGA	5P	0.999753
TCONS_00535924:419-496	ugcaguggggAGAGUGUGAACUGGCCAGGAAaccagaauggcuggcuuccaggaccagcgauacuuucuuaagcagug	TCONS_00535924:419-496:11_21	AGAGUGUGAACUGGCCAGGAA	5P	0.999983
TCONS_00535924:419-496	ugcaguggggAGAGUGUGAACUGGCCAGGAAAccagaauggcuggcuuccaggaccagcgauacuuucuuaagcagug	TCONS_00535924:419-496:11_22	AGAGUGUGAACUGGCCAGGAAA	5P	0.99998
TCONS_00535924:419-496	ugcaguggggAGAGUGUGAACUGGCCAGGAAACcagaauggcuggcuuccaggaccagcgauacuuucuuaagcagug	TCONS_00535924:419-496:11_23	AGAGUGUGAACUGGCCAGGAAAC	5P	0.999902
TCONS_00535924:419-496	ugcaguggggAGAGUGUGAACUGGCCAGGAAACCagaauggcuggcuuccaggaccagcgauacuuucuuaagcagug	TCONS_00535924:419-496:11_24	AGAGUGUGAACUGGCCAGGAAACC	5P	0.995816
TCONS_00535924:419-496	ugcaguggggaGAGUGUGAACUGGCCAGGAAaccagaauggcuggcuuccaggaccagcgauacuuucuuaagcagug	TCONS_00535924:419-496:12_20	GAGUGUGAACUGGCCAGGAA	5P	0.999907
TCONS_00535924:419-496	ugcaguggggaGAGUGUGAACUGGCCAGGAAAccagaauggcuggcuuccaggaccagcgauacuuucuuaagcagug	TCONS_00535924:419-496:12_21	GAGUGUGAACUGGCCAGGAAA	5P	0.999877
TCONS_00535924:419-496	ugcaguggggaGAGUGUGAACUGGCCAGGAAACcagaauggcuggcuuccaggaccagcgauacuuucuuaagcagug	TCONS_00535924:419-496:12_22	GAGUGUGAACUGGCCAGGAAAC	5P	0.999624
TCONS_00535924:419-496	ugcaguggggaGAGUGUGAACUGGCCAGGAAACCagaauggcuggcuuccaggaccagcgauacuuucuuaagcagug	TCONS_00535924:419-496:12_23	GAGUGUGAACUGGCCAGGAAACC	5P	0.993762
TCONS_00535924:419-496	ugcaguggggagagugugaacuggccaggaaaccagaauggcuGGCUUCCAGGACCAGCGAUACUUUcuuaagcagug	TCONS_00535924:419-496:44_24	GGCUUCCAGGACCAGCGAUACUUU	3P	0.997783
TCONS_00535924:419-496	ugcaguggggagagugugaacuggccaggaaaccagaauggcugGCUUCCAGGACCAGCGAUACUUUcuuaagcagug	TCONS_00535924:419-496:45_23	GCUUCCAGGACCAGCGAUACUUU	3P	0.996993
TCONS_00535924:419-496	ugcaguggggagagugugaacuggccaggaaaccagaauggcugGCUUCCAGGACCAGCGAUACUUUCuuaagcagug	TCONS_00535924:419-496:45_24	GCUUCCAGGACCAGCGAUACUUUC	3P	0.999611
TCONS_00535924:419-496	ugcaguggggagagugugaacuggccaggaaaccagaauggcuggCUUCCAGGACCAGCGAUACUUUcuuaagcagug	TCONS_00535924:419-496:46_22	CUUCCAGGACCAGCGAUACUUU	3P	0.990711
TCONS_00535924:419-496	ugcaguggggagagugugaacuggccaggaaaccagaauggcuggCUUCCAGGACCAGCGAUACUUUCuuaagcagug	TCONS_00535924:419-496:46_23	CUUCCAGGACCAGCGAUACUUUC	3P	0.999427
TCONS_00535924:419-496	ugcaguggggagagugugaacuggccaggaaaccagaauggcuggCUUCCAGGACCAGCGAUACUUUCUuaagcagug	TCONS_00535924:419-496:46_24	CUUCCAGGACCAGCGAUACUUUCU	3P	0.999545
TCONS_00535924:419-496	ugcaguggggagagugugaacuggccaggaaaccagaauggcuggcUUCCAGGACCAGCGAUACUUUCuuaagcagug	TCONS_00535924:419-496:47_22	UUCCAGGACCAGCGAUACUUUC	3P	0.998954
TCONS_00535924:419-496	ugcaguggggagagugugaacuggccaggaaaccagaauggcuggcUUCCAGGACCAGCGAUACUUUCUuaagcagug	TCONS_00535924:419-496:47_23	UUCCAGGACCAGCGAUACUUUCU	3P	0.999469
TCONS_00535924:419-496	ugcaguggggagagugugaacuggccaggaaaccagaauggcuggcuUCCAGGACCAGCGAUACUUUCuuaagcagug	TCONS_00535924:419-496:48_21	UCCAGGACCAGCGAUACUUUC	3P	0.993472
TCONS_00535924:419-496	ugcaguggggagagugugaacuggccaggaaaccagaauggcuggcuUCCAGGACCAGCGAUACUUUCUuaagcagug	TCONS_00535924:419-496:48_22	UCCAGGACCAGCGAUACUUUCU	3P	0.997679
TCONS_00391004:334-405	ggcauuuUCCCUAAAAACUGUGUGUGUGUGccugugugugugcaugcaugugcagcaggcuuggguuugugu	TCONS_00391004:334-405:8_23	UCCCUAAAAACUGUGUGUGUGUG	5P	0.995782
TCONS_00391004:334-405	ggcauuuUCCCUAAAAACUGUGUGUGUGUGCcugugugugugcaugcaugugcagcaggcuuggguuugugu	TCONS_00391004:334-405:8_24	UCCCUAAAAACUGUGUGUGUGUGC	5P	0.990431
TCONS_00391004:334-405	ggcauuuuCCCUAAAAACUGUGUGUGUGUgccugugugugugcaugcaugugcagcaggcuuggguuugugu	TCONS_00391004:334-405:9_21	CCCUAAAAACUGUGUGUGUGU	5P	0.992278
TCONS_00391004:334-405	ggcauuuuCCCUAAAAACUGUGUGUGUGUGccugugugugugcaugcaugugcagcaggcuuggguuugugu	TCONS_00391004:334-405:9_22	CCCUAAAAACUGUGUGUGUGUG	5P	0.998104
TCONS_00391004:334-405	ggcauuuuCCCUAAAAACUGUGUGUGUGUGCcugugugugugcaugcaugugcagcaggcuuggguuugugu	TCONS_00391004:334-405:9_23	CCCUAAAAACUGUGUGUGUGUGC	5P	0.992189
TCONS_00391004:334-405	ggcauuuucCCUAAAAACUGUGUGUGUGUgccugugugugugcaugcaugugcagcaggcuuggguuugugu	TCONS_00391004:334-405:10_20	CCUAAAAACUGUGUGUGUGU	5P	0.993129
TCONS_00391004:334-405	ggcauuuucCCUAAAAACUGUGUGUGUGUGccugugugugugcaugcaugugcagcaggcuuggguuugugu	TCONS_00391004:334-405:10_21	CCUAAAAACUGUGUGUGUGUG	5P	0.997783
TCONS_00517210:36-113	agacccauggUCAGGAAGAUCCCCUGGAGAaggaacuggccauccacuucaguauucuugccuagaaaaucccauggg	TCONS_00517210:36-113:11_20	UCAGGAAGAUCCCCUGGAGA	5P	0.999946
TCONS_00517210:36-113	agacccauggucaggaagauccccuggagaaggaacuggccauccACUUCAGUAUUCUUGCCUAGAAAAucccauggg	TCONS_00517210:36-113:46_24	ACUUCAGUAUUCUUGCCUAGAAAA	3P	0.992546
TCONS_00517210:36-113	agacccauggucaggaagauccccuggagaaggaacuggccauccaCUUCAGUAUUCUUGCCUAGAAaaucccauggg	TCONS_00517210:36-113:47_21	CUUCAGUAUUCUUGCCUAGAA	3P	0.997313
TCONS_00517210:36-113	agacccauggucaggaagauccccuggagaaggaacuggccauccaCUUCAGUAUUCUUGCCUAGAAAaucccauggg	TCONS_00517210:36-113:47_22	CUUCAGUAUUCUUGCCUAGAAA	3P	0.998933
TCONS_00517210:36-113	agacccauggucaggaagauccccuggagaaggaacuggccauccaCUUCAGUAUUCUUGCCUAGAAAAucccauggg	TCONS_00517210:36-113:47_23	CUUCAGUAUUCUUGCCUAGAAAA	3P	0.998212
TCONS_00517210:36-113	agacccauggucaggaagauccccuggagaaggaacuggccauccacUUCAGUAUUCUUGCCUAGAAAaucccauggg	TCONS_00517210:36-113:48_21	UUCAGUAUUCUUGCCUAGAAA	3P	0.993159
TCONS_00517210:36-113	agacccauggucaggaagauccccuggagaaggaacuggccauccacUUCAGUAUUCUUGCCUAGAAAAucccauggg	TCONS_00517210:36-113:48_22	UUCAGUAUUCUUGCCUAGAAAA	3P	0.997795
TCONS_00251664:250-353	auucucuacugcccugcugucuugcugcugcugcuaaguugcuucagucguguccgacucUGUGCAACCCCAUAGACGGCAGCccaccagguuuccccgucccu	TCONS_00251664:250-353:61_23	UGUGCAACCCCAUAGACGGCAGC	3P	0.996583
TCONS_00251664:250-353	auucucuacugcccugcugucuugcugcugcugcuaaguugcuucagucguguccgacucuGUGCAACCCCAUAGACGGCAGCCcaccagguuuccccgucccu	TCONS_00251664:250-353:62_23	GUGCAACCCCAUAGACGGCAGCC	3P	0.994194
TCONS_00440048:80-189	gggaggguggagccggcagaagggGGAGGCCUGGGCUGGGCUGCuucucuccacucuggggcugggcccaggcuggccucugugcccggccugcccuucuccuccuccuc	TCONS_00440048:80-189:25_20	GGAGGCCUGGGCUGGGCUGC	5P	0.997796
TCONS_00440048:80-189	gggaggguggagccggcagaagggGGAGGCCUGGGCUGGGCUGCUucucuccacucuggggcugggcccaggcuggccucugugcccggccugcccuucuccuccuccuc	TCONS_00440048:80-189:25_21	GGAGGCCUGGGCUGGGCUGCU	5P	0.994878
TCONS_00440048:80-189	gggaggguggagccggcagaagggggaggccugggcugggcugcuucucuccacucugggGCUGGGCCCAGGCUGGCCUCUGugcccggccugcccuucuccuccuccuc	TCONS_00440048:80-189:61_22	GCUGGGCCCAGGCUGGCCUCUG	3P	0.991004
TCONS_00440048:80-189	gggaggguggagccggcagaagggggaggccugggcugggcugcuucucuccacucugggGCUGGGCCCAGGCUGGCCUCUGUgcccggccugcccuucuccuccuccuc	TCONS_00440048:80-189:61_23	GCUGGGCCCAGGCUGGCCUCUGU	3P	0.992867
TCONS_00440048:80-189	gggaggguggagccggcagaagggggaggccugggcugggcugcuucucuccacucuggggCUGGGCCCAGGCUGGCCUCUGUgcccggccugcccuucuccuccuccuc	TCONS_00440048:80-189:62_22	CUGGGCCCAGGCUGGCCUCUGU	3P	0.994296
TCONS_00440048:80-189	gggaggguggagccggcagaagggggaggccugggcugggcugcuucucuccacucuggggCUGGGCCCAGGCUGGCCUCUGUGcccggccugcccuucuccuccuccuc	TCONS_00440048:80-189:62_23	CUGGGCCCAGGCUGGCCUCUGUG	3P	0.993306
TCONS_00167632:426-496	aacaagcaUCCUGAUGUGGCAUUCCAGGCUCuggagccugcucccagcuccugcccacccaaucaccuugc	TCONS_00167632:426-496:9_23	UCCUGAUGUGGCAUUCCAGGCUC	5P	0.993015
TCONS_00167632:426-496	aacaagcaUCCUGAUGUGGCAUUCCAGGCUCUggagccugcucccagcuccugcccacccaaucaccuugc	TCONS_00167632:426-496:9_24	UCCUGAUGUGGCAUUCCAGGCUCU	5P	0.996013
TCONS_00167632:426-496	aacaagcauCCUGAUGUGGCAUUCCAGGCUcuggagccugcucccagcuccugcccacccaaucaccuugc	TCONS_00167632:426-496:10_21	CCUGAUGUGGCAUUCCAGGCU	5P	0.997852
TCONS_00167632:426-496	aacaagcauCCUGAUGUGGCAUUCCAGGCUCuggagccugcucccagcuccugcccacccaaucaccuugc	TCONS_00167632:426-496:10_22	CCUGAUGUGGCAUUCCAGGCUC	5P	0.999223
TCONS_00167632:426-496	aacaagcauCCUGAUGUGGCAUUCCAGGCUCUggagccugcucccagcuccugcccacccaaucaccuugc	TCONS_00167632:426-496:10_23	CCUGAUGUGGCAUUCCAGGCUCU	5P	0.999657
TCONS_00167632:426-496	aacaagcauCCUGAUGUGGCAUUCCAGGCUCUGgagccugcucccagcuccugcccacccaaucaccuugc	TCONS_00167632:426-496:10_24	CCUGAUGUGGCAUUCCAGGCUCUG	5P	0.999153
TCONS_00167632:426-496	aacaagcaucCUGAUGUGGCAUUCCAGGCUcuggagccugcucccagcuccugcccacccaaucaccuugc	TCONS_00167632:426-496:11_20	CUGAUGUGGCAUUCCAGGCU	5P	0.997571
TCONS_00167632:426-496	aacaagcaucCUGAUGUGGCAUUCCAGGCUCuggagccugcucccagcuccugcccacccaaucaccuugc	TCONS_00167632:426-496:11_21	CUGAUGUGGCAUUCCAGGCUC	5P	0.99877
TCONS_00167632:426-496	aacaagcaucCUGAUGUGGCAUUCCAGGCUCUggagccugcucccagcuccugcccacccaaucaccuugc	TCONS_00167632:426-496:11_22	CUGAUGUGGCAUUCCAGGCUCU	5P	0.999484
TCONS_00167632:426-496	aacaagcaucCUGAUGUGGCAUUCCAGGCUCUGgagccugcucccagcuccugcccacccaaucaccuugc	TCONS_00167632:426-496:11_23	CUGAUGUGGCAUUCCAGGCUCUG	5P	0.999084
TCONS_00167632:426-496	aacaagcauccUGAUGUGGCAUUCCAGGCUCUggagccugcucccagcuccugcccacccaaucaccuugc	TCONS_00167632:426-496:12_21	UGAUGUGGCAUUCCAGGCUCU	5P	0.991259
TCONS_00167632:426-496	aacaagcauccugauguggcauuccaggcucuggagccugcucCCAGCUCCUGCCCACCCAAUCACCuugc	TCONS_00167632:426-496:44_24	CCAGCUCCUGCCCACCCAAUCACC	3P	0.997421
TCONS_00167632:426-496	aacaagcauccugauguggcauuccaggcucuggagccugcuccCAGCUCCUGCCCACCCAAUCACCuugc	TCONS_00167632:426-496:45_23	CAGCUCCUGCCCACCCAAUCACC	3P	0.995079
TCONS_00167632:426-496	aacaagcauccugauguggcauuccaggcucuggagccugcuccCAGCUCCUGCCCACCCAAUCACCUugc	TCONS_00167632:426-496:45_24	CAGCUCCUGCCCACCCAAUCACCU	3P	0.996355
TCONS_00167632:426-496	aacaagcauccugauguggcauuccaggcucuggagccugcucccAGCUCCUGCCCACCCAAUCACCUugc	TCONS_00167632:426-496:46_23	AGCUCCUGCCCACCCAAUCACCU	3P	0.994945
TCONS_00167632:233-310	agagggcCCAGGAGCCAAGAACUGGGAGacuuuggacugagaaauccaggagggguuccuggaagaggagagcccuga	TCONS_00167632:233-310:8_21	CCAGGAGCCAAGAACUGGGAG	5P	0.991573
TCONS_00167632:233-310	agagggcccaggagccaagaacugggagacuuuggacugagaAAUCCAGGAGGGGUUCCUGGAAGaggagagcccuga	TCONS_00167632:233-310:43_23	AAUCCAGGAGGGGUUCCUGGAAG	3P	0.999034
TCONS_00167632:233-310	agagggcccaggagccaagaacugggagacuuuggacugagaaAUCCAGGAGGGGUUCCUGGAAgaggagagcccuga	TCONS_00167632:233-310:44_21	AUCCAGGAGGGGUUCCUGGAA	3P	0.992171
TCONS_00167632:233-310	agagggcccaggagccaagaacugggagacuuuggacugagaaAUCCAGGAGGGGUUCCUGGAAGaggagagcccuga	TCONS_00167632:233-310:44_22	AUCCAGGAGGGGUUCCUGGAAG	3P	0.999429
TCONS_00167632:233-310	agagggcccaggagccaagaacugggagacuuuggacugagaaaUCCAGGAGGGGUUCCUGGAAGaggagagcccuga	TCONS_00167632:233-310:45_21	UCCAGGAGGGGUUCCUGGAAG	3P	0.991548
TCONS_00031570:453-560	gggauugcuggcucguuuugagUCGGGGAGAAAAAGCCUAUAagcaaugacacuaaaaacgcagaggcuuuuaauuuuuucuuagcuuaaaaaggucagcugugaucu	TCONS_00031570:453-560:23_20	UCGGGGAGAAAAAGCCUAUA	5P	0.992764
TCONS_00031570:453-560	gggauugcuggcucguuuugagUCGGGGAGAAAAAGCCUAUAAGcaaugacacuaaaaacgcagaggcuuuuaauuuuuucuuagcuuaaaaaggucagcugugaucu	TCONS_00031570:453-560:23_22	UCGGGGAGAAAAAGCCUAUAAG	5P	0.990416
TCONS_00031570:453-560	gggauugcuggcucguuuugaguCGGGGAGAAAAAGCCUAUAAGcaaugacacuaaaaacgcagaggcuuuuaauuuuuucuuagcuuaaaaaggucagcugugaucu	TCONS_00031570:453-560:24_21	CGGGGAGAAAAAGCCUAUAAG	5P	0.994096
TCONS_00031570:453-560	gggauugcuggcucguuuugagucGGGGAGAAAAAGCCUAUAAGcaaugacacuaaaaacgcagaggcuuuuaauuuuuucuuagcuuaaaaaggucagcugugaucu	TCONS_00031570:453-560:25_20	GGGGAGAAAAAGCCUAUAAG	5P	0.99148
TCONS_00031570:453-560	gggauugcuggcucguuuugagucggggagaaaaagccuauaagcaaugacacuaaaaacgcAGAGGCUUUUAAUUUUUUCUUAgcuuaaaaaggucagcugugaucu	TCONS_00031570:453-560:63_22	AGAGGCUUUUAAUUUUUUCUUA	3P	0.99105
TCONS_00031570:453-560	gggauugcuggcucguuuugagucggggagaaaaagccuauaagcaaugacacuaaaaacgcAGAGGCUUUUAAUUUUUUCUUAGcuuaaaaaggucagcugugaucu	TCONS_00031570:453-560:63_23	AGAGGCUUUUAAUUUUUUCUUAG	3P	0.994164
TCONS_00496403:376-475	auacucccguggugaggUCUGAGGCAGAGCAGAUGUGcuucauggucuaacacagaaggguacaugguuccagucucuagaugaaaccugagagaguaaa	TCONS_00496403:376-475:18_20	UCUGAGGCAGAGCAGAUGUG	5P	0.994698
TCONS_00496403:376-475	auacucccguggugaggUCUGAGGCAGAGCAGAUGUGCuucauggucuaacacagaaggguacaugguuccagucucuagaugaaaccugagagaguaaa	TCONS_00496403:376-475:18_21	UCUGAGGCAGAGCAGAUGUGC	5P	0.996511
TCONS_00496403:376-475	auacucccguggugaggUCUGAGGCAGAGCAGAUGUGCUucauggucuaacacagaaggguacaugguuccagucucuagaugaaaccugagagaguaaa	TCONS_00496403:376-475:18_22	UCUGAGGCAGAGCAGAUGUGCU	5P	0.994039
TCONS_00496403:376-475	auacucccguggugagguCUGAGGCAGAGCAGAUGUGCuucauggucuaacacagaaggguacaugguuccagucucuagaugaaaccugagagaguaaa	TCONS_00496403:376-475:19_20	CUGAGGCAGAGCAGAUGUGC	5P	0.999306
TCONS_00496403:376-475	auacucccguggugagguCUGAGGCAGAGCAGAUGUGCUucauggucuaacacagaaggguacaugguuccagucucuagaugaaaccugagagaguaaa	TCONS_00496403:376-475:19_21	CUGAGGCAGAGCAGAUGUGCU	5P	0.999302
TCONS_00496403:376-475	auacucccguggugagguCUGAGGCAGAGCAGAUGUGCUUcauggucuaacacagaaggguacaugguuccagucucuagaugaaaccugagagaguaaa	TCONS_00496403:376-475:19_22	CUGAGGCAGAGCAGAUGUGCUU	5P	0.998185
TCONS_00496403:376-475	auacucccguggugagguCUGAGGCAGAGCAGAUGUGCUUCauggucuaacacagaaggguacaugguuccagucucuagaugaaaccugagagaguaaa	TCONS_00496403:376-475:19_23	CUGAGGCAGAGCAGAUGUGCUUC	5P	0.992945
TCONS_00496403:376-475	auacucccguggugaggucUGAGGCAGAGCAGAUGUGCUucauggucuaacacagaaggguacaugguuccagucucuagaugaaaccugagagaguaaa	TCONS_00496403:376-475:20_20	UGAGGCAGAGCAGAUGUGCU	5P	0.998711
TCONS_00496403:376-475	auacucccguggugaggucUGAGGCAGAGCAGAUGUGCUUcauggucuaacacagaaggguacaugguuccagucucuagaugaaaccugagagaguaaa	TCONS_00496403:376-475:20_21	UGAGGCAGAGCAGAUGUGCUU	5P	0.998262
TCONS_00496403:376-475	auacucccguggugaggucUGAGGCAGAGCAGAUGUGCUUCauggucuaacacagaaggguacaugguuccagucucuagaugaaaccugagagaguaaa	TCONS_00496403:376-475:20_22	UGAGGCAGAGCAGAUGUGCUUC	5P	0.997272
TCONS_00496403:376-475	auacucccguggugaggucuGAGGCAGAGCAGAUGUGCUUcauggucuaacacagaaggguacaugguuccagucucuagaugaaaccugagagaguaaa	TCONS_00496403:376-475:21_20	GAGGCAGAGCAGAUGUGCUU	5P	0.992591
TCONS_00496403:376-475	auacucccguggugaggucuGAGGCAGAGCAGAUGUGCUUCauggucuaacacagaaggguacaugguuccagucucuagaugaaaccugagagaguaaa	TCONS_00496403:376-475:21_21	GAGGCAGAGCAGAUGUGCUUC	5P	0.997795
TCONS_00496403:376-475	auacucccguggugaggucugaggcagagcagaugugcuucauggucuaacacagaAGGGUACAUGGUUCCAGUCUCuagaugaaaccugagagaguaaa	TCONS_00496403:376-475:57_21	AGGGUACAUGGUUCCAGUCUC	3P	0.992919
TCONS_00496403:376-475	auacucccguggugaggucugaggcagagcagaugugcuucauggucuaacacagaAGGGUACAUGGUUCCAGUCUCUagaugaaaccugagagaguaaa	TCONS_00496403:376-475:57_22	AGGGUACAUGGUUCCAGUCUCU	3P	0.996392
TCONS_00496403:376-475	auacucccguggugaggucugaggcagagcagaugugcuucauggucuaacacagaAGGGUACAUGGUUCCAGUCUCUAgaugaaaccugagagaguaaa	TCONS_00496403:376-475:57_23	AGGGUACAUGGUUCCAGUCUCUA	3P	0.99885
TCONS_00496403:376-475	auacucccguggugaggucugaggcagagcagaugugcuucauggucuaacacagaAGGGUACAUGGUUCCAGUCUCUAGaugaaaccugagagaguaaa	TCONS_00496403:376-475:57_24	AGGGUACAUGGUUCCAGUCUCUAG	3P	0.99784
TCONS_00496403:376-475	auacucccguggugaggucugaggcagagcagaugugcuucauggucuaacacagaaGGGUACAUGGUUCCAGUCUCUagaugaaaccugagagaguaaa	TCONS_00496403:376-475:58_21	GGGUACAUGGUUCCAGUCUCU	3P	0.995172
TCONS_00496403:376-475	auacucccguggugaggucugaggcagagcagaugugcuucauggucuaacacagaaGGGUACAUGGUUCCAGUCUCUAgaugaaaccugagagaguaaa	TCONS_00496403:376-475:58_22	GGGUACAUGGUUCCAGUCUCUA	3P	0.999332
TCONS_00496403:376-475	auacucccguggugaggucugaggcagagcagaugugcuucauggucuaacacagaaGGGUACAUGGUUCCAGUCUCUAGaugaaaccugagagaguaaa	TCONS_00496403:376-475:58_23	GGGUACAUGGUUCCAGUCUCUAG	3P	0.999626
TCONS_00496403:376-475	auacucccguggugaggucugaggcagagcagaugugcuucauggucuaacacagaaGGGUACAUGGUUCCAGUCUCUAGAugaaaccugagagaguaaa	TCONS_00496403:376-475:58_24	GGGUACAUGGUUCCAGUCUCUAGA	3P	0.998819
TCONS_00496403:376-475	auacucccguggugaggucugaggcagagcagaugugcuucauggucuaacacagaagGGUACAUGGUUCCAGUCUCUAgaugaaaccugagagaguaaa	TCONS_00496403:376-475:59_21	GGUACAUGGUUCCAGUCUCUA	3P	0.998115
TCONS_00496403:376-475	auacucccguggugaggucugaggcagagcagaugugcuucauggucuaacacagaagGGUACAUGGUUCCAGUCUCUAGaugaaaccugagagaguaaa	TCONS_00496403:376-475:59_22	GGUACAUGGUUCCAGUCUCUAG	3P	0.9997
TCONS_00496403:376-475	auacucccguggugaggucugaggcagagcagaugugcuucauggucuaacacagaagGGUACAUGGUUCCAGUCUCUAGAugaaaccugagagaguaaa	TCONS_00496403:376-475:59_23	GGUACAUGGUUCCAGUCUCUAGA	3P	0.999773
TCONS_00496403:376-475	auacucccguggugaggucugaggcagagcagaugugcuucauggucuaacacagaagGGUACAUGGUUCCAGUCUCUAGAUgaaaccugagagaguaaa	TCONS_00496403:376-475:59_24	GGUACAUGGUUCCAGUCUCUAGAU	3P	0.996306
TCONS_00496403:376-475	auacucccguggugaggucugaggcagagcagaugugcuucauggucuaacacagaaggGUACAUGGUUCCAGUCUCUAGaugaaaccugagagaguaaa	TCONS_00496403:376-475:60_21	GUACAUGGUUCCAGUCUCUAG	3P	0.999071
TCONS_00496403:376-475	auacucccguggugaggucugaggcagagcagaugugcuucauggucuaacacagaaggGUACAUGGUUCCAGUCUCUAGAugaaaccugagagaguaaa	TCONS_00496403:376-475:60_22	GUACAUGGUUCCAGUCUCUAGA	3P	0.999766
TCONS_00496403:376-475	auacucccguggugaggucugaggcagagcagaugugcuucauggucuaacacagaaggGUACAUGGUUCCAGUCUCUAGAUgaaaccugagagaguaaa	TCONS_00496403:376-475:60_23	GUACAUGGUUCCAGUCUCUAGAU	3P	0.998713
TCONS_00496403:376-475	auacucccguggugaggucugaggcagagcagaugugcuucauggucuaacacagaagggUACAUGGUUCCAGUCUCUAGAugaaaccugagagaguaaa	TCONS_00496403:376-475:61_21	UACAUGGUUCCAGUCUCUAGA	3P	0.99877
TCONS_00496403:376-475	auacucccguggugaggucugaggcagagcagaugugcuucauggucuaacacagaagggUACAUGGUUCCAGUCUCUAGAUgaaaccugagagaguaaa	TCONS_00496403:376-475:61_22	UACAUGGUUCCAGUCUCUAGAU	3P	0.997556
TCONS_00234111:242-316	ucaaaugugCAUGUCAGCUAAGGCCCCAGgagaggcugaugcugcuggucugagggccauaccuggaaaacuugu	TCONS_00234111:242-316:10_20	CAUGUCAGCUAAGGCCCCAG	5P	0.994564
TCONS_00234111:242-316	ucaaaugugCAUGUCAGCUAAGGCCCCAGGagaggcugaugcugcuggucugagggccauaccuggaaaacuugu	TCONS_00234111:242-316:10_21	CAUGUCAGCUAAGGCCCCAGG	5P	0.999383
TCONS_00234111:242-316	ucaaaugugCAUGUCAGCUAAGGCCCCAGGAgaggcugaugcugcuggucugagggccauaccuggaaaacuugu	TCONS_00234111:242-316:10_22	CAUGUCAGCUAAGGCCCCAGGA	5P	0.998002
TCONS_00234111:242-316	ucaaaugugCAUGUCAGCUAAGGCCCCAGGAGaggcugaugcugcuggucugagggccauaccuggaaaacuugu	TCONS_00234111:242-316:10_23	CAUGUCAGCUAAGGCCCCAGGAG	5P	0.996795
TCONS_00234111:242-316	ucaaaugugCAUGUCAGCUAAGGCCCCAGGAGAggcugaugcugcuggucugagggccauaccuggaaaacuugu	TCONS_00234111:242-316:10_24	CAUGUCAGCUAAGGCCCCAGGAGA	5P	0.99053
TCONS_00234111:242-316	ucaaaugugcAUGUCAGCUAAGGCCCCAGGagaggcugaugcugcuggucugagggccauaccuggaaaacuugu	TCONS_00234111:242-316:11_20	AUGUCAGCUAAGGCCCCAGG	5P	0.999903
TCONS_00234111:242-316	ucaaaugugcAUGUCAGCUAAGGCCCCAGGAgaggcugaugcugcuggucugagggccauaccuggaaaacuugu	TCONS_00234111:242-316:11_21	AUGUCAGCUAAGGCCCCAGGA	5P	0.999809
TCONS_00234111:242-316	ucaaaugugcAUGUCAGCUAAGGCCCCAGGAGaggcugaugcugcuggucugagggccauaccuggaaaacuugu	TCONS_00234111:242-316:11_22	AUGUCAGCUAAGGCCCCAGGAG	5P	0.999851
TCONS_00234111:242-316	ucaaaugugcAUGUCAGCUAAGGCCCCAGGAGAggcugaugcugcuggucugagggccauaccuggaaaacuugu	TCONS_00234111:242-316:11_23	AUGUCAGCUAAGGCCCCAGGAGA	5P	0.999588
TCONS_00234111:242-316	ucaaaugugcAUGUCAGCUAAGGCCCCAGGAGAGgcugaugcugcuggucugagggccauaccuggaaaacuugu	TCONS_00234111:242-316:11_24	AUGUCAGCUAAGGCCCCAGGAGAG	5P	0.999172
TCONS_00234111:242-316	ucaaaugugcaUGUCAGCUAAGGCCCCAGGAgaggcugaugcugcuggucugagggccauaccuggaaaacuugu	TCONS_00234111:242-316:12_20	UGUCAGCUAAGGCCCCAGGA	5P	0.997958
TCONS_00234111:242-316	ucaaaugugcaUGUCAGCUAAGGCCCCAGGAGaggcugaugcugcuggucugagggccauaccuggaaaacuugu	TCONS_00234111:242-316:12_21	UGUCAGCUAAGGCCCCAGGAG	5P	0.998439
TCONS_00234111:242-316	ucaaaugugcaugucagcuaaggccccaggagaggcugaugcugcuGGUCUGAGGGCCAUACCUGGAaaacuugu	TCONS_00234111:242-316:47_21	GGUCUGAGGGCCAUACCUGGA	3P	0.990035
TCONS_00469313:321-419	guguggccauagcucccugaugucUACUUGGGAUGUGUCUGUGUACcucuguguagugggggcuuuuacauacacauuaggaagaagggggcugagggu	TCONS_00469313:321-419:25_22	UACUUGGGAUGUGUCUGUGUAC	5P	0.996185
TCONS_00469313:321-419	guguggccauagcucccugaugucUACUUGGGAUGUGUCUGUGUACCucuguguagugggggcuuuuacauacacauuaggaagaagggggcugagggu	TCONS_00469313:321-419:25_23	UACUUGGGAUGUGUCUGUGUACC	5P	0.991724
TCONS_00469313:321-419	guguggccauagcucccugaugucuACUUGGGAUGUGUCUGUGUACcucuguguagugggggcuuuuacauacacauuaggaagaagggggcugagggu	TCONS_00469313:321-419:26_21	ACUUGGGAUGUGUCUGUGUAC	5P	0.993961
TCONS_00469313:321-419	guguggccauagcucccugaugucuACUUGGGAUGUGUCUGUGUACCucuguguagugggggcuuuuacauacacauuaggaagaagggggcugagggu	TCONS_00469313:321-419:26_22	ACUUGGGAUGUGUCUGUGUACC	5P	0.99034
TCONS_00469313:321-419	guguggccauagcucccugaugucuacuugggaugugucuguguaccucuguguagugggGGCUUUUACAUACACAUUAGGAAGaagggggcugagggu	TCONS_00469313:321-419:61_24	GGCUUUUACAUACACAUUAGGAAG	3P	0.99085
TCONS_00469313:321-419	guguggccauagcucccugaugucuacuugggaugugucuguguaccucuguguaguggggGCUUUUACAUACACAUUAGGAAGaagggggcugagggu	TCONS_00469313:321-419:62_23	GCUUUUACAUACACAUUAGGAAG	3P	0.994742
TCONS_00469313:321-419	guguggccauagcucccugaugucuacuugggaugugucuguguaccucuguguaguggggGCUUUUACAUACACAUUAGGAAGAagggggcugagggu	TCONS_00469313:321-419:62_24	GCUUUUACAUACACAUUAGGAAGA	3P	0.995595
TCONS_00469313:321-419	guguggccauagcucccugaugucuacuugggaugugucuguguaccucuguguagugggggCUUUUACAUACACAUUAGGAAGAagggggcugagggu	TCONS_00469313:321-419:63_23	CUUUUACAUACACAUUAGGAAGA	3P	0.991955
TCONS_00039214:91-161	gcaagacuCCACAGAAGCAAGUUUCUAAGgcagccaagauagugggaucaaaggaaguugcuuucugagga	TCONS_00039214:91-161:9_21	CCACAGAAGCAAGUUUCUAAG	5P	0.994356
TCONS_00039214:91-161	gcaagacuCCACAGAAGCAAGUUUCUAAGGcagccaagauagugggaucaaaggaaguugcuuucugagga	TCONS_00039214:91-161:9_22	CCACAGAAGCAAGUUUCUAAGG	5P	0.997161
TCONS_00039214:91-161	gcaagacuCCACAGAAGCAAGUUUCUAAGGCagccaagauagugggaucaaaggaaguugcuuucugagga	TCONS_00039214:91-161:9_23	CCACAGAAGCAAGUUUCUAAGGC	5P	0.995185
TCONS_00039214:91-161	gcaagacucCACAGAAGCAAGUUUCUAAGgcagccaagauagugggaucaaaggaaguugcuuucugagga	TCONS_00039214:91-161:10_20	CACAGAAGCAAGUUUCUAAG	5P	0.999216
TCONS_00039214:91-161	gcaagacucCACAGAAGCAAGUUUCUAAGGcagccaagauagugggaucaaaggaaguugcuuucugagga	TCONS_00039214:91-161:10_21	CACAGAAGCAAGUUUCUAAGG	5P	0.999836
TCONS_00039214:91-161	gcaagacucCACAGAAGCAAGUUUCUAAGGCagccaagauagugggaucaaaggaaguugcuuucugagga	TCONS_00039214:91-161:10_22	CACAGAAGCAAGUUUCUAAGGC	5P	0.999835
TCONS_00039214:91-161	gcaagacucCACAGAAGCAAGUUUCUAAGGCAgccaagauagugggaucaaaggaaguugcuuucugagga	TCONS_00039214:91-161:10_23	CACAGAAGCAAGUUUCUAAGGCA	5P	0.999726
TCONS_00039214:91-161	gcaagacuccACAGAAGCAAGUUUCUAAGGcagccaagauagugggaucaaaggaaguugcuuucugagga	TCONS_00039214:91-161:11_20	ACAGAAGCAAGUUUCUAAGG	5P	0.99988
TCONS_00039214:91-161	gcaagacuccACAGAAGCAAGUUUCUAAGGCagccaagauagugggaucaaaggaaguugcuuucugagga	TCONS_00039214:91-161:11_21	ACAGAAGCAAGUUUCUAAGGC	5P	0.999958
TCONS_00039214:91-161	gcaagacuccACAGAAGCAAGUUUCUAAGGCAgccaagauagugggaucaaaggaaguugcuuucugagga	TCONS_00039214:91-161:11_22	ACAGAAGCAAGUUUCUAAGGCA	5P	0.999969
TCONS_00039214:91-161	gcaagacuccaCAGAAGCAAGUUUCUAAGGCagccaagauagugggaucaaaggaaguugcuuucugagga	TCONS_00039214:91-161:12_20	CAGAAGCAAGUUUCUAAGGC	5P	0.999911
TCONS_00039214:91-161	gcaagacuccaCAGAAGCAAGUUUCUAAGGCAgccaagauagugggaucaaaggaaguugcuuucugagga	TCONS_00039214:91-161:12_21	CAGAAGCAAGUUUCUAAGGCA	5P	0.999933
TCONS_00039214:91-161	gcaagacuccacAGAAGCAAGUUUCUAAGGCAgccaagauagugggaucaaaggaaguugcuuucugagga	TCONS_00039214:91-161:13_20	AGAAGCAAGUUUCUAAGGCA	5P	0.994787
TCONS_00039214:91-161	gcaagacuccacagaagcaaguuucuaaggcagccaagauaguggGAUCAAAGGAAGUUGCUUUCUGAgga	TCONS_00039214:91-161:46_23	GAUCAAAGGAAGUUGCUUUCUGA	3P	0.993954
TCONS_00039214:91-161	gcaagacuccacagaagcaaguuucuaaggcagccaagauaguggGAUCAAAGGAAGUUGCUUUCUGAGga	TCONS_00039214:91-161:46_24	GAUCAAAGGAAGUUGCUUUCUGAG	3P	0.997107
TCONS_00039214:91-161	gcaagacuccacagaagcaaguuucuaaggcagccaagauagugggAUCAAAGGAAGUUGCUUUCUGAgga	TCONS_00039214:91-161:47_22	AUCAAAGGAAGUUGCUUUCUGA	3P	0.999577
TCONS_00039214:91-161	gcaagacuccacagaagcaaguuucuaaggcagccaagauagugggAUCAAAGGAAGUUGCUUUCUGAGga	TCONS_00039214:91-161:47_23	AUCAAAGGAAGUUGCUUUCUGAG	3P	0.999941
TCONS_00039214:91-161	gcaagacuccacagaagcaaguuucuaaggcagccaagauagugggAUCAAAGGAAGUUGCUUUCUGAGGa	TCONS_00039214:91-161:47_24	AUCAAAGGAAGUUGCUUUCUGAGG	3P	0.999835
TCONS_00039214:91-161	gcaagacuccacagaagcaaguuucuaaggcagccaagauagugggaUCAAAGGAAGUUGCUUUCUGAgga	TCONS_00039214:91-161:48_21	UCAAAGGAAGUUGCUUUCUGA	3P	0.997442
TCONS_00039214:91-161	gcaagacuccacagaagcaaguuucuaaggcagccaagauagugggaUCAAAGGAAGUUGCUUUCUGAGga	TCONS_00039214:91-161:48_22	UCAAAGGAAGUUGCUUUCUGAG	3P	0.999912
TCONS_00039214:91-161	gcaagacuccacagaagcaaguuucuaaggcagccaagauagugggaUCAAAGGAAGUUGCUUUCUGAGGa	TCONS_00039214:91-161:48_23	UCAAAGGAAGUUGCUUUCUGAGG	3P	0.999821
TCONS_00039214:91-161	gcaagacuccacagaagcaaguuucuaaggcagccaagauagugggauCAAAGGAAGUUGCUUUCUGAGga	TCONS_00039214:91-161:49_21	CAAAGGAAGUUGCUUUCUGAG	3P	0.999531
TCONS_00039214:91-161	gcaagacuccacagaagcaaguuucuaaggcagccaagauagugggauCAAAGGAAGUUGCUUUCUGAGGa	TCONS_00039214:91-161:49_22	CAAAGGAAGUUGCUUUCUGAGG	3P	0.999416
TCONS_00039214:91-161	gcaagacuccacagaagcaaguuucuaaggcagccaagauagugggaucAAAGGAAGUUGCUUUCUGAGga	TCONS_00039214:91-161:50_20	AAAGGAAGUUGCUUUCUGAG	3P	0.991488
TCONS_00039214:91-161	gcaagacuccacagaagcaaguuucuaaggcagccaagauagugggaucAAAGGAAGUUGCUUUCUGAGGa	TCONS_00039214:91-161:50_21	AAAGGAAGUUGCUUUCUGAGG	3P	0.993408
TCONS_00346491:243-324	acaguaugauauuuugggugggugggugugugugugugugugugcgcaugaguGCAGACACGCCCACUGGGGCUUggaauau	TCONS_00346491:243-324:54_22	GCAGACACGCCCACUGGGGCUU	3P	0.990344
TCONS_00346491:243-324	acaguaugauauuuugggugggugggugugugugugugugugugcgcaugaguGCAGACACGCCCACUGGGGCUUGgaauau	TCONS_00346491:243-324:54_23	GCAGACACGCCCACUGGGGCUUG	3P	0.996874
TCONS_00346491:243-324	acaguaugauauuuugggugggugggugugugugugugugugugcgcaugaguGCAGACACGCCCACUGGGGCUUGGaauau	TCONS_00346491:243-324:54_24	GCAGACACGCCCACUGGGGCUUGG	3P	0.994427
TCONS_00346491:243-324	acaguaugauauuuugggugggugggugugugugugugugugugcgcaugagugCAGACACGCCCACUGGGGCUUGGaauau	TCONS_00346491:243-324:55_23	CAGACACGCCCACUGGGGCUUGG	3P	0.992444
TCONS_00469313:420-492	agggggAGCACAAAGUUGCAAAGUAGAACuugucccaggaaggugaauuuugcuguguggcuuaggcuccccu	TCONS_00469313:420-492:7_23	AGCACAAAGUUGCAAAGUAGAAC	5P	0.991852
TCONS_00469313:420-492	agggggAGCACAAAGUUGCAAAGUAGAACUugucccaggaaggugaauuuugcuguguggcuuaggcuccccu	TCONS_00469313:420-492:7_24	AGCACAAAGUUGCAAAGUAGAACU	5P	0.998438
TCONS_00469313:420-492	agggggaGCACAAAGUUGCAAAGUAGAAcuugucccaggaaggugaauuuugcuguguggcuuaggcuccccu	TCONS_00469313:420-492:8_21	GCACAAAGUUGCAAAGUAGAA	5P	0.996243
TCONS_00469313:420-492	agggggaGCACAAAGUUGCAAAGUAGAACuugucccaggaaggugaauuuugcuguguggcuuaggcuccccu	TCONS_00469313:420-492:8_22	GCACAAAGUUGCAAAGUAGAAC	5P	0.999721
TCONS_00469313:420-492	agggggaGCACAAAGUUGCAAAGUAGAACUugucccaggaaggugaauuuugcuguguggcuuaggcuccccu	TCONS_00469313:420-492:8_23	GCACAAAGUUGCAAAGUAGAACU	5P	0.999947
TCONS_00469313:420-492	agggggaGCACAAAGUUGCAAAGUAGAACUUgucccaggaaggugaauuuugcuguguggcuuaggcuccccu	TCONS_00469313:420-492:8_24	GCACAAAGUUGCAAAGUAGAACUU	5P	0.999786
TCONS_00469313:420-492	agggggagCACAAAGUUGCAAAGUAGAAcuugucccaggaaggugaauuuugcuguguggcuuaggcuccccu	TCONS_00469313:420-492:9_20	CACAAAGUUGCAAAGUAGAA	5P	0.997744
TCONS_00469313:420-492	agggggagCACAAAGUUGCAAAGUAGAACuugucccaggaaggugaauuuugcuguguggcuuaggcuccccu	TCONS_00469313:420-492:9_21	CACAAAGUUGCAAAGUAGAAC	5P	0.999896
TCONS_00469313:420-492	agggggagCACAAAGUUGCAAAGUAGAACUugucccaggaaggugaauuuugcuguguggcuuaggcuccccu	TCONS_00469313:420-492:9_22	CACAAAGUUGCAAAGUAGAACU	5P	0.999991
TCONS_00469313:420-492	agggggagCACAAAGUUGCAAAGUAGAACUUgucccaggaaggugaauuuugcuguguggcuuaggcuccccu	TCONS_00469313:420-492:9_23	CACAAAGUUGCAAAGUAGAACUU	5P	0.999983
TCONS_00469313:420-492	agggggagCACAAAGUUGCAAAGUAGAACUUGucccaggaaggugaauuuugcuguguggcuuaggcuccccu	TCONS_00469313:420-492:9_24	CACAAAGUUGCAAAGUAGAACUUG	5P	0.999944
TCONS_00469313:420-492	agggggagcACAAAGUUGCAAAGUAGAACuugucccaggaaggugaauuuugcuguguggcuuaggcuccccu	TCONS_00469313:420-492:10_20	ACAAAGUUGCAAAGUAGAAC	5P	0.999618
TCONS_00469313:420-492	agggggagcACAAAGUUGCAAAGUAGAACUugucccaggaaggugaauuuugcuguguggcuuaggcuccccu	TCONS_00469313:420-492:10_21	ACAAAGUUGCAAAGUAGAACU	5P	0.999979
TCONS_00469313:420-492	agggggagcACAAAGUUGCAAAGUAGAACUUgucccaggaaggugaauuuugcuguguggcuuaggcuccccu	TCONS_00469313:420-492:10_22	ACAAAGUUGCAAAGUAGAACUU	5P	0.999967
TCONS_00469313:420-492	agggggagcACAAAGUUGCAAAGUAGAACUUGucccaggaaggugaauuuugcuguguggcuuaggcuccccu	TCONS_00469313:420-492:10_23	ACAAAGUUGCAAAGUAGAACUUG	5P	0.999947
TCONS_00469313:420-492	agggggagcACAAAGUUGCAAAGUAGAACUUGUcccaggaaggugaauuuugcuguguggcuuaggcuccccu	TCONS_00469313:420-492:10_24	ACAAAGUUGCAAAGUAGAACUUGU	5P	0.99966
TCONS_00469313:420-492	agggggagcaCAAAGUUGCAAAGUAGAACUugucccaggaaggugaauuuugcuguguggcuuaggcuccccu	TCONS_00469313:420-492:11_20	CAAAGUUGCAAAGUAGAACU	5P	0.999119
TCONS_00469313:420-492	agggggagcaCAAAGUUGCAAAGUAGAACUUgucccaggaaggugaauuuugcuguguggcuuaggcuccccu	TCONS_00469313:420-492:11_21	CAAAGUUGCAAAGUAGAACUU	5P	0.997902
TCONS_00469313:420-492	agggggagcaCAAAGUUGCAAAGUAGAACUUGucccaggaaggugaauuuugcuguguggcuuaggcuccccu	TCONS_00469313:420-492:11_22	CAAAGUUGCAAAGUAGAACUUG	5P	0.992355
TCONS_00469313:420-492	agggggagcaCAAAGUUGCAAAGUAGAACUUGUcccaggaaggugaauuuugcuguguggcuuaggcuccccu	TCONS_00469313:420-492:11_23	CAAAGUUGCAAAGUAGAACUUGU	5P	0.99564
TCONS_00469313:420-492	agggggagcacaaaguugcaaaguagaacuugucccaggaagGUGAAUUUUGCUGUGUGGCUUAGgcuccccu	TCONS_00469313:420-492:43_23	GUGAAUUUUGCUGUGUGGCUUAG	3P	0.998354
TCONS_00469313:420-492	agggggagcacaaaguugcaaaguagaacuugucccaggaagGUGAAUUUUGCUGUGUGGCUUAGGcuccccu	TCONS_00469313:420-492:43_24	GUGAAUUUUGCUGUGUGGCUUAGG	3P	0.999367
TCONS_00469313:420-492	agggggagcacaaaguugcaaaguagaacuugucccaggaaggUGAAUUUUGCUGUGUGGCUUAGgcuccccu	TCONS_00469313:420-492:44_22	UGAAUUUUGCUGUGUGGCUUAG	3P	0.998087
TCONS_00469313:420-492	agggggagcacaaaguugcaaaguagaacuugucccaggaaggUGAAUUUUGCUGUGUGGCUUAGGcuccccu	TCONS_00469313:420-492:44_23	UGAAUUUUGCUGUGUGGCUUAGG	3P	0.99968
TCONS_00469313:420-492	agggggagcacaaaguugcaaaguagaacuugucccaggaaggUGAAUUUUGCUGUGUGGCUUAGGCuccccu	TCONS_00469313:420-492:44_24	UGAAUUUUGCUGUGUGGCUUAGGC	3P	0.99962
TCONS_00469313:420-492	agggggagcacaaaguugcaaaguagaacuugucccaggaagguGAAUUUUGCUGUGUGGCUUAGgcuccccu	TCONS_00469313:420-492:45_21	GAAUUUUGCUGUGUGGCUUAG	3P	0.998979
TCONS_00469313:420-492	agggggagcacaaaguugcaaaguagaacuugucccaggaagguGAAUUUUGCUGUGUGGCUUAGGcuccccu	TCONS_00469313:420-492:45_22	GAAUUUUGCUGUGUGGCUUAGG	3P	0.999861
TCONS_00469313:420-492	agggggagcacaaaguugcaaaguagaacuugucccaggaagguGAAUUUUGCUGUGUGGCUUAGGCuccccu	TCONS_00469313:420-492:45_23	GAAUUUUGCUGUGUGGCUUAGGC	3P	0.999792
TCONS_00469313:420-492	agggggagcacaaaguugcaaaguagaacuugucccaggaagguGAAUUUUGCUGUGUGGCUUAGGCUccccu	TCONS_00469313:420-492:45_24	GAAUUUUGCUGUGUGGCUUAGGCU	3P	0.999811
TCONS_00469313:420-492	agggggagcacaaaguugcaaaguagaacuugucccaggaaggugAAUUUUGCUGUGUGGCUUAGgcuccccu	TCONS_00469313:420-492:46_20	AAUUUUGCUGUGUGGCUUAG	3P	0.997496
TCONS_00469313:420-492	agggggagcacaaaguugcaaaguagaacuugucccaggaaggugAAUUUUGCUGUGUGGCUUAGGcuccccu	TCONS_00469313:420-492:46_21	AAUUUUGCUGUGUGGCUUAGG	3P	0.999854
TCONS_00469313:420-492	agggggagcacaaaguugcaaaguagaacuugucccaggaaggugAAUUUUGCUGUGUGGCUUAGGCuccccu	TCONS_00469313:420-492:46_22	AAUUUUGCUGUGUGGCUUAGGC	3P	0.999862
TCONS_00469313:420-492	agggggagcacaaaguugcaaaguagaacuugucccaggaaggugAAUUUUGCUGUGUGGCUUAGGCUccccu	TCONS_00469313:420-492:46_23	AAUUUUGCUGUGUGGCUUAGGCU	3P	0.999903
TCONS_00469313:420-492	agggggagcacaaaguugcaaaguagaacuugucccaggaaggugAAUUUUGCUGUGUGGCUUAGGCUCcccu	TCONS_00469313:420-492:46_24	AAUUUUGCUGUGUGGCUUAGGCUC	3P	0.996684
TCONS_00469313:420-492	agggggagcacaaaguugcaaaguagaacuugucccaggaaggugaAUUUUGCUGUGUGGCUUAGGcuccccu	TCONS_00469313:420-492:47_20	AUUUUGCUGUGUGGCUUAGG	3P	0.998968
TCONS_00469313:420-492	agggggagcacaaaguugcaaaguagaacuugucccaggaaggugaAUUUUGCUGUGUGGCUUAGGCuccccu	TCONS_00469313:420-492:47_21	AUUUUGCUGUGUGGCUUAGGC	3P	0.999456
TCONS_00469313:420-492	agggggagcacaaaguugcaaaguagaacuugucccaggaaggugaAUUUUGCUGUGUGGCUUAGGCUccccu	TCONS_00469313:420-492:47_22	AUUUUGCUGUGUGGCUUAGGCU	3P	0.99958
TCONS_00469313:420-492	agggggagcacaaaguugcaaaguagaacuugucccaggaaggugaaUUUUGCUGUGUGGCUUAGGCuccccu	TCONS_00469313:420-492:48_20	UUUUGCUGUGUGGCUUAGGC	3P	0.997272
TCONS_00469313:420-492	agggggagcacaaaguugcaaaguagaacuugucccaggaaggugaaUUUUGCUGUGUGGCUUAGGCUccccu	TCONS_00469313:420-492:48_21	UUUUGCUGUGUGGCUUAGGCU	3P	0.998158
TCONS_00060165:669-764	gagcauauugaAUUUGGAGUGCCCCUGGACAuccagaugaggguauccagcaggcacuuggaauaugagucuguagcucaagaaugggaaaauuuu	TCONS_00060165:669-764:12_20	AUUUGGAGUGCCCCUGGACA	5P	0.998452
TCONS_00060165:669-764	gagcauauugaAUUUGGAGUGCCCCUGGACAUccagaugaggguauccagcaggcacuuggaauaugagucuguagcucaagaaugggaaaauuuu	TCONS_00060165:669-764:12_21	AUUUGGAGUGCCCCUGGACAU	5P	0.997628
TCONS_00060165:669-764	gagcauauugaAUUUGGAGUGCCCCUGGACAUCcagaugaggguauccagcaggcacuuggaauaugagucuguagcucaagaaugggaaaauuuu	TCONS_00060165:669-764:12_22	AUUUGGAGUGCCCCUGGACAUC	5P	0.991942
TCONS_00060165:669-764	gagcauauugaauuuggagugccccuggacauccagaugagggUAUCCAGCAGGCACUUGGAAUAUGagucuguagcucaagaaugggaaaauuuu	TCONS_00060165:669-764:44_24	UAUCCAGCAGGCACUUGGAAUAUG	3P	0.997046
TCONS_00060165:669-764	gagcauauugaauuuggagugccccuggacauccagaugaggguAUCCAGCAGGCACUUGGAAUAUGagucuguagcucaagaaugggaaaauuuu	TCONS_00060165:669-764:45_23	AUCCAGCAGGCACUUGGAAUAUG	3P	0.997535
TCONS_00060165:669-764	gagcauauugaauuuggagugccccuggacauccagaugaggguaUCCAGCAGGCACUUGGAAUAUgagucuguagcucaagaaugggaaaauuuu	TCONS_00060165:669-764:46_21	UCCAGCAGGCACUUGGAAUAU	3P	0.994997
TCONS_00060165:669-764	gagcauauugaauuuggagugccccuggacauccagaugaggguaUCCAGCAGGCACUUGGAAUAUGagucuguagcucaagaaugggaaaauuuu	TCONS_00060165:669-764:46_22	UCCAGCAGGCACUUGGAAUAUG	3P	0.997572
TCONS_00058275:343-448	caugcucuucucucugcuuugaaUCAUAUCUGAGACAAUCUUAuugagccaauccugcuuuuaagaucccugcucagauguuaucagagugagcucuguaugaaau	TCONS_00058275:343-448:24_20	UCAUAUCUGAGACAAUCUUA	5P	0.991755
TCONS_00058275:343-448	caugcucuucucucugcuuugaaUCAUAUCUGAGACAAUCUUAUugagccaauccugcuuuuaagaucccugcucagauguuaucagagugagcucuguaugaaau	TCONS_00058275:343-448:24_21	UCAUAUCUGAGACAAUCUUAU	5P	0.993189
TCONS_00058275:343-448	caugcucuucucucugcuuugaaUCAUAUCUGAGACAAUCUUAUUgagccaauccugcuuuuaagaucccugcucagauguuaucagagugagcucuguaugaaau	TCONS_00058275:343-448:24_22	UCAUAUCUGAGACAAUCUUAUU	5P	0.991526
TCONS_00058275:343-448	caugcucuucucucugcuuugaauCAUAUCUGAGACAAUCUUAUugagccaauccugcuuuuaagaucccugcucagauguuaucagagugagcucuguaugaaau	TCONS_00058275:343-448:25_20	CAUAUCUGAGACAAUCUUAU	5P	0.994402
TCONS_00058275:343-448	caugcucuucucucugcuuugaauCAUAUCUGAGACAAUCUUAUUgagccaauccugcuuuuaagaucccugcucagauguuaucagagugagcucuguaugaaau	TCONS_00058275:343-448:25_21	CAUAUCUGAGACAAUCUUAUU	5P	0.994201
TCONS_00058275:343-448	caugcucuucucucugcuuugaaucauaucugagacaaucuuauugagccaauccugcuuUUAAGAUCCCUGCUCAGAUGUUAUcagagugagcucuguaugaaau	TCONS_00058275:343-448:61_24	UUAAGAUCCCUGCUCAGAUGUUAU	3P	0.994392
TCONS_00058275:343-448	caugcucuucucucugcuuugaaucauaucugagacaaucuuauugagccaauccugcuuuUAAGAUCCCUGCUCAGAUGUUAucagagugagcucuguaugaaau	TCONS_00058275:343-448:62_22	UAAGAUCCCUGCUCAGAUGUUA	3P	0.994468
TCONS_00058275:343-448	caugcucuucucucugcuuugaaucauaucugagacaaucuuauugagccaauccugcuuuUAAGAUCCCUGCUCAGAUGUUAUcagagugagcucuguaugaaau	TCONS_00058275:343-448:62_23	UAAGAUCCCUGCUCAGAUGUUAU	3P	0.99961
TCONS_00058275:343-448	caugcucuucucucugcuuugaaucauaucugagacaaucuuauugagccaauccugcuuuUAAGAUCCCUGCUCAGAUGUUAUCagagugagcucuguaugaaau	TCONS_00058275:343-448:62_24	UAAGAUCCCUGCUCAGAUGUUAUC	3P	0.997099
TCONS_00058275:343-448	caugcucuucucucugcuuugaaucauaucugagacaaucuuauugagccaauccugcuuuuAAGAUCCCUGCUCAGAUGUUAUcagagugagcucuguaugaaau	TCONS_00058275:343-448:63_22	AAGAUCCCUGCUCAGAUGUUAU	3P	0.99744
TCONS_00058275:343-448	caugcucuucucucugcuuugaaucauaucugagacaaucuuauugagccaauccugcuuuuAAGAUCCCUGCUCAGAUGUUAUCagagugagcucuguaugaaau	TCONS_00058275:343-448:63_23	AAGAUCCCUGCUCAGAUGUUAUC	3P	0.993143
TCONS_00058275:351-435	ucucucugcuuugaaUCAUAUCUGAGACAAUCUUAuugagccaauccugcuuuuaagaucccugcucagauguuaucagagugag	TCONS_00058275:351-435:16_20	UCAUAUCUGAGACAAUCUUA	5P	0.990291
TCONS_00058275:351-435	ucucucugcuuugaaucauaucugagacaaucuuauugagccaauccugcuuuUAAGAUCCCUGCUCAGAUGUUaucagagugag	TCONS_00058275:351-435:54_21	UAAGAUCCCUGCUCAGAUGUU	3P	0.998663
TCONS_00058275:351-435	ucucucugcuuugaaucauaucugagacaaucuuauugagccaauccugcuuuUAAGAUCCCUGCUCAGAUGUUAucagagugag	TCONS_00058275:351-435:54_22	UAAGAUCCCUGCUCAGAUGUUA	3P	0.997261
TCONS_00058275:351-435	ucucucugcuuugaaucauaucugagacaaucuuauugagccaauccugcuuuuAAGAUCCCUGCUCAGAUGUUaucagagugag	TCONS_00058275:351-435:55_20	AAGAUCCCUGCUCAGAUGUU	3P	0.995821
TCONS_00058275:351-435	ucucucugcuuugaaucauaucugagacaaucuuauugagccaauccugcuuuuAAGAUCCCUGCUCAGAUGUUAucagagugag	TCONS_00058275:351-435:55_21	AAGAUCCCUGCUCAGAUGUUA	3P	0.995213
TCONS_00058275:351-435	ucucucugcuuugaaucauaucugagacaaucuuauugagccaauccugcuuuuAAGAUCCCUGCUCAGAUGUUAUcagagugag	TCONS_00058275:351-435:55_22	AAGAUCCCUGCUCAGAUGUUAU	3P	0.992791
TCONS_00322690:145-242	uaggaggcauucuauucccauagcaacagugauagaagcaggcaaaacuuggucucCUUCAACUGGGCUUUGUGAGaagugugucucuuggcuucuug	TCONS_00322690:145-242:57_20	CUUCAACUGGGCUUUGUGAG	3P	0.994236
TCONS_00322690:145-242	uaggaggcauucuauucccauagcaacagugauagaagcaggcaaaacuuggucuccUUCAACUGGGCUUUGUGAGAagugugucucuuggcuucuug	TCONS_00322690:145-242:58_20	UUCAACUGGGCUUUGUGAGA	3P	0.990749
TCONS_00272085:318-414	aacaccugcagaauugcccuagugaucccguggccccaucuggauguggaccagccCGAGCCACGUGCACGGGUGUuuuaguaucugcagggagaca	TCONS_00272085:318-414:57_20	CGAGCCACGUGCACGGGUGU	3P	0.997344
TCONS_00272085:318-414	aacaccugcagaauugcccuagugaucccguggccccaucuggauguggaccagccCGAGCCACGUGCACGGGUGUUuuaguaucugcagggagaca	TCONS_00272085:318-414:57_21	CGAGCCACGUGCACGGGUGUU	3P	0.997886
TCONS_00272085:318-414	aacaccugcagaauugcccuagugaucccguggccccaucuggauguggaccagcccGAGCCACGUGCACGGGUGUUuuaguaucugcagggagaca	TCONS_00272085:318-414:58_20	GAGCCACGUGCACGGGUGUU	3P	0.998761
TCONS_00424880:138-207	gggGCUCAGUUCAUCUUUCUGCCUAUggcuacaguauuaggcccuagccaaggaaugggcugccuccaca	TCONS_00424880:138-207:4_23	GCUCAGUUCAUCUUUCUGCCUAU	5P	0.997437
TCONS_00424880:138-207	gggGCUCAGUUCAUCUUUCUGCCUAUGgcuacaguauuaggcccuagccaaggaaugggcugccuccaca	TCONS_00424880:138-207:4_24	GCUCAGUUCAUCUUUCUGCCUAUG	5P	0.998986
TCONS_00424880:138-207	ggggCUCAGUUCAUCUUUCUGCCUAuggcuacaguauuaggcccuagccaaggaaugggcugccuccaca	TCONS_00424880:138-207:5_21	CUCAGUUCAUCUUUCUGCCUA	5P	0.993663
TCONS_00424880:138-207	ggggCUCAGUUCAUCUUUCUGCCUAUggcuacaguauuaggcccuagccaaggaaugggcugccuccaca	TCONS_00424880:138-207:5_22	CUCAGUUCAUCUUUCUGCCUAU	5P	0.998343
TCONS_00424880:138-207	ggggCUCAGUUCAUCUUUCUGCCUAUGgcuacaguauuaggcccuagccaaggaaugggcugccuccaca	TCONS_00424880:138-207:5_23	CUCAGUUCAUCUUUCUGCCUAUG	5P	0.99953
TCONS_00424880:138-207	ggggCUCAGUUCAUCUUUCUGCCUAUGGcuacaguauuaggcccuagccaaggaaugggcugccuccaca	TCONS_00424880:138-207:5_24	CUCAGUUCAUCUUUCUGCCUAUGG	5P	0.999449
TCONS_00424880:138-207	ggggcUCAGUUCAUCUUUCUGCCUAUggcuacaguauuaggcccuagccaaggaaugggcugccuccaca	TCONS_00424880:138-207:6_21	UCAGUUCAUCUUUCUGCCUAU	5P	0.997006
TCONS_00424880:138-207	ggggcUCAGUUCAUCUUUCUGCCUAUGgcuacaguauuaggcccuagccaaggaaugggcugccuccaca	TCONS_00424880:138-207:6_22	UCAGUUCAUCUUUCUGCCUAUG	5P	0.999258
TCONS_00424880:138-207	ggggcUCAGUUCAUCUUUCUGCCUAUGGcuacaguauuaggcccuagccaaggaaugggcugccuccaca	TCONS_00424880:138-207:6_23	UCAGUUCAUCUUUCUGCCUAUGG	5P	0.999345
TCONS_00424880:138-207	ggggcUCAGUUCAUCUUUCUGCCUAUGGCuacaguauuaggcccuagccaaggaaugggcugccuccaca	TCONS_00424880:138-207:6_24	UCAGUUCAUCUUUCUGCCUAUGGC	5P	0.997766
TCONS_00424880:138-207	ggggcuCAGUUCAUCUUUCUGCCUAUggcuacaguauuaggcccuagccaaggaaugggcugccuccaca	TCONS_00424880:138-207:7_20	CAGUUCAUCUUUCUGCCUAU	5P	0.998597
TCONS_00424880:138-207	ggggcuCAGUUCAUCUUUCUGCCUAUGgcuacaguauuaggcccuagccaaggaaugggcugccuccaca	TCONS_00424880:138-207:7_21	CAGUUCAUCUUUCUGCCUAUG	5P	0.999816
TCONS_00424880:138-207	ggggcuCAGUUCAUCUUUCUGCCUAUGGcuacaguauuaggcccuagccaaggaaugggcugccuccaca	TCONS_00424880:138-207:7_22	CAGUUCAUCUUUCUGCCUAUGG	5P	0.999917
TCONS_00424880:138-207	ggggcuCAGUUCAUCUUUCUGCCUAUGGCuacaguauuaggcccuagccaaggaaugggcugccuccaca	TCONS_00424880:138-207:7_23	CAGUUCAUCUUUCUGCCUAUGGC	5P	0.999774
TCONS_00424880:138-207	ggggcucAGUUCAUCUUUCUGCCUAUGgcuacaguauuaggcccuagccaaggaaugggcugccuccaca	TCONS_00424880:138-207:8_20	AGUUCAUCUUUCUGCCUAUG	5P	0.998783
TCONS_00424880:138-207	ggggcucAGUUCAUCUUUCUGCCUAUGGcuacaguauuaggcccuagccaaggaaugggcugccuccaca	TCONS_00424880:138-207:8_21	AGUUCAUCUUUCUGCCUAUGG	5P	0.999506
TCONS_00424880:138-207	ggggcucAGUUCAUCUUUCUGCCUAUGGCuacaguauuaggcccuagccaaggaaugggcugccuccaca	TCONS_00424880:138-207:8_22	AGUUCAUCUUUCUGCCUAUGGC	5P	0.998977
TCONS_00424880:138-207	ggggcucaguucaucuuucugccuauggcuacaguauuagGCCCUAGCCAAGGAAUGGGCUgccuccaca	TCONS_00424880:138-207:41_21	GCCCUAGCCAAGGAAUGGGCU	3P	0.992306
TCONS_00424880:138-207	ggggcucaguucaucuuucugccuauggcuacaguauuagGCCCUAGCCAAGGAAUGGGCUGccuccaca	TCONS_00424880:138-207:41_22	GCCCUAGCCAAGGAAUGGGCUG	3P	0.999359
TCONS_00424880:138-207	ggggcucaguucaucuuucugccuauggcuacaguauuagGCCCUAGCCAAGGAAUGGGCUGCcuccaca	TCONS_00424880:138-207:41_23	GCCCUAGCCAAGGAAUGGGCUGC	3P	0.999356
TCONS_00424880:138-207	ggggcucaguucaucuuucugccuauggcuacaguauuagGCCCUAGCCAAGGAAUGGGCUGCCuccaca	TCONS_00424880:138-207:41_24	GCCCUAGCCAAGGAAUGGGCUGCC	3P	0.997332
TCONS_00424880:138-207	ggggcucaguucaucuuucugccuauggcuacaguauuaggCCCUAGCCAAGGAAUGGGCUgccuccaca	TCONS_00424880:138-207:42_20	CCCUAGCCAAGGAAUGGGCU	3P	0.998509
TCONS_00424880:138-207	ggggcucaguucaucuuucugccuauggcuacaguauuaggCCCUAGCCAAGGAAUGGGCUGccuccaca	TCONS_00424880:138-207:42_21	CCCUAGCCAAGGAAUGGGCUG	3P	0.999912
TCONS_00424880:138-207	ggggcucaguucaucuuucugccuauggcuacaguauuaggCCCUAGCCAAGGAAUGGGCUGCcuccaca	TCONS_00424880:138-207:42_22	CCCUAGCCAAGGAAUGGGCUGC	3P	0.99994
TCONS_00424880:138-207	ggggcucaguucaucuuucugccuauggcuacaguauuaggCCCUAGCCAAGGAAUGGGCUGCCuccaca	TCONS_00424880:138-207:42_23	CCCUAGCCAAGGAAUGGGCUGCC	3P	0.999813
TCONS_00424880:138-207	ggggcucaguucaucuuucugccuauggcuacaguauuaggCCCUAGCCAAGGAAUGGGCUGCCUccaca	TCONS_00424880:138-207:42_24	CCCUAGCCAAGGAAUGGGCUGCCU	3P	0.997617
TCONS_00424880:138-207	ggggcucaguucaucuuucugccuauggcuacaguauuaggcCCUAGCCAAGGAAUGGGCUGccuccaca	TCONS_00424880:138-207:43_20	CCUAGCCAAGGAAUGGGCUG	3P	0.999889
TCONS_00424880:138-207	ggggcucaguucaucuuucugccuauggcuacaguauuaggcCCUAGCCAAGGAAUGGGCUGCcuccaca	TCONS_00424880:138-207:43_21	CCUAGCCAAGGAAUGGGCUGC	3P	0.999972
TCONS_00424880:138-207	ggggcucaguucaucuuucugccuauggcuacaguauuaggcCCUAGCCAAGGAAUGGGCUGCCuccaca	TCONS_00424880:138-207:43_22	CCUAGCCAAGGAAUGGGCUGCC	3P	0.999954
TCONS_00424880:138-207	ggggcucaguucaucuuucugccuauggcuacaguauuaggcCCUAGCCAAGGAAUGGGCUGCCUccaca	TCONS_00424880:138-207:43_23	CCUAGCCAAGGAAUGGGCUGCCU	3P	0.999563
TCONS_00424880:138-207	ggggcucaguucaucuuucugccuauggcuacaguauuaggccCUAGCCAAGGAAUGGGCUGCcuccaca	TCONS_00424880:138-207:44_20	CUAGCCAAGGAAUGGGCUGC	3P	0.999939
TCONS_00424880:138-207	ggggcucaguucaucuuucugccuauggcuacaguauuaggccCUAGCCAAGGAAUGGGCUGCCuccaca	TCONS_00424880:138-207:44_21	CUAGCCAAGGAAUGGGCUGCC	3P	0.999936
TCONS_00424880:138-207	ggggcucaguucaucuuucugccuauggcuacaguauuaggccCUAGCCAAGGAAUGGGCUGCCUccaca	TCONS_00424880:138-207:44_22	CUAGCCAAGGAAUGGGCUGCCU	3P	0.999475
TCONS_00424880:138-207	ggggcucaguucaucuuucugccuauggcuacaguauuaggcccUAGCCAAGGAAUGGGCUGCCuccaca	TCONS_00424880:138-207:45_20	UAGCCAAGGAAUGGGCUGCC	3P	0.99993
TCONS_00424880:138-207	ggggcucaguucaucuuucugccuauggcuacaguauuaggcccUAGCCAAGGAAUGGGCUGCCUccaca	TCONS_00424880:138-207:45_21	UAGCCAAGGAAUGGGCUGCCU	3P	0.998903
TCONS_00334381:95-187	acuggagaaggaaugaguuauagaauauagugugcuuuccacugugaaucacagccUGGAGUUCACAGGUUAUCAUAacuuuccuuuuuucag	TCONS_00334381:95-187:57_21	UGGAGUUCACAGGUUAUCAUA	3P	0.996388
TCONS_00334381:95-187	acuggagaaggaaugaguuauagaauauagugugcuuuccacugugaaucacagccUGGAGUUCACAGGUUAUCAUAAcuuuccuuuuuucag	TCONS_00334381:95-187:57_22	UGGAGUUCACAGGUUAUCAUAA	3P	0.999313
TCONS_00334381:95-187	acuggagaaggaaugaguuauagaauauagugugcuuuccacugugaaucacagccUGGAGUUCACAGGUUAUCAUAACuuuccuuuuuucag	TCONS_00334381:95-187:57_23	UGGAGUUCACAGGUUAUCAUAAC	3P	0.992543
TCONS_00334381:95-187	acuggagaaggaaugaguuauagaauauagugugcuuuccacugugaaucacagccuGGAGUUCACAGGUUAUCAUAAcuuuccuuuuuucag	TCONS_00334381:95-187:58_21	GGAGUUCACAGGUUAUCAUAA	3P	0.997654
TCONS_00334381:95-187	acuggagaaggaaugaguuauagaauauagugugcuuuccacugugaaucacagccuGGAGUUCACAGGUUAUCAUAACuuuccuuuuuucag	TCONS_00334381:95-187:58_22	GGAGUUCACAGGUUAUCAUAAC	3P	0.99115
TCONS_00334381:95-187	acuggagaaggaaugaguuauagaauauagugugcuuuccacugugaaucacagccuGGAGUUCACAGGUUAUCAUAACUuuccuuuuuucag	TCONS_00334381:95-187:58_23	GGAGUUCACAGGUUAUCAUAACU	3P	0.995919
TCONS_00334381:95-187	acuggagaaggaaugaguuauagaauauagugugcuuuccacugugaaucacagccugGAGUUCACAGGUUAUCAUAACUuuccuuuuuucag	TCONS_00334381:95-187:59_22	GAGUUCACAGGUUAUCAUAACU	3P	0.991987
TCONS_00543579:42-120	agucacaGUCCUCACCCUAAGCAAUGCGgcccgcaccucccuguucagccccacuugcuggugguggaugugagcgucu	TCONS_00543579:42-120:8_21	GUCCUCACCCUAAGCAAUGCG	5P	0.997096
TCONS_00543579:42-120	agucacaGUCCUCACCCUAAGCAAUGCGGcccgcaccucccuguucagccccacuugcuggugguggaugugagcgucu	TCONS_00543579:42-120:8_22	GUCCUCACCCUAAGCAAUGCGG	5P	0.998558
TCONS_00543579:42-120	agucacaGUCCUCACCCUAAGCAAUGCGGCccgcaccucccuguucagccccacuugcuggugguggaugugagcgucu	TCONS_00543579:42-120:8_23	GUCCUCACCCUAAGCAAUGCGGC	5P	0.994218
TCONS_00543579:42-120	agucacagUCCUCACCCUAAGCAAUGCGgcccgcaccucccuguucagccccacuugcuggugguggaugugagcgucu	TCONS_00543579:42-120:9_20	UCCUCACCCUAAGCAAUGCG	5P	0.999308
TCONS_00543579:42-120	agucacagUCCUCACCCUAAGCAAUGCGGcccgcaccucccuguucagccccacuugcuggugguggaugugagcgucu	TCONS_00543579:42-120:9_21	UCCUCACCCUAAGCAAUGCGG	5P	0.999729
TCONS_00543579:42-120	agucacagUCCUCACCCUAAGCAAUGCGGCccgcaccucccuguucagccccacuugcuggugguggaugugagcgucu	TCONS_00543579:42-120:9_22	UCCUCACCCUAAGCAAUGCGGC	5P	0.999279
TCONS_00543579:42-120	agucacagUCCUCACCCUAAGCAAUGCGGCCcgcaccucccuguucagccccacuugcuggugguggaugugagcgucu	TCONS_00543579:42-120:9_23	UCCUCACCCUAAGCAAUGCGGCC	5P	0.998743
TCONS_00543579:42-120	agucacaguCCUCACCCUAAGCAAUGCGGcccgcaccucccuguucagccccacuugcuggugguggaugugagcgucu	TCONS_00543579:42-120:10_20	CCUCACCCUAAGCAAUGCGG	5P	0.99992
TCONS_00543579:42-120	agucacaguCCUCACCCUAAGCAAUGCGGCccgcaccucccuguucagccccacuugcuggugguggaugugagcgucu	TCONS_00543579:42-120:10_21	CCUCACCCUAAGCAAUGCGGC	5P	0.99989
TCONS_00543579:42-120	agucacaguCCUCACCCUAAGCAAUGCGGCCcgcaccucccuguucagccccacuugcuggugguggaugugagcgucu	TCONS_00543579:42-120:10_22	CCUCACCCUAAGCAAUGCGGCC	5P	0.999895
TCONS_00543579:42-120	agucacagucCUCACCCUAAGCAAUGCGGCccgcaccucccuguucagccccacuugcuggugguggaugugagcgucu	TCONS_00543579:42-120:11_20	CUCACCCUAAGCAAUGCGGC	5P	0.999888
TCONS_00543579:42-120	agucacagucCUCACCCUAAGCAAUGCGGCCcgcaccucccuguucagccccacuugcuggugguggaugugagcgucu	TCONS_00543579:42-120:11_21	CUCACCCUAAGCAAUGCGGCC	5P	0.999907
TCONS_00543579:42-120	agucacaguccUCACCCUAAGCAAUGCGGCCcgcaccucccuguucagccccacuugcuggugguggaugugagcgucu	TCONS_00543579:42-120:12_20	UCACCCUAAGCAAUGCGGCC	5P	0.996441
TCONS_00543579:42-120	agucacaguccucacccuaagcaaugcggcccgcaccucccuguuCAGCCCCACUUGCUGGUGGUGGAugugagcgucu	TCONS_00543579:42-120:46_23	CAGCCCCACUUGCUGGUGGUGGA	3P	0.994013
TCONS_00543579:42-120	agucacaguccucacccuaagcaaugcggcccgcaccucccuguucAGCCCCACUUGCUGGUGGUGGaugugagcgucu	TCONS_00543579:42-120:47_21	AGCCCCACUUGCUGGUGGUGG	3P	0.991167
TCONS_00543579:42-120	agucacaguccucacccuaagcaaugcggcccgcaccucccuguucAGCCCCACUUGCUGGUGGUGGAugugagcgucu	TCONS_00543579:42-120:47_22	AGCCCCACUUGCUGGUGGUGGA	3P	0.994549
TCONS_00543579:42-120	agucacaguccucacccuaagcaaugcggcccgcaccucccuguucaGCCCCACUUGCUGGUGGUGGAugugagcgucu	TCONS_00543579:42-120:48_21	GCCCCACUUGCUGGUGGUGGA	3P	0.991956
TCONS_00543579:42-120	agucacaguccucacccuaagcaaugcggcccgcaccucccuguucagCCCCACUUGCUGGUGGUGGAugugagcgucu	TCONS_00543579:42-120:49_20	CCCCACUUGCUGGUGGUGGA	3P	0.99023
TCONS_00385294:264-331	aaaUACAUCACAGCUGCUUUCAGAggguaugguaggaagaacccugauuuguagcagugguguaaaua	TCONS_00385294:264-331:4_21	UACAUCACAGCUGCUUUCAGA	5P	0.998195
TCONS_00385294:264-331	aaaUACAUCACAGCUGCUUUCAGAGgguaugguaggaagaacccugauuuguagcagugguguaaaua	TCONS_00385294:264-331:4_22	UACAUCACAGCUGCUUUCAGAG	5P	0.999243
TCONS_00385294:264-331	aaauACAUCACAGCUGCUUUCAGAggguaugguaggaagaacccugauuuguagcagugguguaaaua	TCONS_00385294:264-331:5_20	ACAUCACAGCUGCUUUCAGA	5P	0.999472
TCONS_00385294:264-331	aaauACAUCACAGCUGCUUUCAGAGgguaugguaggaagaacccugauuuguagcagugguguaaaua	TCONS_00385294:264-331:5_21	ACAUCACAGCUGCUUUCAGAG	5P	0.99981
TCONS_00385294:264-331	aaauaCAUCACAGCUGCUUUCAGAGgguaugguaggaagaacccugauuuguagcagugguguaaaua	TCONS_00385294:264-331:6_20	CAUCACAGCUGCUUUCAGAG	5P	0.999771
TCONS_00385294:264-331	aaauacaucacagcugcuuucagaggguaugguaggaagaacCCUGAUUUGUAGCAGUGGUGuaaaua	TCONS_00385294:264-331:43_20	CCUGAUUUGUAGCAGUGGUG	3P	0.999278
TCONS_00385294:264-331	aaauacaucacagcugcuuucagaggguaugguaggaagaacCCUGAUUUGUAGCAGUGGUGUaaaua	TCONS_00385294:264-331:43_21	CCUGAUUUGUAGCAGUGGUGU	3P	0.999892
TCONS_00385294:264-331	aaauacaucacagcugcuuucagaggguaugguaggaagaacCCUGAUUUGUAGCAGUGGUGUAaaua	TCONS_00385294:264-331:43_22	CCUGAUUUGUAGCAGUGGUGUA	3P	0.999811
TCONS_00385294:264-331	aaauacaucacagcugcuuucagaggguaugguaggaagaacCCUGAUUUGUAGCAGUGGUGUAAaua	TCONS_00385294:264-331:43_23	CCUGAUUUGUAGCAGUGGUGUAA	3P	0.999632
TCONS_00385294:264-331	aaauacaucacagcugcuuucagaggguaugguaggaagaacCCUGAUUUGUAGCAGUGGUGUAAAua	TCONS_00385294:264-331:43_24	CCUGAUUUGUAGCAGUGGUGUAAA	3P	0.992923
TCONS_00385294:264-331	aaauacaucacagcugcuuucagaggguaugguaggaagaaccCUGAUUUGUAGCAGUGGUGUaaaua	TCONS_00385294:264-331:44_20	CUGAUUUGUAGCAGUGGUGU	3P	0.999952
TCONS_00385294:264-331	aaauacaucacagcugcuuucagaggguaugguaggaagaaccCUGAUUUGUAGCAGUGGUGUAaaua	TCONS_00385294:264-331:44_21	CUGAUUUGUAGCAGUGGUGUA	3P	0.999919
TCONS_00385294:264-331	aaauacaucacagcugcuuucagaggguaugguaggaagaaccCUGAUUUGUAGCAGUGGUGUAAaua	TCONS_00385294:264-331:44_22	CUGAUUUGUAGCAGUGGUGUAA	3P	0.999877
TCONS_00385294:264-331	aaauacaucacagcugcuuucagaggguaugguaggaagaaccCUGAUUUGUAGCAGUGGUGUAAAua	TCONS_00385294:264-331:44_23	CUGAUUUGUAGCAGUGGUGUAAA	3P	0.997881
TCONS_00385294:264-331	aaauacaucacagcugcuuucagaggguaugguaggaagaacccUGAUUUGUAGCAGUGGUGUAaaua	TCONS_00385294:264-331:45_20	UGAUUUGUAGCAGUGGUGUA	3P	0.997423
TCONS_00385294:264-331	aaauacaucacagcugcuuucagaggguaugguaggaagaacccUGAUUUGUAGCAGUGGUGUAAaua	TCONS_00385294:264-331:45_21	UGAUUUGUAGCAGUGGUGUAA	3P	0.997633
TCONS_00548972:70-141	ucuuGCCUGGAGAAUCCCAGGGAUGGgggagccuggugggcugccgucuauggggucgcacagagucggaca	TCONS_00548972:70-141:5_22	GCCUGGAGAAUCCCAGGGAUGG	5P	0.99727
TCONS_00548972:70-141	ucuuGCCUGGAGAAUCCCAGGGAUGGGggagccuggugggcugccgucuauggggucgcacagagucggaca	TCONS_00548972:70-141:5_23	GCCUGGAGAAUCCCAGGGAUGGG	5P	0.99479
TCONS_00548972:70-141	ucuugCCUGGAGAAUCCCAGGGAUGggggagccuggugggcugccgucuauggggucgcacagagucggaca	TCONS_00548972:70-141:6_20	CCUGGAGAAUCCCAGGGAUG	5P	0.995712
TCONS_00548972:70-141	ucuugCCUGGAGAAUCCCAGGGAUGGgggagccuggugggcugccgucuauggggucgcacagagucggaca	TCONS_00548972:70-141:6_21	CCUGGAGAAUCCCAGGGAUGG	5P	0.999447
TCONS_00548972:70-141	ucuugCCUGGAGAAUCCCAGGGAUGGGggagccuggugggcugccgucuauggggucgcacagagucggaca	TCONS_00548972:70-141:6_22	CCUGGAGAAUCCCAGGGAUGGG	5P	0.999166
TCONS_00548972:70-141	ucuugCCUGGAGAAUCCCAGGGAUGGGGgagccuggugggcugccgucuauggggucgcacagagucggaca	TCONS_00548972:70-141:6_23	CCUGGAGAAUCCCAGGGAUGGGG	5P	0.997975
TCONS_00548972:70-141	ucuugcCUGGAGAAUCCCAGGGAUGGgggagccuggugggcugccgucuauggggucgcacagagucggaca	TCONS_00548972:70-141:7_20	CUGGAGAAUCCCAGGGAUGG	5P	0.99597
TCONS_00548972:70-141	ucuugcCUGGAGAAUCCCAGGGAUGGGggagccuggugggcugccgucuauggggucgcacagagucggaca	TCONS_00548972:70-141:7_21	CUGGAGAAUCCCAGGGAUGGG	5P	0.999396
TCONS_00548972:70-141	ucuugcCUGGAGAAUCCCAGGGAUGGGGgagccuggugggcugccgucuauggggucgcacagagucggaca	TCONS_00548972:70-141:7_22	CUGGAGAAUCCCAGGGAUGGGG	5P	0.999748
TCONS_00548972:70-141	ucuugcCUGGAGAAUCCCAGGGAUGGGGGagccuggugggcugccgucuauggggucgcacagagucggaca	TCONS_00548972:70-141:7_23	CUGGAGAAUCCCAGGGAUGGGGG	5P	0.998888
TCONS_00548972:70-141	ucuugccUGGAGAAUCCCAGGGAUGGGggagccuggugggcugccgucuauggggucgcacagagucggaca	TCONS_00548972:70-141:8_20	UGGAGAAUCCCAGGGAUGGG	5P	0.99707
TCONS_00548972:70-141	ucuugccUGGAGAAUCCCAGGGAUGGGGgagccuggugggcugccgucuauggggucgcacagagucggaca	TCONS_00548972:70-141:8_21	UGGAGAAUCCCAGGGAUGGGG	5P	0.99916
TCONS_00548972:70-141	ucuugccUGGAGAAUCCCAGGGAUGGGGGagccuggugggcugccgucuauggggucgcacagagucggaca	TCONS_00548972:70-141:8_22	UGGAGAAUCCCAGGGAUGGGGG	5P	0.998797
TCONS_00548972:70-141	ucuugccuggagaaucccagggaugggggagccuggugggCUGCCGUCUAUGGGGUCGCACAgagucggaca	TCONS_00548972:70-141:41_22	CUGCCGUCUAUGGGGUCGCACA	3P	0.992453
TCONS_00548972:70-141	ucuugccuggagaaucccagggaugggggagccuggugggCUGCCGUCUAUGGGGUCGCACAGagucggaca	TCONS_00548972:70-141:41_23	CUGCCGUCUAUGGGGUCGCACAG	3P	0.998492
TCONS_00548972:70-141	ucuugccuggagaaucccagggaugggggagccuggugggCUGCCGUCUAUGGGGUCGCACAGAgucggaca	TCONS_00548972:70-141:41_24	CUGCCGUCUAUGGGGUCGCACAGA	3P	0.997108
TCONS_00548972:70-141	ucuugccuggagaaucccagggaugggggagccuggugggcUGCCGUCUAUGGGGUCGCACAgagucggaca	TCONS_00548972:70-141:42_21	UGCCGUCUAUGGGGUCGCACA	3P	0.999238
TCONS_00548972:70-141	ucuugccuggagaaucccagggaugggggagccuggugggcUGCCGUCUAUGGGGUCGCACAGagucggaca	TCONS_00548972:70-141:42_22	UGCCGUCUAUGGGGUCGCACAG	3P	0.999816
TCONS_00548972:70-141	ucuugccuggagaaucccagggaugggggagccuggugggcUGCCGUCUAUGGGGUCGCACAGAgucggaca	TCONS_00548972:70-141:42_23	UGCCGUCUAUGGGGUCGCACAGA	3P	0.999701
TCONS_00548972:70-141	ucuugccuggagaaucccagggaugggggagccuggugggcUGCCGUCUAUGGGGUCGCACAGAGucggaca	TCONS_00548972:70-141:42_24	UGCCGUCUAUGGGGUCGCACAGAG	3P	0.999247
TCONS_00548972:70-141	ucuugccuggagaaucccagggaugggggagccuggugggcuGCCGUCUAUGGGGUCGCACAgagucggaca	TCONS_00548972:70-141:43_20	GCCGUCUAUGGGGUCGCACA	3P	0.999283
TCONS_00548972:70-141	ucuugccuggagaaucccagggaugggggagccuggugggcuGCCGUCUAUGGGGUCGCACAGagucggaca	TCONS_00548972:70-141:43_21	GCCGUCUAUGGGGUCGCACAG	3P	0.999773
TCONS_00548972:70-141	ucuugccuggagaaucccagggaugggggagccuggugggcuGCCGUCUAUGGGGUCGCACAGAgucggaca	TCONS_00548972:70-141:43_22	GCCGUCUAUGGGGUCGCACAGA	3P	0.999756
TCONS_00548972:70-141	ucuugccuggagaaucccagggaugggggagccuggugggcuGCCGUCUAUGGGGUCGCACAGAGucggaca	TCONS_00548972:70-141:43_23	GCCGUCUAUGGGGUCGCACAGAG	3P	0.999767
TCONS_00548972:70-141	ucuugccuggagaaucccagggaugggggagccuggugggcuGCCGUCUAUGGGGUCGCACAGAGUcggaca	TCONS_00548972:70-141:43_24	GCCGUCUAUGGGGUCGCACAGAGU	3P	0.998434
TCONS_00548972:70-141	ucuugccuggagaaucccagggaugggggagccuggugggcugCCGUCUAUGGGGUCGCACAGAGucggaca	TCONS_00548972:70-141:44_22	CCGUCUAUGGGGUCGCACAGAG	3P	0.996544
TCONS_00548972:70-141	ucuugccuggagaaucccagggaugggggagccuggugggcugCCGUCUAUGGGGUCGCACAGAGUcggaca	TCONS_00548972:70-141:44_23	CCGUCUAUGGGGUCGCACAGAGU	3P	0.997997
TCONS_00204643:312-402	aucagacucuacccaCCAAGCCAUGUCUAAGCUCUCAgaggggaucagaccucugauauuuagauucaguggggugaacacuucuagaguc	TCONS_00204643:312-402:16_22	CCAAGCCAUGUCUAAGCUCUCA	5P	0.996025
TCONS_00204643:312-402	aucagacucuacccaCCAAGCCAUGUCUAAGCUCUCAGaggggaucagaccucugauauuuagauucaguggggugaacacuucuagaguc	TCONS_00204643:312-402:16_23	CCAAGCCAUGUCUAAGCUCUCAG	5P	0.996799
TCONS_00204643:312-402	aucagacucuacccaCCAAGCCAUGUCUAAGCUCUCAGAggggaucagaccucugauauuuagauucaguggggugaacacuucuagaguc	TCONS_00204643:312-402:16_24	CCAAGCCAUGUCUAAGCUCUCAGA	5P	0.996006
TCONS_00204643:312-402	aucagacucuacccacCAAGCCAUGUCUAAGCUCUCAgaggggaucagaccucugauauuuagauucaguggggugaacacuucuagaguc	TCONS_00204643:312-402:17_21	CAAGCCAUGUCUAAGCUCUCA	5P	0.992551
TCONS_00204643:312-402	aucagacucuacccacCAAGCCAUGUCUAAGCUCUCAGaggggaucagaccucugauauuuagauucaguggggugaacacuucuagaguc	TCONS_00204643:312-402:17_22	CAAGCCAUGUCUAAGCUCUCAG	5P	0.998629
TCONS_00204643:312-402	aucagacucuacccacCAAGCCAUGUCUAAGCUCUCAGAggggaucagaccucugauauuuagauucaguggggugaacacuucuagaguc	TCONS_00204643:312-402:17_23	CAAGCCAUGUCUAAGCUCUCAGA	5P	0.998172
TCONS_00204643:312-402	aucagacucuacccacCAAGCCAUGUCUAAGCUCUCAGAGgggaucagaccucugauauuuagauucaguggggugaacacuucuagaguc	TCONS_00204643:312-402:17_24	CAAGCCAUGUCUAAGCUCUCAGAG	5P	0.991704
TCONS_00204643:312-402	aucagacucuacccaccaagccaugucuaagcucucagaggggaucagaccUCUGAUAUUUAGAUUCAGUGGGgugaacacuucuagaguc	TCONS_00204643:312-402:52_22	UCUGAUAUUUAGAUUCAGUGGG	3P	0.99814
TCONS_00204643:312-402	aucagacucuacccaccaagccaugucuaagcucucagaggggaucagaccUCUGAUAUUUAGAUUCAGUGGGGugaacacuucuagaguc	TCONS_00204643:312-402:52_23	UCUGAUAUUUAGAUUCAGUGGGG	3P	0.997942
TCONS_00204643:312-402	aucagacucuacccaccaagccaugucuaagcucucagaggggaucagaccUCUGAUAUUUAGAUUCAGUGGGGUgaacacuucuagaguc	TCONS_00204643:312-402:52_24	UCUGAUAUUUAGAUUCAGUGGGGU	3P	0.992335
TCONS_00204643:312-402	aucagacucuacccaccaagccaugucuaagcucucagaggggaucagaccuCUGAUAUUUAGAUUCAGUGGGgugaacacuucuagaguc	TCONS_00204643:312-402:53_21	CUGAUAUUUAGAUUCAGUGGG	3P	0.998681
TCONS_00204643:312-402	aucagacucuacccaccaagccaugucuaagcucucagaggggaucagaccuCUGAUAUUUAGAUUCAGUGGGGugaacacuucuagaguc	TCONS_00204643:312-402:53_22	CUGAUAUUUAGAUUCAGUGGGG	3P	0.999308
TCONS_00204643:312-402	aucagacucuacccaccaagccaugucuaagcucucagaggggaucagaccuCUGAUAUUUAGAUUCAGUGGGGUgaacacuucuagaguc	TCONS_00204643:312-402:53_23	CUGAUAUUUAGAUUCAGUGGGGU	3P	0.998508
TCONS_00204643:312-402	aucagacucuacccaccaagccaugucuaagcucucagaggggaucagaccucUGAUAUUUAGAUUCAGUGGGgugaacacuucuagaguc	TCONS_00204643:312-402:54_20	UGAUAUUUAGAUUCAGUGGG	3P	0.99438
TCONS_00204643:312-402	aucagacucuacccaccaagccaugucuaagcucucagaggggaucagaccucUGAUAUUUAGAUUCAGUGGGGugaacacuucuagaguc	TCONS_00204643:312-402:54_21	UGAUAUUUAGAUUCAGUGGGG	3P	0.997928
TCONS_00204643:312-402	aucagacucuacccaccaagccaugucuaagcucucagaggggaucagaccucUGAUAUUUAGAUUCAGUGGGGUgaacacuucuagaguc	TCONS_00204643:312-402:54_22	UGAUAUUUAGAUUCAGUGGGGU	3P	0.996886
TCONS_00563528:207-301	cuagccagcuaguaguucuGCCUGACGGAGAAGAGUUUUAgguacauacuuucuaaacuuaggguucugcccucuaccagucugaaguauucagc	TCONS_00563528:207-301:20_21	GCCUGACGGAGAAGAGUUUUA	5P	0.995588
TCONS_00563528:207-301	cuagccagcuaguaguucuGCCUGACGGAGAAGAGUUUUAGguacauacuuucuaaacuuaggguucugcccucuaccagucugaaguauucagc	TCONS_00563528:207-301:20_22	GCCUGACGGAGAAGAGUUUUAG	5P	0.998891
TCONS_00563528:207-301	cuagccagcuaguaguucuGCCUGACGGAGAAGAGUUUUAGGuacauacuuucuaaacuuaggguucugcccucuaccagucugaaguauucagc	TCONS_00563528:207-301:20_23	GCCUGACGGAGAAGAGUUUUAGG	5P	0.995398
TCONS_00563528:207-301	cuagccagcuaguaguucugCCUGACGGAGAAGAGUUUUAgguacauacuuucuaaacuuaggguucugcccucuaccagucugaaguauucagc	TCONS_00563528:207-301:21_20	CCUGACGGAGAAGAGUUUUA	5P	0.997783
TCONS_00563528:207-301	cuagccagcuaguaguucugCCUGACGGAGAAGAGUUUUAGguacauacuuucuaaacuuaggguucugcccucuaccagucugaaguauucagc	TCONS_00563528:207-301:21_21	CCUGACGGAGAAGAGUUUUAG	5P	0.999558
TCONS_00563528:207-301	cuagccagcuaguaguucugCCUGACGGAGAAGAGUUUUAGGuacauacuuucuaaacuuaggguucugcccucuaccagucugaaguauucagc	TCONS_00563528:207-301:21_22	CCUGACGGAGAAGAGUUUUAGG	5P	0.998354
TCONS_00563528:207-301	cuagccagcuaguaguucugcCUGACGGAGAAGAGUUUUAGguacauacuuucuaaacuuaggguucugcccucuaccagucugaaguauucagc	TCONS_00563528:207-301:22_20	CUGACGGAGAAGAGUUUUAG	5P	0.99982
TCONS_00563528:207-301	cuagccagcuaguaguucugcCUGACGGAGAAGAGUUUUAGGuacauacuuucuaaacuuaggguucugcccucuaccagucugaaguauucagc	TCONS_00563528:207-301:22_21	CUGACGGAGAAGAGUUUUAGG	5P	0.999234
TCONS_00563528:207-301	cuagccagcuaguaguucugccUGACGGAGAAGAGUUUUAGGuacauacuuucuaaacuuaggguucugcccucuaccagucugaaguauucagc	TCONS_00563528:207-301:23_20	UGACGGAGAAGAGUUUUAGG	5P	0.99797
TCONS_00563528:207-301	cuagccagcuaguaguucugccugacggagaagaguuuuagguacauacuuucuaaaCUUAGGGUUCUGCCCUCUACCAGucugaaguauucagc	TCONS_00563528:207-301:58_23	CUUAGGGUUCUGCCCUCUACCAG	3P	0.99733
TCONS_00563528:207-301	cuagccagcuaguaguucugccugacggagaagaguuuuagguacauacuuucuaaaCUUAGGGUUCUGCCCUCUACCAGUcugaaguauucagc	TCONS_00563528:207-301:58_24	CUUAGGGUUCUGCCCUCUACCAGU	3P	0.997388
TCONS_00563528:207-301	cuagccagcuaguaguucugccugacggagaagaguuuuagguacauacuuucuaaacUUAGGGUUCUGCCCUCUACCAGucugaaguauucagc	TCONS_00563528:207-301:59_22	UUAGGGUUCUGCCCUCUACCAG	3P	0.998765
TCONS_00563528:207-301	cuagccagcuaguaguucugccugacggagaagaguuuuagguacauacuuucuaaacUUAGGGUUCUGCCCUCUACCAGUcugaaguauucagc	TCONS_00563528:207-301:59_23	UUAGGGUUCUGCCCUCUACCAGU	3P	0.999426
TCONS_00563528:207-301	cuagccagcuaguaguucugccugacggagaagaguuuuagguacauacuuucuaaacUUAGGGUUCUGCCCUCUACCAGUCugaaguauucagc	TCONS_00563528:207-301:59_24	UUAGGGUUCUGCCCUCUACCAGUC	3P	0.99821
TCONS_00563528:207-301	cuagccagcuaguaguucugccugacggagaagaguuuuagguacauacuuucuaaacuUAGGGUUCUGCCCUCUACCAGucugaaguauucagc	TCONS_00563528:207-301:60_21	UAGGGUUCUGCCCUCUACCAG	3P	0.99662
TCONS_00563528:207-301	cuagccagcuaguaguucugccugacggagaagaguuuuagguacauacuuucuaaacuUAGGGUUCUGCCCUCUACCAGUcugaaguauucagc	TCONS_00563528:207-301:60_22	UAGGGUUCUGCCCUCUACCAGU	3P	0.999137
TCONS_00563528:207-301	cuagccagcuaguaguucugccugacggagaagaguuuuagguacauacuuucuaaacuUAGGGUUCUGCCCUCUACCAGUCugaaguauucagc	TCONS_00563528:207-301:60_23	UAGGGUUCUGCCCUCUACCAGUC	3P	0.998914
TCONS_00563528:207-301	cuagccagcuaguaguucugccugacggagaagaguuuuagguacauacuuucuaaacuUAGGGUUCUGCCCUCUACCAGUCUgaaguauucagc	TCONS_00563528:207-301:60_24	UAGGGUUCUGCCCUCUACCAGUCU	3P	0.994047
TCONS_00563528:207-301	cuagccagcuaguaguucugccugacggagaagaguuuuagguacauacuuucuaaacuuAGGGUUCUGCCCUCUACCAGUcugaaguauucagc	TCONS_00563528:207-301:61_21	AGGGUUCUGCCCUCUACCAGU	3P	0.992837
TCONS_00563528:207-301	cuagccagcuaguaguucugccugacggagaagaguuuuagguacauacuuucuaaacuuAGGGUUCUGCCCUCUACCAGUCugaaguauucagc	TCONS_00563528:207-301:61_22	AGGGUUCUGCCCUCUACCAGUC	3P	0.995291
TCONS_00563528:207-301	cuagccagcuaguaguucugccugacggagaagaguuuuagguacauacuuucuaaacuuAGGGUUCUGCCCUCUACCAGUCUgaaguauucagc	TCONS_00563528:207-301:61_23	AGGGUUCUGCCCUCUACCAGUCU	3P	0.992171
TCONS_00271869:136-240	gcaacuaaaaaacaacaauagauuuuuaauugcccacugagcuuauuugggaaaaauacCUCUGGGCCAUAAUUUCUGUUgauaaaucaucguugucaucauccc	TCONS_00271869:136-240:60_21	CUCUGGGCCAUAAUUUCUGUU	3P	0.997739
TCONS_00523886:91-156	acAUGAGUCUGAGCGAACUCCGGGagaugcugauggacagggaggccuggcgugcugcgauucaug	TCONS_00523886:91-156:3_22	AUGAGUCUGAGCGAACUCCGGG	5P	0.993526
TCONS_00523886:91-156	acAUGAGUCUGAGCGAACUCCGGGAgaugcugauggacagggaggccuggcgugcugcgauucaug	TCONS_00523886:91-156:3_23	AUGAGUCUGAGCGAACUCCGGGA	5P	0.997882
TCONS_00523886:91-156	acAUGAGUCUGAGCGAACUCCGGGAGaugcugauggacagggaggccuggcgugcugcgauucaug	TCONS_00523886:91-156:3_24	AUGAGUCUGAGCGAACUCCGGGAG	5P	0.993016
TCONS_00523886:91-156	acaUGAGUCUGAGCGAACUCCGGGagaugcugauggacagggaggccuggcgugcugcgauucaug	TCONS_00523886:91-156:4_21	UGAGUCUGAGCGAACUCCGGG	5P	0.996791
TCONS_00523886:91-156	acaUGAGUCUGAGCGAACUCCGGGAgaugcugauggacagggaggccuggcgugcugcgauucaug	TCONS_00523886:91-156:4_22	UGAGUCUGAGCGAACUCCGGGA	5P	0.999428
TCONS_00523886:91-156	acaUGAGUCUGAGCGAACUCCGGGAGaugcugauggacagggaggccuggcgugcugcgauucaug	TCONS_00523886:91-156:4_23	UGAGUCUGAGCGAACUCCGGGAG	5P	0.998964
TCONS_00523886:91-156	acaUGAGUCUGAGCGAACUCCGGGAGAugcugauggacagggaggccuggcgugcugcgauucaug	TCONS_00523886:91-156:4_24	UGAGUCUGAGCGAACUCCGGGAGA	5P	0.998778
TCONS_00523886:91-156	acauGAGUCUGAGCGAACUCCGGGAgaugcugauggacagggaggccuggcgugcugcgauucaug	TCONS_00523886:91-156:5_21	GAGUCUGAGCGAACUCCGGGA	5P	0.997885
TCONS_00523886:91-156	acauGAGUCUGAGCGAACUCCGGGAGaugcugauggacagggaggccuggcgugcugcgauucaug	TCONS_00523886:91-156:5_22	GAGUCUGAGCGAACUCCGGGAG	5P	0.998572
TCONS_00523886:91-156	acauGAGUCUGAGCGAACUCCGGGAGAugcugauggacagggaggccuggcgugcugcgauucaug	TCONS_00523886:91-156:5_23	GAGUCUGAGCGAACUCCGGGAGA	5P	0.999376
TCONS_00523886:91-156	acaugAGUCUGAGCGAACUCCGGGAGaugcugauggacagggaggccuggcgugcugcgauucaug	TCONS_00523886:91-156:6_21	AGUCUGAGCGAACUCCGGGAG	5P	0.992516
TCONS_00523886:91-156	acaugAGUCUGAGCGAACUCCGGGAGAugcugauggacagggaggccuggcgugcugcgauucaug	TCONS_00523886:91-156:6_22	AGUCUGAGCGAACUCCGGGAGA	5P	0.998262
TCONS_00523886:91-156	acaugaGUCUGAGCGAACUCCGGGAGAugcugauggacagggaggccuggcgugcugcgauucaug	TCONS_00523886:91-156:7_21	GUCUGAGCGAACUCCGGGAGA	5P	0.995668
TCONS_00523886:91-156	acaugagucugagcgaacuccgggagaugcugauggacagGGAGGCCUGGCGUGCUGCGAUUCaug	TCONS_00523886:91-156:41_23	GGAGGCCUGGCGUGCUGCGAUUC	3P	0.991377
TCONS_00523886:91-156	acaugagucugagcgaacuccgggagaugcugauggacagGGAGGCCUGGCGUGCUGCGAUUCAug	TCONS_00523886:91-156:41_24	GGAGGCCUGGCGUGCUGCGAUUCA	3P	0.992165
TCONS_00523886:91-156	acaugagucugagcgaacuccgggagaugcugauggacaggGAGGCCUGGCGUGCUGCGAUUcaug	TCONS_00523886:91-156:42_21	GAGGCCUGGCGUGCUGCGAUU	3P	0.99721
TCONS_00523886:91-156	acaugagucugagcgaacuccgggagaugcugauggacaggGAGGCCUGGCGUGCUGCGAUUCaug	TCONS_00523886:91-156:42_22	GAGGCCUGGCGUGCUGCGAUUC	3P	0.999116
TCONS_00523886:91-156	acaugagucugagcgaacuccgggagaugcugauggacaggGAGGCCUGGCGUGCUGCGAUUCAug	TCONS_00523886:91-156:42_23	GAGGCCUGGCGUGCUGCGAUUCA	3P	0.998622
TCONS_00523886:91-156	acaugagucugagcgaacuccgggagaugcugauggacaggGAGGCCUGGCGUGCUGCGAUUCAUg	TCONS_00523886:91-156:42_24	GAGGCCUGGCGUGCUGCGAUUCAU	3P	0.996072
TCONS_00523886:91-156	acaugagucugagcgaacuccgggagaugcugauggacagggAGGCCUGGCGUGCUGCGAUUcaug	TCONS_00523886:91-156:43_20	AGGCCUGGCGUGCUGCGAUU	3P	0.999015
TCONS_00523886:91-156	acaugagucugagcgaacuccgggagaugcugauggacagggAGGCCUGGCGUGCUGCGAUUCaug	TCONS_00523886:91-156:43_21	AGGCCUGGCGUGCUGCGAUUC	3P	0.999784
TCONS_00523886:91-156	acaugagucugagcgaacuccgggagaugcugauggacagggAGGCCUGGCGUGCUGCGAUUCAug	TCONS_00523886:91-156:43_22	AGGCCUGGCGUGCUGCGAUUCA	3P	0.99937
TCONS_00523886:91-156	acaugagucugagcgaacuccgggagaugcugauggacagggAGGCCUGGCGUGCUGCGAUUCAUg	TCONS_00523886:91-156:43_23	AGGCCUGGCGUGCUGCGAUUCAU	3P	0.998973
TCONS_00523886:91-156	acaugagucugagcgaacuccgggagaugcugauggacagggaGGCCUGGCGUGCUGCGAUUCaug	TCONS_00523886:91-156:44_20	GGCCUGGCGUGCUGCGAUUC	3P	0.999527
TCONS_00523886:91-156	acaugagucugagcgaacuccgggagaugcugauggacagggaGGCCUGGCGUGCUGCGAUUCAug	TCONS_00523886:91-156:44_21	GGCCUGGCGUGCUGCGAUUCA	3P	0.999067
TCONS_00523886:91-156	acaugagucugagcgaacuccgggagaugcugauggacagggaGGCCUGGCGUGCUGCGAUUCAUg	TCONS_00523886:91-156:44_22	GGCCUGGCGUGCUGCGAUUCAU	3P	0.998971
TCONS_00523886:91-156	acaugagucugagcgaacuccgggagaugcugauggacagggagGCCUGGCGUGCUGCGAUUCAug	TCONS_00523886:91-156:45_20	GCCUGGCGUGCUGCGAUUCA	3P	0.994784
TCONS_00523886:91-156	acaugagucugagcgaacuccgggagaugcugauggacagggagGCCUGGCGUGCUGCGAUUCAUg	TCONS_00523886:91-156:45_21	GCCUGGCGUGCUGCGAUUCAU	3P	0.996415
TCONS_00523886:91-156	acaugagucugagcgaacuccgggagaugcugauggacagggaggCCUGGCGUGCUGCGAUUCAUg	TCONS_00523886:91-156:46_20	CCUGGCGUGCUGCGAUUCAU	3P	0.993321
TCONS_00366031:206-299	uggcaucgccagcccuGUGCUGGUGGCUGCUGCGUGCAUgcugagggacgccccaucucugcgccugcaggagccagcugggauggccaggccu	TCONS_00366031:206-299:17_23	GUGCUGGUGGCUGCUGCGUGCAU	5P	0.99256
TCONS_00366031:206-299	uggcaucgccagcccugUGCUGGUGGCUGCUGCGUGCAUgcugagggacgccccaucucugcgccugcaggagccagcugggauggccaggccu	TCONS_00366031:206-299:18_22	UGCUGGUGGCUGCUGCGUGCAU	5P	0.993236
TCONS_00366031:206-299	uggcaucgccagcccugUGCUGGUGGCUGCUGCGUGCAUGcugagggacgccccaucucugcgccugcaggagccagcugggauggccaggccu	TCONS_00366031:206-299:18_23	UGCUGGUGGCUGCUGCGUGCAUG	5P	0.99312
TCONS_00366031:206-299	uggcaucgccagcccugugcugguggcugcugcgugcaugcugagggacgccccauCUCUGCGCCUGCAGGAGCCAGCugggauggccaggccu	TCONS_00366031:206-299:57_22	CUCUGCGCCUGCAGGAGCCAGC	3P	0.991595
TCONS_00366031:206-299	uggcaucgccagcccugugcugguggcugcugcgugcaugcugagggacgccccaucUCUGCGCCUGCAGGAGCCAGCugggauggccaggccu	TCONS_00366031:206-299:58_21	UCUGCGCCUGCAGGAGCCAGC	3P	0.996221
TCONS_00366031:206-299	uggcaucgccagcccugugcugguggcugcugcgugcaugcugagggacgccccaucuCUGCGCCUGCAGGAGCCAGCUgggauggccaggccu	TCONS_00366031:206-299:59_21	CUGCGCCUGCAGGAGCCAGCU	3P	0.999536
TCONS_00366031:206-299	uggcaucgccagcccugugcugguggcugcugcgugcaugcugagggacgccccaucuCUGCGCCUGCAGGAGCCAGCUGggauggccaggccu	TCONS_00366031:206-299:59_22	CUGCGCCUGCAGGAGCCAGCUG	3P	0.99557
TCONS_00366031:206-299	uggcaucgccagcccugugcugguggcugcugcgugcaugcugagggacgccccaucucUGCGCCUGCAGGAGCCAGCUgggauggccaggccu	TCONS_00366031:206-299:60_20	UGCGCCUGCAGGAGCCAGCU	3P	0.9991
TCONS_00366031:206-299	uggcaucgccagcccugugcugguggcugcugcgugcaugcugagggacgccccaucucUGCGCCUGCAGGAGCCAGCUGggauggccaggccu	TCONS_00366031:206-299:60_21	UGCGCCUGCAGGAGCCAGCUG	3P	0.997514
TCONS_00301402:49-152	aaaccucgaauagccaaagcaaugCUGACAAAGAAGAAUGGACCUGgaggaaucaaccugccugacuucaguuucuuuggcaccguuguuuaagcgccaaaucc	TCONS_00301402:49-152:25_22	CUGACAAAGAAGAAUGGACCUG	5P	0.997414
TCONS_00301402:49-152	aaaccucgaauagccaaagcaaugcugacaaagaagaauggaccuggaggaaucaaccugCCUGACUUCAGUUUCUUUGGCACcguuguuuaagcgccaaaucc	TCONS_00301402:49-152:61_23	CCUGACUUCAGUUUCUUUGGCAC	3P	0.992485
TCONS_00301402:49-152	aaaccucgaauagccaaagcaaugcugacaaagaagaauggaccuggaggaaucaaccugCCUGACUUCAGUUUCUUUGGCACCguuguuuaagcgccaaaucc	TCONS_00301402:49-152:61_24	CCUGACUUCAGUUUCUUUGGCACC	3P	0.996961
TCONS_00301402:49-152	aaaccucgaauagccaaagcaaugcugacaaagaagaauggaccuggaggaaucaaccugcCUGACUUCAGUUUCUUUGGCACCguuguuuaagcgccaaaucc	TCONS_00301402:49-152:62_23	CUGACUUCAGUUUCUUUGGCACC	3P	0.996283
TCONS_00301402:49-152	aaaccucgaauagccaaagcaaugcugacaaagaagaauggaccuggaggaaucaaccugcCUGACUUCAGUUUCUUUGGCACCGuuguuuaagcgccaaaucc	TCONS_00301402:49-152:62_24	CUGACUUCAGUUUCUUUGGCACCG	3P	0.994307
TCONS_00285755:221-303	aauucucuauacuUUAACUCUUCCCCUCCCUAAggagagccugguauggggugggggguggggggagaagaggaaaggagaua	TCONS_00285755:221-303:14_20	UUAACUCUUCCCCUCCCUAA	5P	0.991016
TCONS_00285755:221-303	aauucucuauacuUUAACUCUUCCCCUCCCUAAGgagagccugguauggggugggggguggggggagaagaggaaaggagaua	TCONS_00285755:221-303:14_21	UUAACUCUUCCCCUCCCUAAG	5P	0.990319
TCONS_00213969:78-143	uaaCCGGAUAGCAUUAGGUCCUGAAGucuggaucccagggcugcucagaccucauucuuuccgaga	TCONS_00213969:78-143:4_23	CCGGAUAGCAUUAGGUCCUGAAG	5P	0.991759
TCONS_00213969:78-143	uaaCCGGAUAGCAUUAGGUCCUGAAGUcuggaucccagggcugcucagaccucauucuuuccgaga	TCONS_00213969:78-143:4_24	CCGGAUAGCAUUAGGUCCUGAAGU	5P	0.992495
TCONS_00213969:78-143	uaacCGGAUAGCAUUAGGUCCUGAAGucuggaucccagggcugcucagaccucauucuuuccgaga	TCONS_00213969:78-143:5_22	CGGAUAGCAUUAGGUCCUGAAG	5P	0.998044
TCONS_00213969:78-143	uaacCGGAUAGCAUUAGGUCCUGAAGUcuggaucccagggcugcucagaccucauucuuuccgaga	TCONS_00213969:78-143:5_23	CGGAUAGCAUUAGGUCCUGAAGU	5P	0.998889
TCONS_00213969:78-143	uaaccGGAUAGCAUUAGGUCCUGAAGucuggaucccagggcugcucagaccucauucuuuccgaga	TCONS_00213969:78-143:6_21	GGAUAGCAUUAGGUCCUGAAG	5P	0.998429
TCONS_00213969:78-143	uaaccGGAUAGCAUUAGGUCCUGAAGUcuggaucccagggcugcucagaccucauucuuuccgaga	TCONS_00213969:78-143:6_22	GGAUAGCAUUAGGUCCUGAAGU	5P	0.999364
TCONS_00213969:78-143	uaaccgGAUAGCAUUAGGUCCUGAAGucuggaucccagggcugcucagaccucauucuuuccgaga	TCONS_00213969:78-143:7_20	GAUAGCAUUAGGUCCUGAAG	5P	0.992063
TCONS_00213969:78-143	uaaccgGAUAGCAUUAGGUCCUGAAGUcuggaucccagggcugcucagaccucauucuuuccgaga	TCONS_00213969:78-143:7_21	GAUAGCAUUAGGUCCUGAAGU	5P	0.996311
TCONS_00213969:78-143	uaaccggauagcauuagguccugaagucuggaucccagGGCUGCUCAGACCUCAUUCUUUCcgaga	TCONS_00213969:78-143:39_23	GGCUGCUCAGACCUCAUUCUUUC	3P	0.99398
TCONS_00213969:78-143	uaaccggauagcauuagguccugaagucuggaucccagGGCUGCUCAGACCUCAUUCUUUCCgaga	TCONS_00213969:78-143:39_24	GGCUGCUCAGACCUCAUUCUUUCC	3P	0.998945
TCONS_00213969:78-143	uaaccggauagcauuagguccugaagucuggaucccaggGCUGCUCAGACCUCAUUCUUUCcgaga	TCONS_00213969:78-143:40_22	GCUGCUCAGACCUCAUUCUUUC	3P	0.998797
TCONS_00213969:78-143	uaaccggauagcauuagguccugaagucuggaucccaggGCUGCUCAGACCUCAUUCUUUCCgaga	TCONS_00213969:78-143:40_23	GCUGCUCAGACCUCAUUCUUUCC	3P	0.999752
TCONS_00213969:78-143	uaaccggauagcauuagguccugaagucuggaucccaggGCUGCUCAGACCUCAUUCUUUCCGaga	TCONS_00213969:78-143:40_24	GCUGCUCAGACCUCAUUCUUUCCG	3P	0.997904
TCONS_00213969:78-143	uaaccggauagcauuagguccugaagucuggaucccagggCUGCUCAGACCUCAUUCUUUCcgaga	TCONS_00213969:78-143:41_21	CUGCUCAGACCUCAUUCUUUC	3P	0.997495
TCONS_00213969:78-143	uaaccggauagcauuagguccugaagucuggaucccagggCUGCUCAGACCUCAUUCUUUCCgaga	TCONS_00213969:78-143:41_22	CUGCUCAGACCUCAUUCUUUCC	3P	0.999243
TCONS_00213969:78-143	uaaccggauagcauuagguccugaagucuggaucccagggCUGCUCAGACCUCAUUCUUUCCGaga	TCONS_00213969:78-143:41_23	CUGCUCAGACCUCAUUCUUUCCG	3P	0.995147
TCONS_00147936:344-441	guggccauaugacaauggCCCUGAUGGUAGAGGAGUCGAguugguuccugaacaugcuucucacuaccuguguaccuggggcaagucuuuuggucacu	TCONS_00147936:344-441:19_21	CCCUGAUGGUAGAGGAGUCGA	5P	0.997636
TCONS_00147936:344-441	guggccauaugacaauggcCCUGAUGGUAGAGGAGUCGAguugguuccugaacaugcuucucacuaccuguguaccuggggcaagucuuuuggucacu	TCONS_00147936:344-441:20_20	CCUGAUGGUAGAGGAGUCGA	5P	0.998932
TCONS_00147936:344-441	guggccauaugacaauggcCCUGAUGGUAGAGGAGUCGAGuugguuccugaacaugcuucucacuaccuguguaccuggggcaagucuuuuggucacu	TCONS_00147936:344-441:20_21	CCUGAUGGUAGAGGAGUCGAG	5P	0.99666
TCONS_00147936:344-441	guggccauaugacaauggccCUGAUGGUAGAGGAGUCGAGuugguuccugaacaugcuucucacuaccuguguaccuggggcaagucuuuuggucacu	TCONS_00147936:344-441:21_20	CUGAUGGUAGAGGAGUCGAG	5P	0.99866
TCONS_00147936:344-441	guggccauaugacaauggccCUGAUGGUAGAGGAGUCGAGUugguuccugaacaugcuucucacuaccuguguaccuggggcaagucuuuuggucacu	TCONS_00147936:344-441:21_21	CUGAUGGUAGAGGAGUCGAGU	5P	0.995361
TCONS_00147936:344-441	guggccauaugacaauggcccUGAUGGUAGAGGAGUCGAGUugguuccugaacaugcuucucacuaccuguguaccuggggcaagucuuuuggucacu	TCONS_00147936:344-441:22_20	UGAUGGUAGAGGAGUCGAGU	5P	0.997045
TCONS_00147936:344-441	guggccauaugacaauggcccugaugguagaggagucgaguugguuccugaacaugcuuCUCACUACCUGUGUACCUGGggcaagucuuuuggucacu	TCONS_00147936:344-441:60_20	CUCACUACCUGUGUACCUGG	3P	0.997743
TCONS_00147936:344-441	guggccauaugacaauggcccugaugguagaggagucgaguugguuccugaacaugcuuCUCACUACCUGUGUACCUGGGgcaagucuuuuggucacu	TCONS_00147936:344-441:60_21	CUCACUACCUGUGUACCUGGG	3P	0.999578
TCONS_00147936:344-441	guggccauaugacaauggcccugaugguagaggagucgaguugguuccugaacaugcuuCUCACUACCUGUGUACCUGGGGcaagucuuuuggucacu	TCONS_00147936:344-441:60_22	CUCACUACCUGUGUACCUGGGG	3P	0.999753
TCONS_00147936:344-441	guggccauaugacaauggcccugaugguagaggagucgaguugguuccugaacaugcuucUCACUACCUGUGUACCUGGGgcaagucuuuuggucacu	TCONS_00147936:344-441:61_20	UCACUACCUGUGUACCUGGG	3P	0.999058
TCONS_00147936:344-441	guggccauaugacaauggcccugaugguagaggagucgaguugguuccugaacaugcuucUCACUACCUGUGUACCUGGGGcaagucuuuuggucacu	TCONS_00147936:344-441:61_21	UCACUACCUGUGUACCUGGGG	3P	0.999796
TCONS_00147936:344-441	guggccauaugacaauggcccugaugguagaggagucgaguugguuccugaacaugcuucUCACUACCUGUGUACCUGGGGCaagucuuuuggucacu	TCONS_00147936:344-441:61_22	UCACUACCUGUGUACCUGGGGC	3P	0.993896
TCONS_00147936:344-441	guggccauaugacaauggcccugaugguagaggagucgaguugguuccugaacaugcuucuCACUACCUGUGUACCUGGGGcaagucuuuuggucacu	TCONS_00147936:344-441:62_20	CACUACCUGUGUACCUGGGG	3P	0.998632
TCONS_00165916:74-175	gaauuagaaagugaaagagGAGAGCGAAAAAGUUGGCUUAaagcucaacauucagaaaacgaagaucauggcuuuuuagcuccucuucacuuucugccauaa	TCONS_00165916:74-175:20_21	GAGAGCGAAAAAGUUGGCUUA	5P	0.992269
TCONS_00165916:74-175	gaauuagaaagugaaagaggAGAGCGAAAAAGUUGGCUUAAagcucaacauucagaaaacgaagaucauggcuuuuuagcuccucuucacuuucugccauaa	TCONS_00165916:74-175:21_21	AGAGCGAAAAAGUUGGCUUAA	5P	0.990335
TCONS_00165916:74-175	gaauuagaaagugaaagaggaGAGCGAAAAAGUUGGCUUAAagcucaacauucagaaaacgaagaucauggcuuuuuagcuccucuucacuuucugccauaa	TCONS_00165916:74-175:22_20	GAGCGAAAAAGUUGGCUUAA	5P	0.990778
TCONS_00165916:74-175	gaauuagaaagugaaagaggaGAGCGAAAAAGUUGGCUUAAAgcucaacauucagaaaacgaagaucauggcuuuuuagcuccucuucacuuucugccauaa	TCONS_00165916:74-175:22_21	GAGCGAAAAAGUUGGCUUAAA	5P	0.993439
TCONS_00165916:74-175	gaauuagaaagugaaagaggagAGCGAAAAAGUUGGCUUAAAgcucaacauucagaaaacgaagaucauggcuuuuuagcuccucuucacuuucugccauaa	TCONS_00165916:74-175:23_20	AGCGAAAAAGUUGGCUUAAA	5P	0.994597
TCONS_00165916:74-175	gaauuagaaagugaaagaggagAGCGAAAAAGUUGGCUUAAAGcucaacauucagaaaacgaagaucauggcuuuuuagcuccucuucacuuucugccauaa	TCONS_00165916:74-175:23_21	AGCGAAAAAGUUGGCUUAAAG	5P	0.992765
TCONS_00165916:74-175	gaauuagaaagugaaagaggagagcgaaaaaguuggcuuaaagcucaacauucagaaaACGAAGAUCAUGGCUUUUUAGCUccucuucacuuucugccauaa	TCONS_00165916:74-175:59_23	ACGAAGAUCAUGGCUUUUUAGCU	3P	0.997841
TCONS_00165916:74-175	gaauuagaaagugaaagaggagagcgaaaaaguuggcuuaaagcucaacauucagaaaACGAAGAUCAUGGCUUUUUAGCUCcucuucacuuucugccauaa	TCONS_00165916:74-175:59_24	ACGAAGAUCAUGGCUUUUUAGCUC	3P	0.9959
TCONS_00165916:74-175	gaauuagaaagugaaagaggagagcgaaaaaguuggcuuaaagcucaacauucagaaaaCGAAGAUCAUGGCUUUUUAGCUccucuucacuuucugccauaa	TCONS_00165916:74-175:60_22	CGAAGAUCAUGGCUUUUUAGCU	3P	0.998975
TCONS_00165916:74-175	gaauuagaaagugaaagaggagagcgaaaaaguuggcuuaaagcucaacauucagaaaaCGAAGAUCAUGGCUUUUUAGCUCcucuucacuuucugccauaa	TCONS_00165916:74-175:60_23	CGAAGAUCAUGGCUUUUUAGCUC	3P	0.999224
TCONS_00165916:74-175	gaauuagaaagugaaagaggagagcgaaaaaguuggcuuaaagcucaacauucagaaaacGAAGAUCAUGGCUUUUUAGCUccucuucacuuucugccauaa	TCONS_00165916:74-175:61_21	GAAGAUCAUGGCUUUUUAGCU	3P	0.994844
TCONS_00165916:74-175	gaauuagaaagugaaagaggagagcgaaaaaguuggcuuaaagcucaacauucagaaaacGAAGAUCAUGGCUUUUUAGCUCcucuucacuuucugccauaa	TCONS_00165916:74-175:61_22	GAAGAUCAUGGCUUUUUAGCUC	3P	0.998542
TCONS_00217768:443-533	cgaaccucuuuguaucucagucuucucaucugcgaaauggacauaaagucagagucacUGGGGUAGAUGAAUGAGAGAggguauaaagggc	TCONS_00217768:443-533:59_20	UGGGGUAGAUGAAUGAGAGA	3P	0.991859
TCONS_00217768:443-533	cgaaccucuuuguaucucagucuucucaucugcgaaauggacauaaagucagagucacUGGGGUAGAUGAAUGAGAGAGgguauaaagggc	TCONS_00217768:443-533:59_21	UGGGGUAGAUGAAUGAGAGAG	3P	0.994316
TCONS_00217768:443-533	cgaaccucuuuguaucucagucuucucaucugcgaaauggacauaaagucagagucacUGGGGUAGAUGAAUGAGAGAGGguauaaagggc	TCONS_00217768:443-533:59_22	UGGGGUAGAUGAAUGAGAGAGG	3P	0.996117
TCONS_00217768:443-533	cgaaccucuuuguaucucagucuucucaucugcgaaauggacauaaagucagagucacuGGGGUAGAUGAAUGAGAGAGgguauaaagggc	TCONS_00217768:443-533:60_20	GGGGUAGAUGAAUGAGAGAG	3P	0.990092
TCONS_00217768:443-533	cgaaccucuuuguaucucagucuucucaucugcgaaauggacauaaagucagagucacuGGGGUAGAUGAAUGAGAGAGGguauaaagggc	TCONS_00217768:443-533:60_21	GGGGUAGAUGAAUGAGAGAGG	3P	0.996994
TCONS_00021009:114-216	uugccaggacagaguugagaacaaAGUGCUAUGGGAGUCCACAGAAggagugacuaacucauucuggaagaccucauagaagaagugacauuuggguuggcuu	TCONS_00021009:114-216:25_22	AGUGCUAUGGGAGUCCACAGAA	5P	0.994609
TCONS_00021009:114-216	uugccaggacagaguugagaacaaAGUGCUAUGGGAGUCCACAGAAGgagugacuaacucauucuggaagaccucauagaagaagugacauuuggguuggcuu	TCONS_00021009:114-216:25_23	AGUGCUAUGGGAGUCCACAGAAG	5P	0.994876
TCONS_00505838:170-259	gguGCUGGUUUGAUUCCUGGUGGGgcagcuaagauuccacaugccucacggacaaaaaaccaaaacaaaaaacagaaacaauauuguaau	TCONS_00505838:170-259:4_21	GCUGGUUUGAUUCCUGGUGGG	5P	0.992364
TCONS_00505838:170-259	gguGCUGGUUUGAUUCCUGGUGGGGcagcuaagauuccacaugccucacggacaaaaaaccaaaacaaaaaacagaaacaauauuguaau	TCONS_00505838:170-259:4_22	GCUGGUUUGAUUCCUGGUGGGG	5P	0.997816
TCONS_00505838:170-259	gguGCUGGUUUGAUUCCUGGUGGGGCagcuaagauuccacaugccucacggacaaaaaaccaaaacaaaaaacagaaacaauauuguaau	TCONS_00505838:170-259:4_23	GCUGGUUUGAUUCCUGGUGGGGC	5P	0.994238
TCONS_00505838:170-259	ggugCUGGUUUGAUUCCUGGUGGGgcagcuaagauuccacaugccucacggacaaaaaaccaaaacaaaaaacagaaacaauauuguaau	TCONS_00505838:170-259:5_20	CUGGUUUGAUUCCUGGUGGG	5P	0.997101
TCONS_00505838:170-259	ggugCUGGUUUGAUUCCUGGUGGGGcagcuaagauuccacaugccucacggacaaaaaaccaaaacaaaaaacagaaacaauauuguaau	TCONS_00505838:170-259:5_21	CUGGUUUGAUUCCUGGUGGGG	5P	0.999237
TCONS_00505838:170-259	ggugCUGGUUUGAUUCCUGGUGGGGCagcuaagauuccacaugccucacggacaaaaaaccaaaacaaaaaacagaaacaauauuguaau	TCONS_00505838:170-259:5_22	CUGGUUUGAUUCCUGGUGGGGC	5P	0.99806
TCONS_00505838:170-259	ggugCUGGUUUGAUUCCUGGUGGGGCAgcuaagauuccacaugccucacggacaaaaaaccaaaacaaaaaacagaaacaauauuguaau	TCONS_00505838:170-259:5_23	CUGGUUUGAUUCCUGGUGGGGCA	5P	0.995124
TCONS_00505838:170-259	ggugcUGGUUUGAUUCCUGGUGGGGcagcuaagauuccacaugccucacggacaaaaaaccaaaacaaaaaacagaaacaauauuguaau	TCONS_00505838:170-259:6_20	UGGUUUGAUUCCUGGUGGGG	5P	0.99887
TCONS_00505838:170-259	ggugcUGGUUUGAUUCCUGGUGGGGCagcuaagauuccacaugccucacggacaaaaaaccaaaacaaaaaacagaaacaauauuguaau	TCONS_00505838:170-259:6_21	UGGUUUGAUUCCUGGUGGGGC	5P	0.998274
TCONS_00505838:170-259	ggugcuGGUUUGAUUCCUGGUGGGGCagcuaagauuccacaugccucacggacaaaaaaccaaaacaaaaaacagaaacaauauuguaau	TCONS_00505838:170-259:7_20	GGUUUGAUUCCUGGUGGGGC	5P	0.997914
TCONS_00505838:170-259	ggugcugguuugauuccugguggggcagcuaagauuccacauGCCUCACGGACAAAAAACCAAaacaaaaaacagaaacaauauuguaau	TCONS_00505838:170-259:43_21	GCCUCACGGACAAAAAACCAA	3P	0.993979
TCONS_00505838:170-259	ggugcugguuugauuccugguggggcagcuaagauuccacauGCCUCACGGACAAAAAACCAAAacaaaaaacagaaacaauauuguaau	TCONS_00505838:170-259:43_22	GCCUCACGGACAAAAAACCAAA	3P	0.997726
TCONS_00505838:170-259	ggugcugguuugauuccugguggggcagcuaagauuccacauGCCUCACGGACAAAAAACCAAAAcaaaaaacagaaacaauauuguaau	TCONS_00505838:170-259:43_23	GCCUCACGGACAAAAAACCAAAA	3P	0.993948
TCONS_00505838:170-259	ggugcugguuugauuccugguggggcagcuaagauuccacaugCCUCACGGACAAAAAACCAAaacaaaaaacagaaacaauauuguaau	TCONS_00505838:170-259:44_20	CCUCACGGACAAAAAACCAA	3P	0.998674
TCONS_00505838:170-259	ggugcugguuugauuccugguggggcagcuaagauuccacaugCCUCACGGACAAAAAACCAAAacaaaaaacagaaacaauauuguaau	TCONS_00505838:170-259:44_21	CCUCACGGACAAAAAACCAAA	3P	0.999704
TCONS_00505838:170-259	ggugcugguuugauuccugguggggcagcuaagauuccacaugCCUCACGGACAAAAAACCAAAAcaaaaaacagaaacaauauuguaau	TCONS_00505838:170-259:44_22	CCUCACGGACAAAAAACCAAAA	3P	0.999242
TCONS_00505838:170-259	ggugcugguuugauuccugguggggcagcuaagauuccacaugcCUCACGGACAAAAAACCAAAacaaaaaacagaaacaauauuguaau	TCONS_00505838:170-259:45_20	CUCACGGACAAAAAACCAAA	3P	0.999846
TCONS_00080010:93-183	gcaggucuguuucuauggagggcuucagucagaggguuaaugugcuuauuauUAAUUCAUUGCCUGUUAGCUCCCUucauugacuaaccug	TCONS_00080010:93-183:53_24	UAAUUCAUUGCCUGUUAGCUCCCU	3P	0.992664
TCONS_00080010:93-183	gcaggucuguuucuauggagggcuucagucagaggguuaaugugcuuauuauuAAUUCAUUGCCUGUUAGCUCCCUucauugacuaaccug	TCONS_00080010:93-183:54_23	AAUUCAUUGCCUGUUAGCUCCCU	3P	0.99458
TCONS_00080010:93-183	gcaggucuguuucuauggagggcuucagucagaggguuaaugugcuuauuauuAAUUCAUUGCCUGUUAGCUCCCUUcauugacuaaccug	TCONS_00080010:93-183:54_24	AAUUCAUUGCCUGUUAGCUCCCUU	3P	0.996886
TCONS_00080010:93-183	gcaggucuguuucuauggagggcuucagucagaggguuaaugugcuuauuauuaAUUCAUUGCCUGUUAGCUCCCUucauugacuaaccug	TCONS_00080010:93-183:55_22	AUUCAUUGCCUGUUAGCUCCCU	3P	0.991626
TCONS_00080010:93-183	gcaggucuguuucuauggagggcuucagucagaggguuaaugugcuuauuauuaAUUCAUUGCCUGUUAGCUCCCUUcauugacuaaccug	TCONS_00080010:93-183:55_23	AUUCAUUGCCUGUUAGCUCCCUU	3P	0.99682
TCONS_00437136:103-175	aagguggUGUAGCACCUACUGUGUUCAagggcuguguugguagccagggggcaccugaggaugagcaagauac	TCONS_00437136:103-175:8_20	UGUAGCACCUACUGUGUUCA	5P	0.996772
TCONS_00437136:103-175	aagguggUGUAGCACCUACUGUGUUCAAgggcuguguugguagccagggggcaccugaggaugagcaagauac	TCONS_00437136:103-175:8_21	UGUAGCACCUACUGUGUUCAA	5P	0.999176
TCONS_00437136:103-175	aagguggUGUAGCACCUACUGUGUUCAAGggcuguguugguagccagggggcaccugaggaugagcaagauac	TCONS_00437136:103-175:8_22	UGUAGCACCUACUGUGUUCAAG	5P	0.997881
TCONS_00437136:103-175	aagguggUGUAGCACCUACUGUGUUCAAGGgcuguguugguagccagggggcaccugaggaugagcaagauac	TCONS_00437136:103-175:8_23	UGUAGCACCUACUGUGUUCAAGG	5P	0.998812
TCONS_00437136:103-175	aagguggUGUAGCACCUACUGUGUUCAAGGGcuguguugguagccagggggcaccugaggaugagcaagauac	TCONS_00437136:103-175:8_24	UGUAGCACCUACUGUGUUCAAGGG	5P	0.998741
TCONS_00437136:103-175	aaggugguGUAGCACCUACUGUGUUCAAgggcuguguugguagccagggggcaccugaggaugagcaagauac	TCONS_00437136:103-175:9_20	GUAGCACCUACUGUGUUCAA	5P	0.999842
TCONS_00437136:103-175	aaggugguGUAGCACCUACUGUGUUCAAGggcuguguugguagccagggggcaccugaggaugagcaagauac	TCONS_00437136:103-175:9_21	GUAGCACCUACUGUGUUCAAG	5P	0.999698
TCONS_00437136:103-175	aaggugguGUAGCACCUACUGUGUUCAAGGgcuguguugguagccagggggcaccugaggaugagcaagauac	TCONS_00437136:103-175:9_22	GUAGCACCUACUGUGUUCAAGG	5P	0.999876
TCONS_00437136:103-175	aaggugguGUAGCACCUACUGUGUUCAAGGGcuguguugguagccagggggcaccugaggaugagcaagauac	TCONS_00437136:103-175:9_23	GUAGCACCUACUGUGUUCAAGGG	5P	0.999856
TCONS_00437136:103-175	aaggugguGUAGCACCUACUGUGUUCAAGGGCuguguugguagccagggggcaccugaggaugagcaagauac	TCONS_00437136:103-175:9_24	GUAGCACCUACUGUGUUCAAGGGC	5P	0.999273
TCONS_00437136:103-175	aagguggugUAGCACCUACUGUGUUCAAGggcuguguugguagccagggggcaccugaggaugagcaagauac	TCONS_00437136:103-175:10_20	UAGCACCUACUGUGUUCAAG	5P	0.99871
TCONS_00437136:103-175	aagguggugUAGCACCUACUGUGUUCAAGGgcuguguugguagccagggggcaccugaggaugagcaagauac	TCONS_00437136:103-175:10_21	UAGCACCUACUGUGUUCAAGG	5P	0.999494
TCONS_00437136:103-175	aagguggugUAGCACCUACUGUGUUCAAGGGcuguguugguagccagggggcaccugaggaugagcaagauac	TCONS_00437136:103-175:10_22	UAGCACCUACUGUGUUCAAGGG	5P	0.999773
TCONS_00437136:103-175	aagguggugUAGCACCUACUGUGUUCAAGGGCuguguugguagccagggggcaccugaggaugagcaagauac	TCONS_00437136:103-175:10_23	UAGCACCUACUGUGUUCAAGGGC	5P	0.998436
TCONS_00437136:103-175	aaggugguguAGCACCUACUGUGUUCAAGGGcuguguugguagccagggggcaccugaggaugagcaagauac	TCONS_00437136:103-175:11_21	AGCACCUACUGUGUUCAAGGG	5P	0.99536
TCONS_00437136:103-175	aaggugguguagcaccuacuguguucaagggcuguguugguaGCCAGGGGGCACCUGAGGAUGAGcaagauac	TCONS_00437136:103-175:43_23	GCCAGGGGGCACCUGAGGAUGAG	3P	0.991077
TCONS_00437136:103-175	aaggugguguagcaccuacuguguucaagggcuguguugguaGCCAGGGGGCACCUGAGGAUGAGCaagauac	TCONS_00437136:103-175:43_24	GCCAGGGGGCACCUGAGGAUGAGC	3P	0.995877
TCONS_00437136:103-175	aaggugguguagcaccuacuguguucaagggcuguguugguagCCAGGGGGCACCUGAGGAUGAGcaagauac	TCONS_00437136:103-175:44_22	CCAGGGGGCACCUGAGGAUGAG	3P	0.991652
TCONS_00437136:103-175	aaggugguguagcaccuacuguguucaagggcuguguugguagCCAGGGGGCACCUGAGGAUGAGCaagauac	TCONS_00437136:103-175:44_23	CCAGGGGGCACCUGAGGAUGAGC	3P	0.997403
TCONS_00437136:103-175	aaggugguguagcaccuacuguguucaagggcuguguugguagCCAGGGGGCACCUGAGGAUGAGCAagauac	TCONS_00437136:103-175:44_24	CCAGGGGGCACCUGAGGAUGAGCA	3P	0.999449
TCONS_00437136:103-175	aaggugguguagcaccuacuguguucaagggcuguguugguagcCAGGGGGCACCUGAGGAUGAGCaagauac	TCONS_00437136:103-175:45_22	CAGGGGGCACCUGAGGAUGAGC	3P	0.993433
TCONS_00437136:103-175	aaggugguguagcaccuacuguguucaagggcuguguugguagcCAGGGGGCACCUGAGGAUGAGCAagauac	TCONS_00437136:103-175:45_23	CAGGGGGCACCUGAGGAUGAGCA	3P	0.999063
TCONS_00437136:103-175	aaggugguguagcaccuacuguguucaagggcuguguugguagcCAGGGGGCACCUGAGGAUGAGCAAgauac	TCONS_00437136:103-175:45_24	CAGGGGGCACCUGAGGAUGAGCAA	3P	0.993105
TCONS_00437136:103-175	aaggugguguagcaccuacuguguucaagggcuguguugguagccAGGGGGCACCUGAGGAUGAGCAagauac	TCONS_00437136:103-175:46_22	AGGGGGCACCUGAGGAUGAGCA	3P	0.997453
TCONS_00437136:103-175	aaggugguguagcaccuacuguguucaagggcuguguugguagccaGGGGGCACCUGAGGAUGAGCAagauac	TCONS_00437136:103-175:47_21	GGGGGCACCUGAGGAUGAGCA	3P	0.999051
TCONS_00437136:103-175	aaggugguguagcaccuacuguguucaagggcuguguugguagccagGGGGCACCUGAGGAUGAGCAagauac	TCONS_00437136:103-175:48_20	GGGGCACCUGAGGAUGAGCA	3P	0.991856
TCONS_00077005:296-366	agaauuuuGAGAGCUCAGUUGUGAGGGGAgggaggggcuaacccuaaccaucaucccacagcuucuuugau	TCONS_00077005:296-366:9_21	GAGAGCUCAGUUGUGAGGGGA	5P	0.992677
TCONS_00077005:296-366	agaauuuuGAGAGCUCAGUUGUGAGGGGAGggaggggcuaacccuaaccaucaucccacagcuucuuugau	TCONS_00077005:296-366:9_22	GAGAGCUCAGUUGUGAGGGGAG	5P	0.996047
TCONS_00077005:296-366	agaauuuuGAGAGCUCAGUUGUGAGGGGAGGgaggggcuaacccuaaccaucaucccacagcuucuuugau	TCONS_00077005:296-366:9_23	GAGAGCUCAGUUGUGAGGGGAGG	5P	0.991342
TCONS_00077005:296-366	agaauuuugAGAGCUCAGUUGUGAGGGGAgggaggggcuaacccuaaccaucaucccacagcuucuuugau	TCONS_00077005:296-366:10_20	AGAGCUCAGUUGUGAGGGGA	5P	0.998553
TCONS_00077005:296-366	agaauuuugAGAGCUCAGUUGUGAGGGGAGggaggggcuaacccuaaccaucaucccacagcuucuuugau	TCONS_00077005:296-366:10_21	AGAGCUCAGUUGUGAGGGGAG	5P	0.999505
TCONS_00077005:296-366	agaauuuugAGAGCUCAGUUGUGAGGGGAGGgaggggcuaacccuaaccaucaucccacagcuucuuugau	TCONS_00077005:296-366:10_22	AGAGCUCAGUUGUGAGGGGAGG	5P	0.99911
TCONS_00077005:296-366	agaauuuugaGAGCUCAGUUGUGAGGGGAGggaggggcuaacccuaaccaucaucccacagcuucuuugau	TCONS_00077005:296-366:11_20	GAGCUCAGUUGUGAGGGGAG	5P	0.999938
TCONS_00077005:296-366	agaauuuugaGAGCUCAGUUGUGAGGGGAGGgaggggcuaacccuaaccaucaucccacagcuucuuugau	TCONS_00077005:296-366:11_21	GAGCUCAGUUGUGAGGGGAGG	5P	0.999926
TCONS_00077005:296-366	agaauuuugaGAGCUCAGUUGUGAGGGGAGGGaggggcuaacccuaaccaucaucccacagcuucuuugau	TCONS_00077005:296-366:11_22	GAGCUCAGUUGUGAGGGGAGGG	5P	0.99923
TCONS_00077005:296-366	agaauuuugagAGCUCAGUUGUGAGGGGAGGgaggggcuaacccuaaccaucaucccacagcuucuuugau	TCONS_00077005:296-366:12_20	AGCUCAGUUGUGAGGGGAGG	5P	0.999727
TCONS_00077005:296-366	agaauuuugagAGCUCAGUUGUGAGGGGAGGGaggggcuaacccuaaccaucaucccacagcuucuuugau	TCONS_00077005:296-366:12_21	AGCUCAGUUGUGAGGGGAGGG	5P	0.998262
TCONS_00554975:240-321	acagagcagacagCAGCAGACGGACUCCACCUUUGaaaacaucccuuucaacaugucacauccuucccugcucaaccugcuc	TCONS_00554975:240-321:14_22	CAGCAGACGGACUCCACCUUUG	5P	0.995042
TCONS_00554975:240-321	acagagcagacagcagcagacggacuccaccuuugaaaacaucccuuuCAACAUGUCACAUCCUUCCCUGCucaaccugcuc	TCONS_00554975:240-321:49_23	CAACAUGUCACAUCCUUCCCUGC	3P	0.994144
TCONS_00554975:240-321	acagagcagacagcagcagacggacuccaccuuugaaaacaucccuuuCAACAUGUCACAUCCUUCCCUGCUcaaccugcuc	TCONS_00554975:240-321:49_24	CAACAUGUCACAUCCUUCCCUGCU	3P	0.992927
TCONS_00554975:240-321	acagagcagacagcagcagacggacuccaccuuugaaaacaucccuuucAACAUGUCACAUCCUUCCCUGCucaaccugcuc	TCONS_00554975:240-321:50_22	AACAUGUCACAUCCUUCCCUGC	3P	0.992877
TCONS_00554975:240-321	acagagcagacagcagcagacggacuccaccuuugaaaacaucccuuucAACAUGUCACAUCCUUCCCUGCUcaaccugcuc	TCONS_00554975:240-321:50_23	AACAUGUCACAUCCUUCCCUGCU	3P	0.992216
TCONS_00128024:88-183	agaguucuuuauuuugcauAGAAUGGUGGGGAAGGACCUGGAggggaguuuuaacuccaggcuauuuugagccauguaacuuuccuugaggaacua	TCONS_00128024:88-183:20_23	AGAAUGGUGGGGAAGGACCUGGA	5P	0.991514
TCONS_00128024:88-183	agaguucuuuauuuugcauaGAAUGGUGGGGAAGGACCUGGaggggaguuuuaacuccaggcuauuuugagccauguaacuuuccuugaggaacua	TCONS_00128024:88-183:21_21	GAAUGGUGGGGAAGGACCUGG	5P	0.991934
TCONS_00128024:88-183	agaguucuuuauuuugcauaGAAUGGUGGGGAAGGACCUGGAggggaguuuuaacuccaggcuauuuugagccauguaacuuuccuugaggaacua	TCONS_00128024:88-183:21_22	GAAUGGUGGGGAAGGACCUGGA	5P	0.994828
TCONS_00245831:553-621	cCUGGGGUGGCCACGACUCACCugggauccuccagcuaugauuaaguuucuaccuccaggauucuuccc	TCONS_00245831:553-621:2_21	CUGGGGUGGCCACGACUCACC	5P	0.99058
TCONS_00245831:553-621	cCUGGGGUGGCCACGACUCACCUgggauccuccagcuaugauuaaguuucuaccuccaggauucuuccc	TCONS_00245831:553-621:2_22	CUGGGGUGGCCACGACUCACCU	5P	0.991248
TCONS_00245831:553-621	ccugggguggccacgacucaccugggauccuccagcuAUGAUUAAGUUUCUACCUCCAggauucuuccc	TCONS_00245831:553-621:38_21	AUGAUUAAGUUUCUACCUCCA	3P	0.990985
TCONS_00245831:553-621	ccugggguggccacgacucaccugggauccuccagcuAUGAUUAAGUUUCUACCUCCAGgauucuuccc	TCONS_00245831:553-621:38_22	AUGAUUAAGUUUCUACCUCCAG	3P	0.991284
TCONS_00552259:120-223	caaagaauuagaaaaggcuuuacagacuuugucucuuaaaaggugaagaauauucuauuccACCCAUCAGUUGAUAGACAUUUGaguuguuuccacuuuuuugg	TCONS_00552259:120-223:62_23	ACCCAUCAGUUGAUAGACAUUUG	3P	0.995731
TCONS_00552259:120-223	caaagaauuagaaaaggcuuuacagacuuugucucuuaaaaggugaagaauauucuauuccaCCCAUCAGUUGAUAGACAUUUGaguuguuuccacuuuuuugg	TCONS_00552259:120-223:63_22	CCCAUCAGUUGAUAGACAUUUG	3P	0.993061
TCONS_00481662:147-248	cacucacaggugcugaagagaaGAAGGGUCCUCAGAGGGAAAGggccaggucagggaucuauaaacucuguuuccccuuaucucuguauaaccucugaguga	TCONS_00481662:147-248:23_21	GAAGGGUCCUCAGAGGGAAAG	5P	0.993049
TCONS_00481662:147-248	cacucacaggugcugaagagaaGAAGGGUCCUCAGAGGGAAAGGgccaggucagggaucuauaaacucuguuuccccuuaucucuguauaaccucugaguga	TCONS_00481662:147-248:23_22	GAAGGGUCCUCAGAGGGAAAGG	5P	0.994104
TCONS_00481662:147-248	cacucacaggugcugaagagaagAAGGGUCCUCAGAGGGAAAGGgccaggucagggaucuauaaacucuguuuccccuuaucucuguauaaccucugaguga	TCONS_00481662:147-248:24_21	AAGGGUCCUCAGAGGGAAAGG	5P	0.990925
TCONS_00481662:147-248	cacucacaggugcugaagagaagaaggguccucagagggaaagggccaggucagggaUCUAUAAACUCUGUUUCCCCUUAUcucuguauaaccucugaguga	TCONS_00481662:147-248:58_24	UCUAUAAACUCUGUUUCCCCUUAU	3P	0.99047
TCONS_00481662:147-248	cacucacaggugcugaagagaagaaggguccucagagggaaagggccaggucagggauCUAUAAACUCUGUUUCCCCUUAUcucuguauaaccucugaguga	TCONS_00481662:147-248:59_23	CUAUAAACUCUGUUUCCCCUUAU	3P	0.998898
TCONS_00481662:147-248	cacucacaggugcugaagagaagaaggguccucagagggaaagggccaggucagggauCUAUAAACUCUGUUUCCCCUUAUCucuguauaaccucugaguga	TCONS_00481662:147-248:59_24	CUAUAAACUCUGUUUCCCCUUAUC	3P	0.996157
TCONS_00481662:147-248	cacucacaggugcugaagagaagaaggguccucagagggaaagggccaggucagggaucUAUAAACUCUGUUUCCCCUUAUcucuguauaaccucugaguga	TCONS_00481662:147-248:60_22	UAUAAACUCUGUUUCCCCUUAU	3P	0.997147
TCONS_00481662:147-248	cacucacaggugcugaagagaagaaggguccucagagggaaagggccaggucagggaucUAUAAACUCUGUUUCCCCUUAUCucuguauaaccucugaguga	TCONS_00481662:147-248:60_23	UAUAAACUCUGUUUCCCCUUAUC	3P	0.995609
TCONS_00481662:147-248	cacucacaggugcugaagagaagaaggguccucagagggaaagggccaggucagggaucUAUAAACUCUGUUUCCCCUUAUCUcuguauaaccucugaguga	TCONS_00481662:147-248:60_24	UAUAAACUCUGUUUCCCCUUAUCU	3P	0.997752
TCONS_00481662:147-248	cacucacaggugcugaagagaagaaggguccucagagggaaagggccaggucagggaucuAUAAACUCUGUUUCCCCUUAUCUcuguauaaccucugaguga	TCONS_00481662:147-248:61_23	AUAAACUCUGUUUCCCCUUAUCU	3P	0.994026
TCONS_00441935:2451-2524	cuagacuCAUACUUUGAGCAUCUUCAGggcccauagagaugaggucaagaagagcucaaagguuuguaauucug	TCONS_00441935:2451-2524:8_20	CAUACUUUGAGCAUCUUCAG	5P	0.997035
TCONS_00441935:2451-2524	cuagacuCAUACUUUGAGCAUCUUCAGGgcccauagagaugaggucaagaagagcucaaagguuuguaauucug	TCONS_00441935:2451-2524:8_21	CAUACUUUGAGCAUCUUCAGG	5P	0.999544
TCONS_00441935:2451-2524	cuagacuCAUACUUUGAGCAUCUUCAGGGcccauagagaugaggucaagaagagcucaaagguuuguaauucug	TCONS_00441935:2451-2524:8_22	CAUACUUUGAGCAUCUUCAGGG	5P	0.999952
TCONS_00441935:2451-2524	cuagacuCAUACUUUGAGCAUCUUCAGGGCccauagagaugaggucaagaagagcucaaagguuuguaauucug	TCONS_00441935:2451-2524:8_23	CAUACUUUGAGCAUCUUCAGGGC	5P	0.999951
TCONS_00441935:2451-2524	cuagacuCAUACUUUGAGCAUCUUCAGGGCCcauagagaugaggucaagaagagcucaaagguuuguaauucug	TCONS_00441935:2451-2524:8_24	CAUACUUUGAGCAUCUUCAGGGCC	5P	0.995979
TCONS_00441935:2451-2524	cuagacucAUACUUUGAGCAUCUUCAGGgcccauagagaugaggucaagaagagcucaaagguuuguaauucug	TCONS_00441935:2451-2524:9_20	AUACUUUGAGCAUCUUCAGG	5P	0.999723
TCONS_00441935:2451-2524	cuagacucAUACUUUGAGCAUCUUCAGGGcccauagagaugaggucaagaagagcucaaagguuuguaauucug	TCONS_00441935:2451-2524:9_21	AUACUUUGAGCAUCUUCAGGG	5P	0.999986
TCONS_00441935:2451-2524	cuagacucAUACUUUGAGCAUCUUCAGGGCccauagagaugaggucaagaagagcucaaagguuuguaauucug	TCONS_00441935:2451-2524:9_22	AUACUUUGAGCAUCUUCAGGGC	5P	0.999993
TCONS_00441935:2451-2524	cuagacucAUACUUUGAGCAUCUUCAGGGCCcauagagaugaggucaagaagagcucaaagguuuguaauucug	TCONS_00441935:2451-2524:9_23	AUACUUUGAGCAUCUUCAGGGCC	5P	0.998894
TCONS_00441935:2451-2524	cuagacucaUACUUUGAGCAUCUUCAGGGcccauagagaugaggucaagaagagcucaaagguuuguaauucug	TCONS_00441935:2451-2524:10_20	UACUUUGAGCAUCUUCAGGG	5P	0.999957
TCONS_00441935:2451-2524	cuagacucaUACUUUGAGCAUCUUCAGGGCccauagagaugaggucaagaagagcucaaagguuuguaauucug	TCONS_00441935:2451-2524:10_21	UACUUUGAGCAUCUUCAGGGC	5P	0.999989
TCONS_00441935:2451-2524	cuagacucaUACUUUGAGCAUCUUCAGGGCCcauagagaugaggucaagaagagcucaaagguuuguaauucug	TCONS_00441935:2451-2524:10_22	UACUUUGAGCAUCUUCAGGGCC	5P	0.998159
TCONS_00441935:2451-2524	cuagacucauACUUUGAGCAUCUUCAGGGCccauagagaugaggucaagaagagcucaaagguuuguaauucug	TCONS_00441935:2451-2524:11_20	ACUUUGAGCAUCUUCAGGGC	5P	0.999616
TCONS_00441935:2451-2524	cuagacucauACUUUGAGCAUCUUCAGGGCCcauagagaugaggucaagaagagcucaaagguuuguaauucug	TCONS_00441935:2451-2524:11_21	ACUUUGAGCAUCUUCAGGGCC	5P	0.995658
TCONS_00441935:2451-2524	cuagacucauacuuugagcaucuucagggcccauagagaugAGGUCAAGAAGAGCUCAAAGGUUUguaauucug	TCONS_00441935:2451-2524:42_24	AGGUCAAGAAGAGCUCAAAGGUUU	3P	0.998294
TCONS_00441935:2451-2524	cuagacucauacuuugagcaucuucagggcccauagagaugaGGUCAAGAAGAGCUCAAAGGUUuguaauucug	TCONS_00441935:2451-2524:43_22	GGUCAAGAAGAGCUCAAAGGUU	3P	0.99945
TCONS_00441935:2451-2524	cuagacucauacuuugagcaucuucagggcccauagagaugaGGUCAAGAAGAGCUCAAAGGUUUGuaauucug	TCONS_00441935:2451-2524:43_24	GGUCAAGAAGAGCUCAAAGGUUUG	3P	0.999954
TCONS_00441935:2451-2524	cuagacucauacuuugagcaucuucagggcccauagagaugagGUCAAGAAGAGCUCAAAGGUUuguaauucug	TCONS_00441935:2451-2524:44_21	GUCAAGAAGAGCUCAAAGGUU	3P	0.998868
TCONS_00441935:2451-2524	cuagacucauacuuugagcaucuucagggcccauagagaugagGUCAAGAAGAGCUCAAAGGUUUguaauucug	TCONS_00441935:2451-2524:44_22	GUCAAGAAGAGCUCAAAGGUUU	3P	0.999954
TCONS_00441935:2451-2524	cuagacucauacuuugagcaucuucagggcccauagagaugagGUCAAGAAGAGCUCAAAGGUUUGuaauucug	TCONS_00441935:2451-2524:44_23	GUCAAGAAGAGCUCAAAGGUUUG	3P	0.99996
TCONS_00441935:2451-2524	cuagacucauacuuugagcaucuucagggcccauagagaugagGUCAAGAAGAGCUCAAAGGUUUGUaauucug	TCONS_00441935:2451-2524:44_24	GUCAAGAAGAGCUCAAAGGUUUGU	3P	0.999958
TCONS_00441935:2451-2524	cuagacucauacuuugagcaucuucagggcccauagagaugaggUCAAGAAGAGCUCAAAGGUUUguaauucug	TCONS_00441935:2451-2524:45_21	UCAAGAAGAGCUCAAAGGUUU	3P	0.999779
TCONS_00441935:2451-2524	cuagacucauacuuugagcaucuucagggcccauagagaugaggUCAAGAAGAGCUCAAAGGUUUGuaauucug	TCONS_00441935:2451-2524:45_22	UCAAGAAGAGCUCAAAGGUUUG	3P	0.99953
TCONS_00441935:2451-2524	cuagacucauacuuugagcaucuucagggcccauagagaugaggUCAAGAAGAGCUCAAAGGUUUGUaauucug	TCONS_00441935:2451-2524:45_23	UCAAGAAGAGCUCAAAGGUUUGU	3P	0.999702
TCONS_00441935:2451-2524	cuagacucauacuuugagcaucuucagggcccauagagaugaggUCAAGAAGAGCUCAAAGGUUUGUAauucug	TCONS_00441935:2451-2524:45_24	UCAAGAAGAGCUCAAAGGUUUGUA	3P	0.999368
TCONS_00441935:2451-2524	cuagacucauacuuugagcaucuucagggcccauagagaugagguCAAGAAGAGCUCAAAGGUUUguaauucug	TCONS_00441935:2451-2524:46_20	CAAGAAGAGCUCAAAGGUUU	3P	0.997902
TCONS_00441935:2451-2524	cuagacucauacuuugagcaucuucagggcccauagagaugagguCAAGAAGAGCUCAAAGGUUUGuaauucug	TCONS_00441935:2451-2524:46_21	CAAGAAGAGCUCAAAGGUUUG	3P	0.99676
TCONS_00441935:2451-2524	cuagacucauacuuugagcaucuucagggcccauagagaugagguCAAGAAGAGCUCAAAGGUUUGUaauucug	TCONS_00441935:2451-2524:46_22	CAAGAAGAGCUCAAAGGUUUGU	3P	0.997981
TCONS_00441935:2451-2524	cuagacucauacuuugagcaucuucagggcccauagagaugagguCAAGAAGAGCUCAAAGGUUUGUAauucug	TCONS_00441935:2451-2524:46_23	CAAGAAGAGCUCAAAGGUUUGUA	3P	0.995981
TCONS_00441935:737-818	accauucuggGAUGAAGAUCAACACAGACUcuaucagcagaucaaggcuggagcuuaugauuuuccgucaccagagugggac	TCONS_00441935:737-818:11_20	GAUGAAGAUCAACACAGACU	5P	0.997646
TCONS_00441935:737-818	accauucuggGAUGAAGAUCAACACAGACUCuaucagcagaucaaggcuggagcuuaugauuuuccgucaccagagugggac	TCONS_00441935:737-818:11_21	GAUGAAGAUCAACACAGACUC	5P	0.999181
TCONS_00441935:737-818	accauucuggGAUGAAGAUCAACACAGACUCUaucagcagaucaaggcuggagcuuaugauuuuccgucaccagagugggac	TCONS_00441935:737-818:11_22	GAUGAAGAUCAACACAGACUCU	5P	0.999015
TCONS_00441935:737-818	accauucuggGAUGAAGAUCAACACAGACUCUAucagcagaucaaggcuggagcuuaugauuuuccgucaccagagugggac	TCONS_00441935:737-818:11_23	GAUGAAGAUCAACACAGACUCUA	5P	0.991931
TCONS_00441935:737-818	accauucugggAUGAAGAUCAACACAGACUCuaucagcagaucaaggcuggagcuuaugauuuuccgucaccagagugggac	TCONS_00441935:737-818:12_20	AUGAAGAUCAACACAGACUC	5P	0.999837
TCONS_00441935:737-818	accauucugggAUGAAGAUCAACACAGACUCUaucagcagaucaaggcuggagcuuaugauuuuccgucaccagagugggac	TCONS_00441935:737-818:12_21	AUGAAGAUCAACACAGACUCU	5P	0.99987
TCONS_00441935:737-818	accauucugggAUGAAGAUCAACACAGACUCUAucagcagaucaaggcuggagcuuaugauuuuccgucaccagagugggac	TCONS_00441935:737-818:12_22	AUGAAGAUCAACACAGACUCUA	5P	0.999039
TCONS_00441935:737-818	accauucugggaUGAAGAUCAACACAGACUCUaucagcagaucaaggcuggagcuuaugauuuuccgucaccagagugggac	TCONS_00441935:737-818:13_20	UGAAGAUCAACACAGACUCU	5P	0.999307
TCONS_00441935:737-818	accauucugggaUGAAGAUCAACACAGACUCUAucagcagaucaaggcuggagcuuaugauuuuccgucaccagagugggac	TCONS_00441935:737-818:13_21	UGAAGAUCAACACAGACUCUA	5P	0.994785
TCONS_00162233:130-211	agcccUAGUGAUGAUGAGGAUCAUGCUGcaaugaggaaagaaucaaucagugugaggaccagaaucagggccuaaugaggac	TCONS_00162233:130-211:6_23	UAGUGAUGAUGAGGAUCAUGCUG	5P	0.997468
TCONS_00162233:130-211	agcccUAGUGAUGAUGAGGAUCAUGCUGCaaugaggaaagaaucaaucagugugaggaccagaaucagggccuaaugaggac	TCONS_00162233:130-211:6_24	UAGUGAUGAUGAGGAUCAUGCUGC	5P	0.993177
TCONS_00162233:130-211	agcccuAGUGAUGAUGAGGAUCAUGCUgcaaugaggaaagaaucaaucagugugaggaccagaaucagggccuaaugaggac	TCONS_00162233:130-211:7_21	AGUGAUGAUGAGGAUCAUGCU	5P	0.997694
TCONS_00162233:130-211	agcccuAGUGAUGAUGAGGAUCAUGCUGcaaugaggaaagaaucaaucagugugaggaccagaaucagggccuaaugaggac	TCONS_00162233:130-211:7_22	AGUGAUGAUGAGGAUCAUGCUG	5P	0.99947
TCONS_00162233:130-211	agcccuAGUGAUGAUGAGGAUCAUGCUGCaaugaggaaagaaucaaucagugugaggaccagaaucagggccuaaugaggac	TCONS_00162233:130-211:7_23	AGUGAUGAUGAGGAUCAUGCUGC	5P	0.999476
TCONS_00162233:130-211	agcccuaGUGAUGAUGAGGAUCAUGCUgcaaugaggaaagaaucaaucagugugaggaccagaaucagggccuaaugaggac	TCONS_00162233:130-211:8_20	GUGAUGAUGAGGAUCAUGCU	5P	0.997017
TCONS_00162233:130-211	agcccuaGUGAUGAUGAGGAUCAUGCUGcaaugaggaaagaaucaaucagugugaggaccagaaucagggccuaaugaggac	TCONS_00162233:130-211:8_21	GUGAUGAUGAGGAUCAUGCUG	5P	0.999359
TCONS_00162233:130-211	agcccuaGUGAUGAUGAGGAUCAUGCUGCaaugaggaaagaaucaaucagugugaggaccagaaucagggccuaaugaggac	TCONS_00162233:130-211:8_22	GUGAUGAUGAGGAUCAUGCUGC	5P	0.999767
TCONS_00162233:130-211	agcccuaGUGAUGAUGAGGAUCAUGCUGCAaugaggaaagaaucaaucagugugaggaccagaaucagggccuaaugaggac	TCONS_00162233:130-211:8_23	GUGAUGAUGAGGAUCAUGCUGCA	5P	0.999906
TCONS_00162233:130-211	agcccuagUGAUGAUGAGGAUCAUGCUGcaaugaggaaagaaucaaucagugugaggaccagaaucagggccuaaugaggac	TCONS_00162233:130-211:9_20	UGAUGAUGAGGAUCAUGCUG	5P	0.998784
TCONS_00162233:130-211	agcccuagUGAUGAUGAGGAUCAUGCUGCaaugaggaaagaaucaaucagugugaggaccagaaucagggccuaaugaggac	TCONS_00162233:130-211:9_21	UGAUGAUGAGGAUCAUGCUGC	5P	0.999766
TCONS_00162233:130-211	agcccuagUGAUGAUGAGGAUCAUGCUGCAaugaggaaagaaucaaucagugugaggaccagaaucagggccuaaugaggac	TCONS_00162233:130-211:9_22	UGAUGAUGAGGAUCAUGCUGCA	5P	0.999921
TCONS_00162233:130-211	agcccuagUGAUGAUGAGGAUCAUGCUGCAAugaggaaagaaucaaucagugugaggaccagaaucagggccuaaugaggac	TCONS_00162233:130-211:9_23	UGAUGAUGAGGAUCAUGCUGCAA	5P	0.997459
TCONS_00162233:130-211	agcccuaguGAUGAUGAGGAUCAUGCUGCaaugaggaaagaaucaaucagugugaggaccagaaucagggccuaaugaggac	TCONS_00162233:130-211:10_20	GAUGAUGAGGAUCAUGCUGC	5P	0.999805
TCONS_00162233:130-211	agcccuaguGAUGAUGAGGAUCAUGCUGCAaugaggaaagaaucaaucagugugaggaccagaaucagggccuaaugaggac	TCONS_00162233:130-211:10_21	GAUGAUGAGGAUCAUGCUGCA	5P	0.999942
TCONS_00162233:130-211	agcccuaguGAUGAUGAGGAUCAUGCUGCAAugaggaaagaaucaaucagugugaggaccagaaucagggccuaaugaggac	TCONS_00162233:130-211:10_22	GAUGAUGAGGAUCAUGCUGCAA	5P	0.99556
TCONS_00162233:130-211	agcccuagugAUGAUGAGGAUCAUGCUGCAaugaggaaagaaucaaucagugugaggaccagaaucagggccuaaugaggac	TCONS_00162233:130-211:11_20	AUGAUGAGGAUCAUGCUGCA	5P	0.999428
TCONS_00162233:130-211	agcccuagugaugaugaggaucaugcugcaaugaggaaagaaucaaUCAGUGUGAGGACCAGAAUCAgggccuaaugaggac	TCONS_00162233:130-211:47_21	UCAGUGUGAGGACCAGAAUCA	3P	0.994365
TCONS_00441935:1386-1459	aacccucAUGUACACCUGGUGGGCGAUGAcgcugccugcauagcauacauuaggcucacccaguacauggaugg	TCONS_00441935:1386-1459:8_22	AUGUACACCUGGUGGGCGAUGA	5P	0.992894
TCONS_00441935:1386-1459	aacccucaUGUACACCUGGUGGGCGAUGacgcugccugcauagcauacauuaggcucacccaguacauggaugg	TCONS_00441935:1386-1459:9_20	UGUACACCUGGUGGGCGAUG	5P	0.998611
TCONS_00441935:1386-1459	aacccucaUGUACACCUGGUGGGCGAUGAcgcugccugcauagcauacauuaggcucacccaguacauggaugg	TCONS_00441935:1386-1459:9_21	UGUACACCUGGUGGGCGAUGA	5P	0.999485
TCONS_00441935:1386-1459	aacccucauGUACACCUGGUGGGCGAUGAcgcugccugcauagcauacauuaggcucacccaguacauggaugg	TCONS_00441935:1386-1459:10_20	GUACACCUGGUGGGCGAUGA	5P	0.999903
TCONS_00441935:1386-1459	aacccucauguacaccuggugggcgaugacgcugccugcauagcaUACAUUAGGCUCACCCAGUACAUggaugg	TCONS_00441935:1386-1459:46_23	UACAUUAGGCUCACCCAGUACAU	3P	0.991247
TCONS_00441935:737-814	accauucuggGAUGAAGAUCAACACAGACUcuaucagcagaucaaggcuggagcuuaugauuuuccgucaccagagug	TCONS_00441935:737-814:11_20	GAUGAAGAUCAACACAGACU	5P	0.997652
TCONS_00441935:737-814	accauucuggGAUGAAGAUCAACACAGACUCuaucagcagaucaaggcuggagcuuaugauuuuccgucaccagagug	TCONS_00441935:737-814:11_21	GAUGAAGAUCAACACAGACUC	5P	0.999183
TCONS_00441935:737-814	accauucuggGAUGAAGAUCAACACAGACUCUaucagcagaucaaggcuggagcuuaugauuuuccgucaccagagug	TCONS_00441935:737-814:11_22	GAUGAAGAUCAACACAGACUCU	5P	0.999017
TCONS_00441935:737-814	accauucuggGAUGAAGAUCAACACAGACUCUAucagcagaucaaggcuggagcuuaugauuuuccgucaccagagug	TCONS_00441935:737-814:11_23	GAUGAAGAUCAACACAGACUCUA	5P	0.991943
TCONS_00441935:737-814	accauucugggAUGAAGAUCAACACAGACUCuaucagcagaucaaggcuggagcuuaugauuuuccgucaccagagug	TCONS_00441935:737-814:12_20	AUGAAGAUCAACACAGACUC	5P	0.999838
TCONS_00441935:737-814	accauucugggAUGAAGAUCAACACAGACUCUaucagcagaucaaggcuggagcuuaugauuuuccgucaccagagug	TCONS_00441935:737-814:12_21	AUGAAGAUCAACACAGACUCU	5P	0.99987
TCONS_00441935:737-814	accauucugggAUGAAGAUCAACACAGACUCUAucagcagaucaaggcuggagcuuaugauuuuccgucaccagagug	TCONS_00441935:737-814:12_22	AUGAAGAUCAACACAGACUCUA	5P	0.99904
TCONS_00441935:737-814	accauucugggaUGAAGAUCAACACAGACUCUaucagcagaucaaggcuggagcuuaugauuuuccgucaccagagug	TCONS_00441935:737-814:13_20	UGAAGAUCAACACAGACUCU	5P	0.999308
TCONS_00441935:737-814	accauucugggaUGAAGAUCAACACAGACUCUAucagcagaucaaggcuggagcuuaugauuuuccgucaccagagug	TCONS_00441935:737-814:13_21	UGAAGAUCAACACAGACUCUA	5P	0.994789
TCONS_00524096:667-738	gauGGAGAAGGGGUGGAGAUUGAGGAGcaagguucugacuguucacuaguccccaacaucuugucuuuucag	TCONS_00524096:667-738:4_24	GGAGAAGGGGUGGAGAUUGAGGAG	5P	0.994308
TCONS_00524096:667-738	gaugGAGAAGGGGUGGAGAUUGAGGAgcaagguucugacuguucacuaguccccaacaucuugucuuuucag	TCONS_00524096:667-738:5_22	GAGAAGGGGUGGAGAUUGAGGA	5P	0.998468
TCONS_00524096:667-738	gaugGAGAAGGGGUGGAGAUUGAGGAGcaagguucugacuguucacuaguccccaacaucuugucuuuucag	TCONS_00524096:667-738:5_23	GAGAAGGGGUGGAGAUUGAGGAG	5P	0.999768
TCONS_00524096:667-738	gaugGAGAAGGGGUGGAGAUUGAGGAGCaagguucugacuguucacuaguccccaacaucuugucuuuucag	TCONS_00524096:667-738:5_24	GAGAAGGGGUGGAGAUUGAGGAGC	5P	0.999413
TCONS_00524096:667-738	gauggAGAAGGGGUGGAGAUUGAGGagcaagguucugacuguucacuaguccccaacaucuugucuuuucag	TCONS_00524096:667-738:6_20	AGAAGGGGUGGAGAUUGAGG	5P	0.994976
TCONS_00524096:667-738	gauggAGAAGGGGUGGAGAUUGAGGAgcaagguucugacuguucacuaguccccaacaucuugucuuuucag	TCONS_00524096:667-738:6_21	AGAAGGGGUGGAGAUUGAGGA	5P	0.999609
TCONS_00524096:667-738	gauggAGAAGGGGUGGAGAUUGAGGAGcaagguucugacuguucacuaguccccaacaucuugucuuuucag	TCONS_00524096:667-738:6_22	AGAAGGGGUGGAGAUUGAGGAG	5P	0.999963
TCONS_00524096:667-738	gauggAGAAGGGGUGGAGAUUGAGGAGCaagguucugacuguucacuaguccccaacaucuugucuuuucag	TCONS_00524096:667-738:6_23	AGAAGGGGUGGAGAUUGAGGAGC	5P	0.999904
TCONS_00524096:667-738	gauggAGAAGGGGUGGAGAUUGAGGAGCAagguucugacuguucacuaguccccaacaucuugucuuuucag	TCONS_00524096:667-738:6_24	AGAAGGGGUGGAGAUUGAGGAGCA	5P	0.999851
TCONS_00524096:667-738	gauggaGAAGGGGUGGAGAUUGAGGAgcaagguucugacuguucacuaguccccaacaucuugucuuuucag	TCONS_00524096:667-738:7_20	GAAGGGGUGGAGAUUGAGGA	5P	0.999427
TCONS_00524096:667-738	gauggaGAAGGGGUGGAGAUUGAGGAGcaagguucugacuguucacuaguccccaacaucuugucuuuucag	TCONS_00524096:667-738:7_21	GAAGGGGUGGAGAUUGAGGAG	5P	0.999967
TCONS_00524096:667-738	gauggaGAAGGGGUGGAGAUUGAGGAGCaagguucugacuguucacuaguccccaacaucuugucuuuucag	TCONS_00524096:667-738:7_22	GAAGGGGUGGAGAUUGAGGAGC	5P	0.999946
TCONS_00524096:667-738	gauggaGAAGGGGUGGAGAUUGAGGAGCAagguucugacuguucacuaguccccaacaucuugucuuuucag	TCONS_00524096:667-738:7_23	GAAGGGGUGGAGAUUGAGGAGCA	5P	0.999923
TCONS_00524096:667-738	gauggaGAAGGGGUGGAGAUUGAGGAGCAAgguucugacuguucacuaguccccaacaucuugucuuuucag	TCONS_00524096:667-738:7_24	GAAGGGGUGGAGAUUGAGGAGCAA	5P	0.99905
TCONS_00524096:667-738	gauggagAAGGGGUGGAGAUUGAGGAGcaagguucugacuguucacuaguccccaacaucuugucuuuucag	TCONS_00524096:667-738:8_20	AAGGGGUGGAGAUUGAGGAG	5P	0.999857
TCONS_00524096:667-738	gauggagAAGGGGUGGAGAUUGAGGAGCaagguucugacuguucacuaguccccaacaucuugucuuuucag	TCONS_00524096:667-738:8_21	AAGGGGUGGAGAUUGAGGAGC	5P	0.999848
TCONS_00524096:667-738	gauggagAAGGGGUGGAGAUUGAGGAGCAagguucugacuguucacuaguccccaacaucuugucuuuucag	TCONS_00524096:667-738:8_22	AAGGGGUGGAGAUUGAGGAGCA	5P	0.999703
TCONS_00524096:667-738	gauggagAAGGGGUGGAGAUUGAGGAGCAAgguucugacuguucacuaguccccaacaucuugucuuuucag	TCONS_00524096:667-738:8_23	AAGGGGUGGAGAUUGAGGAGCAA	5P	0.996457
TCONS_00524096:667-738	gauggagaAGGGGUGGAGAUUGAGGAGCaagguucugacuguucacuaguccccaacaucuugucuuuucag	TCONS_00524096:667-738:9_20	AGGGGUGGAGAUUGAGGAGC	5P	0.998301
TCONS_00524096:667-738	gauggagaAGGGGUGGAGAUUGAGGAGCAagguucugacuguucacuaguccccaacaucuugucuuuucag	TCONS_00524096:667-738:9_21	AGGGGUGGAGAUUGAGGAGCA	5P	0.997801
TCONS_00524096:667-738	gauggagaagggguggagauugaggagcaagguucugacUGUUCACUAGUCCCCAACAUCUUGucuuuucag	TCONS_00524096:667-738:40_24	UGUUCACUAGUCCCCAACAUCUUG	3P	0.997387
TCONS_00524096:667-738	gauggagaagggguggagauugaggagcaagguucugacuGUUCACUAGUCCCCAACAUCUUgucuuuucag	TCONS_00524096:667-738:41_22	GUUCACUAGUCCCCAACAUCUU	3P	0.999422
TCONS_00524096:667-738	gauggagaagggguggagauugaggagcaagguucugacuGUUCACUAGUCCCCAACAUCUUGucuuuucag	TCONS_00524096:667-738:41_23	GUUCACUAGUCCCCAACAUCUUG	3P	0.99998
TCONS_00524096:667-738	gauggagaagggguggagauugaggagcaagguucugacuGUUCACUAGUCCCCAACAUCUUGUcuuuucag	TCONS_00524096:667-738:41_24	GUUCACUAGUCCCCAACAUCUUGU	3P	0.999995
TCONS_00524096:667-738	gauggagaagggguggagauugaggagcaagguucugacugUUCACUAGUCCCCAACAUCUUgucuuuucag	TCONS_00524096:667-738:42_21	UUCACUAGUCCCCAACAUCUU	3P	0.998517
TCONS_00524096:667-738	gauggagaagggguggagauugaggagcaagguucugacugUUCACUAGUCCCCAACAUCUUGucuuuucag	TCONS_00524096:667-738:42_22	UUCACUAGUCCCCAACAUCUUG	3P	0.999954
TCONS_00524096:667-738	gauggagaagggguggagauugaggagcaagguucugacugUUCACUAGUCCCCAACAUCUUGUcuuuucag	TCONS_00524096:667-738:42_23	UUCACUAGUCCCCAACAUCUUGU	3P	0.999997
TCONS_00524096:667-738	gauggagaagggguggagauugaggagcaagguucugacugUUCACUAGUCCCCAACAUCUUGUCuuuucag	TCONS_00524096:667-738:42_24	UUCACUAGUCCCCAACAUCUUGUC	3P	0.999994
TCONS_00524096:667-738	gauggagaagggguggagauugaggagcaagguucugacuguUCACUAGUCCCCAACAUCUUGucuuuucag	TCONS_00524096:667-738:43_21	UCACUAGUCCCCAACAUCUUG	3P	0.999211
TCONS_00524096:667-738	gauggagaagggguggagauugaggagcaagguucugacuguUCACUAGUCCCCAACAUCUUGUcuuuucag	TCONS_00524096:667-738:43_22	UCACUAGUCCCCAACAUCUUGU	3P	0.999969
TCONS_00524096:667-738	gauggagaagggguggagauugaggagcaagguucugacuguUCACUAGUCCCCAACAUCUUGUCuuuucag	TCONS_00524096:667-738:43_23	UCACUAGUCCCCAACAUCUUGUC	3P	0.999969
TCONS_00524096:667-738	gauggagaagggguggagauugaggagcaagguucugacuguUCACUAGUCCCCAACAUCUUGUCUuuucag	TCONS_00524096:667-738:43_24	UCACUAGUCCCCAACAUCUUGUCU	3P	0.994137
TCONS_00524096:667-738	gauggagaagggguggagauugaggagcaagguucugacuguuCACUAGUCCCCAACAUCUUGUcuuuucag	TCONS_00524096:667-738:44_21	CACUAGUCCCCAACAUCUUGU	3P	0.998879
TCONS_00524096:667-738	gauggagaagggguggagauugaggagcaagguucugacuguuCACUAGUCCCCAACAUCUUGUCuuuucag	TCONS_00524096:667-738:44_22	CACUAGUCCCCAACAUCUUGUC	3P	0.998789
TCONS_00074430:246-324	agucagcACUGUCGUCUGUCCUUCGUGAggccacacugagugguaacacuuggagggcuagcguuugugcuaagugaca	TCONS_00074430:246-324:8_21	ACUGUCGUCUGUCCUUCGUGA	5P	0.994725
TCONS_00074430:246-324	agucagcACUGUCGUCUGUCCUUCGUGAGgccacacugagugguaacacuuggagggcuagcguuugugcuaagugaca	TCONS_00074430:246-324:8_22	ACUGUCGUCUGUCCUUCGUGAG	5P	0.997405
TCONS_00074430:246-324	agucagcACUGUCGUCUGUCCUUCGUGAGGccacacugagugguaacacuuggagggcuagcguuugugcuaagugaca	TCONS_00074430:246-324:8_23	ACUGUCGUCUGUCCUUCGUGAGG	5P	0.998134
TCONS_00074430:246-324	agucagcACUGUCGUCUGUCCUUCGUGAGGCcacacugagugguaacacuuggagggcuagcguuugugcuaagugaca	TCONS_00074430:246-324:8_24	ACUGUCGUCUGUCCUUCGUGAGGC	5P	0.992071
TCONS_00074430:246-324	agucagcaCUGUCGUCUGUCCUUCGUGAggccacacugagugguaacacuuggagggcuagcguuugugcuaagugaca	TCONS_00074430:246-324:9_20	CUGUCGUCUGUCCUUCGUGA	5P	0.999436
TCONS_00074430:246-324	agucagcaCUGUCGUCUGUCCUUCGUGAGgccacacugagugguaacacuuggagggcuagcguuugugcuaagugaca	TCONS_00074430:246-324:9_21	CUGUCGUCUGUCCUUCGUGAG	5P	0.999857
TCONS_00074430:246-324	agucagcaCUGUCGUCUGUCCUUCGUGAGGccacacugagugguaacacuuggagggcuagcguuugugcuaagugaca	TCONS_00074430:246-324:9_22	CUGUCGUCUGUCCUUCGUGAGG	5P	0.999951
TCONS_00074430:246-324	agucagcaCUGUCGUCUGUCCUUCGUGAGGCcacacugagugguaacacuuggagggcuagcguuugugcuaagugaca	TCONS_00074430:246-324:9_23	CUGUCGUCUGUCCUUCGUGAGGC	5P	0.999764
TCONS_00074430:246-324	agucagcacUGUCGUCUGUCCUUCGUGAGgccacacugagugguaacacuuggagggcuagcguuugugcuaagugaca	TCONS_00074430:246-324:10_20	UGUCGUCUGUCCUUCGUGAG	5P	0.999961
TCONS_00074430:246-324	agucagcacUGUCGUCUGUCCUUCGUGAGGccacacugagugguaacacuuggagggcuagcguuugugcuaagugaca	TCONS_00074430:246-324:10_21	UGUCGUCUGUCCUUCGUGAGG	5P	0.999994
TCONS_00074430:246-324	agucagcacUGUCGUCUGUCCUUCGUGAGGCcacacugagugguaacacuuggagggcuagcguuugugcuaagugaca	TCONS_00074430:246-324:10_22	UGUCGUCUGUCCUUCGUGAGGC	5P	0.999978
TCONS_00074430:246-324	agucagcacUGUCGUCUGUCCUUCGUGAGGCCacacugagugguaacacuuggagggcuagcguuugugcuaagugaca	TCONS_00074430:246-324:10_23	UGUCGUCUGUCCUUCGUGAGGCC	5P	0.998912
TCONS_00074430:246-324	agucagcacUGUCGUCUGUCCUUCGUGAGGCCAcacugagugguaacacuuggagggcuagcguuugugcuaagugaca	TCONS_00074430:246-324:10_24	UGUCGUCUGUCCUUCGUGAGGCCA	5P	0.990678
TCONS_00074430:246-324	agucagcacuGUCGUCUGUCCUUCGUGAGGccacacugagugguaacacuuggagggcuagcguuugugcuaagugaca	TCONS_00074430:246-324:11_20	GUCGUCUGUCCUUCGUGAGG	5P	0.999968
TCONS_00074430:246-324	agucagcacuGUCGUCUGUCCUUCGUGAGGCcacacugagugguaacacuuggagggcuagcguuugugcuaagugaca	TCONS_00074430:246-324:11_21	GUCGUCUGUCCUUCGUGAGGC	5P	0.999946
TCONS_00074430:246-324	agucagcacuGUCGUCUGUCCUUCGUGAGGCCacacugagugguaacacuuggagggcuagcguuugugcuaagugaca	TCONS_00074430:246-324:11_22	GUCGUCUGUCCUUCGUGAGGCC	5P	0.999321
TCONS_00074430:246-324	agucagcacuGUCGUCUGUCCUUCGUGAGGCCAcacugagugguaacacuuggagggcuagcguuugugcuaagugaca	TCONS_00074430:246-324:11_23	GUCGUCUGUCCUUCGUGAGGCCA	5P	0.995732
TCONS_00074430:246-324	agucagcacugucgucuguccuucgugaggccacacugaguGGUAACACUUGGAGGGCUAGCGUUugugcuaagugaca	TCONS_00074430:246-324:42_24	GGUAACACUUGGAGGGCUAGCGUU	3P	0.998977
TCONS_00074430:246-324	agucagcacugucgucuguccuucgugaggccacacugagugGUAACACUUGGAGGGCUAGCGUUugugcuaagugaca	TCONS_00074430:246-324:43_23	GUAACACUUGGAGGGCUAGCGUU	3P	0.999075
TCONS_00074430:246-324	agucagcacugucgucuguccuucgugaggccacacugagugGUAACACUUGGAGGGCUAGCGUUUgugcuaagugaca	TCONS_00074430:246-324:43_24	GUAACACUUGGAGGGCUAGCGUUU	3P	0.999974
TCONS_00074430:246-324	agucagcacugucgucuguccuucgugaggccacacugaguggUAACACUUGGAGGGCUAGCGUUugugcuaagugaca	TCONS_00074430:246-324:44_22	UAACACUUGGAGGGCUAGCGUU	3P	0.997698
TCONS_00074430:246-324	agucagcacugucgucuguccuucgugaggccacacugaguggUAACACUUGGAGGGCUAGCGUUUgugcuaagugaca	TCONS_00074430:246-324:44_23	UAACACUUGGAGGGCUAGCGUUU	3P	0.999946
TCONS_00074430:246-324	agucagcacugucgucuguccuucgugaggccacacugaguggUAACACUUGGAGGGCUAGCGUUUGugcuaagugaca	TCONS_00074430:246-324:44_24	UAACACUUGGAGGGCUAGCGUUUG	3P	0.999939
TCONS_00074430:246-324	agucagcacugucgucuguccuucgugaggccacacugagugguAACACUUGGAGGGCUAGCGUUUgugcuaagugaca	TCONS_00074430:246-324:45_22	AACACUUGGAGGGCUAGCGUUU	3P	0.999502
TCONS_00074430:246-324	agucagcacugucgucuguccuucgugaggccacacugagugguAACACUUGGAGGGCUAGCGUUUGugcuaagugaca	TCONS_00074430:246-324:45_23	AACACUUGGAGGGCUAGCGUUUG	3P	0.999523
TCONS_00074430:246-324	agucagcacugucgucuguccuucgugaggccacacugagugguAACACUUGGAGGGCUAGCGUUUGUgcuaagugaca	TCONS_00074430:246-324:45_24	AACACUUGGAGGGCUAGCGUUUGU	3P	0.999495
TCONS_00074430:246-324	agucagcacugucgucuguccuucgugaggccacacugagugguaACACUUGGAGGGCUAGCGUUUgugcuaagugaca	TCONS_00074430:246-324:46_21	ACACUUGGAGGGCUAGCGUUU	3P	0.998112
TCONS_00074430:246-324	agucagcacugucgucuguccuucgugaggccacacugagugguaACACUUGGAGGGCUAGCGUUUGugcuaagugaca	TCONS_00074430:246-324:46_22	ACACUUGGAGGGCUAGCGUUUG	3P	0.997855
TCONS_00074430:246-324	agucagcacugucgucuguccuucgugaggccacacugagugguaACACUUGGAGGGCUAGCGUUUGUgcuaagugaca	TCONS_00074430:246-324:46_23	ACACUUGGAGGGCUAGCGUUUGU	3P	0.997012
TCONS_00049683:464-532	aaCCCUGCGGGGCCAAGAUGGCuggacagaccauccagaagccucuugggccuaaaucagggugcuuuu	TCONS_00049683:464-532:3_20	CCCUGCGGGGCCAAGAUGGC	5P	0.9922
TCONS_00049683:464-532	aaCCCUGCGGGGCCAAGAUGGCUggacagaccauccagaagccucuugggccuaaaucagggugcuuuu	TCONS_00049683:464-532:3_21	CCCUGCGGGGCCAAGAUGGCU	5P	0.996745
TCONS_00049683:464-532	aaCCCUGCGGGGCCAAGAUGGCUGgacagaccauccagaagccucuugggccuaaaucagggugcuuuu	TCONS_00049683:464-532:3_22	CCCUGCGGGGCCAAGAUGGCUG	5P	0.991395
TCONS_00049683:464-532	aacCCUGCGGGGCCAAGAUGGCUggacagaccauccagaagccucuugggccuaaaucagggugcuuuu	TCONS_00049683:464-532:4_20	CCUGCGGGGCCAAGAUGGCU	5P	0.998293
TCONS_00049683:464-532	aacCCUGCGGGGCCAAGAUGGCUGgacagaccauccagaagccucuugggccuaaaucagggugcuuuu	TCONS_00049683:464-532:4_21	CCUGCGGGGCCAAGAUGGCUG	5P	0.994959
TCONS_00049683:464-532	aacccugcggggccaagauggcuggacagaccauccaGAAGCCUCUUGGGCCUAAAUCAGGgugcuuuu	TCONS_00049683:464-532:38_24	GAAGCCUCUUGGGCCUAAAUCAGG	3P	0.991184
TCONS_00049683:464-532	aacccugcggggccaagauggcuggacagaccauccagAAGCCUCUUGGGCCUAAAUCAgggugcuuuu	TCONS_00049683:464-532:39_21	AAGCCUCUUGGGCCUAAAUCA	3P	0.990079
TCONS_00049683:464-532	aacccugcggggccaagauggcuggacagaccauccagAAGCCUCUUGGGCCUAAAUCAGggugcuuuu	TCONS_00049683:464-532:39_22	AAGCCUCUUGGGCCUAAAUCAG	3P	0.998145
TCONS_00049683:464-532	aacccugcggggccaagauggcuggacagaccauccagAAGCCUCUUGGGCCUAAAUCAGGgugcuuuu	TCONS_00049683:464-532:39_23	AAGCCUCUUGGGCCUAAAUCAGG	3P	0.998472
TCONS_00049683:464-532	aacccugcggggccaagauggcuggacagaccauccagAAGCCUCUUGGGCCUAAAUCAGGGugcuuuu	TCONS_00049683:464-532:39_24	AAGCCUCUUGGGCCUAAAUCAGGG	3P	0.993461
TCONS_00049683:464-532	aacccugcggggccaagauggcuggacagaccauccagaAGCCUCUUGGGCCUAAAUCAGggugcuuuu	TCONS_00049683:464-532:40_21	AGCCUCUUGGGCCUAAAUCAG	3P	0.995338
TCONS_00049683:464-532	aacccugcggggccaagauggcuggacagaccauccagaAGCCUCUUGGGCCUAAAUCAGGgugcuuuu	TCONS_00049683:464-532:40_22	AGCCUCUUGGGCCUAAAUCAGG	3P	0.997068
TCONS_00049683:464-532	aacccugcggggccaagauggcuggacagaccauccagaAGCCUCUUGGGCCUAAAUCAGGGugcuuuu	TCONS_00049683:464-532:40_23	AGCCUCUUGGGCCUAAAUCAGGG	3P	0.991665
TCONS_00089908:342-414	cagaccugaaauUCCUCUAGGAUUGACUGCCAuugcucugugcuuagagcugaggcucaguuguuggaguuuu	TCONS_00089908:342-414:13_20	UCCUCUAGGAUUGACUGCCA	5P	0.991892
TCONS_00089908:342-414	cagaccugaaauUCCUCUAGGAUUGACUGCCAUugcucugugcuuagagcugaggcucaguuguuggaguuuu	TCONS_00089908:342-414:13_21	UCCUCUAGGAUUGACUGCCAU	5P	0.990999
TCONS_00164594:555-627	gcagagaccuaAAUGAGGGGAUAAACUGGGCccgguccccacgaaagggccuggaagcccccuuccaggggga	TCONS_00164594:555-627:12_20	AAUGAGGGGAUAAACUGGGC	5P	0.998886
TCONS_00164594:555-627	gcagagaccuaAAUGAGGGGAUAAACUGGGCCcgguccccacgaaagggccuggaagcccccuuccaggggga	TCONS_00164594:555-627:12_21	AAUGAGGGGAUAAACUGGGCC	5P	0.999763
TCONS_00164594:555-627	gcagagaccuaAAUGAGGGGAUAAACUGGGCCCgguccccacgaaagggccuggaagcccccuuccaggggga	TCONS_00164594:555-627:12_22	AAUGAGGGGAUAAACUGGGCCC	5P	0.999109
TCONS_00164594:555-627	gcagagaccuaAAUGAGGGGAUAAACUGGGCCCGguccccacgaaagggccuggaagcccccuuccaggggga	TCONS_00164594:555-627:12_23	AAUGAGGGGAUAAACUGGGCCCG	5P	0.995483
TCONS_00164594:555-627	gcagagaccuaaAUGAGGGGAUAAACUGGGCCcgguccccacgaaagggccuggaagcccccuuccaggggga	TCONS_00164594:555-627:13_20	AUGAGGGGAUAAACUGGGCC	5P	0.996315
TCONS_00164594:555-627	gcagagaccuaaaugaggggauaaacugggcccgguccccacgaAAGGGCCUGGAAGCCCCCUUCCAggggga	TCONS_00164594:555-627:45_23	AAGGGCCUGGAAGCCCCCUUCCA	3P	0.991464
TCONS_00164594:555-627	gcagagaccuaaaugaggggauaaacugggcccgguccccacgaaAGGGCCUGGAAGCCCCCUUCCAggggga	TCONS_00164594:555-627:46_22	AGGGCCUGGAAGCCCCCUUCCA	3P	0.99349
TCONS_00164594:555-627	gcagagaccuaaaugaggggauaaacugggcccgguccccacgaaAGGGCCUGGAAGCCCCCUUCCAGGggga	TCONS_00164594:555-627:46_24	AGGGCCUGGAAGCCCCCUUCCAGG	3P	0.993859
TCONS_00558834:404-477	cgcucacaUCCACCACCAGCAAGUGGGGcugaacagggaggugcgggccgcauugcuuagggugaggacuguga	TCONS_00558834:404-477:9_20	UCCACCACCAGCAAGUGGGG	5P	0.999739
TCONS_00558834:404-477	cgcucacaUCCACCACCAGCAAGUGGGGCugaacagggaggugcgggccgcauugcuuagggugaggacuguga	TCONS_00558834:404-477:9_21	UCCACCACCAGCAAGUGGGGC	5P	0.999554
TCONS_00558834:404-477	cgcucacaUCCACCACCAGCAAGUGGGGCUgaacagggaggugcgggccgcauugcuuagggugaggacuguga	TCONS_00558834:404-477:9_22	UCCACCACCAGCAAGUGGGGCU	5P	0.997632
TCONS_00558834:404-477	cgcucacaUCCACCACCAGCAAGUGGGGCUGaacagggaggugcgggccgcauugcuuagggugaggacuguga	TCONS_00558834:404-477:9_23	UCCACCACCAGCAAGUGGGGCUG	5P	0.993203
TCONS_00558834:404-477	cgcucacauCCACCACCAGCAAGUGGGGCugaacagggaggugcgggccgcauugcuuagggugaggacuguga	TCONS_00558834:404-477:10_20	CCACCACCAGCAAGUGGGGC	5P	0.99995
TCONS_00558834:404-477	cgcucacauCCACCACCAGCAAGUGGGGCUgaacagggaggugcgggccgcauugcuuagggugaggacuguga	TCONS_00558834:404-477:10_21	CCACCACCAGCAAGUGGGGCU	5P	0.99985
TCONS_00558834:404-477	cgcucacauCCACCACCAGCAAGUGGGGCUGaacagggaggugcgggccgcauugcuuagggugaggacuguga	TCONS_00558834:404-477:10_22	CCACCACCAGCAAGUGGGGCUG	5P	0.999612
TCONS_00558834:404-477	cgcucacaucCACCACCAGCAAGUGGGGCUgaacagggaggugcgggccgcauugcuuagggugaggacuguga	TCONS_00558834:404-477:11_20	CACCACCAGCAAGUGGGGCU	5P	0.999946
TCONS_00558834:404-477	cgcucacaucCACCACCAGCAAGUGGGGCUGaacagggaggugcgggccgcauugcuuagggugaggacuguga	TCONS_00558834:404-477:11_21	CACCACCAGCAAGUGGGGCUG	5P	0.999743
TCONS_00558834:404-477	cgcucacauccACCACCAGCAAGUGGGGCUGaacagggaggugcgggccgcauugcuuagggugaggacuguga	TCONS_00558834:404-477:12_20	ACCACCAGCAAGUGGGGCUG	5P	0.994807
TCONS_00558834:404-477	cgcucacauccaccaccagcaaguggggcugaacagggaggugCGGGCCGCAUUGCUUAGGGUGAGgacuguga	TCONS_00558834:404-477:44_23	CGGGCCGCAUUGCUUAGGGUGAG	3P	0.994391
TCONS_00558834:404-477	cgcucacauccaccaccagcaaguggggcugaacagggaggugCGGGCCGCAUUGCUUAGGGUGAGGacuguga	TCONS_00558834:404-477:44_24	CGGGCCGCAUUGCUUAGGGUGAGG	3P	0.993004
TCONS_00558834:404-477	cgcucacauccaccaccagcaaguggggcugaacagggaggugcGGGCCGCAUUGCUUAGGGUGAGgacuguga	TCONS_00558834:404-477:45_22	GGGCCGCAUUGCUUAGGGUGAG	3P	0.99625
TCONS_00558834:404-477	cgcucacauccaccaccagcaaguggggcugaacagggaggugcGGGCCGCAUUGCUUAGGGUGAGGacuguga	TCONS_00558834:404-477:45_23	GGGCCGCAUUGCUUAGGGUGAGG	3P	0.996431
TCONS_00558834:404-477	cgcucacauccaccaccagcaaguggggcugaacagggaggugcGGGCCGCAUUGCUUAGGGUGAGGAcuguga	TCONS_00558834:404-477:45_24	GGGCCGCAUUGCUUAGGGUGAGGA	3P	0.99785
TCONS_00558834:404-477	cgcucacauccaccaccagcaaguggggcugaacagggaggugcgGGCCGCAUUGCUUAGGGUGAGGacuguga	TCONS_00558834:404-477:46_22	GGCCGCAUUGCUUAGGGUGAGG	3P	0.992045
TCONS_00558834:404-477	cgcucacauccaccaccagcaaguggggcugaacagggaggugcgGGCCGCAUUGCUUAGGGUGAGGAcuguga	TCONS_00558834:404-477:46_23	GGCCGCAUUGCUUAGGGUGAGGA	3P	0.997176
TCONS_00558834:404-477	cgcucacauccaccaccagcaaguggggcugaacagggaggugcggGCCGCAUUGCUUAGGGUGAGGAcuguga	TCONS_00558834:404-477:47_22	GCCGCAUUGCUUAGGGUGAGGA	3P	0.993595
TCONS_00366746:270-372	cauaaaaagacagaaugggaauuUUAAAGUUUAAAUUCCGUGUAgcaaaaugaaaucugagaaagcuggcacuggaaagaaccuuaguggucaccauugucag	TCONS_00366746:270-372:24_21	UUAAAGUUUAAAUUCCGUGUA	5P	0.993736
TCONS_00366746:270-372	cauaaaaagacagaaugggaauuUUAAAGUUUAAAUUCCGUGUAGcaaaaugaaaucugagaaagcuggcacuggaaagaaccuuaguggucaccauugucag	TCONS_00366746:270-372:24_22	UUAAAGUUUAAAUUCCGUGUAG	5P	0.99399
[truncated: 114,770 more rows]
