# Supplementary material for: Identification and analysis of differentially expressed long non-coding RNAs between multiparous and uniparous goat (Capra hircus) ovaries
Source: PLoS One. 2017 Sep 21;12(9):e0183163. doi: 10.1371/journal.pone.0183163 (PMC5608193; doi:10.1371/journal.pone.0183163)
Supplement: S7 Table — (XLSX) [file pone.0183163.s008.xlsx]

## Sheet: S7 Table
S7 Table. The differentially expressed lncRNAs between the two libraries
Gene_id	Locus	Uni-FPKM	Mul-FPKM	Log2(fold_change)(Mul/Uni)	p_value	q_value	updown
100860843	chr11:30450842-30490898	1.05843	28.5046	4.7512	0.00465	0.139432	up
100860849	NW_005176038.1:6-1340	76.8535	12.1834	-2.65719	0.0089	0.139432	down
100860854	chr25:27994924-28007293	1.08378	0	/	0.0035	0.139432	down
100860869	chr3:21674502-21684443	2.68185	21.8873	3.02879	0.0071	0.139432	up
100860878	chr24:45492173-45514725	1.06571	0	/	5e-05	0.0803665	down
100860907	chr5:79245815-79259867	1.93928	0	/	0.0035	0.139432	down
100860914	chr20:25520770-25526258	1.59107	30.756	4.2728	0.0259	0.139432	up
100860960	chr4:76846664-76858534	5.14861	35.4886	2.7851	0.00575	0.139432	up
100861114	chr29:38994580-38998859	5.78439	35.404	2.61368	0.0155	0.139432	up
100861137	chr2:31042003-31166077	3.23072	56.3464	4.1244	0.00085	0.139432	up
100861159	chr2:106618741-106625837	4.90147	17.36	1.82448	0.04955	0.142467	up
100861161	chr2:111502558-111532371	12.0621	120.162	3.31642	0.00555	0.139432	up
100861247	chr29:47212925-47230876	1.4944	0	/	0.0103	0.139432	down
100861261	chr2:106887855-106891072	2.52591	68.6739	4.76488	0.0011	0.139432	up
100861284	chr4:16892400-16899467	23.9476	100.251	2.06566	0.0295	0.139432	up
100861291	chr11:30727784-30917796	2.21218	8.78742	1.98997	0.04075	0.139432	up
100861296	chr6:43256461-43284140	2.88777	0	/	5e-05	0.0803665	down
100861361	chr28:14401732-14416105	0.934966	4.37038	2.22477	0.04155	0.139432	up
100861394	chr21:18411522-18426142	10.8667	43.9097	2.01463	0.03675	0.139432	up
100861413	chr10:55269731-55320400	0.567684	35.8334	5.98007	0.00595	0.139432	up
102168213	chr2:25658076-25855144	1.43154	0	/	0.0375	0.139432	down
102168216	chr2:88932803-88943062	13.3932	82.6219	2.62502	0.01325	0.139432	up
102168304	chr21:42458640-42461608	1.81096	0	/	0.0031	0.139432	down
102168306	chr2:2203993-2208070	1.30812	0	/	0.00515	0.139432	down
102168309	chr2:56879223-56880174	0	1.35249	inf	0.02435	0.139432	up
102168327	chr28:5406293-5416165	2.44338	0	/	0.0075	0.139432	down
102168331	chr29:37403971-37404671	1.25102	0	/	0.0498	0.142467	down
102168471	chr14:18684949-18748895	11.0171	1.82723	-2.59202	0.03595	0.139432	down
102168539	chr8:84124427-84238407	0.731322	3.85317	2.39747	0.03375	0.139432	up
102168592	chr3:9893431-9894364	1.1658	0	/	0.03625	0.139432	down
102168653	chr15:46676193-46677094	1.11475	0	/	0.03875	0.139432	down
102168697	chr28:41885465-41887862	0	1.00657	inf	0.0446	0.139432	up
102168735	chr11:55698109-55700735	2.09203	0	/	0.0119	0.139432	down
102168764	chr19:37029331-37032815	4.15121	0	/	0.0002	0.139432	down
102168796	chr3:112067129-112253248	1.7587	0	/	5e-05	0.0803665	down
102168817	chr7:14994748-15032040	1.07905	0	/	0.0018	0.139432	down
102169024	chr12:63409170-64962371	1.77609	9.27874	2.38523	0.05	0.143016	up
102169141	chr2:83651170-83902191	1.45429	0.237366	-2.61513	0.02885	0.139432	down
102169146	chr2:132256088-132259741	6.12523	35.5513	2.53707	0.04005	0.139432	up
102169176	NW_005101645.1:10359-19112	1.61937	0	/	5e-05	0.0803665	down
102169177	chr7:27968446-28025849	1.70989	0	/	0.00025	0.139432	down
102169208	chr16:71610599-71633735	0	1.35671	inf	0.0195	0.139432	up
102169307	chr12:65332040-66557761	2.22501	9.71435	2.12631	0.02905	0.139432	up
102169348	chr24:10220609-10296230	1.63281	0	/	5e-05	0.0803665	down
102169375	NW_005101170.1:121757-129728	1.03916	6.25824	2.59034	0.03025	0.139432	up
102169468	chr6:90449420-90518682	3.8987	18.276	2.22888	0.02675	0.139432	up
102169570	chr6:66021834-66068389	1.14676	0	/	0.00515	0.139432	down
102169625	chr19:54389009-54393082	1.62015	0	/	0.01315	0.139432	down
102169716	chr23:26460867-26462153	7.0149	28.1565	2.00497	0.041	0.139432	up
102169719	chr3:27430604-27488442	1.10061	0	/	5e-05	0.0803665	down
102169835	chr5:30108517-30112702	1.53653	0	/	0.01685	0.139432	down
102169887	chr14:20332038-20332823	1.32136	0	/	0.03875	0.139432	down
102169910	chr1:86974745-86976183	1.31538	0	/	0.0348	0.139432	down
102170060	chr13:9463992-9468062	1.98193	0	/	0.0124	0.139432	down
102170113	chr4:88173109-89051563	3.96425	0.719325	-2.46233	0.04405	0.139432	down
102170139	chr7:19703828-19705419	21.9875	84.6774	1.94529	0.0491	0.142467	up
102170170	chr18:35321439-35325674	0	2.17404	inf	0.0099	0.139432	up
102170220	NW_005101189.1:96607-97881	1.24525	0	/	0.02675	0.139432	down
102170246	chr13:45265112-45267427	0	4.60241	inf	0.0009	0.139432	up
102170279	chr2:125935743-125941567	1.62088	0	/	0.0018	0.139432	down
102170411	NW_005101298.1:706656-707596	0.962793	0	/	0.04515	0.139432	down
102170418	NW_005116359.1:6-770	1.74012	0	/	0.0243	0.139432	down
102170527	chr11:92035830-92036758	1.85786	0	/	0.0103	0.139432	down
102170612	chr12:67117817-67269585	0.615667	3.29793	2.42134	0.03545	0.139432	up
102170625	chr16:73623361-73686387	0.218456	1.66873	2.93334	0.02645	0.139432	up
102170635	chr20:25344719-25458606	9.9102	39.0609	1.97874	0.04995	0.142875	up
102170716	chr15:78428432-78442835	0	0.879985	inf	0.0117	0.139432	up
102170724	chr18:54390610-54395864	6.35678	25.9258	2.02802	0.0387	0.139432	up
102170794	chr11:92047806-92048747	1.15387	0	/	0.03625	0.139432	down
102170809	chr17:44044804-44052250	3.56888	15.0814	2.07923	0.0385	0.139432	up
102170840	chr3:38179991-38412395	0.813579	4.8967	2.58946	0.0106	0.139432	up
102170847	chr4:3480573-3578878	0.853034	0.000236132	-11.8188	0.03095	0.139432	down
102170873	chr8:74066654-74068433	0	1.31068	inf	0.0323	0.139432	up
102170877	chr10:14538008-14538358	27.757	151.961	2.45277	0.0421	0.139432	up
102170919	chr2:36465787-36538895	4.14493	18.3064	2.14292	0.0285	0.139432	up
102170952	chr5:56172178-56173114	1.06453	0	/	0.03875	0.139432	down
102171063	chr7:83176411-83177194	0	1.18993	inf	0.0446	0.139432	up
102171065	chr8:18903669-18904291	2.43639	0	/	0.02235	0.139432	down
102171099	chr20:6914589-6928109	5.3727	22.9306	2.09356	0.0338	0.139432	up
102171171	chr14:71769669-71796117	4.92629	18.8012	1.93225	0.0435	0.139432	up
102171333	chr8:19133598-19136810	1.5789	0	/	0.00065	0.139432	down
102171354	chr15:27838679-27848739	0	2.00809	inf	0.0099	0.139432	up
102171439	chr13:50377703-50395230	0	1.5661	inf	0.0446	0.139432	up
102171478	chr3:49534121-49647724	2.39277	9.36968	1.96932	0.0373	0.139432	up
102171490	chr29:26039147-26040096	1.047	0	/	0.03875	0.139432	down
102171516	chr9:20587230-20595077	0.975827	0	/	0.01615	0.139432	down
102171586	chr5:106660506-106712925	1.21183	0	/	0.00695	0.139432	down
102171617	chr12:21099467-21254731	0.535128	3.71406	2.79504	0.0084	0.139432	up
102171628	chr15:38470848-38594259	9.16889	36.6934	2.0007	0.03175	0.139432	up
102171640	chr17:62247386-62261687	0.831384	0	/	0.0203	0.139432	down
102171680	chr25:40965882-40970386	1.19515	0	/	0.03625	0.139432	down
102171818	chr19:37755291-37758840	0.90249	0	/	0.01845	0.139432	down
102171864	NW_005101661.1:75082-81830	25.3581	202.113	2.99464	0.00745	0.139432	up
102171879	chr9:73940583-73941352	2.21895	0	/	0.0119	0.139432	down
102171900	chr16:2907266-2926588	2.51081	13.0942	2.3827	0.01375	0.139432	up
102171994	chr15:20505474-20611563	2.01878	0.00209714	-9.91084	0.0081	0.139432	down
102172120	chr4:44677959-44682228	1.04602	0	/	0.0498	0.142467	down
102172131	chrX:12523964-12597309	1.61701	6.3757	1.97926	0.04005	0.139432	up
102172234	chr3:99162919-99173136	0.927494	0	/	0.04485	0.139432	down
102172244	chrX:23159635-23167417	1.25594	6.26734	2.31909	0.0422	0.139432	up
102172376	chr17:62367210-62369141	29.5261	108.508	1.87773	0.04885	0.142467	up
102172447	chr9:61486561-61491402	1.00397	0	/	0.00105	0.139432	down
102172550	chr11:60420727-60422296	1.0665	0	/	0.00775	0.139432	down
102172571	chr18:45245233-45248909	3.2907	20.5154	2.64024	0.0168	0.139432	up
102172596	chr26:16106196-16232846	1.43063	9.31956	2.70362	0.01345	0.139432	up
102172642	chr13:53041164-53044584	21.28	78.4319	1.88194	0.0457	0.141106	up
102172646	chr15:16100913-16105833	3.99174	21.5294	2.43122	0.0412	0.139432	up
102172648	chr16:49334659-49360280	4.78985	26.097	2.44583	0.01475	0.139432	up
102172661	chr19:54685506-54692599	0	4.59212	inf	5e-05	0.0803665	up
102172698	chrX:34569216-34571137	1.45631	0	/	0.0081	0.139432	down
102172729	chr11:1706287-1739839	0.658738	4.38814	2.73583	0.03555	0.139432	up
102172752	chr18:53057831-53066291	0.942843	0	/	0.03625	0.139432	down
102172769	chr2:61591023-61632760	0.803402	0	/	0.00025	0.139432	down
102172859	chr3:87924109-87957272	5.53395	34.0975	2.62328	0.01585	0.139432	up
102172984	NW_005101051.1:630457-654590	1.04065	0	/	0.0273	0.139432	down
102173023	chr15:78889329-78893268	4.7661	19.407	2.0257	0.04885	0.142467	up
102173079	chr6:53427935-53428950	1.05411	0	/	0.03495	0.139432	down
102173085	NW_005102108.1:54935-59461	0	4.25276	inf	0.029	0.139432	up
102173131	chr21:32017448-32031446	4.04786	69.3379	4.09841	0.00075	0.139432	up
102173177	NW_005101319.1:69184-77289	0	1.30142	inf	0.01265	0.139432	up
102173204	chr13:40617243-40621438	0	1.26504	inf	0.0394	0.139432	up
102173263	chr5:9776728-9886733	1.32072	0	/	0.02235	0.139432	down
102173274	chr6:20026686-20103933	0.444168	5.76758	3.69879	0.0027	0.139432	up
102173324	chr17:53472948-53489489	1.88596	9.89916	2.39201	0.0324	0.139432	up
102173338	chr22:2014960-2020224	1.49218	0	/	0.00025	0.139432	down
102173377	chr7:5316386-5319281	2.0378	0	/	0.00775	0.139432	down
102173390	chr9:86569249-86590341	1.06519	0	/	0.01315	0.139432	down
102173479	chr12:38761568-38771618	1.28174	0	/	0.03625	0.139432	down
102173512	chr2:90953301-91010262	1.91928	8.77643	2.19307	0.02955	0.139432	up
102173526	chr26:12822323-12875258	3.06748	11.8346	1.94788	0.04545	0.140344	up
102173527	chr4:44628706-44674347	1.22387	0	/	0.00035	0.139432	down
102173553	chr7:21850938-22111913	0.91587	7.17224	2.96921	0.00425	0.139432	up
102173591	chr16:41276242-41300348	2.17706	0	/	0.0281	0.139432	down
102173667	chr11:62190987-62196592	1.49453	0	/	0.0156	0.139432	down
102173673	chr15:45843750-45844686	1.45163	0	/	0.02165	0.139432	down
102173676	chr16:36422386-36465073	0.875718	0	/	0.0062	0.139432	down
102173722	chr5:107643839-107655644	2.2533	0	/	0.0002	0.139432	down
102173759	chr13:54529630-54538024	0	4.05574	inf	0.0323	0.139432	up
102173834	NW_005101572.1:42851-45595	1.73448	0	/	0.0066	0.139432	down
102174014	chr7:13270891-13293801	1.48924	0	/	0.04705	0.142467	down
102174038	chr11:76997359-77094148	0.978235	7.23722	2.88718	0.04385	0.139432	up
102174041	chr13:26662203-26715675	1.86834	0.000156537	-13.543	0.00445	0.139432	down
102174065	chr1:11702438-11704628	0	1.23712	inf	0.00955	0.139432	up
102174124	chr10:9181242-9181773	13.7477	55.6675	2.01765	0.0451	0.139432	up
102174170	chr23:24380975-24395912	11.1253	89.7168	3.01154	0.00495	0.139432	up
102174279	chr5:56438291-56439233	1.82463	0	/	0.00775	0.139432	down
102174292	chr7:13294869-13298345	1.23559	0	/	0.02535	0.139432	down
102174298	NW_005109484.1:4-421	4.08052	0	/	0.0242	0.139432	down
102174301	chr8:34429018-34430008	9.95339	64.1395	2.68795	0.00795	0.139432	up
102174321	chr15:18647933-18758280	2.75989	15.3228	2.473	0.0346	0.139432	up
102174398	chr10:22889449-22902472	1.23278	0	/	0.0498	0.142467	down
102174463	chr5:56927540-56928471	1.07142	0	/	0.03875	0.139432	down
102174500	chr16:76432329-76557621	1.34015	14.6517	3.4506	0.01555	0.139432	up
102174516	chr22:2675833-2710626	7.42882	28.3784	1.93359	0.03915	0.139432	up
102174558	NW_005101661.1:55720-58268	0	2.83487	inf	0.0446	0.139432	up
102174599	chr20:31002510-31097724	4.87118	19.7594	2.0202	0.0356	0.139432	up
102174600	chr20:37925792-37963125	3.39327	0	/	5e-05	0.0803665	down
102174601	chr20:55165694-55166858	1.57168	0	/	0.00725	0.139432	down
102174696	chr19:49098974-49104534	0.9046	0	/	0.01315	0.139432	down
102174698	chr1:68966688-68979195	1.1127	0	/	0.00055	0.139432	down
102174813	chr29:26312705-26313634	1.0742	0	/	0.03875	0.139432	down
102174846	chr9:21020416-21033949	1.81663	0	/	0.0001	0.124255	down
102174848	chr10:88362594-88543871	2.07711	0	/	5e-05	0.0803665	down
102174851	chr11:44392752-44393217	34.6545	482.577	3.79964	0.0017	0.139432	up
102174980	chr1:118607138-118610399	1.02035	0	/	0.0274	0.139432	down
102174998	chr26:47546050-47653527	1.30554	0	/	0.04515	0.139432	down
102175004	chr29:26153856-26154907	1.06453	0	/	0.03935	0.139432	down
102175070	chr2:117745561-117770175	1.00616	0	/	0.00695	0.139432	down
102175129	chr9:21048844-21071545	0	1.49323	inf	0.0446	0.139432	up
102175149	chr18:25500078-25546264	1.38815	0	/	0.00715	0.139432	down
102175225	chr15:44048624-44062166	3.58597	0.375338	-3.2561	0.01995	0.139432	down
102175247	chr20:31120964-31147930	16.7932	65.1607	1.95613	0.04675	0.142467	up
102175314	chr14:43836660-43998822	7.48683	44.4149	2.56862	0.01555	0.139432	up
102175343	chr23:28128506-28129445	1.15683	0	/	0.03625	0.139432	down
102175453	chr3:18195724-18196209	0	2.79883	inf	0.0323	0.139432	up
102175463	chr4:96881923-96884108	12.6665	59.1342	2.22297	0.0231	0.139432	up
102175540	chr3:18827781-18829829	1.26832	0	/	0.0243	0.139432	down
102175657	chr5:106580100-106645708	0.895092	0	/	0.0119	0.139432	down
102175702	chr17:70097145-70098339	1.47596	0	/	0.0119	0.139432	down
102175787	chr17:29607901-29624885	1.47021	9.68283	2.71941	0.011	0.139432	up
102175812	chr22:47504290-47518205	7.89522	32.7361	2.05183	0.02985	0.139432	up
102175841	chrX:51038237-51171422	2.39262	0	/	0.0062	0.139432	down
102175849	NW_005101907.1:228113-256450	0	1.87277	inf	5e-05	0.0803665	up
102175870	chr14:44338771-44339903	1.52177	0	/	0.01315	0.139432	down
102175876	chr15:46079980-46081608	0	1.71532	inf	0.0446	0.139432	up
102175890	chr19:25752865-25755731	0	2.39313	inf	0.0006	0.139432	up
102175917	chr25:636304-643874	1.04583	0	/	0.04515	0.139432	down
102175964	chr10:82978848-82998480	0	1.06158	inf	0.0446	0.139432	up
102175992	chr21:24820197-24840975	0.901393	0	/	0.0296	0.139432	down
102176026	chr5:106316827-106318523	4.06023	16.849	2.05303	0.0387	0.139432	up
102176045	chr9:77061109-77137239	1.85587	0	/	0.00035	0.139432	down
102176079	chr1:143670528-143681138	1.17092	0	/	0.0498	0.142467	down
102176115	NW_005101329.1:122034-122755	1.20426	0	/	0.0498	0.142467	down
102176153	chr17:53896035-53913962	13.3724	69.8969	2.38597	0.0262	0.139432	up
102176172	chr21:65399668-65404969	0.00300739	38.1867	13.6323	0.00515	0.139432	up
102176178	chr22:49769119-49773044	1.34684	0	/	0.00515	0.139432	down
102176222	chr7:13799333-13800510	1.52934	0	/	0.0102	0.139432	down
102176256	chr18:52268936-52292759	2.93608	10.9953	1.90492	0.04545	0.140344	up
102176258	chr18:57722042-57739912	0	2.1054	inf	0.01655	0.139432	up
102176271	chr20:56510193-56630568	1.25471	0	/	0.0243	0.139432	down
102176315	chr7:10786666-10808012	3.80236	15.7069	2.04644	0.0428	0.139432	up
102176400	chr5:57064044-57064989	1.05233	0	/	0.03875	0.139432	down
102176411	NW_005101329.1:360989-367893	0.817295	0	/	0.0281	0.139432	down
102176512	NW_005101072.1:35922-36864	0.960333	0	/	0.04515	0.139432	down
102176544	chr16:32712072-32848520	1.1168	0	/	0.0485	0.142467	down
102176563	chr21:32354517-32365061	4.38997	22.4259	2.35288	0.02605	0.139432	up
102176606	chr8:100533385-100534045	0	1.81405	inf	0.0323	0.139432	up
102176659	chr3:88709033-88719961	1.14331	0	/	5e-05	0.0803665	down
102176682	chr6:35538138-35584566	0.429886	6.32081	3.87808	0.0147	0.139432	up
102176715	chr16:51523483-51558623	9.66712	39.1796	2.01894	0.04255	0.139432	up
102176771	chr6:57887238-58183835	3.34172	21.1567	2.66245	0.02755	0.139432	up
102176835	chr22:11930441-12018655	0.442175	2.79664	2.661	0.0339	0.139432	up
102176873	NW_005101572.1:93682-104830	1.11899	0	/	0.04515	0.139432	down
102176880	NW_005172166.1:5-854	0	1.195	inf	0.0394	0.139432	up
102176916	chr1:19144124-19172423	1.47388	1.15451	-0.352343	0.02105	0.139432	down
102176944	chr5:57082222-57083124	1.31566	0	/	0.0274	0.139432	down
102176991	chr18:2218848-2219219	3.19072	0	/	0.0498	0.142467	down
102176999	chr19:57652126-57656344	1.15202	0	/	0.03875	0.139432	down
102177069	chr11:103177143-103262581	20.4135	0	/	0.0062	0.139432	down
102177170	chr11:78329902-78336619	0.971445	0	/	0.02235	0.139432	down
102177175	chr13:72264601-72269867	0	2.52785	inf	0.02315	0.139432	up
102177252	chr11:103096665-103156150	7.12753	0	/	0.00055	0.139432	down
102177363	chr18:45237235-45238635	13.207	60.3624	2.19235	0.02265	0.139432	up
102177384	chr2:41078710-41726262	0.876029	7.74233	3.14372	0.0451	0.139432	up
102177390	chr23:42535962-42577968	0.905363	0	/	0.00495	0.139432	down
102177415	chr29:37873635-37881933	1.07193	0	/	0.0062	0.139432	down
102177460	chr18:47224126-47236806	10.7131	40.8965	1.9326	0.04245	0.139432	up
102177541	chr14:30426113-30436666	1.30536	0	/	0.01555	0.139432	down
102177547	chr15:47660371-47661391	0.960653	0	/	0.03875	0.139432	down
102177618	chr7:34777545-34778445	1.8266	0	/	0.0119	0.139432	down
102177648	chr17:24887589-24911274	10.3979	2.15311	-2.2718	0.0257	0.139432	down
102177698	chrX:12228292-12246959	0.887411	0	/	0.00055	0.139432	down
102177801	chr10:23589469-23590414	1.24367	0	/	0.0274	0.139432	down
102177893	chr8:91921763-91974601	1.54314	7.39067	2.25984	0.02195	0.139432	up
102177908	chr15:53249021-53343623	1.7025	0	/	0.0087	0.139432	down
102178026	chr23:25808462-25818542	0.634741	5.01943	2.98328	0.02935	0.139432	up
102178050	chr5:95147060-95149143	1.03121	0	/	0.03625	0.139432	down
102178103	chr18:46870762-46878833	0	1.36116	inf	0.0099	0.139432	up
102178178	chr11:61752572-61765218	1.69306	0	/	0.03625	0.139432	down
102178242	chr28:26720171-26746542	0	1.43141	inf	0.0002	0.139432	up
102178279	chr11:10581458-10605697	9.80736	81.7825	3.05986	0.0038	0.139432	up
102178315	chr23:25929802-25935113	30.2748	4.50422	-2.74877	0.00685	0.139432	down
102178371	chr12:44037306-44522893	1.74109	7.54617	2.11575	0.03025	0.139432	up
102178475	chr17:50507889-50576067	1.65168	7.4446	2.17226	0.0428	0.139432	up
102178507	chr4:58347228-58401210	0.498012	3.62474	2.86362	0.03005	0.139432	up
102178519	chrX:13005851-13052178	1.11567	0	/	0.04515	0.139432	down
102178576	chr22:16258011-16258827	0	1.25536	inf	0.0394	0.139432	up
102178623	chr8:22259240-22288563	0.000397871	2.92262	12.8427	0.0175	0.139432	up
102178639	chr13:52201555-52217999	0.0272651	2.58772	6.56848	0.02885	0.139432	up
102178642	chr15:46687772-46688708	1.74195	0	/	0.011	0.139432	down
102178702	chr5:34065179-34091247	0	2.25452	inf	0.00415	0.139432	up
102178727	chr8:92472211-92473222	1.14731	0	/	0.02345	0.139432	down
102178735	chr10:78125529-78143179	6.93462	36.9282	2.41284	0.02735	0.139432	up
102178745	chr14:74782904-75563994	1.2163	1.78621	0.554404	0.0371	0.139432	up
102178766	chr19:40868758-40919462	3.28431	0	/	5e-05	0.0803665	down
102178783	chr25:25923658-25928678	0.871524	0	/	0.02665	0.139432	down
102178785	chr3:96338035-96342801	3.28663	0	/	0.0001	0.124255	down
102178810	chr6:82803347-82838184	0	1.59154	inf	0.0394	0.139432	up
102178846	chr17:52723435-52738776	0.945746	0	/	0.00695	0.139432	down
102178912	chr10:78178171-78180835	0.862141	0	/	0.0035	0.139432	down
102178997	chr7:16863564-16866964	0.976474	0	/	0.0216	0.139432	down
102179016	chr11:79848214-79974448	1.54856	0	/	0.0002	0.139432	down
102179019	chr11:103843481-103844878	0	1.64732	inf	0.00415	0.139432	up
102179101	chr8:69000830-69001228	4.71892	0	/	0.02235	0.139432	down
102179153	chr3:15358282-15361759	1.04833	0	/	0.03875	0.139432	down
102179198	chr8:102192060-102294078	0.612417	3.51235	2.51985	0.01905	0.139432	up
102179214	chr13:78791743-78801334	9.63018	46.8151	2.28134	0.02525	0.139432	up
102179219	chr15:74592584-74593511	1.17491	0	/	0.03625	0.139432	down
102179343	chr3:96402852-96505713	0.648615	4.43301	2.77285	0.0171	0.139432	up
102179372	chr7:6455198-6463645	0.946241	0	/	0.0175	0.139432	down
102179376	chr7:10383355-10384548	1.04436	0	/	0.03935	0.139432	down
102179384	chr7:98828936-98853730	1.87584	0	/	0.03875	0.139432	down
102179386	chr8:69220044-69234644	2.23519	14.7331	2.72059	0.0078	0.139432	up
102179418	chr1:79630647-79650394	1.01341	0	/	0.04515	0.139432	down
102179477	chr8:102389543-102391201	0.902856	0	/	0.0119	0.139432	down
102179495	chr14:46437164-46863661	1.13828	0	/	5e-05	0.0803665	down
102179563	NW_005103505.1:31859-41460	0	2.11203	inf	0.02515	0.139432	up
102179587	chr18:34598352-34609125	1.26991	0	/	0.0003	0.139432	down
102179659	chr7:10418050-10418949	0	1.75847	inf	0.02435	0.139432	up
102179690	chr16:66588025-66652018	0.671285	6.07079	3.17689	0.00275	0.139432	up
102179774	chr10:78227017-78227944	1.077	0	/	0.03875	0.139432	down
102179775	chr11:6146200-6174176	0.997741	0	/	0.03875	0.139432	down
102179946	chr8:75650136-75720245	1.30773	0	/	5e-05	0.0803665	down
102179966	chr15:75406714-75407662	1.23894	0	/	0.0274	0.139432	down
102180007	chr26:14825315-14861921	1.23356	8.05163	2.70645	0.01505	0.139432	up
102180090	chr23:6692969-6737359	3.18724	26.4721	3.05409	0.00415	0.139432	up
102180173	chr23:28918077-28929410	0.907342	0	/	0.00215	0.139432	down
102180241	chr15:54692700-54739695	2.01954	7.86278	1.96101	0.0454	0.140191	up
102180243	chr15:75428683-75429631	1.23894	0	/	0.0317	0.139432	down
102180247	chr17:70229849-70242971	10.0046	0	/	5e-05	0.0803665	down
102180323	chr11:83992416-84020997	3.25846	15.6478	2.2637	0.0207	0.139432	up
102180374	chr4:80273133-80292502	1.69702	0	/	0.00025	0.139432	down
102180464	chr5:56094631-56095613	1.27911	0	/	0.0209	0.139432	down
102180484	NW_005101363.1:95437-96391	1.135	0	/	0.03625	0.139432	down
102180549	chr23:29000514-29001785	4.81722	19.4088	2.01044	0.04805	0.142467	up
102180644	chr25:27475133-27475565	0	3.65367	inf	0.029	0.139432	up
102180810	chr23:26146439-26146946	2.66867	0	/	0.04	0.139432	down
102180833	chrX:24105362-24128947	1.12726	7.13412	2.66191	0.049	0.142467	up
102180846	chr7:38889162-38890080	0.990705	0	/	0.04515	0.139432	down
102180927	chrX:69572690-69735867	1.00191	0	/	0.00515	0.139432	down
102181059	chr15:44881555-44882536	1.921	0	/	0.00535	0.139432	down
102181083	chr23:29044940-29045349	0	13.3144	inf	0.0001	0.124255	up
102181090	chr3:43142068-43207999	0	2.12506	inf	0.0171	0.139432	up
102181120	chr7:90734636-90788409	1.04889	0	/	0.0103	0.139432	down
102181138	chr15:46864317-46865274	1.41342	0	/	0.02235	0.139432	down
102181206	chr7:36191251-36192263	0.970802	0	/	0.0401	0.139432	down
102181262	chr26:19446513-19482775	1.37444	6.84709	2.31665	0.02875	0.139432	up
102181288	chr6:112053922-112059622	1.58884	0	/	0.0498	0.142467	down
102181293	NW_005101363.1:188929-189905	1.74869	0	/	0.0103	0.139432	down
102181315	chr13:59205329-59260171	1.46699	10.1646	2.79262	0.015	0.139432	up
102181320	chr15:23237636-23248538	6.80235	37.8693	2.47692	0.01525	0.139432	up
102181347	chr23:26208116-26214113	1.77873	0	/	5e-05	0.0803665	down
102181355	chr25:35708544-35713870	4.19916	21.8892	2.38205	0.01665	0.139432	up
102181454	chr23:47928928-47947867	0.934868	0	/	0.0243	0.139432	down
102181509	chr12:48532909-48551382	2.49938	0	/	0.03875	0.139432	down
102181542	chr21:63978972-64017119	1.0119	0	/	0.0274	0.139432	down
102181604	chr11:29797041-29801547	2.11524	0	/	0.0498	0.142467	down
102181714	chr18:60669419-60679017	0	1.10612	inf	0.0446	0.139432	up
102181762	chr6:13662783-13802812	1.57205	6.21031	1.98202	0.035	0.139432	up
102181792	chr13:52349786-52352484	0.961253	0	/	0.04875	0.142467	down
102181807	chr18:35183560-35294677	2.22659	10.5663	2.24656	0.0221	0.139432	up
102181821	chr2:100671373-101768513	0.888532	0	/	0.0062	0.139432	down
102181943	NW_005101284.1:50982-51894	1.09846	0	/	0.03875	0.139432	down
102181953	chr8:69706957-69777867	2.44858	0	/	5e-05	0.0803665	down
102181960	chr10:33167415-33196539	0.82034	6.75182	3.04098	0.03675	0.139432	up
102182018	chrX:27373366-27374146	1.08982	0	/	0.0498	0.142467	down
102182025	NW_005101512.1:81827-84111	12.3626	50.1306	2.01971	0.0326	0.139432	up
102182039	chr9:90239618-90260775	7.74993	31.804	2.03695	0.0415	0.139432	up
102182052	chr13:72695945-72698640	1.43532	0	/	0.0021	0.139432	down
102182133	chr10:48787467-48902558	3.38515	15.7698	2.21987	0.02165	0.139432	up
102182139	chr11:98558996-98563348	1.44148	0	/	0.03625	0.139432	down
102182144	chr13:2929598-3016745	5.21409	49.6359	3.2509	0.00245	0.139432	up
102182182	chr23:29410862-29411257	0	3.88162	inf	0.0323	0.139432	up
102182214	NW_005101182.1:142640-143677	1.22959	0	/	0.02385	0.139432	down
102182215	NW_005101284.1:71187-72144	1.31919	0	/	0.0243	0.139432	down
102182273	chr3:16046067-16054049	3.14639	0	/	0.0498	0.142467	down
102182327	chr14:52576093-52577778	0	1.78729	inf	0.01655	0.139432	up
102182331	chr15:75631208-75632191	1.27756	0	/	0.0243	0.139432	down
102182384	chr5:57401262-57402213	1.04436	0	/	0.03875	0.139432	down
102182397	chr7:1520968-1776538	0.843119	3.84027	2.1874	0.03335	0.139432	up
102182429	chr16:46080370-46205961	1.46396	0	/	0.0031	0.139432	down
102182434	chr18:34191175-34218117	1.04535	0	/	5e-05	0.0803665	down
102182512	chr11:9959910-9967522	0	1.37458	inf	0.0323	0.139432	up
102182547	chr2:85226537-85228329	2.04718	0	/	0.02235	0.139432	down
102182621	chr18:8001178-8098406	0	1.20209	inf	0.0062	0.139432	up
102182746	chr3:16273408-16274154	2.10503	0	/	0.04005	0.139432	down
102182777	NW_005101182.1:173660-174593	1.7487	0	/	0.0119	0.139432	down
102182787	chr8:77367237-77424496	2.08918	17.726	3.08486	0.03915	0.139432	up
102182856	chr5:91474527-91479054	2.1797	0	/	0.01845	0.139432	down
102182888	chr13:59304447-59312240	2.14573	0	/	0.00515	0.139432	down
102182909	chr19:41781282-41784959	0	1.40823	inf	0.00955	0.139432	up
102182921	chr22:16482922-16492327	1.73399	8.6778	2.32324	0.0332	0.139432	up
102182969	NW_005101967.1:8683-20529	8.48549	0	/	0.0119	0.139432	down
102183034	chr3:115245345-115246482	0.922595	0	/	0.0358	0.139432	down
102183170	chr16:58368775-58388204	0.877473	0	/	0.01845	0.139432	down
102183173	chr18:44921487-44934789	1.13359	0	/	0.0005	0.139432	down
102183186	chr21:54515263-54543448	2.10634	17.5713	3.06041	0.00945	0.139432	up
102183208	chr4:102850440-102851394	2.0167	0	/	0.00575	0.139432	down
102183282	chr23:36604665-36605982	0.909031	0	/	0.0243	0.139432	down
102183289	chr26:45873157-45901771	0.505206	4.01677	2.99109	0.00575	0.139432	up
102183370	chr2:21855381-22018224	5.98383	22.9319	1.93822	0.0405	0.139432	up
102183652	chr3:30417144-30418344	1.04833	0	/	0.04175	0.139432	down
102183769	chr5:56608053-56608995	0.960333	0	/	0.04835	0.142467	down
102183815	chr18:54315392-54318956	1.16716	0	/	0.0103	0.139432	down
102183850	chr29:27537434-27747767	6.82605	27.695	2.0205	0.03545	0.139432	up
102184042	chr5:101541647-101562336	1.96767	0	/	0.0498	0.142467	down
102184043	chrX:65857561-65893588	4.87181	0	/	0.0243	0.139432	down
102184159	chr11:10254092-10284134	2.25276	9.07727	2.01057	0.0485	0.142467	up
102184229	chr5:91701912-91708204	4.17101	0	/	0.00035	0.139432	down
102184333	NW_005101369.1:73616-74564	1.14364	0	/	0.03625	0.139432	down
102184347	chr10:61192804-61196257	1.50673	0	/	0.03875	0.139432	down
102184454	chr15:47153023-47154249	1.31098	0	/	0.0209	0.139432	down
102184584	chr26:14211606-14221862	2.78647	13.9935	2.32825	0.02815	0.139432	up
102184596	chr5:26663883-26677340	1.30764	0	/	0.00695	0.139432	down
102184614	NW_005101369.1:83635-91538	1.92354	0	/	0.00695	0.139432	down
102184758	chr19:53998833-54010655	1.28105	0	/	0.0021	0.139432	down
102184864	chr25:26192172-26198220	1.89893	0	/	0.0179	0.139432	down
102184869	chr25:34557815-34563081	1.33847	0	/	0.03875	0.139432	down
102184897	NW_005101298.1:173788-174806	1.05043	0	/	0.0358	0.139432	down
102184898	NW_005101369.1:121509-122642	1.1223	0	/	0.0351	0.139432	down
102184901	NW_005103890.1:13689-15326	2.66867	0	/	0.03875	0.139432	down
102184963	chr3:19621097-19626744	9.7729	39.0572	1.99873	0.03225	0.139432	up
102185027	chr18:50597443-50627611	3.21268	18.1039	2.49446	0.02815	0.139432	up
102185102	chr14:2994416-3254194	3.65681	13.4321	1.87702	0.0497	0.142467	up
102185122	chr21:55665441-55781176	3.38868	32.6785	3.26955	0.0032	0.139432	up
102185169	chr7:10315116-10316141	1.04193	0	/	0.03625	0.139432	down
102185170	NW_005101298.1:299290-300314	2.16245	0	/	0.0053	0.139432	down
102185251	chr5:82607068-82608123	1.34272	0	/	0.01845	0.139432	down
102185272	chr8:60872119-60944264	0.928352	0	/	5e-05	0.0803665	down
102185317	chr2:8883865-8969564	1.17946	6.3314	2.4244	0.02835	0.139432	up
102185409	chr2:128863475-128955355	1.86558	7.741	2.05289	0.03415	0.139432	up
102185412	chr3:7526665-7529109	7.97372	0.785259	-3.34401	0.04355	0.139432	down
102185447	chrX:71187461-71191782	2.3048	19.6798	3.094	0.0484	0.142467	up
102185534	chr4:103616752-103617778	1.21419	0	/	0.0243	0.139432	down
102185555	chr7:17889329-17892234	1.30908	0	/	0.0492	0.142467	down
102185569	chr10:1997412-2029923	9.7135	42.9658	2.14513	0.02655	0.139432	up
102185580	chr12:28094590-28097246	9.18872	0	/	0.0498	0.142467	down
102185595	chr18:48218817-48231375	10.8924	46.4771	2.09319	0.0328	0.139432	up
102185650	chr7:37048885-37076358	1.30091	0	/	0.02235	0.139432	down
102185739	NW_005101998.1:4204-31926	0.943124	0	/	0.0281	0.139432	down
102185768	chr18:42390652-42463879	0.748526	3.55406	2.24734	0.0493	0.142467	up
102185841	chr10:24101179-24104413	1.27601	0	/	0.0243	0.139432	down
102185890	chr3:101853981-101870168	7.6277	29.4283	1.94788	0.0429	0.139432	up
102185899	chr5:37767039-37768188	1.14364	0	/	0.03625	0.139432	down
102185943	chr15:75223459-75224526	1.4906	0	/	0.0111	0.139432	down
102186000	chr7:8091039-8093990	0	1.06464	inf	0.0446	0.139432	up
102186019	chr9:84362165-84901860	0.868662	0	/	0.01385	0.139432	down
102186027	chr12:23048030-23074065	0	1.39536	inf	0.0044	0.139432	up
102186062	chr2:45594465-45595057	0	1.91034	inf	0.0464	0.142467	up
102186067	chr23:26128541-26131058	1.25333	0	/	0.0498	0.142467	down
102186090	chr5:24884435-24898499	0	2.16105	inf	0.0195	0.139432	up
102186111	NW_005102824.1:288-5852	0	2.4753	inf	0.0394	0.139432	up
102186355	chr23:27053180-27058914	3.26972	0	/	0.03625	0.139432	down
102186358	chr3:18723210-18724034	19.9016	110.251	2.46984	0.01235	0.139432	up
102186404	chr11:11146675-11147238	1.67539	0	/	0.0498	0.142467	down
102186412	chr13:73436136-73437698	1.01822	0	/	0.0274	0.139432	down
102186513	chr18:39066476-39380016	1.47162	0.151387	-3.2811	0.01995	0.139432	down
102186618	chr17:60793619-60811146	1.42895	7.26406	2.34582	0.02895	0.139432	up
102186627	chr19:8913651-8924370	5.06363	28.9204	2.51384	0.0139	0.139432	up
102186630	chr19:51577646-51584381	0	1.4201	inf	0.00265	0.139432	up
102186658	chr27:31936121-31938698	6.90676	118.907	4.10569	0.00475	0.139432	up
102186721	chr20:28976091-28977003	1.7306	0	/	0.03875	0.139432	down
102186722	chr1:98211595-98324543	2.45941	0	/	0.00015	0.139432	down
102186737	chr25:36112683-36115479	7.75342	33.0778	2.09296	0.03335	0.139432	up
102186743	chr4:84883573-84884479	1.30861	0	/	0.02725	0.139432	down
102186765	chr8:97277541-97755486	5.99989	0.00097162	-12.5923	0.023	0.139432	down
102186870	chr9:71896920-72248851	0.909599	0	/	0.0306	0.139432	down
102186876	chr11:66689248-66715432	4.27804	17.3773	2.02218	0.04225	0.139432	up
102186938	chr5:94353411-94370483	0.661011	6.64545	3.32962	0.04315	0.139432	up
102186977	chr14:65430655-65440152	6.73909	32.3075	2.26124	0.0395	0.139432	up
102187003	chr1:137365614-137367581	1.17208	0	/	0.0274	0.139432	down
102187019	chr25:2911681-2917965	3.08631	19.2659	2.64209	0.0404	0.139432	up
102187032	chr5:77831770-77833001	0	8.75844	inf	0.0323	0.139432	up
102187061	chr14:33896290-33896956	0	2.44422	inf	0.01655	0.139432	up
102187150	chr15:77120697-77129978	0	2.00245	inf	0.01265	0.139432	up
102187159	chr18:58394740-58401797	0.985602	0	/	0.0062	0.139432	down
102187190	chr4:95487924-95504929	6.2451	23.5797	1.91675	0.0446	0.139432	up
102187205	NW_005101053.1:275191-276130	1.44604	0	/	0.02235	0.139432	down
102187215	chr7:48601599-48768602	3.10174	0	/	0.0103	0.139432	down
102187235	chr11:48948801-48950772	1.13077	0	/	0.04515	0.139432	down
102187250	chr17:65917667-65939813	0	2.42345	inf	0.0079	0.139432	up
102187359	chr23:27162781-27163737	1.15683	0	/	0.0358	0.139432	down
102187361	chr24:564080-569640	1.54944	0	/	0.01315	0.139432	down
102187387	chrX:116475920-116498264	0	4.79111	inf	5e-05	0.0803665	up
102187389	NW_005101104.1:203589-213053	2.16419	0	/	0.03625	0.139432	down
102187428	chr18:54699735-54702301	1.85481	0	/	0.03875	0.139432	down
102187461	chr29:39919851-39933512	1.11528	5.77253	2.3718	0.03375	0.139432	up
102187506	chr14:25595201-25617942	1.91697	8.68404	2.17954	0.0293	0.139432	up
102187555	chr26:8393739-8437581	2.98114	12.6522	2.08545	0.03265	0.139432	up
102187628	chr21:53446728-53479449	6.4579	30.9389	2.26029	0.03275	0.139432	up
102187653	chr29:25440503-25441729	1.38516	0	/	0.02095	0.139432	down
102187726	chr3:10512666-10517735	0	1.11061	inf	0.03285	0.139432	up
102187858	chr7:37322590-37323514	1.27781	0	/	0.02725	0.139432	down
102188047	chr9:48682016-48707990	1.62093	0	/	0.0119	0.139432	down
102188117	chr29:35727563-35759605	2.94258	10.9858	1.90049	0.04795	0.142467	up
102188125	chr6:70517202-70580274	0	2.11301	inf	0.0284	0.139432	up
102188133	chr7:37337375-37338323	1.52485	0	/	0.01845	0.139432	down
102188166	chr18:59178959-59180848	1.87986	0	/	0.0103	0.139432	down
102188231	chr12:27764085-27771679	0.898381	0	/	0.00055	0.139432	down
102188271	chr3:9205162-9233433	1.34345	0	/	0.0013	0.139432	down
102188303	NW_005101182.1:499495-500424	1.4979	0	/	0.0179	0.139432	down
102188333	chr15:73713248-73738292	4.32829	16.5332	1.9335	0.04225	0.139432	up
102188530	chr19:35612157-35614383	109.212	741.665	2.76363	0.0192	0.139432	up
102188605	chr12:68490082-68641377	1.19681	5.60766	2.2282	0.03045	0.139432	up
102188618	chr18:23439889-23441832	0	4.33668	inf	0.0073	0.139432	up
102188714	chr1:128721700-128750495	0.824871	0	/	0.0003	0.139432	down
102188760	NW_005101298.1:196471-197684	1.06043	0	/	0.0449	0.139432	down
102188829	chr4:104086063-104481635	1.32374	0	/	0.0031	0.139432	down
102188848	NW_005102418.1:29206-30130	1.27781	0	/	0.0274	0.139432	down
102188950	chr10:73143717-73147212	1.29942	0	/	0.02235	0.139432	down
102188958	chr15:290508-295811	1.38445	0	/	0.01845	0.139432	down
102188962	chr15:75442112-75443923	1.34755	0	/	0.02235	0.139432	down
102188973	chr19:39802212-39828481	0.829833	18.6306	4.48871	0.00035	0.139432	up
102189125	chr9:50731800-50797220	7.13392	30.0946	2.07674	0.04015	0.139432	up
102189156	chr19:43963966-43969180	1.37765	0	/	0.00645	0.139432	down
102189258	chr23:27197095-27197932	0.998179	0	/	0.0498	0.142467	down
102189266	chr3:80670193-81298464	0	3.22421	inf	0.0166	0.139432	up
102189267	chr25:28600519-29095987	0	2.87663	inf	0.0006	0.139432	up
102189402	chr10:9605497-9766515	4.0558	18.2878	2.17282	0.02385	0.139432	up
102189447	chr2:130370073-130391188	1.76273	9.2381	2.38978	0.0303	0.139432	up
102189461	chr28:23302409-23327260	5.78094	21.3813	1.88697	0.0457	0.141106	up
102189540	chr3:89398364-89476740	0.333655	5.20146	3.96249	0.04755	0.142467	up
102189612	chr18:55016561-55043199	0.872342	4.69632	2.42857	0.034	0.139432	up
102189761	chr10:24557040-24557979	0.964028	0	/	0.04515	0.139432	down
102189792	chr19:24348823-24364057	2.36673	0	/	5e-05	0.0803665	down
102189826	chr27:6898015-6985857	2.331	11.3242	2.28038	0.0448	0.139432	up
102190012	chr25:3811391-3816279	1.91833	0	/	0.02235	0.139432	down
102190016	chr26:23113632-23122764	3.80615	22.9745	2.59363	0.01825	0.139432	up
102190083	chr2:114615382-114747098	2.77033	11.4017	2.04113	0.03705	0.139432	up
102190098	chr4:58510008-58633527	1.22462	0	/	0.0002	0.139432	down
102190112	chr5:104731117-104732231	3.07066	21.6392	2.81703	0.02045	0.139432	up
102190123	NW_005101845.1:101652-103139	0.986536	0	/	0.0498	0.142467	down
102190146	chr13:70192228-70214019	1.41121	0	/	0.00025	0.139432	down
102190326	chr11:15196414-15197331	0	1.73964	inf	0.01265	0.139432	up
102190355	chr1:66485721-66681838	0.685793	2.01764	1.55682	0.00815	0.139432	up
102190503	NW_005101186.1:62824-63849	2.32584	0	/	0.0168	0.139432	down
102190527	chr11:90868630-90898584	0	1.15462	inf	0.0394	0.139432	up
102190622	chr15:46566053-46567014	1.21885	0	/	0.0274	0.139432	down
102190691	chr8:99053315-99071621	2.73404	11.4739	2.06925	0.03505	0.139432	up
102190748	chr3:10962492-10963668	1.148	0	/	0.04	0.139432	down
102190773	NW_005101186.1:75333-76268	0.968998	0	/	0.04515	0.139432	down
102190788	chr10:4739388-4763540	0.960653	0	/	0.03875	0.139432	down
102190839	chr25:26476983-26496831	2.73192	10.6004	1.95613	0.04445	0.139432	up
102190852	chr27:17047217-17048536	2.46312	12.6961	2.36583	0.0462	0.142467	up
102190869	chr6:101229585-101234444	0	5.53043	inf	5e-05	0.0803665	up
102190904	chr18:43078119-43150687	0	1.86331	inf	0.00565	0.139432	up
102190936	chr28:41048880-41080319	0	1.26976	inf	0.0446	0.139432	up
102191017	chr28:23697998-23699639	1.722	0	/	0.0119	0.139432	down
102191023	chr5:67504989-67508744	7.37416	28.6679	1.95888	0.03945	0.139432	up
102191033	NW_005101232.1:6955-7900	0	2.41123	inf	0.00265	0.139432	up
102191159	chr15:75583700-75584626	0.98037	0	/	0.04515	0.139432	down
102191180	chr1:97941858-98105360	0.933288	0	/	5e-05	0.0803665	down
102191181	chr1:130493924-130588786	4.08028	21.6526	2.4078	0.01815	0.139432	up
102191245	chr10:41160096-41243932	11.4623	75.3267	2.71626	0.0368	0.139432	up
102191259	chr15:77877806-77878749	0	1.47146	inf	0.0195	0.139432	up
102191341	chr11:48656016-48658433	3.65559	0	/	0.00395	0.139432	down
102191350	chr13:61712962-61728701	3.84496	14.6863	1.93343	0.03915	0.139432	up
102191387	chr3:9791469-9792399	1.65798	0	/	0.01315	0.139432	down
102191407	chr5:96260653-96387318	0.949142	0	/	0.00055	0.139432	down
102191443	chr15:46621441-46626792	1.34274	0	/	0.02235	0.139432	down
102191506	chr6:28856137-28857034	1.63024	0	/	0.01845	0.139432	down
102191509	chrX:117926763-117972021	5.31877	24.6125	2.21023	0.02165	0.139432	up
102191593	chr5:94710966-94724526	2.57562	9.42952	1.87226	0.0486	0.142467	up
102191617	chr10:5078639-5080672	1.391	0	/	0.0119	0.139432	down
102191625	chr11:91901036-91901971	1.3601	0	/	0.02035	0.139432	down
102191689	chr6:101930852-101944552	5.77254	23.414	2.02009	0.0395	0.139432	up
102191792	NW_005104500.1:33816-38977	1.52441	0	/	0.0498	0.142467	down
XLOC_000005|-	NW_005101026.1:15073-15406	17.4576	0	/	0.0032	0.139432	down
XLOC_000006|-	NW_005101026.1:24882-25128	10.0759	0	/	0.03625	0.139432	down
XLOC_000007|-	NW_005101026.1:36624-37211	1.93284	0	/	0.03875	0.139432	down
XLOC_000009|-	NW_005101026.1:55520-56096	2.16419	0	/	0.03625	0.139432	down
XLOC_000017|-	NW_005101026.1:15073-15406	5.17565	0	/	0.0375	0.139432	down
XLOC_000019|-	NW_005101026.1:25331-25872	2.75629	0	/	0.0243	0.139432	down
XLOC_000020|-	NW_005101026.1:40725-41132	2.7288	0	/	0.0498	0.142467	down
XLOC_000022|-	NW_005101026.1:71293-71558	8.3777	0	/	0.03625	0.139432	down
XLOC_000023|-	NW_005101026.1:72549-72924	5.91577	0	/	0.01315	0.139432	down
XLOC_000024|-	NW_005101026.1:87529-88139	2.33449	0	/	0.0243	0.139432	down
XLOC_000038|-	NW_005101029.1:9450-9760	4.95944	0	/	0.04515	0.139432	down
XLOC_000039|-	NW_005101029.1:13589-14303	2.4389	0	/	0.0119	0.139432	down
XLOC_000040|-	NW_005101029.1:27979-28568	4.89706	0	/	0.00055	0.139432	down
XLOC_000043|-	NW_005101029.1:33268-33829	2.05789	0	/	0.03875	0.139432	down
XLOC_000045|-	NW_005101029.1:46587-47063	2.847	0	/	0.0353	0.139432	down
XLOC_000047|-	NW_005101029.1:50960-51440	2.60975	0	/	0.042	0.139432	down
XLOC_000050|-	NW_005101029.1:58791-59110	4.68516	0	/	0.04515	0.139432	down
XLOC_000051|-	NW_005101029.1:66474-66812	4.19384	0	/	0.04515	0.139432	down
XLOC_000052|-	NW_005101029.1:78469-78711	10.5195	0	/	0.03625	0.139432	down
XLOC_000054|-	NW_005101029.1:96841-97180	5.00492	0	/	0.03625	0.139432	down
XLOC_000056|-	NW_005101029.1:125583-125924	3.71284	0	/	0.0498	0.142467	down
XLOC_000058|-	NW_005101029.1:145430-145718	7.51753	0	/	0.0274	0.139432	down
XLOC_000059|-	NW_005101029.1:158106-158337	9.95961	0	/	0.04515	0.139432	down
XLOC_000061|-	NW_005101029.1:162330-162652	6.44032	0	/	0.0243	0.139432	down
XLOC_000062|-	NW_005101029.1:162714-163078	5.13197	0	/	0.0242	0.139432	down
XLOC_000065|-	NW_005101029.1:168023-168275	0	10.75	inf	0.029	0.139432	up
XLOC_000073|-	NW_005101029.1:230720-230940	0	15.8534	inf	0.029	0.139432	up
XLOC_000076|-	NW_005101029.1:239590-240027	6.22191	0	/	0.00515	0.139432	down
XLOC_000077|-	NW_005101029.1:241417-242201	2.04537	0	/	0.01235	0.139432	down
XLOC_000081|-	NW_005101029.1:256625-256856	0	13.6728	inf	0.029	0.139432	up
XLOC_000082|-	NW_005101029.1:257772-258202	2.77499	0	/	0.04515	0.139432	down
XLOC_000084|-	NW_005101029.1:266206-266572	3.26742	0	/	0.0498	0.142467	down
XLOC_000088|-	NW_005101029.1:285333-286413	2.5309	0	/	0.0018	0.139432	down
XLOC_000089|-	NW_005101029.1:288758-289242	5.55386	0	/	0.0035	0.139432	down
XLOC_000091|-	NW_005101029.1:291579-291892	0	14.677	inf	0.0005	0.139432	up
XLOC_000094|-	NW_005101029.1:295683-296282	1.53827	0	/	0.0498	0.142467	down
XLOC_000096|-	NW_005101029.1:303647-303858	0	18.1501	inf	0.029	0.139432	up
XLOC_000099|-	NW_005101029.1:319494-320008	2.11855	0	/	0.04515	0.139432	down
XLOC_000100|-	NW_005101029.1:321407-321639	9.83881	0	/	0.04515	0.139432	down
XLOC_000101|-	NW_005101029.1:327890-328259	4.29462	0	/	0.03625	0.139432	down
XLOC_000102|-	NW_005101029.1:330580-330899	0	9.41456	inf	0.00955	0.139432	up
XLOC_000105|-	NW_005101029.1:347301-347658	4.93287	0	/	0.0274	0.139432	down
XLOC_000109|-	NW_005101029.1:476093-476415	5.99978	0	/	0.0404	0.139432	down
XLOC_000111|-	NW_005101029.1:491495-491927	7.30761	0	/	0.04835	0.142467	down
XLOC_000116|-	NW_005101029.1:544517-544901	9.15773	0	/	0.02725	0.139432	down
XLOC_000117|-	NW_005101029.1:549366-549768	5.26026	0	/	0.01315	0.139432	down
XLOC_000125|-	NW_005101029.1:598133-598370	0	11.6414	inf	0.0323	0.139432	up
XLOC_000129|-	NW_005101029.1:628793-629060	0	9.29418	inf	0.029	0.139432	up
XLOC_000131|-	NW_005101029.1:656964-657430	3.67465	0	/	0.02235	0.139432	down
XLOC_000132|-	NW_005101029.1:660739-661231	4.06533	0	/	0.0119	0.139432	down
XLOC_000137|-	NW_005101029.1:698237-698452	14.8121	0	/	0.03625	0.139432	down
XLOC_000138|-	NW_005101029.1:704273-704478	14.4298	0	/	0.04515	0.139432	down
XLOC_000139|-	NW_005101029.1:717883-718197	4.83376	0	/	0.04515	0.139432	down
XLOC_000140|-	NW_005101029.1:12701-12968	6.85862	0	/	0.04515	0.139432	down
XLOC_000148|-	NW_005101029.1:46587-47063	5.57528	0	/	0.02815	0.139432	down
XLOC_000150|-	NW_005101029.1:91957-92377	2.59308	0	/	0.0498	0.142467	down
XLOC_000153|-	NW_005101029.1:99718-99949	8.96365	0	/	0.0498	0.142467	down
XLOC_000158|-	NW_005101029.1:133170-133375	0	21.6993	inf	0.02435	0.139432	up
XLOC_000159|-	NW_005101029.1:162714-163078	7.2663	0	/	0.0403	0.139432	down
XLOC_000162|-	NW_005101029.1:174253-174694	3.73357	0	/	0.0243	0.139432	down
XLOC_000170|-	NW_005101029.1:235605-235808	13.4316	0	/	0.0498	0.142467	down
XLOC_000172|-	NW_005101029.1:241417-242201	2.66208	0	/	0.0139	0.139432	down
XLOC_000174|-	NW_005101029.1:253805-254305	3.7494	0	/	0.01315	0.139432	down
XLOC_000177|-	NW_005101029.1:287211-287645	2.73467	0	/	0.04515	0.139432	down
XLOC_000179|-	NW_005101029.1:302658-302924	8.30339	0	/	0.03625	0.139432	down
XLOC_000181|-	NW_005101029.1:328754-329050	5.99978	0	/	0.03875	0.139432	down
XLOC_000182|-	NW_005101029.1:332742-333327	1.94192	0	/	0.03875	0.139432	down
XLOC_000184|-	NW_005101029.1:354248-354858	2.16774	0	/	0.0274	0.139432	down
XLOC_000188|-	NW_005101029.1:476478-476693	0	34.1225	inf	0.001	0.139432	up
XLOC_000189|-	NW_005101029.1:477609-478037	4.75253	0	/	0.01315	0.139432	down
XLOC_000190|-	NW_005101029.1:491495-491927	3.85655	0	/	0.0239	0.139432	down
XLOC_000196|-	NW_005101029.1:544517-544901	5.34295	0	/	0.0201	0.139432	down
XLOC_000197|-	NW_005101029.1:561504-561856	4.28136	0	/	0.03875	0.139432	down
XLOC_000198|-	NW_005101029.1:562134-562486	4.67057	0	/	0.03625	0.139432	down
XLOC_000201|-	NW_005101029.1:586677-587264	2.45998	0	/	0.0243	0.139432	down
XLOC_000206|-	NW_005101029.1:611937-612149	0	17.8667	inf	0.029	0.139432	up
XLOC_000208|-	NW_005101029.1:621932-622431	3.09682	0	/	0.0243	0.139432	down
XLOC_000210|-	NW_005101029.1:644812-645046	18.2499	0	/	0.0103	0.139432	down
XLOC_000216|-	NW_005101029.1:682409-682837	2.51604	0	/	0.0498	0.142467	down
XLOC_000218|-	NW_005101029.1:704925-705408	3.94613	0	/	0.01315	0.139432	down
XLOC_000223|-	NW_005101031.1:2308-2676	4.31507	0	/	0.03625	0.139432	down
XLOC_000225|-	NW_005101031.1:17784-18075	5.08966	0	/	0.0498	0.142467	down
XLOC_000228|-	NW_005101031.1:24989-25239	13.7933	0	/	0.03415	0.139432	down
XLOC_000229|-	NW_005101031.1:26496-27095	1.70919	0	/	0.04515	0.139432	down
XLOC_000237|-	NW_005101031.1:71944-72412	2.43391	0	/	0.04515	0.139432	down
XLOC_000239|-	NW_005101031.1:24989-25239	12.8886	0	/	0.01595	0.139432	down
XLOC_000240|-	NW_005101031.1:33097-33474	4.82729	0	/	0.0243	0.139432	down
XLOC_000253|-	NW_005101032.1:38354-38704	9.04497	0	/	0.0042	0.139432	down
XLOC_000261|-	NW_005101032.1:246697-246922	0	16.0225	inf	0.02435	0.139432	up
XLOC_000264|-	NW_005101032.1:262587-263022	2.72477	0	/	0.04515	0.139432	down
XLOC_000270|-	NW_005101032.1:294467-294818	5.12216	0	/	0.04175	0.139432	down
XLOC_000272|-	NW_005101032.1:307564-307953	4.90311	0	/	0.02235	0.139432	down
XLOC_000274|-	NW_005101032.1:326704-327347	5.59356	0	/	0.0003	0.139432	down
XLOC_000276|-	NW_005101032.1:342925-343540	1.6492	0	/	0.04515	0.139432	down
XLOC_000277|-	NW_005101032.1:359625-360190	2.03761	0	/	0.03875	0.139432	down
XLOC_000278|-	NW_005101032.1:360677-361224	5.56094	0	/	0.0039	0.139432	down
XLOC_000279|-	NW_005101032.1:365495-366075	1.78635	0	/	0.04515	0.139432	down
XLOC_000285|-	NW_005101032.1:407336-407680	4.46499	0	/	0.03875	0.139432	down
XLOC_000286|-	NW_005101032.1:417352-417651	8.01055	0	/	0.02235	0.139432	down
XLOC_000287|-	NW_005101032.1:421708-422079	3.19072	0	/	0.0498	0.142467	down
XLOC_000293|-	NW_005101032.1:464371-464776	0	3.72178	inf	0.0323	0.139432	up
XLOC_000295|-	NW_005101032.1:467576-467800	0	11.2443	inf	0.0446	0.139432	up
XLOC_000297|-	NW_005101032.1:473896-474178	5.44972	0	/	0.0498	0.142467	down
XLOC_000301|-	NW_005101032.1:481331-481566	0	11.9256	inf	0.0323	0.139432	up
XLOC_000305|-	NW_005101032.1:565289-566142	2.81713	0	/	0.0023	0.139432	down
XLOC_000315|-	NW_005101032.1:663023-663225	0	47.4803	inf	0.0005	0.139432	up
XLOC_000316|-	NW_005101032.1:666175-666423	0	17.7538	inf	0.0073	0.139432	up
XLOC_000320|-	NW_005101032.1:694170-694701	3.53431	0	/	0.04295	0.139432	down
XLOC_000327|-	NW_005101032.1:714356-714601	8.48624	0	/	0.04515	0.139432	down
XLOC_000329|-	NW_005101032.1:732932-733146	0	34.6451	inf	0.001	0.139432	up
XLOC_000334|-	NW_005101032.1:808177-808395	0	17.6775	inf	0.02435	0.139432	up
XLOC_000343|-	NW_005101032.1:851776-851997	0	14.3275	inf	0.0323	0.139432	up
XLOC_000345|-	NW_005101032.1:853509-854007	1.99669	0	/	0.0498	0.142467	down
XLOC_000348|-	NW_005101032.1:863323-863668	0	5.83905	inf	0.02435	0.139432	up
XLOC_000349|-	NW_005101032.1:868041-868286	0	10.6199	inf	0.0323	0.139432	up
XLOC_000351|-	NW_005101032.1:873919-874182	7.10849	0	/	0.04515	0.139432	down
XLOC_000357|-	NW_005101032.1:907494-907919	2.8271	0	/	0.04515	0.139432	down
XLOC_000358|-	NW_005101032.1:908636-908852	0	16.8068	inf	0.029	0.139432	up
XLOC_000359|-	NW_005101032.1:909808-910382	1.63097	0	/	0.0498	0.142467	down
XLOC_000360|-	NW_005101032.1:930373-930599	0	14.5926	inf	0.029	0.139432	up
XLOC_000368|-	NW_005101032.1:972772-973251	3.3368	0	/	0.0317	0.139432	down
XLOC_000372|-	NW_005101032.1:988126-988636	2.14269	0	/	0.04515	0.139432	down
XLOC_000375|-	NW_005101032.1:1020647-1020904	0	8.5163	inf	0.0394	0.139432	up
XLOC_000380|-	NW_005101032.1:1166975-1167178	17.9089	0	/	0.03625	0.139432	down
XLOC_000386|-	NW_005101032.1:1249984-1250285	7.3737	0	/	0.0243	0.139432	down
XLOC_000391|-	NW_005101032.1:1266390-1267212	2.69944	0	/	0.00555	0.139432	down
XLOC_000405|-	NW_005101032.1:1342863-1343305	0	9.39465	inf	0.0004	0.139432	up
XLOC_000409|-	NW_005101032.1:1358365-1358803	6.73873	0	/	0.00285	0.139432	down
XLOC_000411|-	NW_005101032.1:1367059-1367427	3.2363	0	/	0.0498	0.142467	down
XLOC_000413|-	NW_005101032.1:1375944-1376477	2.61417	0	/	0.0274	0.139432	down
XLOC_000417|-	NW_005101032.1:1438476-1438778	9.41569	0	/	0.0119	0.139432	down
XLOC_000420|-	NW_005101032.1:1458192-1458588	2.85519	0	/	0.0498	0.142467	down
XLOC_000424|-	NW_005101032.1:1479176-1479414	0	14.6414	inf	0.0195	0.139432	up
XLOC_000431|-	NW_005101032.1:1532041-1532345	0	8.08605	inf	0.0195	0.139432	up
XLOC_000435|-	NW_005101032.1:1544949-1545650	2.49742	0	/	0.0119	0.139432	down
XLOC_000437|-	NW_005101032.1:1554412-1554731	5.15368	0	/	0.03875	0.139432	down
XLOC_000439|-	NW_005101032.1:1557295-1557595	5.3034	0	/	0.04515	0.139432	down
XLOC_000441|-	NW_005101032.1:1561555-1562049	21.3855	0	/	0.00455	0.139432	down
XLOC_000443|-	NW_005101032.1:1568616-1568890	7.75161	0	/	0.03625	0.139432	down
XLOC_000445|-	NW_005101032.1:1580360-1580982	2.92367	0	/	0.00915	0.139432	down
XLOC_000446|-	NW_005101032.1:1581130-1581629	2.21202	0	/	0.04515	0.139432	down
XLOC_000447|-	NW_005101032.1:1594863-1595088	11.821	0	/	0.03875	0.139432	down
XLOC_000448|-	NW_005101032.1:1610026-1610510	3.70257	0	/	0.01845	0.139432	down
XLOC_000454|-	NW_005101032.1:1324-2041	4.04298	0	/	0.0007	0.139432	down
XLOC_000456|-	NW_005101032.1:5720-5956	0	10.7109	inf	0.0394	0.139432	up
XLOC_000462|-	NW_005101032.1:16979-17188	18.9337	0	/	0.0243	0.139432	down
XLOC_000463|-	NW_005101032.1:18569-18791	11.1841	0	/	0.04515	0.139432	down
XLOC_000466|-	NW_005101032.1:36952-37502	2.1158	0	/	0.03875	0.139432	down
XLOC_000467|-	NW_005101032.1:38354-38704	14.1553	0	/	0.0269	0.139432	down
XLOC_000470|-	NW_005101032.1:63820-64039	0	13.4021	inf	0.0394	0.139432	up
XLOC_000472|-	NW_005101032.1:73460-73667	0	17.7529	inf	0.0323	0.139432	up
XLOC_000473|-	NW_005101032.1:74294-74673	3.41683	0	/	0.04515	0.139432	down
XLOC_000474|-	NW_005101032.1:75952-76271	7.02775	0	/	0.02235	0.139432	down
XLOC_000482|-	NW_005101032.1:294467-294818	4.69472	0	/	0.03575	0.139432	down
XLOC_000485|-	NW_005101032.1:326704-327347	7.71961	0	/	0.0127	0.139432	down
XLOC_000486|-	NW_005101032.1:327859-328373	2.3304	0	/	0.03875	0.139432	down
XLOC_000488|-	NW_005101032.1:348796-349684	1.75352	0	/	0.01315	0.139432	down
XLOC_000489|-	NW_005101032.1:360677-361224	2.51983	0	/	0.0236	0.139432	down
XLOC_000491|-	NW_005101032.1:392949-393511	2.42601	0	/	0.0274	0.139432	down
XLOC_000495|-	NW_005101032.1:455887-456544	1.9631	0	/	0.0274	0.139432	down
XLOC_000496|-	NW_005101032.1:458316-458518	22.7738	0	/	0.02235	0.139432	down
XLOC_000502|-	NW_005101032.1:503126-503342	12.1647	0	/	0.04515	0.139432	down
XLOC_000506|-	NW_005101032.1:565289-566142	4.04917	0	/	0.0243	0.139432	down
XLOC_000507|-	NW_005101032.1:566836-567083	0	11.3346	inf	0.029	0.139432	up
XLOC_000508|-	NW_005101032.1:569417-569684	0	6.97063	inf	0.0446	0.139432	up
XLOC_000522|-	NW_005101032.1:675985-676463	2.35763	0	/	0.04515	0.139432	down
XLOC_000523|-	NW_005101032.1:688181-688650	3.15388	0	/	0.0274	0.139432	down
XLOC_000524|-	NW_005101032.1:694170-694701	2.22389	0	/	0.03935	0.139432	down
XLOC_000526|-	NW_005101032.1:709574-709807	0	17.7784	inf	0.01265	0.139432	up
XLOC_000527|-	NW_005101032.1:720392-720885	2.70211	0	/	0.03625	0.139432	down
XLOC_000529|-	NW_005101032.1:731707-732343	3.46846	0	/	0.00695	0.139432	down
XLOC_000532|-	NW_005101032.1:804370-804694	7.72694	0	/	0.0124	0.139432	down
XLOC_000537|-	NW_005101032.1:817816-818031	0	22.7483	inf	0.01265	0.139432	up
XLOC_000538|-	NW_005101032.1:821468-821825	0	5.05914	inf	0.029	0.139432	up
XLOC_000540|-	NW_005101032.1:826560-826849	0	6.44413	inf	0.0394	0.139432	up
XLOC_000541|-	NW_005101032.1:844176-844486	5.45538	0	/	0.03875	0.139432	down
XLOC_000546|-	NW_005101032.1:864911-865163	0	10.75	inf	0.029	0.139432	up
XLOC_000553|-	NW_005101032.1:891011-891279	0	19.9557	inf	0.0009	0.139432	up
XLOC_000559|-	NW_005101032.1:956896-957163	8.9162	0	/	0.0274	0.139432	down
XLOC_000561|-	NW_005101032.1:972772-973251	2.58529	0	/	0.0424	0.139432	down
XLOC_000566|-	NW_005101032.1:994383-994882	2.43322	0	/	0.03875	0.139432	down
XLOC_000567|-	NW_005101032.1:1010170-1011061	1.12998	0	/	0.03875	0.139432	down
XLOC_000571|-	NW_005101032.1:1025964-1026292	0	13.3623	inf	0.0005	0.139432	up
XLOC_000574|-	NW_005101032.1:1140698-1141151	4.34868	0	/	0.01315	0.139432	down
XLOC_000576|-	NW_005101032.1:1149122-1149695	2.54319	0	/	0.0243	0.139432	down
XLOC_000578|-	NW_005101032.1:1157870-1158198	0	6.43372	inf	0.02435	0.139432	up
XLOC_000585|-	NW_005101032.1:1184698-1185047	5.13907	0	/	0.0274	0.139432	down
XLOC_000588|-	NW_005101032.1:1189853-1190061	0	30.1617	inf	0.0073	0.139432	up
XLOC_000590|-	NW_005101032.1:1193030-1193278	0	10.2785	inf	0.0323	0.139432	up
XLOC_000591|-	NW_005101032.1:1194672-1195005	5.17565	0	/	0.03625	0.139432	down
XLOC_000595|-	NW_005101032.1:1198794-1199214	3.45744	0	/	0.03625	0.139432	down
XLOC_000596|-	NW_005101032.1:1203460-1203854	2.87943	0	/	0.0498	0.142467	down
XLOC_000605|-	NW_005101032.1:1231348-1231889	1.7719	0	/	0.0498	0.142467	down
XLOC_000608|-	NW_005101032.1:1237036-1237515	0	5.18527	inf	0.00565	0.139432	up
XLOC_000615|-	NW_005101032.1:1248668-1249029	0	9.50214	inf	0.00265	0.139432	up
XLOC_000621|-	NW_005101032.1:1260306-1260892	1.76124	0	/	0.04515	0.139432	down
XLOC_000625|-	NW_005101032.1:1266390-1267212	1.99215	0	/	0.03555	0.139432	down
XLOC_000626|-	NW_005101032.1:1268694-1269182	2.74317	0	/	0.03625	0.139432	down
XLOC_000638|-	NW_005101032.1:1289153-1289488	4.69103	0	/	0.03875	0.139432	down
XLOC_000640|-	NW_005101032.1:1292321-1292699	5.49181	0	/	0.01845	0.139432	down
XLOC_000641|-	NW_005101032.1:1294136-1294464	4.88301	0	/	0.03875	0.139432	down
XLOC_000643|-	NW_005101032.1:1296167-1296536	0	9.53257	inf	0.001	0.139432	up
XLOC_000645|-	NW_005101032.1:1302129-1302577	0	4.88604	inf	0.0099	0.139432	up
XLOC_000646|-	NW_005101032.1:1304250-1304500	7.24982	0	/	0.0498	0.142467	down
XLOC_000652|-	NW_005101032.1:1318229-1318532	5.71497	0	/	0.03875	0.139432	down
XLOC_000653|-	NW_005101032.1:1323641-1323994	6.97	0	/	0.0119	0.139432	down
XLOC_000660|-	NW_005101032.1:1335903-1336106	14.924	0	/	0.04515	0.139432	down
XLOC_000664|-	NW_005101032.1:1358365-1358803	3.98789	0	/	0.022	0.139432	down
XLOC_000666|-	NW_005101032.1:1362030-1362241	0	15.1251	inf	0.0394	0.139432	up
XLOC_000667|-	NW_005101032.1:1365105-1365441	4.66481	0	/	0.03875	0.139432	down
XLOC_000672|-	NW_005101032.1:1442172-1442723	2.87782	0	/	0.02235	0.139432	down
XLOC_000673|-	NW_005101032.1:1445241-1445533	6.17526	0	/	0.03875	0.139432	down
XLOC_000676|-	NW_005101032.1:1468896-1469206	6.94321	0	/	0.0243	0.139432	down
XLOC_000677|-	NW_005101032.1:1471042-1471251	13.5241	0	/	0.04515	0.139432	down
XLOC_000683|-	NW_005101032.1:1499057-1499608	2.30225	0	/	0.03625	0.139432	down
XLOC_000685|-	NW_005101032.1:1512144-1512659	2.11259	0	/	0.0479	0.142467	down
XLOC_000691|-	NW_005101032.1:1561555-1562049	4.04106	0	/	0.0121	0.139432	down
XLOC_000693|-	NW_005101032.1:1580360-1580982	14.9394	0	/	0.0196	0.139432	down
XLOC_000696|-	NW_005101032.1:1620783-1621101	12.7282	0	/	0.00105	0.139432	down
XLOC_000699|-	NW_005101032.1:1632069-1633003	2.3286	0	/	0.0035	0.139432	down
XLOC_000700|-	NW_005101033.1:167742-168096	3.8525	0	/	0.04515	0.139432	down
XLOC_000701|-	NW_005101033.1:171578-171989	2.98395	0	/	0.04515	0.139432	down
XLOC_000703|-	NW_005101033.1:178436-178773	5.90402	0	/	0.0243	0.139432	down
XLOC_000705|-	NW_005101033.1:211243-211841	4.45402	0	/	0.0021	0.139432	down
XLOC_000707|-	NW_005101033.1:219102-219415	4.37813	0	/	0.0498	0.142467	down
XLOC_000714|-	NW_005101033.1:196957-197215	7.44638	0	/	0.04515	0.139432	down
XLOC_000715|-	NW_005101033.1:202807-203217	3.2954	0	/	0.03875	0.139432	down
XLOC_000716|-	NW_005101033.1:207254-207835	1.60391	0	/	0.0498	0.142467	down
XLOC_000718|-	NW_005101033.1:217930-218882	2.08609	0	/	0.00695	0.139432	down
XLOC_000720|-	NW_005101035.1:1328-1701	5.26838	0	/	0.02235	0.139432	down
XLOC_000722|-	NW_005101035.1:20613-21005	0	12.1543	inf	0.00015	0.139432	up
XLOC_000723|-	NW_005101035.1:36931-37180	0	18.4896	inf	0.00565	0.139432	up
XLOC_000725|-	NW_005101035.1:46367-46876	3.00834	0	/	0.0243	0.139432	down
XLOC_000728|-	NW_005101035.1:74080-74373	0	7.50201	inf	0.029	0.139432	up
XLOC_000732|-	NW_005101035.1:97544-97882	5.03261	0	/	0.03625	0.139432	down
XLOC_000735|-	NW_005101035.1:111105-111935	1.12066	0	/	0.04515	0.139432	down
XLOC_000737|-	NW_005101035.1:155868-156477	2.33968	0	/	0.0243	0.139432	down
XLOC_000741|-	NW_005101035.1:171421-171832	3.87913	0	/	0.0274	0.139432	down
XLOC_000745|-	NW_005101035.1:188496-188815	4.21665	0	/	0.0498	0.142467	down
XLOC_000746|-	NW_005101035.1:193618-193979	3.71983	0	/	0.04515	0.139432	down
XLOC_000749|-	NW_005101035.1:200958-201307	4.74376	0	/	0.03625	0.139432	down
XLOC_000750|-	NW_005101035.1:201426-201730	6.7085	0	/	0.0274	0.139432	down
XLOC_000755|-	NW_005101035.1:247124-247499	5.91577	0	/	0.0162	0.139432	down
XLOC_000756|-	NW_005101035.1:251303-251526	14.345	0	/	0.0274	0.139432	down
XLOC_000758|-	NW_005101035.1:263169-263405	0	13.9241	inf	0.02435	0.139432	up
XLOC_000760|-	NW_005101035.1:271179-271724	2.92256	0	/	0.02235	0.139432	down
XLOC_000761|-	NW_005101035.1:296309-297229	1.87739	0	/	0.0103	0.139432	down
XLOC_000767|-	NW_005101035.1:20613-21005	0	10.494	inf	0.00375	0.139432	up
XLOC_000773|-	NW_005101035.1:84702-85126	2.83776	0	/	0.04515	0.139432	down
XLOC_000777|-	NW_005101035.1:126491-127013	3.10777	0	/	0.02235	0.139432	down
XLOC_000778|-	NW_005101035.1:132544-133184	1.7198	0	/	0.03875	0.139432	down
XLOC_000779|-	NW_005101035.1:152862-153345	2.08913	0	/	0.0498	0.142467	down
XLOC_000785|-	NW_005101035.1:218214-218638	2.55398	0	/	0.0498	0.142467	down
XLOC_000787|-	NW_005101035.1:247124-247499	12.8839	0	/	0.0003	0.139432	down
XLOC_000788|-	NW_005101035.1:253459-253799	4.97754	0	/	0.03625	0.139432	down
XLOC_000793|-	NW_005101035.1:278082-278626	3.1255	0	/	0.01845	0.139432	down
XLOC_000794|-	NW_005101035.1:278910-279141	9.95961	0	/	0.04515	0.139432	down
XLOC_000798|-	NW_005101035.1:306325-306927	1.86737	0	/	0.03875	0.139432	down
XLOC_000801|-	NW_005101036.1:9351-9989	1.56999	0	/	0.04515	0.139432	down
XLOC_000802|-	NW_005101036.1:11786-12038	0	9.85418	inf	0.0323	0.139432	up
XLOC_000805|-	NW_005101036.1:20979-21874	2.34984	0	/	0.00515	0.139432	down
XLOC_000809|-	NW_005101036.1:37554-37838	6.55785	0	/	0.03875	0.139432	down
XLOC_000810|-	NW_005101036.1:252-649	5.37053	0	/	0.01315	0.139432	down
XLOC_000813|-	NW_005101036.1:12703-13045	4.10304	0	/	0.04515	0.139432	down
XLOC_000814|-	NW_005101036.1:18898-19256	4.53068	0	/	0.03625	0.139432	down
XLOC_000815|-	NW_005101036.1:22476-22690	15.0325	0	/	0.03625	0.139432	down
XLOC_000816|-	NW_005101036.1:23752-23975	17.6553	0	/	0.01845	0.139432	down
XLOC_000819|-	NW_005101036.1:34505-35112	2.01439	0	/	0.03625	0.139432	down
XLOC_000820|-	NW_005101039.1:4406-4848	3.45464	0	/	0.0274	0.139432	down
XLOC_000825|-	NW_005101041.1:78501-79018	2.52095	0	/	0.03625	0.139432	down
XLOC_000826|-	NW_005101041.1:79292-79932	2.0325	0	/	0.0274	0.139432	down
XLOC_000830|-	NW_005101041.1:132523-132728	12.9868	0	/	0.0498	0.142467	down
XLOC_000831|102187932	NW_005101041.1:133683-152768	2.08913	0	/	0.04875	0.142467	down
XLOC_000833|-	NW_005101041.1:177557-177976	2.89226	0	/	0.04515	0.139432	down
XLOC_000834|-	NW_005101041.1:214254-214495	8.86346	0	/	0.04515	0.139432	down
XLOC_000835|-	NW_005101041.1:227139-227351	0	16.3779	inf	0.0323	0.139432	up
XLOC_000836|-	NW_005101041.1:235075-235549	2.14881	0	/	0.0498	0.142467	down
XLOC_000840|102188841	NW_005101041.1:262518-277934	2.63131	0	/	0.0084	0.139432	down
XLOC_000842|-	NW_005101041.1:285004-285486	2.79412	0	/	0.03625	0.139432	down
XLOC_000846|-	NW_005101041.1:317026-317369	3.67285	0	/	0.0498	0.142467	down
XLOC_000848|-	NW_005101041.1:319537-319740	14.924	0	/	0.04515	0.139432	down
XLOC_000849|-	NW_005101041.1:326590-326813	15.4484	0	/	0.0243	0.139432	down
XLOC_000850|-	NW_005101041.1:344662-344927	10.4721	0	/	0.02235	0.139432	down
XLOC_000852|-	NW_005101041.1:37561-37992	2.7648	0	/	0.04515	0.139432	down
XLOC_000857|-	NW_005101041.1:95928-96135	18.1529	0	/	0.0274	0.139432	down
XLOC_000865|-	NW_005101041.1:219424-219930	2.38413	0	/	0.03875	0.139432	down
XLOC_000872|-	NW_005101041.1:286964-287411	4.91685	0	/	0.0131	0.139432	down
XLOC_000873|-	NW_005101041.1:289372-289610	0	11.504	inf	0.0323	0.139432	up
XLOC_000877|-	NW_005101042.1:14120-14425	4.61322	0	/	0.0498	0.142467	down
XLOC_000878|-	NW_005101042.1:17073-17298	0	11.0925	inf	0.0446	0.139432	up
XLOC_000885|-	NW_005101042.1:32635-33284	1.84168	0	/	0.03625	0.139432	down
XLOC_000887|-	NW_005101042.1:43298-43590	10.105	0	/	0.0119	0.139432	down
XLOC_000903|-	NW_005101044.1:8275-8506	0	45.576	inf	0.0001	0.124255	up
XLOC_000908|-	NW_005101044.1:15060-15462	3.09427	0	/	0.04515	0.139432	down
XLOC_000913|-	NW_005101044.1:26286-26501	0	14.2177	inf	0.0394	0.139432	up
XLOC_000921|-	NW_005101044.1:37294-37745	0	8.24836	inf	0.001	0.139432	up
XLOC_000926|-	NW_005101044.1:43656-44226	2.92773	0	/	0.01845	0.139432	down
XLOC_000936|-	NW_005101044.1:61355-61580	0	28.3476	inf	0.00265	0.139432	up
XLOC_000944|-	NW_005101047.1:66970-67344	10.7553	0	/	0.03575	0.139432	down
XLOC_000945|-	NW_005101047.1:72011-72309	9.14233	0	/	0.01315	0.139432	down
XLOC_000946|-	NW_005101047.1:82398-82667	0	18.2558	inf	0.001	0.139432	up
XLOC_000952|-	NW_005101047.1:125450-126010	2.06302	0	/	0.03875	0.139432	down
XLOC_000959|-	NW_005101047.1:189664-190170	2.81761	0	/	0.0274	0.139432	down
XLOC_000962|-	NW_005101047.1:213874-214078	0	25.4709	inf	0.01655	0.139432	up
XLOC_000965|-	NW_005101047.1:239223-239755	2.41955	0	/	0.03625	0.139432	down
XLOC_000969|-	NW_005101047.1:270666-270890	0	14.9924	inf	0.029	0.139432	up
XLOC_000973|-	NW_005101047.1:279184-279433	7.32436	0	/	0.0498	0.142467	down
XLOC_000974|-	NW_005101047.1:281091-281305	0	15.879	inf	0.0323	0.139432	up
XLOC_000975|-	NW_005101047.1:285914-286229	4.80331	0	/	0.04515	0.139432	down
XLOC_000976|-	NW_005101047.1:287495-287745	8.05535	0	/	0.04515	0.139432	down
XLOC_000978|-	NW_005101047.1:292635-293012	4.13768	0	/	0.03625	0.139432	down
XLOC_000985|-	NW_005101047.1:333488-333731	0	10.8593	inf	0.0323	0.139432	up
XLOC_000986|-	NW_005101047.1:335259-335623	5.13197	0	/	0.0204	0.139432	down
XLOC_000988|-	NW_005101047.1:341190-341410	0	22.459	inf	0.0099	0.139432	up
XLOC_000989|-	NW_005101047.1:341831-342411	2.67953	0	/	0.02235	0.139432	down
XLOC_000990|100861207	NW_005101047.1:355127-363992	2.36486	0	/	0.019	0.139432	down
XLOC_000991|-	NW_005101047.1:365534-365755	11.3373	0	/	0.04515	0.139432	down
XLOC_000992|-	NW_005101047.1:380310-380704	2.87943	0	/	0.0498	0.142467	down
XLOC_000996|-	NW_005101047.1:406881-407380	6.85725	0	/	0.0018	0.139432	down
XLOC_000998|-	NW_005101047.1:425414-425845	2.7648	0	/	0.04515	0.139432	down
XLOC_000999|-	NW_005101047.1:438734-439293	6.05347	0	/	0.024	0.139432	down
XLOC_001001|102168812	NW_005101047.1:451500-460565	2.39388	0	/	0.0287	0.139432	down
XLOC_001006|-	NW_005101047.1:491601-491978	3.44806	0	/	0.04515	0.139432	down
XLOC_001007|-	NW_005101047.1:493456-493690	0	12.0725	inf	0.0323	0.139432	up
XLOC_001008|-	NW_005101047.1:512318-512784	4.95083	0	/	0.0144	0.139432	down
XLOC_001010|-	NW_005101047.1:517282-517719	3.24621	0	/	0.03625	0.139432	down
XLOC_001013|-	NW_005101047.1:546283-546867	1.88488	0	/	0.04835	0.142467	down
XLOC_001018|-	NW_005101047.1:599420-599685	0	10.2552	inf	0.02435	0.139432	up
XLOC_001020|-	NW_005101047.1:601100-601430	5.26538	0	/	0.03625	0.139432	down
XLOC_001025|-	NW_005101047.1:635624-635825	0	26.8526	inf	0.01655	0.139432	up
XLOC_001032|-	NW_005101047.1:22064-22309	0	13.5162	inf	0.0195	0.139432	up
XLOC_001040|-	NW_005101047.1:66970-67344	3.84558	0	/	0.04175	0.139432	down
XLOC_001041|-	NW_005101047.1:80740-81185	3.15547	0	/	0.03625	0.139432	down
XLOC_001043|-	NW_005101047.1:95339-95627	0	15.5857	inf	0.001	0.139432	up
XLOC_001045|-	NW_005101047.1:121007-121563	1.89437	0	/	0.04515	0.139432	down
XLOC_001047|-	NW_005101047.1:134038-134563	2.26035	0	/	0.03875	0.139432	down
XLOC_001052|-	NW_005101047.1:184654-185085	3.31776	0	/	0.03625	0.139432	down
XLOC_001053|-	NW_005101047.1:185190-185403	0	14.6592	inf	0.0394	0.139432	up
XLOC_001056|-	NW_005101047.1:219353-219794	4.00025	0	/	0.02235	0.139432	down
XLOC_001062|-	NW_005101047.1:277117-277332	0	22.7483	inf	0.01265	0.139432	up
XLOC_001063|-	NW_005101047.1:281889-282236	3.99485	0	/	0.04515	0.139432	down
XLOC_001069|-	NW_005101047.1:335259-335623	9.77296	0	/	0.02415	0.139432	down
XLOC_001074|-	NW_005101047.1:385382-385766	3.34116	0	/	0.04515	0.139432	down
XLOC_001076|-	NW_005101047.1:387995-388239	12.0087	0	/	0.0243	0.139432	down
XLOC_001078|-	NW_005101047.1:398197-399208	2.55939	0	/	0.00055	0.139432	down
XLOC_001082|-	NW_005101047.1:425982-426555	3.26982	0	/	0.0119	0.139432	down
XLOC_001083|-	NW_005101047.1:438734-439293	5.78483	0	/	0.00395	0.139432	down
XLOC_001093|-	NW_005101047.1:512318-512784	3.91962	0	/	0.01475	0.139432	down
XLOC_001094|-	NW_005101047.1:513228-513708	3.28012	0	/	0.0243	0.139432	down
XLOC_001099|-	NW_005101047.1:546283-546867	6.17864	0	/	0.0239	0.139432	down
XLOC_001102|-	NW_005101047.1:585698-586131	3.29356	0	/	0.03625	0.139432	down
XLOC_001104|-	NW_005101047.1:595147-595387	0	13.281	inf	0.02435	0.139432	up
XLOC_001108|-	NW_005101047.1:604874-605238	4.7654	0	/	0.0274	0.139432	down
XLOC_001115|-	NW_005101047.1:649642-650036	3.19937	0	/	0.04515	0.139432	down
XLOC_001132|-	NW_005101050.1:201594-201807	0	24.9206	inf	0.0099	0.139432	up
XLOC_001135|-	NW_005101050.1:239028-239454	0	4.67102	inf	0.01655	0.139432	up
XLOC_001137|-	NW_005101050.1:11694-11984	10.8245	0	/	0.0103	0.139432	down
XLOC_001139|-	NW_005101050.1:15574-16091	3.15118	0	/	0.02235	0.139432	down
XLOC_001140|-	NW_005101050.1:198299-198603	5.16038	0	/	0.04515	0.139432	down
XLOC_001145|-	NW_005101051.1:8066-8393	5.35821	0	/	0.03625	0.139432	down
XLOC_001147|-	NW_005101051.1:24226-24528	5.23094	0	/	0.04515	0.139432	down
XLOC_001149|-	NW_005101051.1:37773-38261	3.42896	0	/	0.01865	0.139432	down
XLOC_001150|-	NW_005101051.1:45762-46080	4.24275	0	/	0.0498	0.142467	down
XLOC_001152|-	NW_005101051.1:64735-64962	15.7075	0	/	0.02235	0.139432	down
XLOC_001153|-	NW_005101051.1:65731-66107	3.1175	0	/	0.0498	0.142467	down
XLOC_001156|-	NW_005101051.1:92670-92975	5.63838	0	/	0.03875	0.139432	down
XLOC_001162|-	NW_005101051.1:131385-131717	4.33769	0	/	0.04515	0.139432	down
XLOC_001163|-	NW_005101051.1:134791-135323	2.62118	0	/	0.0274	0.139432	down
XLOC_001165|-	NW_005101051.1:150185-150623	2.69549	0	/	0.04515	0.139432	down
XLOC_001174|-	NW_005101051.1:206145-206654	3.65298	0	/	0.0119	0.139432	down
XLOC_001181|-	NW_005101051.1:244856-245227	4.60882	0	/	0.0274	0.139432	down
XLOC_001182|-	NW_005101051.1:264897-265708	2.26263	0	/	0.0124	0.139432	down
XLOC_001183|-	NW_005101051.1:266966-267416	3.35973	0	/	0.0274	0.139432	down
XLOC_001184|-	NW_005101051.1:273599-273848	8.952	0	/	0.0417	0.139432	down
XLOC_001186|-	NW_005101051.1:291892-292466	1.9934	0	/	0.03875	0.139432	down
XLOC_001190|-	NW_005101051.1:327300-327561	0	13.9249	inf	0.0099	0.139432	up
XLOC_001196|-	NW_005101051.1:364430-364841	3.28234	0	/	0.03875	0.139432	down
XLOC_001197|-	NW_005101051.1:366187-366507	0	5.71727	inf	0.0323	0.139432	up
XLOC_001199|-	NW_005101051.1:389389-389997	1.67492	0	/	0.04515	0.139432	down
XLOC_001201|-	NW_005101051.1:393333-393797	4.43848	0	/	0.0119	0.139432	down
XLOC_001202|-	NW_005101051.1:394796-395183	4.61626	0	/	0.0243	0.139432	down
XLOC_001206|-	NW_005101051.1:411537-412190	1.979	0	/	0.02945	0.139432	down
XLOC_001210|-	NW_005101051.1:426106-426480	3.49598	0	/	0.04515	0.139432	down
XLOC_001213|-	NW_005101051.1:431416-432136	3.75326	0	/	0.00055	0.139432	down
XLOC_001218|-	NW_005101051.1:456548-456826	8.75162	0	/	0.0243	0.139432	down
XLOC_001219|-	NW_005101051.1:463499-463701	15.1825	0	/	0.04515	0.139432	down
XLOC_001223|-	NW_005101051.1:476207-476422	12.3434	0	/	0.04515	0.139432	down
XLOC_001226|-	NW_005101051.1:484547-484752	0	25.0376	inf	0.01655	0.139432	up
XLOC_001228|-	NW_005101051.1:500071-500486	7.93097	0	/	0.00105	0.139432	down
XLOC_001230|-	NW_005101051.1:508519-508746	11.5188	0	/	0.03875	0.139432	down
XLOC_001232|-	NW_005101051.1:523719-523931	0	23.8223	inf	0.01265	0.139432	up
XLOC_001235|-	NW_005101051.1:533267-534159	2.35946	0	/	0.00515	0.139432	down
XLOC_001243|-	NW_005101051.1:574358-574666	8.54199	0	/	0.01315	0.139432	down
XLOC_001244|-	NW_005101051.1:575865-576330	2.70354	0	/	0.03875	0.139432	down
XLOC_001253|-	NW_005101051.1:609859-610199	5.4219	0	/	0.03605	0.139432	down
XLOC_001255|-	NW_005101051.1:613251-613557	5.60083	0	/	0.03875	0.139432	down
XLOC_001261|-	NW_005101051.1:678611-678981	6.76774	0	/	0.0103	0.139432	down
XLOC_001264|-	NW_005101051.1:710303-710937	3.00811	0	/	0.00785	0.139432	down
XLOC_001267|-	NW_005101051.1:751998-752643	1.85684	0	/	0.03625	0.139432	down
XLOC_001269|-	NW_005101051.1:758420-758768	5.59279	0	/	0.0267	0.139432	down
XLOC_001270|-	NW_005101051.1:761307-761575	7.47863	0	/	0.03875	0.139432	down
XLOC_001271|-	NW_005101051.1:766927-767343	2.92598	0	/	0.04785	0.142467	down
XLOC_001272|-	NW_005101051.1:783351-783591	0	19.4107	inf	0.0073	0.139432	up
XLOC_001274|-	NW_005101051.1:784920-785185	7.67956	0	/	0.03875	0.139432	down
XLOC_001280|-	NW_005101051.1:830165-830462	9.33877	0	/	0.0111	0.139432	down
XLOC_001282|-	NW_005101051.1:839793-840026	10.6928	0	/	0.03875	0.139432	down
XLOC_001287|-	NW_005101051.1:873211-873508	5.41583	0	/	0.04515	0.139432	down
XLOC_001288|-	NW_005101051.1:878498-878828	7.45929	0	/	0.01315	0.139432	down
XLOC_001289|-	NW_005101051.1:880205-880952	1.151	0	/	0.0498	0.142467	down
XLOC_001290|-	NW_005101051.1:885514-885938	5.39174	0	/	0.0103	0.139432	down
XLOC_001291|-	NW_005101051.1:894164-894374	15.8728	0	/	0.0404	0.139432	down
XLOC_001292|-	NW_005101051.1:932980-933361	4.40201	0	/	0.0274	0.139432	down
XLOC_001294|-	NW_005101051.1:963702-963929	15.7075	0	/	0.02235	0.139432	down
XLOC_001298|-	NW_005101051.1:1016219-1016677	3.01835	0	/	0.03625	0.139432	down
XLOC_001301|-	NW_005101051.1:1040603-1040820	14.3886	0	/	0.03625	0.139432	down
XLOC_001302|-	NW_005101051.1:1047912-1048183	0	8.21992	inf	0.0323	0.139432	up
XLOC_001311|-	NW_005101051.1:1128880-1129331	3.09067	0	/	0.03625	0.139432	down
XLOC_001313|-	NW_005101051.1:1139502-1139779	0	7.09664	inf	0.0394	0.139432	up
XLOC_001314|102176510	NW_005101051.1:1140287-1141519	2.13927	0	/	0.03045	0.139432	down
XLOC_001315|-	NW_005101051.1:1142408-1143069	3.14588	0	/	0.0062	0.139432	down
XLOC_001320|-	NW_005101051.1:1168718-1168937	12.8211	0	/	0.03875	0.139432	down
XLOC_001328|-	NW_005101051.1:1206544-1207208	2.2337	0	/	0.01855	0.139432	down
XLOC_001337|-	NW_005101051.1:1232184-1232583	4.38601	0	/	0.0243	0.139432	down
XLOC_001340|-	NW_005101051.1:1245219-1245668	2.33398	0	/	0.0498	0.142467	down
XLOC_001344|-	NW_005101051.1:1259429-1259674	9.33486	0	/	0.03875	0.139432	down
XLOC_001345|-	NW_005101051.1:1262640-1262862	12.3025	0	/	0.03875	0.139432	down
XLOC_001347|-	NW_005101051.1:8751-9152	3.72843	0	/	0.03625	0.139432	down
XLOC_001348|-	NW_005101051.1:15106-15600	3.59205	0	/	0.01845	0.139432	down
XLOC_001350|-	NW_005101051.1:37773-38261	3.44993	0	/	0.01915	0.139432	down
XLOC_001353|-	NW_005101051.1:75280-75712	2.47921	0	/	0.0498	0.142467	down
XLOC_001354|-	NW_005101051.1:79712-80145	4.11696	0	/	0.02235	0.139432	down
XLOC_001357|-	NW_005101051.1:124698-125107	3.00778	0	/	0.04515	0.139432	down
XLOC_001360|-	NW_005101051.1:137674-138255	2.67318	0	/	0.02235	0.139432	down
XLOC_001361|-	NW_005101051.1:153565-153892	4.9117	0	/	0.03875	0.139432	down
XLOC_001369|-	NW_005101051.1:197146-197475	4.85464	0	/	0.03875	0.139432	down
XLOC_001370|-	NW_005101051.1:200249-200465	13.3811	0	/	0.03875	0.139432	down
XLOC_001372|-	NW_005101051.1:203428-204228	2.34624	0	/	0.00775	0.139432	down
XLOC_001374|-	NW_005101051.1:206145-206654	8.11401	0	/	0.03995	0.139432	down
XLOC_001375|-	NW_005101051.1:216782-217081	10.6807	0	/	0.00775	0.139432	down
XLOC_001380|-	NW_005101051.1:249275-249877	1.86737	0	/	0.03875	0.139432	down
XLOC_001381|-	NW_005101051.1:264897-265708	3.15388	0	/	0.0241	0.139432	down
XLOC_001382|-	NW_005101051.1:273599-273848	12.1394	0	/	0.02535	0.139432	down
XLOC_001384|-	NW_005101051.1:303615-303817	13.6643	0	/	0.0498	0.142467	down
XLOC_001386|-	NW_005101051.1:317378-317810	3.30562	0	/	0.03625	0.139432	down
XLOC_001387|-	NW_005101051.1:319938-320386	3.38296	0	/	0.0274	0.139432	down
XLOC_001390|-	NW_005101051.1:354781-355192	2.98395	0	/	0.04515	0.139432	down
XLOC_001397|-	NW_005101051.1:371614-371919	6.66354	0	/	0.0274	0.139432	down
XLOC_001401|-	NW_005101051.1:401555-402104	4.43528	0	/	0.00515	0.139432	down
XLOC_001404|-	NW_005101051.1:424934-425227	8.91703	0	/	0.01845	0.139432	down
XLOC_001405|-	NW_005101051.1:427777-428177	4.05586	0	/	0.0274	0.139432	down
XLOC_001410|-	NW_005101051.1:435264-435576	5.38539	0	/	0.03875	0.139432	down
XLOC_001413|-	NW_005101051.1:460093-460752	1.50403	0	/	0.04515	0.139432	down
XLOC_001414|-	NW_005101051.1:467392-467716	6.81789	0	/	0.02235	0.139432	down
XLOC_001417|-	NW_005101051.1:481439-481677	0	11.504	inf	0.0323	0.139432	up
XLOC_001421|-	NW_005101051.1:525210-525654	3.95817	0	/	0.02235	0.139432	down
XLOC_001424|-	NW_005101051.1:536892-537233	0	10.5605	inf	0.00265	0.139432	up
XLOC_001426|-	NW_005101051.1:559463-559882	3.75994	0	/	0.0274	0.139432	down
XLOC_001433|-	NW_005101051.1:592818-593111	5.01583	0	/	0.0498	0.142467	down
XLOC_001437|-	NW_005101051.1:606471-607329	1.82879	0	/	0.01315	0.139432	down
XLOC_001439|-	NW_005101051.1:609859-610199	5.39234	0	/	0.02735	0.139432	down
XLOC_001442|-	NW_005101051.1:624672-624935	7.10849	0	/	0.04515	0.139432	down
XLOC_001443|-	NW_005101051.1:627866-628274	3.01984	0	/	0.04515	0.139432	down
XLOC_001445|-	NW_005101051.1:670267-670901	2.37482	0	/	0.02235	0.139432	down
XLOC_001446|-	NW_005101051.1:681260-681719	2.25622	0	/	0.0498	0.142467	down
XLOC_001449|-	NW_005101051.1:700503-700874	3.54524	0	/	0.04515	0.139432	down
XLOC_001450|-	NW_005101051.1:707844-708056	12.9095	0	/	0.04515	0.139432	down
XLOC_001451|-	NW_005101051.1:710303-710937	3.33176	0	/	0.0049	0.139432	down
XLOC_001456|-	NW_005101051.1:747467-748002	3.20033	0	/	0.01845	0.139432	down
XLOC_001460|-	NW_005101051.1:766927-767343	3.66793	0	/	0.04	0.139432	down
XLOC_001464|-	NW_005101051.1:797236-797649	2.96049	0	/	0.04515	0.139432	down
XLOC_001466|-	NW_005101051.1:822335-822721	3.64299	0	/	0.0404	0.139432	down
XLOC_001467|-	NW_005101051.1:830165-830462	15.7867	0	/	0.00865	0.139432	down
XLOC_001469|-	NW_005101051.1:837818-838059	7.97712	0	/	0.0498	0.142467	down
XLOC_001471|-	NW_005101051.1:844112-844394	7.87182	0	/	0.0274	0.139432	down
XLOC_001478|-	NW_005101051.1:868663-868900	10.2009	0	/	0.03875	0.139432	down
XLOC_001479|-	NW_005101051.1:871250-871548	8.06676	0	/	0.02235	0.139432	down
XLOC_001486|-	NW_005101051.1:945470-945713	11.2723	0	/	0.0274	0.139432	down
XLOC_001490|-	NW_005101051.1:964834-965055	19.2734	0	/	0.01315	0.139432	down
XLOC_001496|-	NW_005101051.1:1018140-1018370	0	18.4643	inf	0.01265	0.139432	up
XLOC_001499|-	NW_005101051.1:1053247-1053557	0	11.644	inf	0.0044	0.139432	up
XLOC_001502|-	NW_005101051.1:1074992-1075253	0	8.19112	inf	0.0394	0.139432	up
XLOC_001505|-	NW_005101051.1:1105988-1106190	0	26.378	inf	0.01655	0.139432	up
XLOC_001508|-	NW_005101051.1:1137624-1137962	7.12952	0	/	0.0124	0.139432	down
XLOC_001510|-	NW_005101051.1:1143249-1143779	2.22988	0	/	0.03875	0.139432	down
XLOC_001515|-	NW_005101051.1:1187828-1188329	2.6389	0	/	0.03625	0.139432	down
XLOC_001516|-	NW_005101051.1:1191794-1192289	2.68602	0	/	0.03625	0.139432	down
XLOC_001520|-	NW_005101051.1:1206544-1207208	6.31663	0	/	0.00075	0.139432	down
XLOC_001525|-	NW_005101051.1:1248512-1249080	2.39041	0	/	0.0274	0.139432	down
XLOC_001526|-	NW_005101051.1:1249538-1250049	2.56392	0	/	0.03625	0.139432	down
XLOC_001534|-	NW_005101052.1:21339-22141	1.63726	0	/	0.0243	0.139432	down
XLOC_001536|-	NW_005101052.1:44031-44369	5.87137	0	/	0.0243	0.139432	down
XLOC_001537|-	NW_005101052.1:45421-45628	12.5674	0	/	0.0498	0.142467	down
XLOC_001539|-	NW_005101052.1:53451-53676	0	13.5575	inf	0.0323	0.139432	up
XLOC_001546|-	NW_005101052.1:129165-129427	8.60844	0	/	0.03625	0.139432	down
XLOC_001547|-	NW_005101052.1:129485-129758	5.86252	0	/	0.0498	0.142467	down
XLOC_001548|-	NW_005101052.1:138752-139349	1.717	0	/	0.04515	0.139432	down
XLOC_001551|102178059	NW_005101052.1:168325-177516	4.9117	0	/	0.03805	0.139432	down
XLOC_001552|-	NW_005101052.1:195782-196052	6.0138	0	/	0.0498	0.142467	down
XLOC_001556|-	NW_005101052.1:250707-250982	0	9.38326	inf	0.02435	0.139432	up
XLOC_001558|-	NW_005101052.1:259547-260094	3.29516	0	/	0.01315	0.139432	down
XLOC_001559|-	NW_005101052.1:278269-278584	7.68529	0	/	0.0139	0.139432	down
XLOC_001563|-	NW_005101052.1:289706-289915	12.1717	0	/	0.0498	0.142467	down
XLOC_001568|-	NW_005101052.1:379108-379878	2.09225	0	/	0.01325	0.139432	down
XLOC_001569|102181940	NW_005101052.1:393970-400778	6.45991	0	/	0.01615	0.139432	down
XLOC_001577|-	NW_005101052.1:525449-526137	2.00535	0	/	0.0207	0.139432	down
XLOC_001580|-	NW_005101052.1:553228-553705	2.36504	0	/	0.04515	0.139432	down
XLOC_001582|-	NW_005101052.1:555368-555967	1.70919	0	/	0.04515	0.139432	down
XLOC_001583|-	NW_005101052.1:560409-561128	1.75196	0	/	0.0261	0.139432	down
XLOC_001584|-	NW_005101052.1:568596-568831	12.3399	0	/	0.0274	0.139432	down
XLOC_001586|-	NW_005101052.1:575410-575630	0	22.459	inf	0.0099	0.139432	up
XLOC_001593|-	NW_005101052.1:637679-638169	2.49938	0	/	0.0405	0.139432	down
XLOC_001594|-	NW_005101052.1:640115-640679	3.52819	0	/	0.0103	0.139432	down
XLOC_001595|-	NW_005101052.1:662090-662418	4.4391	0	/	0.04515	0.139432	down
XLOC_001599|-	NW_005101052.1:681652-681870	0	23.1168	inf	0.0099	0.139432	up
XLOC_001600|-	NW_005101052.1:687403-687817	7.46146	0	/	0.02985	0.139432	down
XLOC_001601|-	NW_005101052.1:692877-693240	4.05192	0	/	0.03875	0.139432	down
XLOC_001603|-	NW_005101052.1:697909-698361	3.08013	0	/	0.03625	0.139432	down
XLOC_001609|-	NW_005101052.1:748656-748929	5.86252	0	/	0.0498	0.142467	down
XLOC_001612|-	NW_005101052.1:761349-761754	4.27925	0	/	0.0252	0.139432	down
XLOC_001614|100861202	NW_005101052.1:768392-777202	1.90675	0	/	0.01615	0.139432	down
XLOC_001618|-	NW_005101052.1:793932-794587	2.27425	0	/	0.02235	0.139432	down
XLOC_001620|-	NW_005101052.1:796653-797049	4.75865	0	/	0.02235	0.139432	down
XLOC_001622|-	NW_005101052.1:823520-824077	2.64546	0	/	0.0243	0.139432	down
XLOC_001623|-	NW_005101052.1:833011-833322	6.40565	0	/	0.0274	0.139432	down
XLOC_001625|-	NW_005101052.1:868379-868738	5.63521	0	/	0.0196	0.139432	down
XLOC_001626|-	NW_005101052.1:869342-869694	4.28136	0	/	0.03875	0.139432	down
XLOC_001629|-	NW_005101052.1:878996-879632	2.2072	0	/	0.0243	0.139432	down
XLOC_001631|-	NW_005101052.1:910325-910891	1.66304	0	/	0.0498	0.142467	down
XLOC_001636|-	NW_005101052.1:50271-50588	4.74352	0	/	0.04515	0.139432	down
XLOC_001637|-	NW_005101052.1:54758-55059	5.26693	0	/	0.04515	0.139432	down
XLOC_001647|-	NW_005101052.1:161802-162237	3.5422	0	/	0.0274	0.139432	down
XLOC_001651|-	NW_005101052.1:197262-197666	0	6.11537	inf	0.00955	0.139432	up
XLOC_001653|-	NW_005101052.1:257232-257461	0	10.5208	inf	0.0446	0.139432	up
XLOC_001654|-	NW_005101052.1:258982-259215	0	17.7784	inf	0.01265	0.139432	up
XLOC_001657|-	NW_005101052.1:278269-278584	6.76686	0	/	0.04025	0.139432	down
XLOC_001671|-	NW_005101052.1:417843-418446	4.23447	0	/	0.0031	0.139432	down
XLOC_001677|-	NW_005101052.1:490154-490564	2.99582	0	/	0.04515	0.139432	down
XLOC_001680|-	NW_005101052.1:525449-526137	3.12743	0	/	0.00325	0.139432	down
XLOC_001683|-	NW_005101052.1:560409-561128	3.47505	0	/	0.0016	0.139432	down
XLOC_001684|-	NW_005101052.1:562287-562908	2.11611	0	/	0.0274	0.139432	down
XLOC_001689|-	NW_005101052.1:634819-635070	8.952	0	/	0.0404	0.139432	down
XLOC_001690|-	NW_005101052.1:637679-638169	7.17612	0	/	0.0247	0.139432	down
XLOC_001692|-	NW_005101052.1:664100-664367	7.54448	0	/	0.03875	0.139432	down
XLOC_001694|-	NW_005101052.1:687403-687817	3.24379	0	/	0.0449	0.139432	down
XLOC_001704|-	NW_005101052.1:759186-759743	2.4565	0	/	0.0274	0.139432	down
XLOC_001705|-	NW_005101052.1:761349-761754	3.35603	0	/	0.04835	0.142467	down
XLOC_001708|-	NW_005101052.1:787542-787988	2.88244	0	/	0.03875	0.139432	down
XLOC_001712|-	NW_005101052.1:804814-805279	2.45777	0	/	0.04515	0.139432	down
XLOC_001714|-	NW_005101052.1:824181-824437	7.59025	0	/	0.04515	0.139432	down
XLOC_001719|-	NW_005101052.1:868379-868738	10.5676	0	/	0.00915	0.139432	down
XLOC_001726|-	NW_005101052.1:901821-902082	7.96407	0	/	0.03875	0.139432	down
XLOC_001727|-	NW_005101052.1:903928-904492	2.97111	0	/	0.01845	0.139432	down
XLOC_001737|-	NW_005101053.1:71374-71706	5.20523	0	/	0.03625	0.139432	down
XLOC_001738|-	NW_005101053.1:75272-75663	3.24064	0	/	0.04515	0.139432	down
XLOC_001744|102184985	NW_005101053.1:126799-139902	5.27249	0	/	0.0075	0.139432	down
XLOC_001746|-	NW_005101053.1:149579-149946	5.41964	0	/	0.02235	0.139432	down
XLOC_001750|-	NW_005101053.1:174257-174731	5.26538	0	/	0.04	0.139432	down
XLOC_001754|-	NW_005101053.1:212653-213457	2.90192	0	/	0.0343	0.139432	down
XLOC_001756|-	NW_005101053.1:224642-225359	3.51652	0	/	0.0023	0.139432	down
XLOC_001757|-	NW_005101053.1:228179-228573	3.51931	0	/	0.03875	0.139432	down
XLOC_001758|-	NW_005101053.1:240303-240573	0	11.3086	inf	0.01655	0.139432	up
XLOC_001761|-	NW_005101053.1:278239-278620	4.92365	0	/	0.0353	0.139432	down
XLOC_001764|-	NW_005101053.1:14945-15561	2.13927	0	/	0.0274	0.139432	down
XLOC_001766|-	NW_005101053.1:46631-46887	10.6264	0	/	0.0243	0.139432	down
XLOC_001778|-	NW_005101053.1:121558-121777	12.8211	0	/	0.03875	0.139432	down
XLOC_001780|-	NW_005101053.1:141501-141856	4.21628	0	/	0.03875	0.139432	down
XLOC_001785|-	NW_005101053.1:157279-157662	5.70525	0	/	0.01315	0.139432	down
XLOC_001788|-	NW_005101053.1:174257-174731	3.91227	0	/	0.04785	0.142467	down
XLOC_001789|-	NW_005101053.1:175079-175539	2.9983	0	/	0.03625	0.139432	down
XLOC_001793|-	NW_005101053.1:212653-213457	1.89473	0	/	0.0163	0.139432	down
XLOC_001796|-	NW_005101053.1:224642-225359	6.47948	0	/	0.0243	0.139432	down
XLOC_001801|-	NW_005101053.1:278239-278620	4.40201	0	/	0.02815	0.139432	down
XLOC_001807|-	NW_005101054.1:88324-88787	3.95829	0	/	0.01845	0.139432	down
XLOC_001812|-	NW_005101054.1:29634-30222	2.45424	0	/	0.0243	0.139432	down
XLOC_001818|-	NW_005101056.1:24816-25459	2.59924	0	/	0.0179	0.139432	down
XLOC_001821|-	NW_005101056.1:137525-138333	3.53868	0	/	0.04	0.139432	down
XLOC_001824|-	NW_005101056.1:200338-200659	5.09102	0	/	0.03875	0.139432	down
XLOC_001827|-	NW_005101056.1:299691-300002	0	6.05882	inf	0.0323	0.139432	up
XLOC_001828|-	NW_005101056.1:304707-304914	0	27.4363	inf	0.0099	0.139432	up
XLOC_001830|-	NW_005101056.1:467879-468205	4.49156	0	/	0.04515	0.139432	down
XLOC_001833|-	NW_005101056.1:499322-499566	0	11.7146	inf	0.029	0.139432	up
XLOC_001838|-	NW_005101056.1:558604-559227	2.26906	0	/	0.0243	0.139432	down
XLOC_001839|-	NW_005101056.1:572216-572490	7.10565	0	/	0.03875	0.139432	down
XLOC_001843|-	NW_005101056.1:593519-593782	11.3736	0	/	0.01845	0.139432	down
XLOC_001848|-	NW_005101056.1:633912-634361	3.88997	0	/	0.02235	0.139432	down
XLOC_001850|-	NW_005101056.1:676755-677381	1.93241	0	/	0.03625	0.139432	down
XLOC_001852|-	NW_005101056.1:689585-690166	2.13854	0	/	0.04	0.139432	down
XLOC_001853|-	NW_005101056.1:715581-716053	2.73934	0	/	0.0417	0.139432	down
XLOC_001854|-	NW_005101056.1:729504-730233	3.21234	0	/	0.01365	0.139432	down
XLOC_001857|-	NW_005101056.1:736796-737649	2.05867	0	/	0.0103	0.139432	down
XLOC_001859|-	NW_005101056.1:752885-753127	8.76623	0	/	0.04515	0.139432	down
XLOC_001862|-	NW_005101056.1:805543-806067	2.67864	0	/	0.0274	0.139432	down
XLOC_001863|-	NW_005101056.1:810395-810618	12.138	0	/	0.03875	0.139432	down
XLOC_001864|-	NW_005101056.1:830622-831050	3.56197	0	/	0.04835	0.142467	down
XLOC_001865|-	NW_005101056.1:838392-838818	2.81652	0	/	0.04515	0.139432	down
XLOC_001874|-	NW_005101056.1:948854-949054	0	18.2281	inf	0.0394	0.139432	up
XLOC_001875|-	NW_005101056.1:964348-964568	0	14.5323	inf	0.0323	0.139432	up
XLOC_001876|-	NW_005101056.1:969671-970002	5.23514	0	/	0.03625	0.139432	down
XLOC_001878|-	NW_005101056.1:993158-993474	7.15984	0	/	0.02235	0.139432	down
XLOC_001883|-	NW_005101056.1:1016213-1016549	5.51295	0	/	0.0317	0.139432	down
XLOC_001884|-	NW_005101056.1:1020906-1021150	9.43544	0	/	0.03875	0.139432	down
XLOC_001888|-	NW_005101056.1:1091032-1091283	8.77153	0	/	0.03875	0.139432	down
XLOC_001890|-	NW_005101056.1:1101451-1101869	2.90342	0	/	0.04515	0.139432	down
XLOC_001891|-	NW_005101056.1:1106444-1106771	4.46518	0	/	0.04515	0.139432	down
XLOC_001894|-	NW_005101056.1:1155426-1155850	5.67551	0	/	0.00765	0.139432	down
XLOC_001900|-	NW_005101056.1:1185815-1186102	7.93403	0	/	0.0317	0.139432	down
XLOC_001901|-	NW_005101056.1:1190749-1191151	6.18854	0	/	0.00775	0.139432	down
XLOC_001908|-	NW_005101056.1:1382158-1382393	8.54301	0	/	0.0498	0.142467	down
XLOC_001910|-	NW_005101056.1:1405296-1405544	0	11.2129	inf	0.029	0.139432	up
XLOC_001911|-	NW_005101056.1:1434106-1434450	0	6.77424	inf	0.01655	0.139432	up
XLOC_001913|-	NW_005101056.1:1449989-1450227	0	15.6872	inf	0.01655	0.139432	up
XLOC_001914|-	NW_005101056.1:1466590-1467054	2.46582	0	/	0.04515	0.139432	down
XLOC_001916|-	NW_005101056.1:1483433-1483646	13.9872	0	/	0.03875	0.139432	down
XLOC_001917|-	NW_005101056.1:1494997-1495557	5.43887	0	/	0.00055	0.139432	down
XLOC_001919|-	NW_005101056.1:1512839-1513103	8.45329	0	/	0.03625	0.139432	down
XLOC_001921|-	NW_005101056.1:1522415-1522847	15.6127	0	/	0.0401	0.139432	down
XLOC_001924|-	NW_005101056.1:1556513-1556756	0	9.87209	inf	0.0394	0.139432	up
XLOC_001926|-	NW_005101056.1:1610051-1610812	1.87371	0	/	0.02235	0.139432	down
XLOC_001929|-	NW_005101056.1:1622647-1623000	13.9435	0	/	0.0233	0.139432	down
XLOC_001932|-	NW_005101056.1:1644823-1645159	7.20925	0	/	0.01315	0.139432	down
XLOC_001933|-	NW_005101056.1:1645537-1645785	9.86716	0	/	0.03625	0.139432	down
XLOC_001938|-	NW_005101056.1:1678406-1678730	5.45431	0	/	0.04	0.139432	down
XLOC_001942|-	NW_005101056.1:1781967-1782168	15.449	0	/	0.04515	0.139432	down
XLOC_001948|-	NW_005101056.1:9083-9320	0	15.8747	inf	0.01655	0.139432	up
XLOC_001950|-	NW_005101056.1:16764-17091	0	6.47243	inf	0.02435	0.139432	up
XLOC_001951|-	NW_005101056.1:24816-25459	2.17527	0	/	0.02095	0.139432	down
XLOC_001953|102187754	NW_005101056.1:85050-109208	10.6894	0	/	0.0229	0.139432	down
XLOC_001956|-	NW_005101056.1:117353-117562	0	15.6176	inf	0.0394	0.139432	up
XLOC_001958|-	NW_005101056.1:130388-130844	4.30477	0	/	0.01315	0.139432	down
XLOC_001960|-	NW_005101056.1:137525-138333	1.97395	0	/	0.04785	0.142467	down
XLOC_001961|-	NW_005101056.1:139270-139590	6.05347	0	/	0.0274	0.139432	down
XLOC_001963|-	NW_005101056.1:152008-152275	0	26.3335	inf	0.0003	0.139432	up
XLOC_001964|-	NW_005101056.1:157148-157610	2.7303	0	/	0.03875	0.139432	down
XLOC_001967|-	NW_005101056.1:184707-185043	5.08888	0	/	0.03625	0.139432	down
XLOC_001973|-	NW_005101056.1:461556-461915	0	5.4252	inf	0.02435	0.139432	up
XLOC_001980|-	NW_005101056.1:474513-474814	0	11.7968	inf	0.00565	0.139432	up
XLOC_001982|-	NW_005101056.1:477475-478001	3.27882	0	/	0.01845	0.139432	down
XLOC_001988|-	NW_005101056.1:506029-506283	0	16.6753	inf	0.0073	0.139432	up
XLOC_001990|-	NW_005101056.1:516585-516985	4.36785	0	/	0.0243	0.139432	down
XLOC_001995|-	NW_005101056.1:542569-542867	5.91563	0	/	0.03875	0.139432	down
XLOC_001996|-	NW_005101056.1:578891-579315	3.68908	0	/	0.0274	0.139432	down
XLOC_001998|-	NW_005101056.1:613134-613541	3.3352	0	/	0.03875	0.139432	down
XLOC_002001|-	NW_005101056.1:672108-672552	2.63878	0	/	0.04515	0.139432	down
XLOC_002003|-	NW_005101056.1:689585-690166	1.96364	0	/	0.04785	0.142467	down
XLOC_002004|-	NW_005101056.1:692818-693401	1.95108	0	/	0.03875	0.139432	down
XLOC_002005|-	NW_005101056.1:715581-716053	3.36394	0	/	0.02535	0.139432	down
XLOC_002006|-	NW_005101056.1:723508-723811	5.19543	0	/	0.04515	0.139432	down
XLOC_002007|-	NW_005101056.1:729504-730233	2.30341	0	/	0.013	0.139432	down
XLOC_002010|-	NW_005101056.1:768009-768231	11.1841	0	/	0.04515	0.139432	down
XLOC_002011|-	NW_005101056.1:772181-772752	2.19046	0	/	0.03625	0.139432	down
XLOC_002015|-	NW_005101056.1:800410-800997	2.98712	0	/	0.01315	0.139432	down
XLOC_002016|-	NW_005101056.1:816106-816628	1.86466	0	/	0.0498	0.142467	down
XLOC_002017|-	NW_005101056.1:830622-831050	5.23352	0	/	0.0252	0.139432	down
XLOC_002020|-	NW_005101056.1:864019-864374	3.83298	0	/	0.04515	0.139432	down
XLOC_002021|-	NW_005101056.1:874256-874768	5.11332	0	/	0.0035	0.139432	down
XLOC_002023|-	NW_005101056.1:926219-926739	1.875	0	/	0.0498	0.142467	down
XLOC_002024|-	NW_005101056.1:973770-974185	2.64366	0	/	0.0498	0.142467	down
XLOC_002029|-	NW_005101056.1:1016213-1016549	8.77153	0	/	0.0424	0.139432	down
XLOC_002030|-	NW_005101056.1:1025602-1026175	3.45147	0	/	0.0103	0.139432	down
XLOC_002032|-	NW_005101056.1:1058551-1058766	12.3434	0	/	0.04515	0.139432	down
XLOC_002033|-	NW_005101056.1:1066149-1066495	4.41764	0	/	0.03875	0.139432	down
XLOC_002035|-	NW_005101056.1:1073561-1073832	5.96254	0	/	0.0498	0.142467	down
XLOC_002037|-	NW_005101056.1:1115981-1116246	0	11.8329	inf	0.01655	0.139432	up
XLOC_002041|-	NW_005101056.1:1155426-1155850	12.9176	0	/	0.0075	0.139432	down
XLOC_002042|-	NW_005101056.1:1185815-1186102	6.50754	0	/	0.0424	0.139432	down
XLOC_002051|-	NW_005101056.1:1414793-1415026	0	12.2226	inf	0.0323	0.139432	up
XLOC_002057|-	NW_005101056.1:1447942-1448199	0	13.6261	inf	0.01265	0.139432	up
XLOC_002060|-	NW_005101056.1:1469254-1469496	0	10.9828	inf	0.0323	0.139432	up
XLOC_002062|-	NW_005101056.1:1476275-1476521	0	17.188	inf	0.00955	0.139432	up
XLOC_002067|-	NW_005101056.1:1492592-1492929	0	5.16559	inf	0.0323	0.139432	up
XLOC_002069|-	NW_005101056.1:1497724-1498061	0	7.51359	inf	0.01265	0.139432	up
XLOC_002071|-	NW_005101056.1:1509717-1509958	0	12.1188	inf	0.029	0.139432	up
XLOC_002072|-	NW_005101056.1:1512345-1512582	0	10.5831	inf	0.0394	0.139432	up
XLOC_002076|-	NW_005101056.1:1522415-1522847	4.13202	0	/	0.02015	0.139432	down
XLOC_002078|-	NW_005101056.1:1523803-1524038	9.49223	0	/	0.04515	0.139432	down
XLOC_002084|-	NW_005101056.1:1534399-1534851	2.82345	0	/	0.03875	0.139432	down
XLOC_002085|-	NW_005101056.1:1536175-1536429	0	31.5953	inf	5e-05	0.0803665	up
XLOC_002089|-	NW_005101056.1:1548045-1548500	0	5.3302	inf	0.0073	0.139432	up
XLOC_002091|-	NW_005101056.1:1554147-1554657	0	7.08392	inf	0.00085	0.139432	up
XLOC_002093|-	NW_005101056.1:1555637-1556254	2.463	0	/	0.02235	0.139432	down
XLOC_002094|-	NW_005101056.1:1557465-1557679	0	14.4355	inf	0.0394	0.139432	up
XLOC_002102|-	NW_005101056.1:1618546-1619029	5.571	0	/	0.0035	0.139432	down
XLOC_002105|-	NW_005101056.1:1622647-1623000	4.64667	0	/	0.0408	0.139432	down
XLOC_002111|-	NW_005101056.1:1636735-1637007	7.88283	0	/	0.03625	0.139432	down
XLOC_002120|-	NW_005101056.1:1656017-1656225	0	34.924	inf	0.00415	0.139432	up
XLOC_002124|-	NW_005101056.1:1674083-1674309	0	14.5926	inf	0.029	0.139432	up
XLOC_002130|-	NW_005101056.1:1684551-1684785	0	16.4624	inf	0.01655	0.139432	up
XLOC_002159|-	NW_005101056.1:1779431-1779680	0	9.24478	inf	0.0394	0.139432	up
XLOC_002168|-	NW_005101058.1:630-949	4.68516	0	/	0.04515	0.139432	down
XLOC_002170|-	NW_005101058.1:49735-49944	0	26.5499	inf	0.0099	0.139432	up
XLOC_002174|-	NW_005101058.1:70897-71102	0	26.7068	inf	0.01265	0.139432	up
XLOC_002176|-	NW_005101058.1:83248-83715	3.66272	0	/	0.02235	0.139432	down
XLOC_002179|-	NW_005101058.1:4158-4402	8.57767	0	/	0.04515	0.139432	down
XLOC_002182|-	NW_005101058.1:69221-69437	0	14.0057	inf	0.0394	0.139432	up
XLOC_002183|-	NW_005101058.1:73918-74230	5.38539	0	/	0.03875	0.139432	down
XLOC_002185|-	NW_005101059.1:38278-39030	2.15577	0	/	0.01315	0.139432	down
XLOC_002187|-	NW_005101059.1:51614-52122	2.37047	0	/	0.03875	0.139432	down
XLOC_002189|-	NW_005101059.1:57702-58042	0	6.92583	inf	0.01655	0.139432	up
XLOC_002192|-	NW_005101059.1:79493-79923	7.90627	0	/	0.00635	0.139432	down
XLOC_002193|-	NW_005101059.1:84229-84615	0	5.50586	inf	0.0154	0.139432	up
XLOC_002200|-	NW_005101059.1:117869-118458	4.67057	0	/	0.0375	0.139432	down
XLOC_002203|-	NW_005101059.1:148837-149091	8.51345	0	/	0.04005	0.139432	down
XLOC_002217|-	NW_005101059.1:219813-220106	12.8182	0	/	0.00515	0.139432	down
XLOC_002220|-	NW_005101059.1:231567-232116	2.69974	0	/	0.0243	0.139432	down
XLOC_002222|-	NW_005101059.1:233796-234207	2.98395	0	/	0.04515	0.139432	down
XLOC_002225|-	NW_005101059.1:252029-252324	8.78943	0	/	0.01845	0.139432	down
XLOC_002226|-	NW_005101059.1:257904-258458	2.09437	0	/	0.03875	0.139432	down
XLOC_002230|-	NW_005101059.1:273477-274475	1.43396	0	/	0.01845	0.139432	down
XLOC_002231|-	NW_005101059.1:274930-275256	0	7.0125	inf	0.0195	0.139432	up
XLOC_002232|-	NW_005101059.1:276104-276422	6.12841	0	/	0.0274	0.139432	down
XLOC_002237|-	NW_005101059.1:331619-332169	2.30814	0	/	0.0338	0.139432	down
XLOC_002240|-	NW_005101059.1:342726-343108	6.06785	0	/	0.0103	0.139432	down
XLOC_002242|-	NW_005101059.1:353057-353396	4.17077	0	/	0.04515	0.139432	down
XLOC_002264|-	NW_005101059.1:392136-392521	0	5.16185	inf	0.0195	0.139432	up
XLOC_002273|-	NW_005101059.1:406159-406370	0	16.6376	inf	0.0323	0.139432	up
XLOC_002281|-	NW_005101059.1:426208-426436	0	43.8191	inf	0.0002	0.139432	up
XLOC_002282|-	NW_005101059.1:431547-431754	19.5493	0	/	0.0243	0.139432	down
XLOC_002290|-	NW_005101059.1:446856-447110	10.0614	0	/	0.0274	0.139432	down
XLOC_002291|-	NW_005101059.1:450971-451369	0	6.96773	inf	0.00565	0.139432	up
XLOC_002294|-	NW_005101059.1:467542-467772	0	23.0804	inf	0.00565	0.139432	up
XLOC_002295|-	NW_005101059.1:470537-470933	4.75865	0	/	0.02235	0.139432	down
XLOC_002304|-	NW_005101059.1:537720-538306	3.17024	0	/	0.01125	0.139432	down
XLOC_002316|-	NW_005101059.1:609576-609988	6.24157	0	/	0.0062	0.139432	down
XLOC_002327|-	NW_005101059.1:655870-656122	0	10.75	inf	0.029	0.139432	up
XLOC_002331|-	NW_005101059.1:669526-669913	7.91359	0	/	0.0035	0.139432	down
XLOC_002338|-	NW_005101059.1:722345-722696	4.30349	0	/	0.03875	0.139432	down
XLOC_002348|-	NW_005101059.1:771980-772304	0	6.08433	inf	0.02425	0.139432	up
XLOC_002354|-	NW_005101059.1:1400181-1400556	6.95973	0	/	0.00595	0.139432	down
XLOC_002358|-	NW_005101059.1:1423314-1423868	2.09437	0	/	0.03875	0.139432	down
XLOC_002359|-	NW_005101059.1:1426865-1427068	26.8633	0	/	0.0119	0.139432	down
XLOC_002360|-	NW_005101059.1:1440427-1440914	2.52224	0	/	0.03875	0.139432	down
XLOC_002361|-	NW_005101059.1:1442878-1443381	2.1863	0	/	0.04515	0.139432	down
XLOC_002362|-	NW_005101059.1:1451102-1451437	4.26457	0	/	0.04515	0.139432	down
XLOC_002365|-	NW_005101059.1:14850-15238	3.61127	0	/	0.03875	0.139432	down
XLOC_002366|-	NW_005101059.1:16660-16951	5.08966	0	/	0.0498	0.142467	down
XLOC_002368|-	NW_005101059.1:27584-27942	7.9287	0	/	0.0062	0.139432	down
XLOC_002369|-	NW_005101059.1:36671-37213	1.96364	0	/	0.04515	0.139432	down
XLOC_002370|-	NW_005101059.1:50299-50556	12.0283	0	/	0.01845	0.139432	down
XLOC_002373|-	NW_005101059.1:79493-79923	3.60749	0	/	0.02675	0.139432	down
XLOC_002374|-	NW_005101059.1:84229-84615	0	8.72393	inf	0.00525	0.139432	up
XLOC_002375|-	NW_005101059.1:90392-90713	0	6.71466	inf	0.02435	0.139432	up
XLOC_002380|-	NW_005101059.1:113306-113525	11.6556	0	/	0.04515	0.139432	down
XLOC_002381|-	NW_005101059.1:117869-118458	2.09874	0	/	0.0358	0.139432	down
XLOC_002382|-	NW_005101059.1:148837-149091	17.9273	0	/	0.01125	0.139432	down
XLOC_002387|-	NW_005101059.1:158849-159171	6.44032	0	/	0.0243	0.139432	down
XLOC_002391|-	NW_005101059.1:208516-208732	15.8141	0	/	0.0274	0.139432	down
XLOC_002393|-	NW_005101059.1:213776-214021	10.1835	0	/	0.03625	0.139432	down
XLOC_002397|-	NW_005101059.1:226732-226988	7.59025	0	/	0.04515	0.139432	down
XLOC_002398|-	NW_005101059.1:238823-239402	1.96967	0	/	0.03875	0.139432	down
XLOC_002401|-	NW_005101059.1:278802-279161	3.75681	0	/	0.04515	0.139432	down
XLOC_002402|-	NW_005101059.1:290718-291101	3.35603	0	/	0.04515	0.139432	down
XLOC_002405|-	NW_005101059.1:331619-332169	3.53644	0	/	0.02165	0.139432	down
XLOC_002406|-	NW_005101059.1:336115-336543	4.75253	0	/	0.01315	0.139432	down
XLOC_002407|-	NW_005101059.1:336728-337065	5.48231	0	/	0.0274	0.139432	down
XLOC_002409|-	NW_005101059.1:338959-339602	2.48602	0	/	0.01845	0.139432	down
XLOC_002411|-	NW_005101059.1:342726-343108	7.09913	0	/	0.03375	0.139432	down
XLOC_002418|-	NW_005101059.1:417338-417761	3.41819	0	/	0.03625	0.139432	down
XLOC_002419|-	NW_005101059.1:421329-421744	5.28731	0	/	0.0119	0.139432	down
XLOC_002425|-	NW_005101059.1:450212-450959	2.55777	0	/	0.00775	0.139432	down
XLOC_002430|-	NW_005101059.1:488640-488953	5.35105	0	/	0.03875	0.139432	down
XLOC_002434|-	NW_005101059.1:531335-531849	2.96596	0	/	0.0243	0.139432	down
XLOC_002435|-	NW_005101059.1:532145-532717	2.36725	0	/	0.0274	0.139432	down
XLOC_002436|-	NW_005101059.1:533996-534499	4.15396	0	/	0.0103	0.139432	down
XLOC_002437|-	NW_005101059.1:537720-538306	1.98384	0	/	0.04005	0.139432	down
XLOC_002438|-	NW_005101059.1:548313-548653	0	5.54067	inf	0.029	0.139432	up
XLOC_002448|-	NW_005101059.1:615564-615912	4.37127	0	/	0.03875	0.139432	down
XLOC_002452|-	NW_005101059.1:638425-638683	0	10.1193	inf	0.029	0.139432	up
XLOC_002457|-	NW_005101059.1:663394-664276	1.45606	0	/	0.0243	0.139432	down
XLOC_002473|-	NW_005101059.1:771980-772304	0	7.36892	inf	0.0179	0.139432	up
XLOC_002476|-	NW_005101059.1:1390915-1391117	28.8468	0	/	0.0103	0.139432	down
XLOC_002477|-	NW_005101059.1:1400181-1400556	5.83908	0	/	0.02085	0.139432	down
XLOC_002478|-	NW_005101059.1:1404633-1405231	1.71308	0	/	0.04515	0.139432	down
XLOC_002484|-	NW_005101059.1:1425116-1425488	3.52867	0	/	0.04515	0.139432	down
XLOC_002488|-	NW_005101060.1:7005-7453	4.94433	0	/	0.0103	0.139432	down
XLOC_002492|-	NW_005101062.1:8242-8496	12.3832	0	/	0.01845	0.139432	down
XLOC_002495|-	NW_005101062.1:23648-23858	13.3134	0	/	0.04515	0.139432	down
XLOC_002505|-	NW_005101062.1:77703-78251	2.70668	0	/	0.0243	0.139432	down
XLOC_002507|-	NW_005101062.1:249-458	18.9337	0	/	0.0243	0.139432	down
XLOC_002513|-	NW_005101062.1:25781-26104	6.40161	0	/	0.0243	0.139432	down
XLOC_002519|-	NW_005101062.1:88879-89125	15.9536	0	/	0.0103	0.139432	down
XLOC_002520|-	NW_005101062.1:92884-93762	1.15041	0	/	0.03875	0.139432	down
XLOC_002522|-	NW_005101062.1:104457-104732	0	9.38326	inf	0.02435	0.139432	up
XLOC_002525|-	NW_005101064.1:15512-15951	2.68587	0	/	0.04515	0.139432	down
XLOC_002526|-	NW_005101064.1:22942-23372	5.27249	0	/	0.0078	0.139432	down
XLOC_002529|-	NW_005101064.1:32150-32468	4.24275	0	/	0.0498	0.142467	down
XLOC_002531|-	NW_005101064.1:62110-63043	2.81736	0	/	0.0015	0.139432	down
XLOC_002532|-	NW_005101064.1:83496-83904	3.62381	0	/	0.03625	0.139432	down
XLOC_002533|-	NW_005101064.1:86945-87340	4.77877	0	/	0.02235	0.139432	down
XLOC_002535|-	NW_005101064.1:126516-126740	22.8663	0	/	0.0062	0.139432	down
XLOC_002537|-	NW_005101064.1:153299-153606	5.05797	0	/	0.04515	0.139432	down
XLOC_002539|-	NW_005101064.1:170775-171149	3.49598	0	/	0.04515	0.139432	down
XLOC_002541|-	NW_005101064.1:179577-179797	11.4944	0	/	0.04515	0.139432	down
XLOC_002543|-	NW_005101064.1:190862-191178	7.15984	0	/	0.02235	0.139432	down
XLOC_002545|-	NW_005101064.1:197838-198153	4.80331	0	/	0.04515	0.139432	down
XLOC_002548|-	NW_005101064.1:212565-213220	2.63569	0	/	0.01775	0.139432	down
XLOC_002550|-	NW_005101064.1:219646-219890	12.0087	0	/	0.0243	0.139432	down
XLOC_002553|-	NW_005101064.1:232153-232706	2.29056	0	/	0.03625	0.139432	down
XLOC_002554|-	NW_005101064.1:238152-238546	11.8377	0	/	0.00035	0.139432	down
XLOC_002558|-	NW_005101064.1:277020-277321	0	15.7977	inf	0.0081	0.139432	up
XLOC_002568|-	NW_005101064.1:347512-348012	1.98498	0	/	0.0498	0.142467	down
XLOC_002580|-	NW_005101064.1:396114-397303	5.77082	0	/	0.0319	0.139432	down
XLOC_002582|-	NW_005101064.1:404520-404740	0	15.8534	inf	0.029	0.139432	up
XLOC_002583|-	NW_005101064.1:405340-405651	6.40565	0	/	0.0274	0.139432	down
XLOC_002584|-	NW_005101064.1:425604-425896	12.3505	0	/	0.00695	0.139432	down
XLOC_002589|-	NW_005101064.1:444055-444292	8.34622	0	/	0.0498	0.142467	down
XLOC_002592|-	NW_005101064.1:452120-452396	7.62453	0	/	0.03625	0.139432	down
XLOC_002594|-	NW_005101064.1:453986-454664	1.59385	0	/	0.03875	0.139432	down
XLOC_002596|-	NW_005101064.1:457598-457857	6.63873	0	/	0.0498	0.142467	down
XLOC_002599|-	NW_005101064.1:465099-465629	2.22988	0	/	0.0449	0.139432	down
XLOC_002600|-	NW_005101064.1:472139-472689	3.46221	0	/	0.0119	0.139432	down
XLOC_002605|-	NW_005101064.1:504180-504467	7.57442	0	/	0.0274	0.139432	down
XLOC_002608|-	NW_005101064.1:520038-520515	2.36504	0	/	0.04515	0.139432	down
XLOC_002611|-	NW_005101064.1:547223-547847	2.96379	0	/	0.01545	0.139432	down
XLOC_002613|-	NW_005101064.1:552293-552519	10.6074	0	/	0.04515	0.139432	down
XLOC_002615|-	NW_005101064.1:558781-559213	3.07516	0	/	0.03935	0.139432	down
XLOC_002618|-	NW_005101064.1:579993-580228	9.49223	0	/	0.04515	0.139432	down
XLOC_002625|-	NW_005101064.1:657080-657586	2.60087	0	/	0.03625	0.139432	down
XLOC_002628|-	NW_005101064.1:666017-666440	3.13334	0	/	0.03875	0.139432	down
XLOC_002630|-	NW_005101064.1:672111-672319	13.7408	0	/	0.04515	0.139432	down
XLOC_002631|-	NW_005101064.1:678289-678543	8.51345	0	/	0.03875	0.139432	down
XLOC_002633|-	NW_005101064.1:686898-687495	1.8887	0	/	0.03875	0.139432	down
XLOC_002635|-	NW_005101064.1:694916-695137	0	18.235	inf	0.0195	0.139432	up
XLOC_002636|-	NW_005101064.1:708455-708839	3.00704	0	/	0.0498	0.142467	down
XLOC_002638|-	NW_005101064.1:714436-714775	4.58785	0	/	0.03875	0.139432	down
XLOC_002643|-	NW_005101064.1:762202-762569	4.33572	0	/	0.03625	0.139432	down
XLOC_002648|-	NW_005101064.1:788015-788599	2.83125	0	/	0.01845	0.139432	down
XLOC_002650|-	NW_005101064.1:811955-812165	14.6448	0	/	0.03875	0.139432	down
XLOC_002651|-	NW_005101064.1:814482-814693	15.7304	0	/	0.03625	0.139432	down
XLOC_002652|-	NW_005101064.1:816633-816981	3.97388	0	/	0.04515	0.139432	down
XLOC_002654|-	NW_005101064.1:825266-825672	3.34868	0	/	0.03875	0.139432	down
XLOC_002656|-	NW_005101064.1:831431-832013	2.48906	0	/	0.0243	0.139432	down
XLOC_002662|-	NW_005101064.1:850702-850995	0	9.37751	inf	0.01655	0.139432	up
XLOC_002664|-	NW_005101064.1:852928-853254	4.94072	0	/	0.03875	0.139432	down
XLOC_002665|-	NW_005101064.1:858561-858891	4.38782	0	/	0.04515	0.139432	down
XLOC_002666|-	NW_005101064.1:859362-860072	1.50126	0	/	0.03875	0.139432	down
XLOC_002667|-	NW_005101064.1:884313-884535	20.1313	0	/	0.0119	0.139432	down
XLOC_002668|-	NW_005101064.1:917828-918153	5.4219	0	/	0.03625	0.139432	down
XLOC_002670|-	NW_005101064.1:954636-955289	5.94317	0	/	0.013	0.139432	down
XLOC_002674|-	NW_005101064.1:1004200-1004625	2.8271	0	/	0.04515	0.139432	down
XLOC_002676|-	NW_005101064.1:22942-23372	4.36785	0	/	0.01945	0.139432	down
XLOC_002679|-	NW_005101064.1:50910-51273	3.31521	0	/	0.0498	0.142467	down
XLOC_002681|-	NW_005101064.1:57618-58073	3.55708	0	/	0.0243	0.139432	down
XLOC_002683|-	NW_005101064.1:62110-63043	4.88079	0	/	0.00515	0.139432	down
XLOC_002688|-	NW_005101064.1:123104-123573	2.91128	0	/	0.03625	0.139432	down
XLOC_002689|-	NW_005101064.1:128127-128501	0	11.6349	inf	0.00085	0.139432	up
XLOC_002691|-	NW_005101064.1:135633-136088	4.06523	0	/	0.01845	0.139432	down
XLOC_002693|-	NW_005101064.1:158275-158722	3.3947	0	/	0.0274	0.139432	down
XLOC_002694|-	NW_005101064.1:160205-160642	2.9757	0	/	0.03875	0.139432	down
XLOC_002700|-	NW_005101064.1:212565-213220	2.12263	0	/	0.0212	0.139432	down
XLOC_002704|-	NW_005101064.1:243728-243958	0	12.6942	inf	0.0323	0.139432	up
XLOC_002706|-	NW_005101064.1:262720-263134	3.53868	0	/	0.03625	0.139432	down
XLOC_002707|-	NW_005101064.1:270329-270612	0	8.78183	inf	0.02435	0.139432	up
XLOC_002708|-	NW_005101064.1:272125-272391	6.91949	0	/	0.04515	0.139432	down
XLOC_002710|-	NW_005101064.1:277020-277321	0	13.5664	inf	0.00305	0.139432	up
XLOC_002715|-	NW_005101064.1:308763-309146	3.69163	0	/	0.03875	0.139432	down
XLOC_002717|-	NW_005101064.1:325009-325313	6.7085	0	/	0.0274	0.139432	down
XLOC_002724|-	NW_005101064.1:369489-370049	1.68793	0	/	0.0498	0.142467	down
XLOC_002731|-	NW_005101064.1:387220-387645	4.24065	0	/	0.02235	0.139432	down
XLOC_002735|-	NW_005101064.1:396114-397303	2.11703	0	/	0.00065	0.139432	down
XLOC_002737|-	NW_005101064.1:401399-401749	3.93259	0	/	0.04515	0.139432	down
XLOC_002738|-	NW_005101064.1:405828-406185	4.17397	0	/	0.03875	0.139432	down
XLOC_002739|-	NW_005101064.1:409210-409694	3.00834	0	/	0.0274	0.139432	down
XLOC_002740|-	NW_005101064.1:410903-411608	1.65274	0	/	0.03625	0.139432	down
XLOC_002741|-	NW_005101064.1:412396-412734	0	8.405	inf	0.00955	0.139432	up
XLOC_002746|-	NW_005101064.1:451706-451954	0	18.6882	inf	0.00565	0.139432	up
XLOC_002748|-	NW_005101064.1:460458-460806	3.97388	0	/	0.04515	0.139432	down
XLOC_002750|-	NW_005101064.1:465099-465629	5.16605	0	/	0.02985	0.139432	down
XLOC_002753|-	NW_005101064.1:500343-500895	1.91366	0	/	0.04515	0.139432	down
XLOC_002756|-	NW_005101064.1:518477-518700	0	13.933	inf	0.0323	0.139432	up
XLOC_002757|-	NW_005101064.1:523493-523955	2.7303	0	/	0.03875	0.139432	down
XLOC_002758|-	NW_005101064.1:528205-528683	4.95102	0	/	0.0062	0.139432	down
XLOC_002759|-	NW_005101064.1:532398-532612	12.5271	0	/	0.04515	0.139432	down
XLOC_002761|-	NW_005101064.1:544504-544988	2.54552	0	/	0.03875	0.139432	down
XLOC_002762|-	NW_005101064.1:547223-547847	6.14295	0	/	0.02125	0.139432	down
XLOC_002764|-	NW_005101064.1:558781-559213	4.07177	0	/	0.04295	0.139432	down
XLOC_002765|-	NW_005101064.1:559504-560119	1.6492	0	/	0.04515	0.139432	down
XLOC_002768|-	NW_005101064.1:596966-597258	6.73665	0	/	0.03625	0.139432	down
XLOC_002772|-	NW_005101064.1:628774-629859	1.86762	0	/	0.00515	0.139432	down
XLOC_002776|-	NW_005101064.1:689954-690410	3.54511	0	/	0.0243	0.139432	down
XLOC_002777|-	NW_005101064.1:699313-699614	6.84701	0	/	0.0274	0.139432	down
XLOC_002779|-	NW_005101064.1:703480-703799	4.21665	0	/	0.0498	0.142467	down
XLOC_002780|-	NW_005101064.1:706218-706832	3.30565	0	/	0.00775	0.139432	down
XLOC_002784|-	NW_005101064.1:738348-738804	2.78544	0	/	0.03875	0.139432	down
XLOC_002785|-	NW_005101064.1:751901-752296	5.41594	0	/	0.01315	0.139432	down
XLOC_002787|-	NW_005101064.1:773048-773283	18.9845	0	/	0.00775	0.139432	down
XLOC_002789|-	NW_005101064.1:775337-775822	3.46052	0	/	0.02235	0.139432	down
XLOC_002792|-	NW_005101064.1:805611-805885	7.75161	0	/	0.03625	0.139432	down
XLOC_002795|-	NW_005101064.1:818434-818691	0	11.0712	inf	0.02435	0.139432	up
XLOC_002802|-	NW_005101064.1:849991-850618	1.92828	0	/	0.03625	0.139432	down
XLOC_002806|-	NW_005101064.1:873679-873891	16.7823	0	/	0.0274	0.139432	down
XLOC_002808|-	NW_005101064.1:886712-887366	1.51923	0	/	0.04515	0.139432	down
XLOC_002812|-	NW_005101064.1:953693-954058	3.648	0	/	0.04515	0.139432	down
XLOC_002813|-	NW_005101064.1:954636-955289	4.29033	0	/	0.01365	0.139432	down
XLOC_002816|-	NW_005101064.1:994764-995031	6.17276	0	/	0.0498	0.142467	down
XLOC_002818|-	NW_005101066.1:165-712	1.93833	0	/	0.04515	0.139432	down
XLOC_002820|-	NW_005101067.1:117754-117971	10.7915	0	/	0.0498	0.142467	down
XLOC_002821|-	NW_005101067.1:124890-125215	4.06643	0	/	0.0498	0.142467	down
XLOC_002822|-	NW_005101067.1:139715-139939	0	12.4936	inf	0.0394	0.139432	up
XLOC_002827|-	NW_005101068.1:11139-11444	6.15096	0	/	0.03625	0.139432	down
XLOC_002833|-	NW_005101068.1:180412-180779	3.97441	0	/	0.03875	0.139432	down
XLOC_002841|-	NW_005101069.1:43914-44181	8.23034	0	/	0.03625	0.139432	down
XLOC_002851|-	NW_005101069.1:20500-21318	1.82571	0	/	0.01845	0.139432	down
XLOC_002852|-	NW_005101069.1:23109-23677	3.3098	0	/	0.0119	0.139432	down
XLOC_002856|-	NW_005101069.1:31986-32878	2.05171	0	/	0.00775	0.139432	down
XLOC_002858|-	NW_005101069.1:37624-37875	0	19.9143	inf	0.00415	0.139432	up
XLOC_002874|-	NW_005101070.1:551-766	0	14.2177	inf	0.0394	0.139432	up
XLOC_002878|-	NW_005101072.1:24472-24843	4.60882	0	/	0.0274	0.139432	down
XLOC_002881|-	NW_005101072.1:49112-49370	7.44638	0	/	0.04515	0.139432	down
XLOC_002883|-	NW_005101072.1:56687-57191	4.17753	0	/	0.0233	0.139432	down
XLOC_002884|-	NW_005101072.1:59278-59548	10.023	0	/	0.02235	0.139432	down
XLOC_002889|-	NW_005101072.1:78464-78986	2.07185	0	/	0.04515	0.139432	down
XLOC_002890|-	NW_005101072.1:81789-82424	2.68581	0	/	0.01315	0.139432	down
XLOC_002893|-	NW_005101072.1:4214-4620	6.0885	0	/	0.00775	0.139432	down
XLOC_002895|-	NW_005101072.1:5332-5715	3.02042	0	/	0.0498	0.142467	down
XLOC_002897|-	NW_005101072.1:30005-30703	2.23228	0	/	0.01845	0.139432	down
XLOC_002898|-	NW_005101072.1:42798-43162	5.13197	0	/	0.0243	0.139432	down
XLOC_002899|-	NW_005101072.1:56687-57191	2.61595	0	/	0.0408	0.139432	down
XLOC_002900|102175941	NW_005101072.1:61180-62246	10.3792	0	/	0.02045	0.139432	down
XLOC_002912|-	NW_005101073.1:5910-6140	0	13.8482	inf	0.029	0.139432	up
XLOC_002928|-	NW_005101073.1:60800-61101	7.3737	0	/	0.0243	0.139432	down
XLOC_002929|-	NW_005101073.1:61306-61547	0	12.1188	inf	0.029	0.139432	up
XLOC_002931|-	NW_005101073.1:80656-80958	7.84641	0	/	0.02235	0.139432	down
XLOC_002937|-	NW_005101074.1:38533-38991	4.02446	0	/	0.01845	0.139432	down
XLOC_002939|-	NW_005101074.1:46712-46979	8.23034	0	/	0.03625	0.139432	down
XLOC_002940|-	NW_005101074.1:48009-48581	3.09564	0	/	0.01315	0.139432	down
XLOC_002941|-	NW_005101074.1:52168-52417	17.0902	0	/	0.0062	0.139432	down
XLOC_002942|-	NW_005101074.1:68714-69346	3.97477	0	/	0.0035	0.139432	down
XLOC_002943|-	NW_005101074.1:70814-71028	11.2744	0	/	0.0498	0.142467	down
XLOC_002947|-	NW_005101074.1:90140-90428	12.1437	0	/	0.0062	0.139432	down
XLOC_002950|-	NW_005101074.1:96600-97093	3.2954	0	/	0.042	0.139432	down
XLOC_002952|-	NW_005101074.1:105688-105900	0	14.889	inf	0.0394	0.139432	up
XLOC_002956|-	NW_005101074.1:118318-118577	9.1083	0	/	0.03295	0.139432	down
XLOC_002959|-	NW_005101074.1:130319-130649	10.092	0	/	0.00515	0.139432	down
XLOC_002962|-	NW_005101074.1:132552-132951	3.44615	0	/	0.03875	0.139432	down
XLOC_002963|-	NW_005101074.1:151348-151653	8.20128	0	/	0.0139	0.139432	down
XLOC_002966|-	NW_005101074.1:172200-172829	12.8665	0	/	0.01915	0.139432	down
XLOC_002972|-	NW_005101074.1:217580-217783	0	29.3732	inf	0.0099	0.139432	up
XLOC_002975|-	NW_005101074.1:238811-239156	6.15456	0	/	0.01775	0.139432	down
XLOC_002979|-	NW_005101074.1:272917-273451	3.04075	0	/	0.02165	0.139432	down
XLOC_002983|-	NW_005101074.1:309585-309971	2.98063	0	/	0.0498	0.142467	down
XLOC_002987|-	NW_005101074.1:341626-341829	17.9089	0	/	0.03625	0.139432	down
XLOC_002989|-	NW_005101074.1:23107-23371	12.6799	0	/	0.0119	0.139432	down
XLOC_002994|-	NW_005101074.1:68714-69346	4.63589	0	/	0.0022	0.139432	down
XLOC_002995|-	NW_005101074.1:72929-73282	5.42111	0	/	0.0243	0.139432	down
XLOC_002997|-	NW_005101074.1:81763-82439	2.76367	0	/	0.0103	0.139432	down
XLOC_002998|-	NW_005101074.1:82490-82757	7.54448	0	/	0.03875	0.139432	down
XLOC_003005|-	NW_005101074.1:118318-118577	14.0151	0	/	0.0086	0.139432	down
XLOC_003009|-	NW_005101074.1:145333-145627	11.6193	0	/	0.0062	0.139432	down
XLOC_003010|-	NW_005101074.1:151348-151653	5.71497	0	/	0.04025	0.139432	down
XLOC_003011|-	NW_005101074.1:172200-172829	2.7201	0	/	0.0122	0.139432	down
XLOC_003012|-	NW_005101074.1:177833-178266	2.74464	0	/	0.04515	0.139432	down
XLOC_003014|-	NW_005101074.1:194045-194366	6.47948	0	/	0.0243	0.139432	down
XLOC_003018|-	NW_005101074.1:226522-226767	7.63761	0	/	0.0498	0.142467	down
XLOC_003019|-	NW_005101074.1:235359-235733	4.19518	0	/	0.03625	0.139432	down
XLOC_003020|-	NW_005101074.1:238811-239156	5.65242	0	/	0.0212	0.139432	down
XLOC_003022|-	NW_005101074.1:257583-257864	0	11.6713	inf	0.0099	0.139432	up
XLOC_003025|-	NW_005101074.1:272917-273451	2.51392	0	/	0.0338	0.139432	down
XLOC_003026|-	NW_005101074.1:273953-274268	0	11.2679	inf	0.0044	0.139432	up
XLOC_003027|-	NW_005101074.1:280416-280639	0	12.6664	inf	0.0394	0.139432	up
XLOC_003028|-	NW_005101074.1:310540-310849	8.98535	0	/	0.0119	0.139432	down
XLOC_003029|-	NW_005101074.1:316297-316561	9.86217	0	/	0.0243	0.139432	down
XLOC_003031|-	NW_005101074.1:319330-319791	3.2374	0	/	0.0274	0.139432	down
XLOC_003034|-	NW_005101074.1:335752-335973	0	13.025	inf	0.0394	0.139432	up
XLOC_003035|-	NW_005101074.1:339619-339834	16.0465	0	/	0.0274	0.139432	down
XLOC_003037|-	NW_005101075.1:156955-157653	8.78962	0	/	5e-05	0.0803665	down
XLOC_003039|-	NW_005101075.1:163026-163228	28.8468	0	/	0.0103	0.139432	down
XLOC_003040|-	NW_005101077.1:8543-8865	4.1402	0	/	0.0498	0.142467	down
XLOC_003042|-	NW_005101077.1:33911-34124	17.8019	0	/	0.0243	0.139432	down
XLOC_003047|-	NW_005101077.1:7344-7805	2.73934	0	/	0.03875	0.139432	down
XLOC_003050|-	NW_005101077.1:107047-107292	11.8807	0	/	0.0243	0.139432	down
XLOC_003053|-	NW_005101079.1:73983-74183	0	20.0509	inf	0.0323	0.139432	up
XLOC_003065|-	NW_005101079.1:165893-166226	6.90087	0	/	0.01845	0.139432	down
XLOC_003066|-	NW_005101079.1:170088-170404	7.63716	0	/	0.01845	0.139432	down
XLOC_003067|-	NW_005101079.1:171421-171866	2.62956	0	/	0.04515	0.139432	down
XLOC_003070|-	NW_005101079.1:188284-188546	7.1737	0	/	0.04515	0.139432	down
XLOC_003072|-	NW_005101079.1:67454-67701	15.7867	0	/	0.0103	0.139432	down
XLOC_003073|-	NW_005101079.1:68928-69151	15.4484	0	/	0.0243	0.139432	down
XLOC_003078|-	NW_005101079.1:92451-92739	5.20444	0	/	0.0498	0.142467	down
XLOC_003080|-	NW_005101079.1:93735-94126	4.86095	0	/	0.02235	0.139432	down
XLOC_003089|-	NW_005101081.1:11658-12474	2.87717	0	/	0.0054	0.139432	down
XLOC_003090|-	NW_005101081.1:13323-13698	5.2198	0	/	0.02235	0.139432	down
XLOC_003096|-	NW_005101081.1:2093-2575	2.79412	0	/	0.03625	0.139432	down
XLOC_003097|-	NW_005101081.1:6326-6617	5.65518	0	/	0.04515	0.139432	down
XLOC_003098|-	NW_005101081.1:8688-9105	3.49759	0	/	0.03625	0.139432	down
XLOC_003100|-	NW_005101081.1:11658-12474	5.49105	0	/	0.04125	0.139432	down
XLOC_003106|-	NW_005101086.1:26454-26793	6.67323	0	/	0.01845	0.139432	down
XLOC_003110|-	NW_005101086.1:861-1426	2.77855	0	/	0.02235	0.139432	down
XLOC_003113|-	NW_005101088.1:720-1186	6.49453	0	/	0.0142	0.139432	down
XLOC_003116|-	NW_005101088.1:21509-21765	9.1083	0	/	0.03625	0.139432	down
XLOC_003121|-	NW_005101088.1:37548-37990	6.64355	0	/	0.0031	0.139432	down
XLOC_003124|-	NW_005101088.1:50159-50549	3.90555	0	/	0.03625	0.139432	down
XLOC_003135|-	NW_005101088.1:132350-132655	7.17612	0	/	0.0243	0.139432	down
XLOC_003136|-	NW_005101088.1:134748-135054	6.61916	0	/	0.0274	0.139432	down
XLOC_003138|-	NW_005101088.1:144391-144958	2.21194	0	/	0.03625	0.139432	down
XLOC_003141|-	NW_005101088.1:720-1186	4.89953	0	/	0.00525	0.139432	down
XLOC_003148|-	NW_005101088.1:32931-33167	17.8253	0	/	0.0103	0.139432	down
XLOC_003149|-	NW_005101088.1:35663-36364	1.80369	0	/	0.0274	0.139432	down
XLOC_003151|-	NW_005101088.1:44410-44755	4.84493	0	/	0.03625	0.139432	down
XLOC_003152|-	NW_005101088.1:50742-51256	2.3304	0	/	0.03875	0.139432	down
XLOC_003156|-	NW_005101088.1:122936-123276	5.80713	0	/	0.0243	0.139432	down
XLOC_003162|-	NW_005101093.1:109350-110005	3.76041	0	/	0.0142	0.139432	down
XLOC_003163|-	NW_005101093.1:104279-104636	4.55342	0	/	0.03625	0.139432	down
XLOC_003164|-	NW_005101093.1:109350-110005	4.39688	0	/	0.0009	0.139432	down
XLOC_003165|-	NW_005101097.1:5716-5999	5.4073	0	/	0.0498	0.142467	down
XLOC_003167|-	NW_005101097.1:11648-12117	3.15388	0	/	0.0274	0.139432	down
XLOC_003171|-	NW_005101097.1:125287-125549	17.9343	0	/	0.003	0.139432	down
XLOC_003176|-	NW_005101097.1:139392-140275	2.3273	0	/	0.0185	0.139432	down
XLOC_003178|-	NW_005101097.1:148572-149540	2.13777	0	/	0.0039	0.139432	down
XLOC_003181|-	NW_005101097.1:173015-173281	6.91949	0	/	0.04515	0.139432	down
XLOC_003184|-	NW_005101097.1:191300-191886	1.76124	0	/	0.04515	0.139432	down
XLOC_003190|-	NW_005101097.1:228800-229024	15.2442	0	/	0.0243	0.139432	down
XLOC_003191|-	NW_005101097.1:229679-229898	0	18.763	inf	0.0195	0.139432	up
XLOC_003192|-	NW_005101097.1:231518-231977	2.7576	0	/	0.03875	0.139432	down
XLOC_003193|-	NW_005101097.1:235745-236556	1.96065	0	/	0.01325	0.139432	down
XLOC_003195|-	NW_005101097.1:246736-247183	3.3947	0	/	0.0274	0.139432	down
XLOC_003196|-	NW_005101097.1:259888-260178	9.11533	0	/	0.01845	0.139432	down
XLOC_003197|-	NW_005101097.1:260449-261140	1.8376	0	/	0.0274	0.139432	down
XLOC_003198|-	NW_005101097.1:262218-262507	6.31355	0	/	0.03875	0.139432	down
XLOC_003199|-	NW_005101097.1:266204-266683	5.694	0	/	0.0041	0.139432	down
XLOC_003201|-	NW_005101097.1:294720-294981	9.41208	0	/	0.0274	0.139432	down
XLOC_003202|-	NW_005101097.1:311585-311987	3.40369	0	/	0.03875	0.139432	down
XLOC_003204|-	NW_005101097.1:320730-320987	0	8.5163	inf	0.0394	0.139432	up
XLOC_003207|-	NW_005101097.1:984-1246	8.60844	0	/	0.03625	0.139432	down
XLOC_003211|-	NW_005101097.1:125287-125549	11.0915	0	/	0.0418	0.139432	down
XLOC_003215|-	NW_005101097.1:132820-133414	2.76615	0	/	0.01845	0.139432	down
XLOC_003217|-	NW_005101097.1:139392-140275	3.73899	0	/	0.0004	0.139432	down
XLOC_003218|-	NW_005101097.1:143659-144021	4.07177	0	/	0.03875	0.139432	down
XLOC_003219|-	NW_005101097.1:148572-149540	13.3756	0	/	0.00405	0.139432	down
XLOC_003221|-	NW_005101097.1:166443-166921	3.30068	0	/	0.0243	0.139432	down
XLOC_003229|-	NW_005101097.1:224608-224986	0	5.70976	inf	0.01655	0.139432	up
XLOC_003235|-	NW_005101097.1:266204-266683	4.23047	0	/	0.01195	0.139432	down
XLOC_003237|-	NW_005101097.1:295491-295794	0	5.81609	inf	0.0394	0.139432	up
XLOC_003241|-	NW_005101098.1:69988-70316	4.4391	0	/	0.04515	0.139432	down
XLOC_003248|-	NW_005101098.1:130042-130242	15.7237	0	/	0.04515	0.139432	down
XLOC_003250|-	NW_005101099.1:3501-3789	6.93926	0	/	0.03625	0.139432	down
XLOC_003253|-	NW_005101099.1:13218-13434	0	18.2074	inf	0.02435	0.139432	up
XLOC_003254|-	NW_005101099.1:18479-18871	3.22676	0	/	0.04515	0.139432	down
XLOC_003260|-	NW_005101099.1:65632-65882	0	10.0622	inf	0.0323	0.139432	up
XLOC_003263|-	NW_005101099.1:81421-82148	2.78025	0	/	0.0062	0.139432	down
XLOC_003264|-	NW_005101099.1:82880-83936	1.57015	0	/	0.01075	0.139432	down
XLOC_003266|-	NW_005101099.1:90890-91274	4.00939	0	/	0.03625	0.139432	down
XLOC_003267|-	NW_005101099.1:91815-92181	5.80874	0	/	0.01845	0.139432	down
XLOC_003269|-	NW_005101099.1:1017-1243	729.788	171.463	-2.08958	0.02885	0.139432	down
XLOC_003277|-	NW_005101099.1:82880-83936	20.154	0	/	0.00745	0.139432	down
XLOC_003281|-	NW_005101100.1:39206-39621	0	6.17419	inf	0.0073	0.139432	up
XLOC_003283|-	NW_005101100.1:42586-42955	3.93674	0	/	0.03875	0.139432	down
XLOC_003285|-	NW_005101100.1:44219-44552	3.88174	0	/	0.0498	0.142467	down
XLOC_003286|-	NW_005101100.1:47439-48025	3.5195	0	/	0.0081	0.139432	down
XLOC_003288|-	NW_005101100.1:55641-56074	3.47072	0	/	0.03495	0.139432	down
XLOC_003291|-	NW_005101100.1:69640-70533	4.27599	0	/	0.0147	0.139432	down
XLOC_003294|-	NW_005101100.1:79170-79741	2.00792	0	/	0.03875	0.139432	down
XLOC_003297|-	NW_005101100.1:115007-115340	6.46957	0	/	0.02235	0.139432	down
XLOC_003298|-	NW_005101100.1:122128-122409	5.49279	0	/	0.0498	0.142467	down
XLOC_003301|-	NW_005101100.1:142217-142547	5.60083	0	/	0.04175	0.139432	down
XLOC_003304|-	NW_005101100.1:165099-165402	0	5.81609	inf	0.0394	0.139432	up
XLOC_003305|-	NW_005101100.1:172732-172959	12.566	0	/	0.03625	0.139432	down
XLOC_003309|-	NW_005101100.1:29894-30487	1.90611	0	/	0.03875	0.139432	down
XLOC_003311|-	NW_005101100.1:31464-31877	3.55259	0	/	0.03625	0.139432	down
XLOC_003313|-	NW_005101100.1:47439-48025	3.1951	0	/	0.0259	0.139432	down
XLOC_003315|-	NW_005101100.1:55641-56074	7.3502	0	/	0.04045	0.139432	down
XLOC_003317|-	NW_005101100.1:69640-70533	2.2538	0	/	0.00535	0.139432	down
XLOC_003323|-	NW_005101100.1:100301-100526	20.4181	0	/	0.0103	0.139432	down
XLOC_003324|-	NW_005101100.1:142217-142547	6.27713	0	/	0.03575	0.139432	down
XLOC_003325|-	NW_005101100.1:148976-149194	13.003	0	/	0.03875	0.139432	down
XLOC_003331|-	NW_005101102.1:14292-14673	4.98676	0	/	0.0242	0.139432	down
XLOC_003336|-	NW_005101102.1:75969-76318	6.25125	0	/	0.023	0.139432	down
XLOC_003338|-	NW_005101102.1:90470-91057	12.9176	0	/	0.01365	0.139432	down
XLOC_003339|-	NW_005101102.1:93889-94127	0	10.4582	inf	0.0394	0.139432	up
XLOC_003340|-	NW_005101102.1:98089-99112	1.91463	0	/	0.00405	0.139432	down
XLOC_003341|-	NW_005101102.1:100865-101400	2.20022	0	/	0.03875	0.139432	down
XLOC_003343|-	NW_005101102.1:107525-107894	3.22097	0	/	0.0498	0.142467	down
XLOC_003345|-	NW_005101102.1:137815-138468	1.5223	0	/	0.04515	0.139432	down
XLOC_003347|-	NW_005101102.1:141275-142246	2.03727	0	/	0.0045	0.139432	down
XLOC_003351|-	NW_005101102.1:14292-14673	4.06339	0	/	0.0403	0.139432	down
XLOC_003352|-	NW_005101102.1:31491-31695	14.6733	0	/	0.04515	0.139432	down
XLOC_003355|-	NW_005101102.1:70068-70925	2.37007	0	/	0.00695	0.139432	down
XLOC_003359|-	NW_005101102.1:83905-84123	16.5493	0	/	0.0243	0.139432	down
XLOC_003360|-	NW_005101102.1:90470-91057	6.67708	0	/	0.00025	0.139432	down
XLOC_003362|-	NW_005101102.1:98089-99112	1.80474	0	/	0.01835	0.139432	down
XLOC_003365|-	NW_005101102.1:120668-120987	5.15368	0	/	0.03875	0.139432	down
XLOC_003368|-	NW_005101102.1:141275-142246	2.1368	0	/	0.00545	0.139432	down
XLOC_003370|-	NW_005101102.1:145099-145543	2.90266	0	/	0.03875	0.139432	down
XLOC_003373|-	NW_005101104.1:13368-13569	16.9939	0	/	0.03875	0.139432	down
XLOC_003374|-	NW_005101104.1:15677-15942	0	8.67745	inf	0.0323	0.139432	up
XLOC_003375|-	NW_005101104.1:49268-49596	4.4391	0	/	0.04515	0.139432	down
XLOC_003376|-	NW_005101104.1:58061-58572	2.35026	0	/	0.03875	0.139432	down
XLOC_003377|-	NW_005101104.1:59220-59608	3.93957	0	/	0.03625	0.139432	down
XLOC_003381|-	NW_005101104.1:90482-90954	4.80563	0	/	0.00775	0.139432	down
XLOC_003382|-	NW_005101104.1:101270-101511	11.5225	0	/	0.0274	0.139432	down
XLOC_003385|-	NW_005101104.1:116358-117038	1.58773	0	/	0.03875	0.139432	down
XLOC_003387|-	NW_005101104.1:126509-126829	4.19086	0	/	0.0498	0.142467	down
XLOC_003389|-	NW_005101104.1:158187-158405	13.003	0	/	0.03875	0.139432	down
XLOC_003390|-	NW_005101104.1:159656-160277	3.58111	0	/	0.00695	0.139432	down
XLOC_003391|-	NW_005101104.1:164627-165199	3.03435	0	/	0.01945	0.139432	down
XLOC_003394|-	NW_005101104.1:189010-189303	5.01583	0	/	0.0498	0.142467	down
XLOC_003395|-	NW_005101104.1:202475-202769	8.29949	0	/	0.02235	0.139432	down
XLOC_003397|-	NW_005101104.1:260478-260699	0	13.025	inf	0.0394	0.139432	up
XLOC_003399|-	NW_005101104.1:275737-276139	8.84558	0	/	0.002	0.139432	down
XLOC_003400|-	NW_005101104.1:278939-279152	0	32.797	inf	0.00345	0.139432	up
XLOC_003401|-	NW_005101104.1:288032-288755	4.77024	0	/	0.0096	0.139432	down
XLOC_003403|-	NW_005101104.1:307796-308120	4.99978	0	/	0.03875	0.139432	down
XLOC_003404|-	NW_005101104.1:313362-313898	1.79541	0	/	0.0498	0.142467	down
XLOC_003407|-	NW_005101104.1:359557-360086	1.82938	0	/	0.0498	0.142467	down
XLOC_003408|-	NW_005101104.1:378524-379196	3.95795	0	/	0.00105	0.139432	down
XLOC_003410|-	NW_005101104.1:5433-5643	13.3134	0	/	0.04515	0.139432	down
XLOC_003414|-	NW_005101104.1:23203-23886	1.86566	0	/	0.0274	0.139432	down
XLOC_003415|-	NW_005101104.1:24826-25156	4.38782	0	/	0.04515	0.139432	down
XLOC_003418|-	NW_005101104.1:71077-71344	6.17276	0	/	0.0498	0.142467	down
XLOC_003422|-	NW_005101104.1:92971-93277	5.60083	0	/	0.03875	0.139432	down
XLOC_003424|-	NW_005101104.1:100744-101189	3.15547	0	/	0.03625	0.139432	down
XLOC_003427|-	NW_005101104.1:125496-125975	2.35026	0	/	0.04515	0.139432	down
XLOC_003428|-	NW_005101104.1:127081-127448	3.97441	0	/	0.03875	0.139432	down
XLOC_003429|-	NW_005101104.1:136349-136971	1.78669	0	/	0.03875	0.139432	down
XLOC_003431|-	NW_005101104.1:154755-155640	2.27864	0	/	0.00695	0.139432	down
XLOC_003433|-	NW_005101104.1:164627-165199	3.45983	0	/	0.0078	0.139432	down
XLOC_003434|-	NW_005101104.1:171531-172142	1.6638	0	/	0.04515	0.139432	down
XLOC_003435|-	NW_005101104.1:173560-173775	16.0465	0	/	0.0274	0.139432	down
XLOC_003437|-	NW_005101104.1:199144-199418	9.68952	0	/	0.02235	0.139432	down
XLOC_003439|-	NW_005101104.1:213172-213769	1.8887	0	/	0.03875	0.139432	down
XLOC_003443|-	NW_005101104.1:275737-276139	6.18854	0	/	0.0089	0.139432	down
XLOC_003444|-	NW_005101104.1:278939-279152	0	26.3865	inf	0.00835	0.139432	up
XLOC_003447|-	NW_005101104.1:288032-288755	2.39998	0	/	0.01075	0.139432	down
XLOC_003465|-	NW_005101106.1:43091-43327	0	10.7109	inf	0.0394	0.139432	up
XLOC_003467|-	NW_005101106.1:47505-47845	4.14795	0	/	0.04515	0.139432	down
XLOC_003470|-	NW_005101106.1:56514-56933	4.3384	0	/	0.02235	0.139432	down
XLOC_003471|-	NW_005101106.1:57768-57991	0	16.4663	inf	0.02435	0.139432	up
XLOC_003472|-	NW_005101106.1:58506-58809	6.75406	0	/	0.0274	0.139432	down
XLOC_003474|-	NW_005101106.1:68177-69271	2.17132	0	/	0.00105	0.139432	down
XLOC_003485|-	NW_005101106.1:30808-31316	2.58596	0	/	0.03625	0.139432	down
XLOC_003494|-	NW_005101106.1:53486-53828	4.10304	0	/	0.04515	0.139432	down
XLOC_003497|-	NW_005101106.1:59800-60098	6.45341	0	/	0.03625	0.139432	down
XLOC_003501|-	NW_005101106.1:83045-83324	0	7.67714	inf	0.0323	0.139432	up
XLOC_003502|-	NW_005101106.1:83437-83792	8.04926	0	/	0.0052	0.139432	down
XLOC_003505|-	NW_005101107.1:8971-9544	1.99822	0	/	0.042	0.139432	down
XLOC_003508|-	NW_005101107.1:18872-19489	2.62719	0	/	0.01845	0.139432	down
XLOC_003510|-	NW_005101107.1:58247-58611	5.49854	0	/	0.02235	0.139432	down
XLOC_003513|-	NW_005101107.1:73847-74648	1.87407	0	/	0.01845	0.139432	down
XLOC_003519|-	NW_005101107.1:26572-27100	2.03815	0	/	0.04515	0.139432	down
XLOC_003520|-	NW_005101107.1:36159-36487	0	5.44392	inf	0.0323	0.139432	up
XLOC_003521|-	NW_005101107.1:40939-41154	11.1091	0	/	0.0498	0.142467	down
XLOC_003532|-	NW_005101108.1:9431-10124	1.40824	0	/	0.04515	0.139432	down
XLOC_003533|-	NW_005101108.1:14295-15126	3.18098	0	/	0.0031	0.139432	down
XLOC_003538|-	NW_005101108.1:41171-41539	7.91096	0	/	0.00695	0.139432	down
XLOC_003540|-	NW_005101108.1:52337-52628	0	16.5009	inf	0.0009	0.139432	up
XLOC_003541|-	NW_005101108.1:54061-54397	7.20925	0	/	0.01315	0.139432	down
XLOC_003542|-	NW_005101108.1:59137-59549	2.97217	0	/	0.04515	0.139432	down
XLOC_003543|-	NW_005101108.1:68122-68380	10.4249	0	/	0.0243	0.139432	down
XLOC_003544|-	NW_005101108.1:70835-71051	12.1647	0	/	0.04515	0.139432	down
XLOC_003545|-	NW_005101108.1:81575-81878	5.19543	0	/	0.04515	0.139432	down
XLOC_003546|-	NW_005101108.1:91636-92150	2.3304	0	/	0.03875	0.139432	down
XLOC_003552|-	NW_005101108.1:113687-114097	4.19415	0	/	0.0243	0.139432	down
XLOC_003555|-	NW_005101108.1:124101-124409	5.0247	0	/	0.04515	0.139432	down
XLOC_003556|-	NW_005101108.1:125432-125635	0	20.734	inf	0.029	0.139432	up
XLOC_003557|-	NW_005101108.1:125927-126292	3.648	0	/	0.04515	0.139432	down
XLOC_003558|-	NW_005101108.1:133464-133968	3.70593	0	/	0.01235	0.139432	down
XLOC_003563|-	NW_005101108.1:10701-11172	2.65157	0	/	0.03875	0.139432	down
XLOC_003569|-	NW_005101108.1:130642-131024	3.03392	0	/	0.0498	0.142467	down
XLOC_003570|-	NW_005101108.1:133464-133968	3.61363	0	/	0.0139	0.139432	down
XLOC_003572|-	NW_005101108.1:137229-137801	2.36725	0	/	0.0274	0.139432	down
XLOC_003578|-	NW_005101110.1:20398-21210	2.2394	0	/	0.0358	0.139432	down
XLOC_003580|-	NW_005101110.1:39663-40154	3.98613	0	/	0.01915	0.139432	down
XLOC_003582|-	NW_005101110.1:80147-80510	3.68357	0	/	0.04515	0.139432	down
XLOC_003587|-	NW_005101110.1:103778-104358	1.78635	0	/	0.04515	0.139432	down
XLOC_003594|-	NW_005101110.1:20398-21210	1.56393	0	/	0.0375	0.139432	down
XLOC_003596|-	NW_005101110.1:39663-40154	5.77876	0	/	0.01865	0.139432	down
XLOC_003600|-	NW_005101110.1:113725-113974	11.3935	0	/	0.0243	0.139432	down
XLOC_003602|-	NW_005101110.1:121650-122522	2.0038	0	/	0.0103	0.139432	down
XLOC_003604|-	NW_005101110.1:125505-125792	6.40912	0	/	0.03875	0.139432	down
XLOC_003608|-	NW_005101111.1:23246-24613	2.24075	0	/	0.0005	0.139432	down
XLOC_003611|-	NW_005101111.1:28115-28497	4.04523	0	/	0.03625	0.139432	down
XLOC_003612|-	NW_005101111.1:29390-29760	3.91817	0	/	0.03875	0.139432	down
XLOC_003614|-	NW_005101111.1:8238-8592	4.623	0	/	0.03625	0.139432	down
XLOC_003615|-	NW_005101111.1:8713-9709	1.61706	0	/	0.0119	0.139432	down
XLOC_003616|-	NW_005101111.1:9858-10731	3.26479	0	/	0.0018	0.139432	down
XLOC_003617|-	NW_005101111.1:12138-12587	2.59331	0	/	0.04515	0.139432	down
XLOC_003618|-	NW_005101111.1:13909-14392	3.24975	0	/	0.0243	0.139432	down
XLOC_003619|-	NW_005101111.1:15163-15975	2.0728	0	/	0.0119	0.139432	down
XLOC_003620|-	NW_005101111.1:18409-18818	3.00778	0	/	0.04515	0.139432	down
XLOC_003622|-	NW_005101111.1:20504-20910	4.26195	0	/	0.0243	0.139432	down
XLOC_003624|-	NW_005101111.1:23246-24613	1.28092	0	/	0.0094	0.139432	down
XLOC_003627|-	NW_005101111.1:26995-27356	3.34785	0	/	0.0498	0.142467	down
XLOC_003628|-	NW_005101111.1:27445-28021	1.80349	0	/	0.04515	0.139432	down
XLOC_003629|-	NW_005101111.1:71814-72071	7.51766	0	/	0.04515	0.139432	down
XLOC_003630|-	NW_005101111.1:72506-72831	6.77738	0	/	0.02235	0.139432	down
XLOC_003631|-	NW_005101111.1:73734-73981	12.4631	0	/	0.02235	0.139432	down
XLOC_003633|-	NW_005101112.1:1176-1574	5.9773	0	/	0.0103	0.139432	down
XLOC_003640|-	NW_005101112.1:46305-47067	1.74589	0	/	0.0243	0.139432	down
XLOC_003641|-	NW_005101112.1:47684-48512	2.02322	0	/	0.0119	0.139432	down
XLOC_003645|-	NW_005101112.1:95244-95567	0	12.2436	inf	0.001	0.139432	up
XLOC_003646|-	NW_005101112.1:112078-112805	2.11828	0	/	0.01455	0.139432	down
XLOC_003647|-	NW_005101112.1:127010-127401	3.24064	0	/	0.04515	0.139432	down
XLOC_003655|-	NW_005101112.1:229412-230063	1.52849	0	/	0.04515	0.139432	down
XLOC_003656|-	NW_005101112.1:329415-329921	2.38413	0	/	0.03875	0.139432	down
XLOC_003658|-	NW_005101112.1:334817-335466	1.99515	0	/	0.0274	0.139432	down
XLOC_003662|-	NW_005101112.1:376167-376426	0	7.51566	inf	0.0446	0.139432	up
XLOC_003668|-	NW_005101112.1:419597-419990	6.10472	0	/	0.0103	0.139432	down
XLOC_003670|-	NW_005101112.1:33578-34216	1.56999	0	/	0.04515	0.139432	down
XLOC_003677|-	NW_005101112.1:112078-112805	7.45687	0	/	0.00265	0.139432	down
XLOC_003688|-	NW_005101112.1:202903-203141	8.25097	0	/	0.0498	0.142467	down
XLOC_003694|-	NW_005101112.1:333219-333444	0	19.7201	inf	0.01265	0.139432	up
XLOC_003708|-	NW_005101112.1:384569-384796	0	11.9998	inf	0.0394	0.139432	up
XLOC_003713|-	NW_005101113.1:24347-24707	8.59793	0	/	0.00515	0.139432	down
XLOC_003716|-	NW_005101113.1:36713-37110	3.15914	0	/	0.04515	0.139432	down
XLOC_003722|-	NW_005101113.1:108054-108458	3.06906	0	/	0.04515	0.139432	down
XLOC_003723|-	NW_005101113.1:114211-114502	10.3391	0	/	0.04935	0.142467	down
XLOC_003724|-	NW_005101113.1:114750-114989	0	10.3359	inf	0.0394	0.139432	up
XLOC_003726|-	NW_005101113.1:33395-33849	2.54938	0	/	0.04515	0.139432	down
XLOC_003728|-	NW_005101113.1:73984-74590	2.35538	0	/	0.0243	0.139432	down
XLOC_003732|-	NW_005101113.1:114211-114502	8.48277	0	/	0.02075	0.139432	down
XLOC_003736|-	NW_005101114.1:6895-7459	2.04264	0	/	0.03875	0.139432	down
XLOC_003737|-	NW_005101114.1:11329-11546	0	17.939	inf	0.02435	0.139432	up
XLOC_003739|-	NW_005101117.1:6483-6807	9.09051	0	/	0.00775	0.139432	down
XLOC_003743|-	NW_005101117.1:12422-13106	2.14859	0	/	0.0197	0.139432	down
XLOC_003757|-	NW_005101117.1:12422-13106	15.3683	0	/	0.0164	0.139432	down
XLOC_003761|-	NW_005101117.1:221835-222094	9.58928	0	/	0.0274	0.139432	down
XLOC_003762|-	NW_005101117.1:223264-223570	5.60083	0	/	0.03875	0.139432	down
XLOC_003764|-	NW_005101119.1:4396-4885	9.97057	0	/	0.042	0.139432	down
XLOC_003765|-	NW_005101119.1:17095-17443	3.5765	0	/	0.0498	0.142467	down
XLOC_003766|-	NW_005101119.1:1318-1550	10.8227	0	/	0.03875	0.139432	down
XLOC_003767|-	NW_005101119.1:1628-1974	6.42566	0	/	0.01845	0.139432	down
XLOC_003769|-	NW_005101119.1:13125-13563	6.19963	0	/	0.00515	0.139432	down
XLOC_003770|-	NW_005101122.1:20-257	10.2009	0	/	0.03875	0.139432	down
XLOC_003773|-	NW_005101123.1:27809-28267	4.27599	0	/	0.01315	0.139432	down
XLOC_003777|-	NW_005101123.1:132162-132683	2.28533	0	/	0.03875	0.139432	down
XLOC_003778|-	NW_005101123.1:153136-153457	4.16538	0	/	0.0498	0.142467	down
XLOC_003779|-	NW_005101123.1:159195-159502	6.06956	0	/	0.03625	0.139432	down
XLOC_003781|-	NW_005101123.1:181027-181310	7.20973	0	/	0.03625	0.139432	down
XLOC_003792|-	NW_005101123.1:93547-93783	13.1344	0	/	0.0243	0.139432	down
XLOC_003795|-	NW_005101123.1:187117-187317	0	20.0509	inf	0.0323	0.139432	up
XLOC_003797|-	NW_005101123.1:227364-227875	2.56392	0	/	0.03625	0.139432	down
XLOC_003799|-	NW_005101123.1:230387-230746	3.38113	0	/	0.0498	0.142467	down
XLOC_003800|-	NW_005101123.1:252403-253017	2.14867	0	/	0.0274	0.139432	down
XLOC_003801|-	NW_005101123.1:269441-269748	5.56376	0	/	0.03875	0.139432	down
XLOC_003802|-	NW_005101123.1:271120-271364	11.151	0	/	0.0274	0.139432	down
XLOC_003803|-	NW_005101123.1:271864-272540	1.74548	0	/	0.03625	0.139432	down
XLOC_003804|-	NW_005101123.1:276724-277044	6.51912	0	/	0.0243	0.139432	down
XLOC_003810|-	NW_005101124.1:7056-7298	9.64285	0	/	0.03875	0.139432	down
XLOC_003811|-	NW_005101124.1:8025-8344	0	8.3685	inf	0.01265	0.139432	up
XLOC_003813|-	NW_005101124.1:10256-10809	4.26556	0	/	0.0103	0.139432	down
XLOC_003815|-	NW_005101124.1:22844-23273	3.34231	0	/	0.03625	0.139432	down
XLOC_003816|-	NW_005101126.1:2104-2663	1.88016	0	/	0.04515	0.139432	down
XLOC_003818|-	NW_005101126.1:11397-11946	2.5069	0	/	0.0274	0.139432	down
XLOC_003820|-	NW_005101126.1:8523-9017	3.59205	0	/	0.01845	0.139432	down
XLOC_003823|-	NW_005101128.1:13930-14258	4.4391	0	/	0.04515	0.139432	down
XLOC_003824|-	NW_005101128.1:15048-15893	1.86346	0	/	0.01315	0.139432	down
XLOC_003834|-	NW_005101128.1:64341-64563	0	14.1278	inf	0.0323	0.139432	up
XLOC_003841|-	NW_005101128.1:37077-37531	2.80432	0	/	0.03875	0.139432	down
XLOC_003847|-	NW_005101128.1:78500-78722	15.6577	0	/	0.0243	0.139432	down
XLOC_003848|-	NW_005101132.1:2891-3154	7.10849	0	/	0.04515	0.139432	down
XLOC_003851|-	NW_005101132.1:7548-7956	2.71786	0	/	0.0498	0.142467	down
XLOC_003853|-	NW_005101132.1:50890-51108	0	16.3177	inf	0.029	0.139432	up
XLOC_003855|-	NW_005101132.1:70218-70424	14.1934	0	/	0.04515	0.139432	down
XLOC_003866|-	NW_005101132.1:10569-10847	7.50139	0	/	0.03625	0.139432	down
XLOC_003867|-	NW_005101132.1:49548-49844	5.45434	0	/	0.04515	0.139432	down
XLOC_003869|-	NW_005101132.1:77427-77840	2.66444	0	/	0.0498	0.142467	down
XLOC_003873|-	NW_005101132.1:110154-110394	12.5479	0	/	0.0243	0.139432	down
XLOC_003875|-	NW_005101132.1:115054-115398	3.65317	0	/	0.0498	0.142467	down
XLOC_003884|-	NW_005101133.1:16304-16547	8.67098	0	/	0.04515	0.139432	down
XLOC_003886|-	NW_005101134.1:4256-4505	8.13818	0	/	0.04515	0.139432	down
XLOC_003887|-	NW_005101134.1:5287-5555	6.79876	0	/	0.04515	0.139432	down
XLOC_003894|-	NW_005101134.1:235235-235462	0	19.1997	inf	0.01265	0.139432	up
XLOC_003907|-	NW_005101135.1:36754-37216	2.23389	0	/	0.0498	0.142467	down
XLOC_003916|-	NW_005101135.1:48422-48839	2.91466	0	/	0.04515	0.139432	down
XLOC_003921|-	NW_005101136.1:7831-8404	2.9065	0	/	0.01845	0.139432	down
XLOC_003926|-	NW_005101136.1:57795-58672	3.45605	0	/	0.00065	0.139432	down
XLOC_003928|-	NW_005101136.1:86224-86501	0	7.09664	inf	0.0394	0.139432	up
XLOC_003934|-	NW_005101136.1:99521-99737	13.3811	0	/	0.03875	0.139432	down
XLOC_003935|-	NW_005101136.1:117908-118121	0	16.1251	inf	0.0323	0.139432	up
XLOC_003937|-	NW_005101136.1:131163-131905	1.68359	0	/	0.0353	0.139432	down
XLOC_003938|-	NW_005101136.1:145935-146262	5.35821	0	/	0.03625	0.139432	down
XLOC_003940|-	NW_005101136.1:158530-159022	9.48308	0	/	0.00175	0.139432	down
XLOC_003941|-	NW_005101136.1:170475-170870	6.39176	0	/	0.0163	0.139432	down
XLOC_003942|-	NW_005101136.1:180006-180379	4.56593	0	/	0.0274	0.139432	down
XLOC_003950|-	NW_005101136.1:255526-255880	4.23775	0	/	0.03875	0.139432	down
XLOC_003951|-	NW_005101136.1:257284-257555	7.28755	0	/	0.03875	0.139432	down
XLOC_003952|-	NW_005101136.1:260948-261357	2.707	0	/	0.0498	0.142467	down
XLOC_003953|-	NW_005101136.1:266496-267207	4.22317	0	/	0.00055	0.139432	down
XLOC_003954|-	NW_005101136.1:1772-2256	4.62822	0	/	0.00775	0.139432	down
XLOC_003956|-	NW_005101136.1:43768-44224	3.03866	0	/	0.03625	0.139432	down
XLOC_003957|-	NW_005101136.1:45643-45846	14.924	0	/	0.04515	0.139432	down
XLOC_003958|-	NW_005101136.1:59989-60507	2.93291	0	/	0.0243	0.139432	down
XLOC_003960|-	NW_005101136.1:87459-87683	0	18.7405	inf	0.01655	0.139432	up
XLOC_003965|-	NW_005101136.1:131163-131905	3.83357	0	/	0.02815	0.139432	down
XLOC_003967|-	NW_005101136.1:158530-159022	4.86932	0	/	0.01275	0.139432	down
XLOC_003968|-	NW_005101136.1:167978-168584	2.35538	0	/	0.0243	0.139432	down
XLOC_003969|-	NW_005101136.1:170475-170870	3.82301	0	/	0.0343	0.139432	down
XLOC_003970|-	NW_005101136.1:200992-201243	8.77153	0	/	0.03875	0.139432	down
XLOC_003973|-	NW_005101136.1:266496-267207	2.86478	0	/	0.00995	0.139432	down
XLOC_003974|-	NW_005101136.1:291075-291525	3.35973	0	/	0.0274	0.139432	down
XLOC_003977|-	NW_005101137.1:14113-14616	3.06081	0	/	0.0243	0.139432	down
XLOC_003978|-	NW_005101137.1:16324-16576	10.2628	0	/	0.0274	0.139432	down
XLOC_003979|-	NW_005101137.1:18618-18874	6.83123	0	/	0.0498	0.142467	down
XLOC_003982|-	NW_005101137.1:59464-59965	2.6389	0	/	0.03575	0.139432	down
XLOC_003985|-	NW_005101137.1:100017-100333	6.2052	0	/	0.0274	0.139432	down
XLOC_003988|-	NW_005101137.1:33374-33963	1.92385	0	/	0.03875	0.139432	down
XLOC_003990|-	NW_005101137.1:59464-59965	2.94395	0	/	0.04175	0.139432	down
XLOC_003995|-	NW_005101140.1:27093-27587	4.93907	0	/	0.0048	0.139432	down
XLOC_004003|-	NW_005101140.1:60349-60655	5.09166	0	/	0.04515	0.139432	down
XLOC_004007|-	NW_005101140.1:76033-76470	2.9757	0	/	0.03875	0.139432	down
XLOC_004009|-	NW_005101140.1:90443-90811	3.95548	0	/	0.03875	0.139432	down
XLOC_004011|-	NW_005101140.1:119975-121244	2.82032	0	/	0.03625	0.139432	down
XLOC_004014|-	NW_005101140.1:152541-152853	5.38539	0	/	0.03875	0.139432	down
XLOC_004017|-	NW_005101140.1:165224-165446	11.1841	0	/	0.04515	0.139432	down
XLOC_004020|-	NW_005101140.1:189359-189598	0	10.3359	inf	0.0394	0.139432	up
XLOC_004022|-	NW_005101140.1:232931-233160	10.2097	0	/	0.04515	0.139432	down
XLOC_004023|-	NW_005101140.1:233539-234239	1.66802	0	/	0.03495	0.139432	down
XLOC_004024|-	NW_005101140.1:260729-261165	3.25792	0	/	0.03625	0.139432	down
XLOC_004027|-	NW_005101140.1:289377-289864	2.75153	0	/	0.03625	0.139432	down
XLOC_004028|-	NW_005101140.1:330594-330936	7.63749	0	/	0.01975	0.139432	down
XLOC_004029|-	NW_005101140.1:339749-340039	6.8365	0	/	0.03625	0.139432	down
XLOC_004030|-	NW_005101140.1:342439-342793	4.23775	0	/	0.03875	0.139432	down
XLOC_004035|-	NW_005101140.1:377295-377556	9.41208	0	/	0.0274	0.139432	down
XLOC_004038|-	NW_005101140.1:414194-414547	7.35722	0	/	0.0103	0.139432	down
XLOC_004039|-	NW_005101140.1:421035-421607	2.36725	0	/	0.0267	0.139432	down
XLOC_004040|-	NW_005101140.1:425020-425329	7.98698	0	/	0.01845	0.139432	down
XLOC_004042|-	NW_005101140.1:457044-457441	4.7387	0	/	0.02235	0.139432	down
XLOC_004043|-	NW_005101140.1:460687-461290	1.69379	0	/	0.04515	0.139432	down
XLOC_004044|-	NW_005101140.1:461822-462152	4.38782	0	/	0.04515	0.139432	down
XLOC_004045|-	NW_005101140.1:463313-463613	5.3034	0	/	0.04515	0.139432	down
XLOC_004047|-	NW_005101140.1:483589-483800	14.4195	0	/	0.03875	0.139432	down
XLOC_004049|-	NW_005101140.1:17759-18204	2.62956	0	/	0.04515	0.139432	down
XLOC_004050|-	NW_005101140.1:27093-27587	5.62493	0	/	0.00925	0.139432	down
XLOC_004052|-	NW_005101140.1:38827-39198	4.95775	0	/	0.02965	0.139432	down
XLOC_004056|-	NW_005101140.1:50245-50499	0	17.553	inf	0.00565	0.139432	up
XLOC_004061|-	NW_005101140.1:119975-121244	1.93195	0	/	0.00265	0.139432	down
XLOC_004064|-	NW_005101140.1:178541-178976	2.45229	0	/	0.0498	0.142467	down
XLOC_004066|-	NW_005101140.1:180880-181631	2.41346	0	/	0.0103	0.139432	down
XLOC_004068|-	NW_005101140.1:218701-218980	10.5418	0	/	0.01315	0.139432	down
XLOC_004070|-	NW_005101140.1:233539-234239	3.79287	0	/	0.04045	0.139432	down
XLOC_004073|-	NW_005101140.1:298368-298739	4.60882	0	/	0.0274	0.139432	down
XLOC_004075|-	NW_005101140.1:326186-326786	1.53478	0	/	0.0498	0.142467	down
XLOC_004076|-	NW_005101140.1:330594-330936	5.33395	0	/	0.0268	0.139432	down
XLOC_004078|-	NW_005101140.1:352328-352677	3.95313	0	/	0.04515	0.139432	down
XLOC_004081|-	NW_005101140.1:385521-386213	1.69306	0	/	0.03625	0.139432	down
XLOC_004085|-	NW_005101140.1:405850-406323	3.59275	0	/	0.02235	0.139432	down
XLOC_004086|-	NW_005101140.1:421035-421607	4.19051	0	/	0.0075	0.139432	down
XLOC_004087|-	NW_005101140.1:439610-439876	8.30339	0	/	0.03625	0.139432	down
XLOC_004092|-	NW_005101140.1:513455-514000	5.84512	0	/	0.0007	0.139432	down
XLOC_004103|-	NW_005101142.1:32267-32770	3.06081	0	/	0.0243	0.139432	down
XLOC_004112|-	NW_005101144.1:24846-25061	16.0465	0	/	0.0274	0.139432	down
XLOC_004119|-	NW_005101144.1:94558-94915	4.17397	0	/	0.03875	0.139432	down
XLOC_004120|-	NW_005101144.1:99275-99976	1.80702	0	/	0.02815	0.139432	down
XLOC_004121|-	NW_005101144.1:102762-103213	5.15112	0	/	0.00645	0.139432	down
XLOC_004122|-	NW_005101144.1:107065-107407	5.74426	0	/	0.0243	0.139432	down
XLOC_004124|-	NW_005101144.1:117168-117623	3.04892	0	/	0.03625	0.139432	down
XLOC_004131|-	NW_005101144.1:166130-166624	2.24503	0	/	0.04515	0.139432	down
XLOC_004133|-	NW_005101144.1:176715-176963	0	10.2785	inf	0.0323	0.139432	up
XLOC_004136|-	NW_005101144.1:254746-254953	0	16.139	inf	0.0394	0.139432	up
XLOC_004140|-	NW_005101144.1:289888-290452	2.22833	0	/	0.03625	0.139432	down
XLOC_004146|-	NW_005101144.1:308902-309112	18.6388	0	/	0.0243	0.139432	down
XLOC_004149|-	NW_005101144.1:311869-312325	2.53222	0	/	0.04515	0.139432	down
XLOC_004151|-	NW_005101144.1:315688-315909	0	32.5625	inf	0.00145	0.139432	up
XLOC_004154|-	NW_005101144.1:325350-325649	4.80633	0	/	0.0498	0.142467	down
XLOC_004160|-	NW_005101144.1:358150-358432	10.8994	0	/	0.0119	0.139432	down
XLOC_004161|-	NW_005101144.1:358741-358950	13.5241	0	/	0.04515	0.139432	down
XLOC_004163|-	NW_005101144.1:373728-374033	5.63838	0	/	0.03875	0.139432	down
XLOC_004171|-	NW_005101144.1:426831-427075	9.43544	0	/	0.03875	0.139432	down
XLOC_004174|-	NW_005101144.1:445626-445828	0	24.6194	inf	0.0195	0.139432	up
XLOC_004178|-	NW_005101144.1:454215-454495	6.76686	0	/	0.03875	0.139432	down
XLOC_004190|-	NW_005101144.1:483632-484018	6.95481	0	/	0.0062	0.139432	down
XLOC_004192|-	NW_005101144.1:486736-486937	18.5388	0	/	0.03625	0.139432	down
XLOC_004195|-	NW_005101144.1:498856-499302	3.14449	0	/	0.03625	0.139432	down
XLOC_004198|-	NW_005101144.1:511683-511916	11.6648	0	/	0.03625	0.139432	down
XLOC_004203|-	NW_005101144.1:538226-538437	0	21.1752	inf	0.0195	0.139432	up
XLOC_004205|-	NW_005101144.1:547864-548099	0	10.8414	inf	0.0394	0.139432	up
XLOC_004207|-	NW_005101144.1:564916-565179	7.10849	0	/	0.04515	0.139432	down
XLOC_004208|-	NW_005101144.1:579656-579906	0	10.9769	inf	0.029	0.139432	up
XLOC_004211|-	NW_005101144.1:595487-595814	0	4.97879	inf	0.04175	0.139432	up
XLOC_004212|-	NW_005101144.1:598977-599234	0	11.9228	inf	0.0195	0.139432	up
XLOC_004214|-	NW_005101144.1:609814-610277	2.96872	0	/	0.03625	0.139432	down
XLOC_004216|-	NW_005101144.1:622759-623085	6.73734	0	/	0.02235	0.139432	down
XLOC_004217|-	NW_005101144.1:631001-631331	5.26538	0	/	0.03625	0.139432	down
XLOC_004218|-	NW_005101144.1:633498-633927	6.36455	0	/	0.02815	0.139432	down
XLOC_004228|-	NW_005101144.1:674604-674832	0	13.0273	inf	0.0323	0.139432	up
XLOC_004230|-	NW_005101144.1:678700-678914	20.0433	0	/	0.01845	0.139432	down
XLOC_004231|-	NW_005101144.1:680222-680435	12.7157	0	/	0.04515	0.139432	down
XLOC_004235|-	NW_005101144.1:691398-691928	2.63532	0	/	0.0274	0.139432	down
XLOC_004237|-	NW_005101144.1:698651-699393	1.54783	0	/	0.03625	0.139432	down
XLOC_004238|-	NW_005101144.1:703546-704093	2.90749	0	/	0.02235	0.139432	down
XLOC_004241|-	NW_005101144.1:713033-713571	2.97655	0	/	0.02235	0.139432	down
XLOC_004242|-	NW_005101144.1:716117-716458	3.71284	0	/	0.0498	0.142467	down
XLOC_004243|-	NW_005101144.1:720021-720511	3.63546	0	/	0.01845	0.139432	down
XLOC_004246|-	NW_005101144.1:727979-728667	2.84312	0	/	0.00775	0.139432	down
XLOC_004253|-	NW_005101144.1:774006-774218	15.4914	0	/	0.03625	0.139432	down
XLOC_004254|-	NW_005101144.1:782990-783359	5.01039	0	/	0.0243	0.139432	down
XLOC_004256|-	NW_005101144.1:802816-803324	2.73486	0	/	0.0408	0.139432	down
XLOC_004257|-	NW_005101144.1:811956-812365	6.49453	0	/	0.01575	0.139432	down
XLOC_004261|-	NW_005101144.1:825153-825740	1.75713	0	/	0.04515	0.139432	down
XLOC_004262|-	NW_005101144.1:825894-826471	3.23852	0	/	0.0119	0.139432	down
XLOC_004266|-	NW_005101144.1:854901-855156	0	8.68812	inf	0.0394	0.139432	up
XLOC_004268|-	NW_005101144.1:875229-875765	0	4.39377	inf	0.00565	0.139432	up
XLOC_004278|-	NW_005101144.1:929805-930186	4.06339	0	/	0.03625	0.139432	down
XLOC_004281|-	NW_005101144.1:947489-947720	26.7029	0	/	0.00445	0.139432	down
XLOC_004282|-	NW_005101144.1:947876-948240	4.03227	0	/	0.03875	0.139432	down
XLOC_004285|-	NW_005101144.1:982174-982583	3.91012	0	/	0.0274	0.139432	down
XLOC_004288|-	NW_005101144.1:1012603-1013245	3.11397	0	/	0.0073	0.139432	down
XLOC_004293|-	NW_005101144.1:1062638-1063090	2.56677	0	/	0.04515	0.139432	down
XLOC_004294|-	NW_005101144.1:1077378-1077613	0	14.0939	inf	0.02435	0.139432	up
XLOC_004295|-	NW_005101144.1:1089789-1090206	3.49759	0	/	0.03625	0.139432	down
XLOC_004296|-	NW_005101144.1:1106046-1106553	2.37728	0	/	0.0405	0.139432	down
XLOC_004297|-	NW_005101144.1:1118862-1119381	2.71585	0	/	0.0274	0.139432	down
XLOC_004298|-	NW_005101144.1:1122359-1123024	2.24259	0	/	0.01775	0.139432	down
XLOC_004301|-	NW_005101144.1:1142546-1143121	1.80783	0	/	0.04515	0.139432	down
XLOC_004302|-	NW_005101144.1:1145124-1145591	2.93018	0	/	0.03625	0.139432	down
XLOC_004304|-	NW_005101144.1:1165680-1166040	3.73823	0	/	0.04515	0.139432	down
XLOC_004309|-	NW_005101144.1:17788-18267	3.29037	0	/	0.0243	0.139432	down
XLOC_004310|-	NW_005101144.1:18558-18852	9.40608	0	/	0.01315	0.139432	down
XLOC_004316|-	NW_005101144.1:28059-28367	10.5519	0	/	0.0062	0.139432	down
XLOC_004336|-	NW_005101144.1:99275-99976	2.71838	0	/	0.0353	0.139432	down
XLOC_004337|-	NW_005101144.1:102762-103213	4.8597	0	/	0.0247	0.139432	down
XLOC_004339|-	NW_005101144.1:118732-119037	5.63838	0	/	0.03875	0.139432	down
XLOC_004340|-	NW_005101144.1:130727-131285	1.88488	0	/	0.04515	0.139432	down
XLOC_004349|-	NW_005101144.1:167328-167681	5.03389	0	/	0.0274	0.139432	down
XLOC_004350|-	NW_005101144.1:172940-173442	2.85047	0	/	0.0274	0.139432	down
XLOC_004356|-	NW_005101144.1:224433-224786	0	5.59524	inf	0.02435	0.139432	up
XLOC_004357|-	NW_005101144.1:226717-227233	2.73868	0	/	0.0274	0.139432	down
XLOC_004360|-	NW_005101144.1:238783-238989	14.1934	0	/	0.04515	0.139432	down
XLOC_004361|-	NW_005101144.1:246128-246649	2.07757	0	/	0.04515	0.139432	down
XLOC_004364|-	NW_005101144.1:269713-270068	4.21628	0	/	0.03875	0.139432	down
XLOC_004370|-	NW_005101144.1:287543-287754	14.4195	0	/	0.03875	0.139432	down
XLOC_004400|-	NW_005101144.1:415876-416618	2.83768	0	/	0.00695	0.139432	down
XLOC_004407|-	NW_005101144.1:467672-468150	3.30068	0	/	0.0243	0.139432	down
XLOC_004413|-	NW_005101144.1:494921-495131	23.9642	0	/	0.0119	0.139432	down
XLOC_004421|-	NW_005101144.1:531463-531715	13.003	0	/	0.042	0.139432	down
XLOC_004423|-	NW_005101144.1:542740-543388	1.99924	0	/	0.0274	0.139432	down
XLOC_004428|-	NW_005101144.1:587710-588034	6.36336	0	/	0.0243	0.139432	down
XLOC_004430|-	NW_005101144.1:595487-595814	0	8.67745	inf	0.03745	0.139432	up
XLOC_004433|-	NW_005101144.1:623469-624048	2.86497	0	/	0.01845	0.139432	down
XLOC_004435|-	NW_005101144.1:633498-633927	3.34231	0	/	0.0353	0.139432	down
XLOC_004445|-	NW_005101144.1:694558-694841	6.00811	0	/	0.04515	0.139432	down
XLOC_004446|-	NW_005101144.1:704361-704771	5.09289	0	/	0.01315	0.139432	down
XLOC_004447|-	NW_005101144.1:707961-708430	2.91128	0	/	0.03625	0.139432	down
XLOC_004452|-	NW_005101144.1:747034-747393	3.75681	0	/	0.04515	0.139432	down
XLOC_004455|-	NW_005101144.1:764452-764741	0	13.5327	inf	0.0044	0.139432	up
XLOC_004456|-	NW_005101144.1:764806-765111	6.66354	0	/	0.0274	0.139432	down
XLOC_004457|-	NW_005101144.1:769871-770145	7.75161	0	/	0.03625	0.139432	down
XLOC_004458|-	NW_005101144.1:774391-774859	4.13765	0	/	0.01315	0.139432	down
XLOC_004459|-	NW_005101144.1:779248-779825	2.69876	0	/	0.02235	0.139432	down
XLOC_004460|-	NW_005101144.1:783895-784172	0	7.8063	inf	0.0323	0.139432	up
XLOC_004462|-	NW_005101144.1:789226-789681	2.54077	0	/	0.04515	0.139432	down
XLOC_004463|-	NW_005101144.1:794295-794697	0	9.24956	inf	0.0005	0.139432	up
XLOC_004466|-	NW_005101144.1:802816-803324	5.77553	0	/	0.0233	0.139432	down
XLOC_004467|-	NW_005101144.1:803749-803957	13.7408	0	/	0.04515	0.139432	down
XLOC_004468|-	NW_005101144.1:811956-812365	3.9416	0	/	0.02335	0.139432	down
XLOC_004469|-	NW_005101144.1:813481-813726	0	10.6199	inf	0.0323	0.139432	up
XLOC_004473|-	NW_005101144.1:827576-827810	0	14.2674	inf	0.02435	0.139432	up
XLOC_004474|-	NW_005101144.1:832112-832545	3.56803	0	/	0.0274	0.139432	down
XLOC_004476|-	NW_005101144.1:841660-842130	2.41826	0	/	0.04515	0.139432	down
XLOC_004478|-	NW_005101144.1:855844-856215	3.54524	0	/	0.04515	0.139432	down
XLOC_004480|-	NW_005101144.1:866825-867073	0	10.2785	inf	0.0323	0.139432	up
XLOC_004481|-	NW_005101144.1:868499-868729	13.1082	0	/	0.0274	0.139432	down
XLOC_004490|-	NW_005101144.1:923892-924361	2.42606	0	/	0.04515	0.139432	down
XLOC_004493|-	NW_005101144.1:947489-947720	16.9313	0	/	0.01345	0.139432	down
XLOC_004496|-	NW_005101144.1:1005645-1005970	4.51825	0	/	0.04515	0.139432	down
XLOC_004497|-	NW_005101144.1:1012603-1013245	3.53322	0	/	0.0211	0.139432	down
XLOC_004504|-	NW_005101144.1:1071986-1072214	0	14.2116	inf	0.029	0.139432	up
XLOC_004506|-	NW_005101144.1:1106046-1106553	3.58126	0	/	0.0247	0.139432	down
XLOC_004507|-	NW_005101144.1:1118153-1118412	6.63873	0	/	0.0498	0.142467	down
XLOC_004508|-	NW_005101144.1:1122359-1123024	3.36394	0	/	0.0212	0.139432	down
XLOC_004509|-	NW_005101144.1:1128435-1129279	1.97595	0	/	0.0119	0.139432	down
XLOC_004512|-	NW_005101145.1:11151-11697	3.30367	0	/	0.0122	0.139432	down
XLOC_004513|-	NW_005101145.1:14708-15169	2.73934	0	/	0.03875	0.139432	down
XLOC_004515|-	NW_005101145.1:26842-27423	3.0296	0	/	0.01315	0.139432	down
XLOC_004518|-	NW_005101145.1:69410-69701	6.2207	0	/	0.03875	0.139432	down
XLOC_004521|-	NW_005101145.1:103266-103842	7.10518	0	/	0.0028	0.139432	down
XLOC_004522|-	NW_005101145.1:111167-111467	14.8495	0	/	0.00055	0.139432	down
XLOC_004523|-	NW_005101145.1:116241-116790	2.5069	0	/	0.02985	0.139432	down
XLOC_004526|-	NW_005101145.1:131822-132408	1.93737	0	/	0.03875	0.139432	down
XLOC_004527|-	NW_005101145.1:136599-137450	4.24025	0	/	0.0073	0.139432	down
XLOC_004530|-	NW_005101145.1:235015-235222	13.9638	0	/	0.04515	0.139432	down
XLOC_004532|-	NW_005101145.1:260441-260901	2.74844	0	/	0.03935	0.139432	down
[truncated: 181,756 more rows]
