# Supplementary material for: Identification and analysis of differentially expressed long non-coding RNAs between multiparous and uniparous goat (Capra hircus) ovaries
Source: PLoS One. 2017 Sep 21;12(9):e0183163. doi: 10.1371/journal.pone.0183163 (PMC5608193; doi:10.1371/journal.pone.0183163)
Supplement: S8 Table — (XLSX) [file pone.0183163.s009.xlsx]

## Sheet: S8 Table
S8 Table. The protein-coding genes within 100 k downstream of an lncRNA
lncRNA_chr	lncRNA_start	lncRNA_end	lncRNA_id	lncRNA_chain	gene_chr	gene_start	gene_end	gene_id	gene_number_id	gene_chain	distance
NW_005101029.1	474766	475016	XLOC_000108	+	NW_005101029.1	359154	469444	XM_005701135.1	102179930	+	-5323
NW_005101029.1	476120	476415	XLOC_000109	+	NW_005101029.1	359154	469444	XM_005701135.1	102179930	+	-6677
NW_005101029.1	474663	474979	XLOC_000186	-	NW_005101029.1	359154	469444	XM_005701135.1	102179930	+	-5220
NW_005101029.1	476094	476415	XLOC_000187	-	NW_005101029.1	359154	469444	XM_005701135.1	102179930	+	-6651
NW_005101029.1	476479	476693	XLOC_000188	-	NW_005101029.1	359154	469444	XM_005701135.1	102179930	+	-7036
NW_005101029.1	477610	478037	XLOC_000189	-	NW_005101029.1	359154	469444	XM_005701135.1	102179930	+	-8167
NW_005101031.1	25019	25238	XLOC_000228	+	NW_005101031.1	21635	22677	XM_005701137.1	102180477	+	-2343
NW_005101031.1	26497	27095	XLOC_000229	+	NW_005101031.1	21635	22677	XM_005701137.1	102180477	+	-3821
NW_005101031.1	69404	70443	XLOC_000236	+	NW_005101031.1	65301	66380	XM_005701138.1	102180746	+	-3025
NW_005101031.1	71945	72412	XLOC_000237	+	NW_005101031.1	65301	66380	XM_005701138.1	102180746	+	-5566
NW_005101031.1	24174	24729	XLOC_000238	-	NW_005101031.1	21635	22677	XM_005701137.1	102180477	+	-1498
NW_005101031.1	24990	25239	XLOC_000239	-	NW_005101031.1	21635	22677	XM_005701137.1	102180477	+	-2314
NW_005101031.1	69404	70444	XLOC_000245	-	NW_005101031.1	65301	66380	XM_005701138.1	102180746	+	-3025
NW_005101031.1	71945	72412	XLOC_000246	-	NW_005101031.1	65301	66380	XM_005701138.1	102180746	+	-5566
NW_005101032.1	246698	246922	XLOC_000261	+	NW_005101032.1	93603	243757	XM_005701139.1	102181017	+	-2942
NW_005101032.1	383368	383965	XLOC_000281	+	NW_005101032.1	368183	375340	XM_005701151.1	102184238	+	-8029
NW_005101032.1	561775	562362	XLOC_000304	+	NW_005101032.1	504100	554345	LOC102184514	102184514	+	-7431
NW_005101032.1	663024	663225	XLOC_000315	+	NW_005101032.1	598790	659982	XR_311269.1	102182682	-	-3043
NW_005101032.1	666176	666423	XLOC_000316	+	NW_005101032.1	598790	659982	XR_311269.1	102182682	-	-6195
NW_005101032.1	669383	669958	XLOC_000317	+	NW_005101032.1	598790	659982	XR_311269.1	102182682	-	-9402
NW_005101032.1	803667	804034	XLOC_000332	+	NW_005101032.1	746945	800193	XM_005701152.1	102184800	-	-3475
NW_005101032.1	804371	804642	XLOC_000333	+	NW_005101032.1	746945	800193	XM_005701152.1	102184800	-	-4179
NW_005101032.1	808178	808395	XLOC_000334	+	NW_005101032.1	746945	800193	XM_005701152.1	102184800	-	-7986
NW_005101032.1	808864	809445	XLOC_000335	+	NW_005101032.1	746945	800193	XM_005701152.1	102184800	-	-8672
NW_005101032.1	907495	907919	XLOC_000357	+	NW_005101032.1	895189	898090	XM_005701153.1	102185079	-	-9406
NW_005101032.1	1147815	1148026	XLOC_000377	+	NW_005101032.1	1029239	1140044	XM_005701146.1	102182959	-	-7772
NW_005101032.1	1434138	1434597	XLOC_000415	+	NW_005101032.1	1394163	1433258	XM_005701147.1	102183225	-	-881
NW_005101032.1	1437119	1437486	XLOC_000416	+	NW_005101032.1	1394163	1433258	XM_005701147.1	102183225	-	-3862
NW_005101032.1	1438477	1438778	XLOC_000417	+	NW_005101032.1	1394163	1433258	XM_005701147.1	102183225	-	-5220
NW_005101032.1	1532042	1532345	XLOC_000431	+	NW_005101032.1	1520512	1522422	XM_005701149.1	102183678	-	-9621
NW_005101032.1	299321	299778	XLOC_000483	-	NW_005101032.1	295872	296998	XM_005701150.1	102183950	+	-2324
NW_005101032.1	383369	384026	XLOC_000490	-	NW_005101032.1	368183	375340	XM_005701151.1	102184238	+	-8030
NW_005101032.1	392950	393511	XLOC_000491	-	NW_005101032.1	386119	387894	XM_005701140.1	102181286	+	-5057
NW_005101032.1	438514	438717	XLOC_000492	-	NW_005101032.1	423875	433962	XM_005701141.1	102181581	+	-4553
NW_005101032.1	562000	562362	XLOC_000503	-	NW_005101032.1	504100	554345	LOC102184514	102184514	+	-7656
NW_005101032.1	562476	562952	XLOC_000504	-	NW_005101032.1	504100	554345	LOC102184514	102184514	+	-8132
NW_005101032.1	563881	564598	XLOC_000505	-	NW_005101032.1	504100	554345	LOC102184514	102184514	+	-9537
NW_005101032.1	663852	664153	XLOC_000520	-	NW_005101032.1	598790	659982	XR_311269.1	102182682	-	-3871
NW_005101032.1	669684	670019	XLOC_000521	-	NW_005101032.1	598790	659982	XR_311269.1	102182682	-	-9703
NW_005101032.1	804371	804694	XLOC_000532	-	NW_005101032.1	746945	800193	XM_005701152.1	102184800	-	-4179
NW_005101032.1	806834	807620	XLOC_000533	-	NW_005101032.1	746945	800193	XM_005701152.1	102184800	-	-6642
NW_005101032.1	809097	809445	XLOC_000534	-	NW_005101032.1	746945	800193	XM_005701152.1	102184800	-	-8905
NW_005101032.1	1140699	1141151	XLOC_000574	-	NW_005101032.1	1029239	1140044	XM_005701146.1	102182959	-	-656
NW_005101032.1	1147818	1148026	XLOC_000575	-	NW_005101032.1	1029239	1140044	XM_005701146.1	102182959	-	-7775
NW_005101032.1	1149123	1149695	XLOC_000576	-	NW_005101032.1	1029239	1140044	XM_005701146.1	102182959	-	-9080
NW_005101032.1	1434138	1434597	XLOC_000671	-	NW_005101032.1	1394163	1433258	XM_005701147.1	102183225	-	-881
NW_005101032.1	1442173	1442723	XLOC_000672	-	NW_005101032.1	1394163	1433258	XM_005701147.1	102183225	-	-8916
NW_005101033.1	167743	168096	XLOC_000700	+	NW_005101033.1	7777	164763	XM_005701154.1	102185549	-	-2981
NW_005101033.1	171579	171989	XLOC_000701	+	NW_005101033.1	7777	164763	XM_005701154.1	102185549	-	-6817
NW_005101036.1	9352	9989	XLOC_000801	+	NW_005101036.1	7967	9279	LOC102185821	102185821	-	-74
NW_005101036.1	11787	12038	XLOC_000802	+	NW_005101036.1	7967	9279	LOC102185821	102185821	-	-2509
NW_005101036.1	13999	14446	XLOC_000803	+	NW_005101036.1	7967	9279	LOC102185821	102185821	-	-4721
NW_005101036.1	17857	18082	XLOC_000804	+	NW_005101036.1	7967	9279	LOC102185821	102185821	-	-8579
NW_005101036.1	12704	13045	XLOC_000813	-	NW_005101036.1	7967	9279	LOC102185821	102185821	-	-3426
NW_005101036.1	18899	19256	XLOC_000814	-	NW_005101036.1	7967	9279	LOC102185821	102185821	-	-9621
NW_005101041.1	43230	43721	XLOC_000823	+	NW_005101041.1	843	33338	XM_005701155.1	102186942	-	-9893
NW_005101041.1	78502	79018	XLOC_000825	+	NW_005101041.1	49754	77399	XM_005701160.1	102189109	-	-1104
NW_005101041.1	79293	79932	XLOC_000826	+	NW_005101041.1	49754	77399	XM_005701160.1	102189109	-	-1895
NW_005101041.1	110160	110871	XLOC_000829	+	NW_005101041.1	99693	109273	XM_005701157.1	102187204	-	-888
NW_005101041.1	132524	132728	XLOC_000830	+	NW_005101041.1	113806	132437	LOC102189383	102189383	-	-88
NW_005101041.1	154167	154664	XLOC_000832	+	NW_005101041.1	133684	152768	XR_311271.1	102187932	-	-1400
NW_005101041.1	177558	177976	XLOC_000833	+	NW_005101041.1	156437	170872	LOC102187666	102187666	-	-6687
NW_005101041.1	214255	214495	XLOC_000834	+	NW_005101041.1	200910	213088	LOC102188299	102188299	-	-1168
NW_005101041.1	235076	235549	XLOC_000836	+	NW_005101041.1	228558	233566	LOC102189938	102189938	-	-1511
NW_005101041.1	256701	257116	XLOC_000838	+	NW_005101041.1	242185	253382	LOC102190207	102190207	-	-3320
NW_005101041.1	259563	259936	XLOC_000839	+	NW_005101041.1	242185	253382	LOC102190207	102190207	-	-6182
NW_005101041.1	282281	283035	XLOC_000841	+	NW_005101041.1	262519	277934	XM_005701159.1	102188841	-	-4348
NW_005101041.1	285005	285486	XLOC_000842	+	NW_005101041.1	262519	277934	XM_005701159.1	102188841	-	-7072
NW_005101041.1	286965	287340	XLOC_000843	+	NW_005101041.1	262519	277934	XM_005701159.1	102188841	-	-9032
NW_005101041.1	287498	288078	XLOC_000844	+	NW_005101041.1	262519	277934	XM_005701159.1	102188841	-	-9565
NW_005101041.1	317027	317369	XLOC_000846	+	NW_005101041.1	301154	315096	LOC102188575	102188575	-	-1932
NW_005101041.1	318923	319383	XLOC_000847	+	NW_005101041.1	301154	315096	LOC102188575	102188575	-	-3828
NW_005101041.1	319538	319740	XLOC_000848	+	NW_005101041.1	301154	315096	LOC102188575	102188575	-	-4443
NW_005101041.1	344663	344927	XLOC_000850	+	NW_005101041.1	328761	343969	XM_005701162.1	102190498	-	-695
NW_005101041.1	37562	37992	XLOC_000852	-	NW_005101041.1	843	33338	XM_005701155.1	102186942	-	-4225
NW_005101041.1	80835	81372	XLOC_000855	-	NW_005101041.1	49754	77399	XM_005701160.1	102189109	-	-3437
NW_005101041.1	86921	88183	XLOC_000856	-	NW_005101041.1	49754	77399	XM_005701160.1	102189109	-	-9523
NW_005101041.1	110531	110871	XLOC_000859	-	NW_005101041.1	99693	109273	XM_005701157.1	102187204	-	-1259
NW_005101041.1	219425	219930	XLOC_000865	-	NW_005101041.1	200910	213088	LOC102188299	102188299	-	-6338
NW_005101041.1	256706	257119	XLOC_000868	-	NW_005101041.1	242185	253382	LOC102190207	102190207	-	-3325
NW_005101041.1	259550	260102	XLOC_000869	-	NW_005101041.1	242185	253382	LOC102190207	102190207	-	-6169
NW_005101041.1	282220	282486	XLOC_000871	-	NW_005101041.1	262519	277934	XM_005701159.1	102188841	-	-4287
NW_005101041.1	286993	287411	XLOC_000872	-	NW_005101041.1	262519	277934	XM_005701159.1	102188841	-	-9060
NW_005101047.1	23811	24533	XLOC_000939	+	NW_005101047.1	9929	20383	XM_005701169.1	102170219	-	-3429
NW_005101047.1	45729	45979	XLOC_000940	+	NW_005101047.1	35828	44668	XM_005701163.1	102190769	-	-1062
NW_005101047.1	95340	95627	XLOC_000948	+	NW_005101047.1	83751	92796	LOC102191027	102191027	+	-2545
NW_005101047.1	101184	101466	XLOC_000949	+	NW_005101047.1	83751	92796	LOC102191027	102191027	+	-8389
NW_005101047.1	120056	120450	XLOC_000951	+	NW_005101047.1	103864	117437	LOC102170502	102170502	+	-2620
NW_005101047.1	125451	126010	XLOC_000952	+	NW_005101047.1	103864	117437	LOC102170502	102170502	+	-8015
NW_005101047.1	167196	167896	XLOC_000955	+	NW_005101047.1	142604	161094	LOC102170768	102170768	+	-6103
NW_005101047.1	168484	169315	XLOC_000956	+	NW_005101047.1	142604	161094	LOC102170768	102170768	+	-7391
NW_005101047.1	208859	209187	XLOC_000961	+	NW_005101047.1	192154	200952	LOC102171050	102171050	-	-7908
NW_005101047.1	256258	256507	XLOC_000966	+	NW_005101047.1	242313	250250	XM_005701164.1	102191315	-	-6009
NW_005101047.1	306104	306498	XLOC_000980	+	NW_005101047.1	295675	304929	LOC102191598	102191598	-	-1176
NW_005101047.1	333489	333731	XLOC_000985	+	NW_005101047.1	323865	332063	LOC102171319	102171319	-	-1427
NW_005101047.1	335260	335623	XLOC_000986	+	NW_005101047.1	323865	332063	LOC102171319	102171319	-	-3198
NW_005101047.1	335691	335952	XLOC_000987	+	NW_005101047.1	323865	332063	LOC102171319	102171319	-	-3629
NW_005101047.1	341191	341410	XLOC_000988	+	NW_005101047.1	323865	332063	LOC102171319	102171319	-	-9129
NW_005101047.1	341832	342411	XLOC_000989	+	NW_005101047.1	323865	332063	LOC102171319	102171319	-	-9770
NW_005101047.1	365535	365755	XLOC_000991	+	NW_005101047.1	355128	363992	XM_005701165.1	100861207	-	-1544
NW_005101047.1	425415	425845	XLOC_000998	+	NW_005101047.1	409803	420396	LOC102168523	102168523	-	-5020
NW_005101047.1	463083	463852	XLOC_001002	+	NW_005101047.1	451501	460565	XM_005701166.1	102168812	-	-2519
NW_005101047.1	546310	546867	XLOC_001013	+	NW_005101047.1	528677	540278	LOC102169089	102169089	-	-6033
NW_005101047.1	635625	635825	XLOC_001025	+	NW_005101047.1	618066	627069	LOC102169660	102169660	-	-8557
NW_005101047.1	666345	666677	XLOC_001028	+	NW_005101047.1	653262	662432	XM_005701168.1	100861205	-	-3914
NW_005101047.1	22065	22309	XLOC_001032	-	NW_005101047.1	9929	20383	XM_005701169.1	102170219	-	-1683
NW_005101047.1	24088	24793	XLOC_001033	-	NW_005101047.1	9929	20383	XM_005701169.1	102170219	-	-3706
NW_005101047.1	45729	45979	XLOC_001036	-	NW_005101047.1	35828	44668	XM_005701163.1	102190769	-	-1062
NW_005101047.1	95340	95627	XLOC_001043	-	NW_005101047.1	83751	92796	LOC102191027	102191027	+	-2545
NW_005101047.1	120012	120432	XLOC_001044	-	NW_005101047.1	103864	117437	LOC102170502	102170502	+	-2576
NW_005101047.1	121008	121563	XLOC_001045	-	NW_005101047.1	103864	117437	LOC102170502	102170502	+	-3572
NW_005101047.1	167222	167896	XLOC_001049	-	NW_005101047.1	142604	161094	LOC102170768	102170768	+	-6129
NW_005101047.1	168651	169315	XLOC_001050	-	NW_005101047.1	142604	161094	LOC102170768	102170768	+	-7558
NW_005101047.1	251320	252043	XLOC_001060	-	NW_005101047.1	242313	250250	XM_005701164.1	102191315	-	-1071
NW_005101047.1	258077	258324	XLOC_001061	-	NW_005101047.1	242313	250250	XM_005701164.1	102191315	-	-7828
NW_005101047.1	306105	306482	XLOC_001066	-	NW_005101047.1	295675	304929	LOC102191598	102191598	-	-1177
NW_005101047.1	307901	308293	XLOC_001067	-	NW_005101047.1	295675	304929	LOC102191598	102191598	-	-2973
NW_005101047.1	335358	335614	XLOC_001069	-	NW_005101047.1	323865	332063	LOC102171319	102171319	-	-3296
NW_005101047.1	425096	425324	XLOC_001081	-	NW_005101047.1	409803	420396	LOC102168523	102168523	-	-4701
NW_005101047.1	425983	426555	XLOC_001082	-	NW_005101047.1	409803	420396	LOC102168523	102168523	-	-5588
NW_005101047.1	461527	462094	XLOC_001087	-	NW_005101047.1	451501	460565	XM_005701166.1	102168812	-	-963
NW_005101047.1	463493	463852	XLOC_001088	-	NW_005101047.1	451501	460565	XM_005701166.1	102168812	-	-2929
NW_005101047.1	467929	468342	XLOC_001089	-	NW_005101047.1	451501	460565	XM_005701166.1	102168812	-	-7365
NW_005101047.1	546284	546612	XLOC_001099	-	NW_005101047.1	528677	540278	LOC102169089	102169089	-	-6007
NW_005101047.1	585699	586131	XLOC_001102	-	NW_005101047.1	570195	579144	XM_005701167.1	102169373	-	-6556
NW_005101047.1	630497	631260	XLOC_001112	-	NW_005101047.1	618066	627069	LOC102169660	102169660	-	-3429
NW_005101047.1	663881	664259	XLOC_001117	-	NW_005101047.1	653262	662432	XM_005701168.1	100861205	-	-1450
NW_005101050.1	201595	201807	XLOC_001132	+	NW_005101050.1	19651	197344	XM_005701171.1	102172427	+	-4252
NW_005101050.1	203796	204051	XLOC_001133	+	NW_005101050.1	19651	197344	XM_005701171.1	102172427	+	-6453
NW_005101050.1	198300	198603	XLOC_001140	-	NW_005101050.1	19651	197344	XM_005701171.1	102172427	+	-957
NW_005101051.1	958037	958575	XLOC_001293	+	NW_005101051.1	952333	953278	LOC102174286	102174286	-	-4760
NW_005101051.1	963703	963929	XLOC_001294	+	NW_005101051.1	959448	960397	LOC102174552	102174552	-	-3307
NW_005101051.1	964835	965055	XLOC_001295	+	NW_005101051.1	959448	960397	LOC102174552	102174552	-	-4439
NW_005101051.1	1031458	1031898	XLOC_001300	+	NW_005101051.1	1028185	1029088	LOC102175107	102175107	-	-2371
NW_005101051.1	1066789	1067560	XLOC_001303	+	NW_005101051.1	1058440	1059370	LOC102173455	102173455	-	-7420
NW_005101051.1	1083429	1083818	XLOC_001304	+	NW_005101051.1	1080940	1081798	LOC102175940	102175940	-	-1632
NW_005101051.1	1085366	1085723	XLOC_001305	+	NW_005101051.1	1080940	1081798	LOC102175940	102175940	-	-3569
NW_005101051.1	1088590	1089061	XLOC_001306	+	NW_005101051.1	1080940	1081798	LOC102175940	102175940	-	-6793
NW_005101051.1	1128881	1129331	XLOC_001311	+	NW_005101051.1	1120524	1121424	LOC102173726	102173726	-	-7458
NW_005101051.1	1137625	1137949	XLOC_001312	+	NW_005101051.1	1129468	1130492	LOC102176215	102176215	-	-7134
NW_005101051.1	1139503	1139779	XLOC_001313	+	NW_005101051.1	1129468	1130492	LOC102176215	102176215	-	-9012
NW_005101051.1	1142409	1143069	XLOC_001315	+	NW_005101051.1	1140603	1141519	LOC102176510	102176510	-	-891
NW_005101051.1	1148679	1149015	XLOC_001316	+	NW_005101051.1	1140603	1141519	LOC102176510	102176510	-	-7161
NW_005101051.1	1164535	1164778	XLOC_001319	+	NW_005101051.1	1160864	1161790	LOC102174009	102174009	+	-2746
NW_005101051.1	1168719	1168937	XLOC_001320	+	NW_005101051.1	1160864	1161790	LOC102174009	102174009	+	-6930
NW_005101051.1	662540	662889	XLOC_001444	-	NW_005101051.1	630458	654590	XM_005701172.1	102172984	+	-7951
NW_005101051.1	963703	963929	XLOC_001489	-	NW_005101051.1	959448	960397	LOC102174552	102174552	-	-3307
NW_005101051.1	964835	965055	XLOC_001490	-	NW_005101051.1	959448	960397	LOC102174552	102174552	-	-4439
NW_005101051.1	1053248	1053557	XLOC_001499	-	NW_005101051.1	1048503	1049261	LOC102175382	102175382	-	-3988
NW_005101051.1	1074993	1075253	XLOC_001502	-	NW_005101051.1	1072008	1072830	LOC102175663	102175663	-	-2164
NW_005101051.1	1085171	1085726	XLOC_001504	-	NW_005101051.1	1080940	1081798	LOC102175940	102175940	-	-3374
NW_005101051.1	1137625	1137962	XLOC_001508	-	NW_005101051.1	1129468	1130492	LOC102176215	102176215	-	-7134
NW_005101051.1	1143250	1143779	XLOC_001510	-	NW_005101051.1	1140603	1141519	LOC102176510	102176510	-	-1732
NW_005101051.1	1163752	1164656	XLOC_001511	-	NW_005101051.1	1160864	1161790	LOC102174009	102174009	+	-1963
NW_005101052.1	44032	44369	XLOC_001536	+	NW_005101052.1	29219	38246	XM_005701174.1	102177045	-	-5787
NW_005101052.1	45422	45628	XLOC_001537	+	NW_005101052.1	29219	38246	XM_005701174.1	102177045	-	-7177
NW_005101052.1	106569	106854	XLOC_001543	+	NW_005101052.1	95867	105434	XM_005701176.1	102177512	-	-1136
NW_005101052.1	151953	152312	XLOC_001549	+	NW_005101052.1	140374	146071	LOC102181378	102181378	-	-5883
NW_005101052.1	250708	250982	XLOC_001556	+	NW_005101052.1	210284	248573	LOC102177787	102177787	-	-2136
NW_005101052.1	278270	278584	XLOC_001559	+	NW_005101052.1	265269	273747	XM_005701178.1	102178345	-	-4524
NW_005101052.1	280924	281138	XLOC_001560	+	NW_005101052.1	265269	273747	XM_005701178.1	102178345	-	-7178
NW_005101052.1	351638	352169	XLOC_001565	+	NW_005101052.1	305083	345420	LOC102181670	102181670	-	-6219
NW_005101052.1	525452	526135	XLOC_001577	+	NW_005101052.1	498988	524350	LOC102179182	102179182	-	-1103
NW_005101052.1	538074	538681	XLOC_001579	+	NW_005101052.1	526338	533256	LOC102179463	102179463	+	-4819
NW_005101052.1	627318	628092	XLOC_001590	+	NW_005101052.1	604893	624853	XM_005701182.1	102182212	+	-2466
NW_005101052.1	632313	633099	XLOC_001591	+	NW_005101052.1	604893	624853	XM_005701182.1	102182212	+	-7461
NW_005101052.1	634820	635070	XLOC_001592	+	NW_005101052.1	604893	624853	XM_005701182.1	102182212	+	-9968
NW_005101052.1	662091	662418	XLOC_001595	+	NW_005101052.1	652163	661027	XM_005701180.1	100861199	-	-1065
NW_005101052.1	735762	735983	XLOC_001605	+	NW_005101052.1	700787	731707	LOC102180299	102180299	-	-4056
NW_005101052.1	736593	736821	XLOC_001606	+	NW_005101052.1	700787	731707	LOC102180299	102180299	-	-4887
NW_005101052.1	740361	740651	XLOC_001607	+	NW_005101052.1	700787	731707	LOC102180299	102180299	-	-8655
NW_005101052.1	778266	778680	XLOC_001615	+	NW_005101052.1	768393	777202	XM_005701181.1	100861202	-	-1065
NW_005101052.1	823521	824077	XLOC_001622	+	NW_005101052.1	807446	819921	LOC102180839	102180839	-	-3601
NW_005101052.1	106294	106854	XLOC_001642	-	NW_005101052.1	95867	105434	XM_005701176.1	102177512	-	-861
NW_005101052.1	151843	152121	XLOC_001646	-	NW_005101052.1	140374	146071	LOC102181378	102181378	-	-5773
NW_005101052.1	257233	257461	XLOC_001653	-	NW_005101052.1	210284	248573	LOC102177787	102177787	-	-8661
NW_005101052.1	278276	278555	XLOC_001657	-	NW_005101052.1	265269	273747	XM_005701178.1	102178345	-	-4530
NW_005101052.1	348948	349351	XLOC_001663	-	NW_005101052.1	305083	345420	LOC102181670	102181670	-	-3529
NW_005101052.1	525450	526137	XLOC_001680	-	NW_005101052.1	498988	524350	LOC102179182	102179182	-	-1101
NW_005101052.1	537968	538739	XLOC_001681	-	NW_005101052.1	526338	533256	LOC102179463	102179463	+	-4713
NW_005101052.1	541616	541880	XLOC_001682	-	NW_005101052.1	526338	533256	LOC102179463	102179463	+	-8361
NW_005101052.1	632810	633099	XLOC_001688	-	NW_005101052.1	604893	624853	XM_005701182.1	102182212	+	-7958
NW_005101052.1	634822	635070	XLOC_001689	-	NW_005101052.1	604893	624853	XM_005701182.1	102182212	+	-9970
NW_005101052.1	664101	664367	XLOC_001692	-	NW_005101052.1	652163	661027	XM_005701180.1	100861199	-	-3075
NW_005101052.1	734847	735058	XLOC_001697	-	NW_005101052.1	700787	731707	LOC102180299	102180299	-	-3141
NW_005101052.1	735762	735983	XLOC_001698	-	NW_005101052.1	700787	731707	LOC102180299	102180299	-	-4056
NW_005101052.1	736593	736821	XLOC_001699	-	NW_005101052.1	700787	731707	LOC102180299	102180299	-	-4887
NW_005101052.1	824182	824437	XLOC_001714	-	NW_005101052.1	807446	819921	LOC102180839	102180839	-	-4262
NW_005101052.1	857723	857947	XLOC_001718	-	NW_005101052.1	846326	856045	LOC102182491	102182491	-	-1679
NW_005101052.1	901822	902082	XLOC_001726	-	NW_005101052.1	888678	897890	LOC102182775	102182775	-	-3933
NW_005101052.1	903929	904492	XLOC_001727	-	NW_005101052.1	888678	897890	LOC102182775	102182775	-	-6040
NW_005101053.1	68140	68622	XLOC_001735	+	NW_005101053.1	58740	59669	XM_005701187.1	102184705	+	-8472
NW_005101053.1	69556	70034	XLOC_001736	+	NW_005101053.1	58740	59669	XM_005701187.1	102184705	+	-9888
NW_005101053.1	102540	102874	XLOC_001742	+	NW_005101053.1	97363	98293	XR_311272.1	102183585	-	-4248
NW_005101053.1	147039	147446	XLOC_001745	+	NW_005101053.1	145544	146476	XM_005701188.1	102185258	-	-564
NW_005101053.1	149580	149946	XLOC_001746	+	NW_005101053.1	145544	146476	XM_005701188.1	102185258	-	-3105
NW_005101053.1	154419	155263	XLOC_001747	+	NW_005101053.1	145544	146476	XM_005701188.1	102185258	-	-7944
NW_005101053.1	174402	174731	XLOC_001750	+	NW_005101053.1	163787	170833	XM_005701189.1	102185550	-	-3570
NW_005101053.1	201767	201982	XLOC_001753	+	NW_005101053.1	195968	196900	XM_005701185.1	102184135	+	-4868
NW_005101053.1	212654	213123	XLOC_001754	+	NW_005101053.1	205259	206221	XM_005701191.1	102186104	-	-6434
NW_005101053.1	240304	240573	XLOC_001758	+	NW_005101053.1	229784	230728	XM_005701192.1	102186384	-	-9577
NW_005101053.1	278240	278581	XLOC_001761	+	NW_005101053.1	275192	276130	XM_005701195.1	102187205	-	-2111
NW_005101053.1	46632	46887	XLOC_001766	-	NW_005101053.1	44048	44980	XM_005701183.1	102183054	+	-1653
NW_005101053.1	54960	55438	XLOC_001767	-	NW_005101053.1	44048	44980	XM_005701183.1	102183054	+	-9981
NW_005101053.1	62622	63074	XLOC_001768	-	NW_005101053.1	58740	59669	XM_005701187.1	102184705	+	-2954
NW_005101053.1	68205	68622	XLOC_001769	-	NW_005101053.1	58740	59669	XM_005701187.1	102184705	+	-8537
NW_005101053.1	69591	70084	XLOC_001770	-	NW_005101053.1	58740	59669	XM_005701187.1	102184705	+	-9923
NW_005101053.1	102540	102874	XLOC_001774	-	NW_005101053.1	97363	98293	XR_311272.1	102183585	-	-4248
NW_005101053.1	121559	121777	XLOC_001778	-	NW_005101053.1	115036	115969	LOC102183861	102183861	-	-5591
NW_005101053.1	141502	141856	XLOC_001780	-	NW_005101053.1	126800	139902	LOC102184985	102184985	-	-1601
NW_005101053.1	146723	147386	XLOC_001782	-	NW_005101053.1	145544	146476	XM_005701188.1	102185258	-	-248
NW_005101053.1	151054	151349	XLOC_001783	-	NW_005101053.1	145544	146476	XM_005701188.1	102185258	-	-4579
NW_005101053.1	154419	155074	XLOC_001784	-	NW_005101053.1	145544	146476	XM_005701188.1	102185258	-	-7944
NW_005101053.1	174258	174608	XLOC_001788	-	NW_005101053.1	163787	170833	XM_005701189.1	102185550	-	-3426
NW_005101053.1	175080	175539	XLOC_001789	-	NW_005101053.1	163787	170833	XM_005701189.1	102185550	-	-4248
NW_005101053.1	198489	198831	XLOC_001790	-	NW_005101053.1	195968	196900	XM_005701185.1	102184135	+	-1590
NW_005101053.1	206889	207312	XLOC_001792	-	NW_005101053.1	205259	206221	XM_005701191.1	102186104	-	-669
NW_005101053.1	212664	213457	XLOC_001793	-	NW_005101053.1	205259	206221	XM_005701191.1	102186104	-	-6444
NW_005101053.1	213606	214150	XLOC_001794	-	NW_005101053.1	205259	206221	XM_005701191.1	102186104	-	-7386
NW_005101053.1	246229	246779	XLOC_001798	-	NW_005101053.1	244620	245426	XM_005701193.1	102186675	+	-804
NW_005101053.1	278240	278620	XLOC_001801	-	NW_005101053.1	275192	276130	XM_005701195.1	102187205	-	-2111
NW_005101056.1	112508	112941	XLOC_001819	+	NW_005101056.1	85051	109208	XR_311273.1	102187754	-	-3301
NW_005101056.1	115102	115491	XLOC_001820	+	NW_005101056.1	85051	109208	XR_311273.1	102187754	-	-5895
NW_005101056.1	235831	236404	XLOC_001826	+	NW_005101056.1	203811	231035	XM_005701196.1	102187934	+	-4797
NW_005101056.1	299692	300002	XLOC_001827	+	NW_005101056.1	238206	298066	XM_005701199.1	102189748	-	-1627
NW_005101056.1	304708	304914	XLOC_001828	+	NW_005101056.1	238206	298066	XM_005701199.1	102189748	-	-6643
NW_005101056.1	109929	110632	XLOC_001954	-	NW_005101056.1	85051	109208	XR_311273.1	102187754	-	-722
NW_005101056.1	112470	112941	XLOC_001955	-	NW_005101056.1	85051	109208	XR_311273.1	102187754	-	-3263
NW_005101056.1	117354	117562	XLOC_001956	-	NW_005101056.1	85051	109208	XR_311273.1	102187754	-	-8147
NW_005101056.1	118684	119015	XLOC_001957	-	NW_005101056.1	85051	109208	XR_311273.1	102187754	-	-9477
NW_005101056.1	231864	232218	XLOC_001968	-	NW_005101056.1	203811	231035	XM_005701196.1	102187934	+	-830
NW_005101056.1	305612	306110	XLOC_001970	-	NW_005101056.1	238206	298066	XM_005701199.1	102189748	-	-7547
NW_005101056.1	460895	461315	XLOC_001972	-	NW_005101056.1	309190	454697	XR_311275.1	102188487	-	-6199
NW_005101056.1	461557	461915	XLOC_001973	-	NW_005101056.1	309190	454697	XR_311275.1	102188487	-	-6861
NW_005101056.1	462676	463017	XLOC_001974	-	NW_005101056.1	309190	454697	XR_311275.1	102188487	-	-7980
NW_005101056.1	463214	463554	XLOC_001975	-	NW_005101056.1	309190	454697	XR_311275.1	102188487	-	-8518
NW_005101056.1	768010	768231	XLOC_002010	-	NW_005101056.1	764086	767844	LOC102190314	102190314	-	-167
NW_005101056.1	772182	772752	XLOC_002011	-	NW_005101056.1	764086	767844	LOC102190314	102190314	-	-4339
NW_005101058.1	49736	49944	XLOC_002170	+	NW_005101058.1	7319	48666	XM_005701203.1	102168524	-	-1071
NW_005101059.1	365778	366023	XLOC_002245	+	NW_005101059.1	362277	363596	XM_005701205.1	102168992	+	-2183
NW_005101059.1	367520	367910	XLOC_002246	+	NW_005101059.1	362277	363596	XM_005701205.1	102168992	+	-3925
NW_005101059.1	368050	368325	XLOC_002247	+	NW_005101059.1	362277	363596	XM_005701205.1	102168992	+	-4455
NW_005101059.1	368397	369568	XLOC_002248	+	NW_005101059.1	362277	363596	XM_005701205.1	102168992	+	-4802
NW_005101059.1	370100	370945	XLOC_002249	+	NW_005101059.1	362277	363596	XM_005701205.1	102168992	+	-6505
NW_005101059.1	370996	371944	XLOC_002250	+	NW_005101059.1	362277	363596	XM_005701205.1	102168992	+	-7401
NW_005101059.1	372057	372540	XLOC_002251	+	NW_005101059.1	362277	363596	XM_005701205.1	102168992	+	-8462
NW_005101059.1	373105	374847	XLOC_002252	+	NW_005101059.1	362277	363596	XM_005701205.1	102168992	+	-9510
NW_005101059.1	628105	628541	XLOC_002321	+	NW_005101059.1	624571	625164	XM_005701206.1	102169573	+	-2942
NW_005101059.1	631068	631708	XLOC_002322	+	NW_005101059.1	624571	625164	XM_005701206.1	102169573	+	-5905
NW_005101059.1	647020	647815	XLOC_002325	+	NW_005101059.1	640819	641413	LOC102169271	102169271	+	-5608
NW_005101059.1	648298	648993	XLOC_002326	+	NW_005101059.1	640819	641413	LOC102169271	102169271	+	-6886
NW_005101059.1	1376638	1377169	XLOC_002352	+	NW_005101059.1	787944	1372978	XM_005701207.1	102169849	+	-3661
NW_005101059.1	1378647	1378960	XLOC_002353	+	NW_005101059.1	787944	1372978	XM_005701207.1	102169849	+	-5670
NW_005101059.1	367656	367910	XLOC_002413	-	NW_005101059.1	362277	363596	XM_005701205.1	102168992	+	-4061
NW_005101059.1	370301	370534	XLOC_002414	-	NW_005101059.1	362277	363596	XM_005701205.1	102168992	+	-6706
NW_005101059.1	628117	628690	XLOC_002450	-	NW_005101059.1	624571	625164	XM_005701206.1	102169573	+	-2954
NW_005101059.1	631068	631708	XLOC_002451	-	NW_005101059.1	624571	625164	XM_005701206.1	102169573	+	-5905
NW_005101059.1	647058	647829	XLOC_002454	-	NW_005101059.1	640819	641413	LOC102169271	102169271	+	-5646
NW_005101059.1	648298	648993	XLOC_002455	-	NW_005101059.1	640819	641413	LOC102169271	102169271	+	-6886
NW_005101059.1	1376438	1377169	XLOC_002475	-	NW_005101059.1	787944	1372978	XM_005701207.1	102169849	+	-3461
NW_005101064.1	579994	580228	XLOC_002618	+	NW_005101064.1	573749	574650	LOC102170684	102170684	+	-5345
NW_005101064.1	610969	611476	XLOC_002621	+	NW_005101064.1	602442	603124	LOC102170959	102170959	+	-7846
NW_005101064.1	626640	626845	XLOC_002623	+	NW_005101064.1	612278	624145	LOC102171229	102171229	+	-2496
NW_005101064.1	657081	657586	XLOC_002625	+	NW_005101064.1	631077	653583	LOC102171501	102171501	+	-3499
NW_005101064.1	660980	661685	XLOC_002626	+	NW_005101064.1	631077	653583	LOC102171501	102171501	+	-7398
NW_005101064.1	686899	687495	XLOC_002633	+	NW_005101064.1	684066	685020	LOC102170407	102170407	-	-1880
NW_005101064.1	689955	690410	XLOC_002634	+	NW_005101064.1	684066	685020	LOC102170407	102170407	-	-4936
NW_005101064.1	694917	695137	XLOC_002635	+	NW_005101064.1	684066	685020	LOC102170407	102170407	-	-9898
NW_005101064.1	610975	611442	XLOC_002770	-	NW_005101064.1	602442	603124	LOC102170959	102170959	+	-7852
NW_005101064.1	626640	626845	XLOC_002771	-	NW_005101064.1	612278	624145	LOC102171229	102171229	+	-2496
NW_005101064.1	628775	629859	XLOC_002772	-	NW_005101064.1	612278	624145	LOC102171229	102171229	+	-4631
NW_005101064.1	660958	661720	XLOC_002773	-	NW_005101064.1	631077	653583	LOC102171501	102171501	+	-7376
NW_005101064.1	689955	690410	XLOC_002776	-	NW_005101064.1	684066	685020	LOC102170407	102170407	-	-4936
NW_005101067.1	117755	117971	XLOC_002820	+	NW_005101067.1	83297	113755	LOC102173280	102173280	-	-4001
NW_005101068.1	11140	11444	XLOC_002827	+	NW_005101068.1	3579	5079	LOC102174010	102174010	+	-6062
NW_005101068.1	104480	104708	XLOC_002837	-	NW_005101068.1	57067	100801	XM_005701212.1	102174553	+	-3680
NW_005101069.1	51267	51901	XLOC_002842	+	NW_005101069.1	47163	48782	XM_005701214.1	102175383	-	-2486
NW_005101069.1	56323	56537	XLOC_002843	+	NW_005101069.1	47163	48782	XM_005701214.1	102175383	-	-7542
NW_005101069.1	51273	52009	XLOC_002864	-	NW_005101069.1	47163	48782	XM_005701214.1	102175383	-	-2492
NW_005101069.1	52240	53104	XLOC_002865	-	NW_005101069.1	47163	48782	XM_005701214.1	102175383	-	-3459
NW_005101069.1	53912	54876	XLOC_002866	-	NW_005101069.1	47163	48782	XM_005701214.1	102175383	-	-5131
NW_005101069.1	56272	56532	XLOC_002867	-	NW_005101069.1	47163	48782	XM_005701214.1	102175383	-	-7491
NW_005101072.1	24473	24843	XLOC_002878	+	NW_005101072.1	22050	22989	XM_005701216.1	102176217	-	-1485
NW_005101072.1	46602	46992	XLOC_002880	+	NW_005101072.1	35923	36864	LOC102176512	102176512	+	-9739
NW_005101072.1	56778	57188	XLOC_002883	+	NW_005101072.1	51729	52679	XM_005701215.1	102175664	+	-4100
NW_005101072.1	59279	59548	XLOC_002884	+	NW_005101072.1	51729	52679	XM_005701215.1	102175664	+	-6601
NW_005101072.1	72081	72427	XLOC_002886	+	NW_005101072.1	61181	62246	LOC102175941	102175941	+	-9836
NW_005101072.1	87731	88056	XLOC_002891	+	NW_005101072.1	83460	84409	LOC102176778	102176778	-	-3323
NW_005101072.1	30006	30703	XLOC_002897	-	NW_005101072.1	22050	22989	XM_005701216.1	102176217	-	-7018
NW_005101072.1	42799	43162	XLOC_002898	-	NW_005101072.1	35923	36864	LOC102176512	102176512	+	-5936
NW_005101072.1	56688	57191	XLOC_002899	-	NW_005101072.1	51729	52679	XM_005701215.1	102175664	+	-4010
NW_005101072.1	72031	72330	XLOC_002901	-	NW_005101072.1	61181	62246	LOC102175941	102175941	+	-9786
NW_005101072.1	87449	88054	XLOC_002908	-	NW_005101072.1	83460	84409	LOC102176778	102176778	-	-3041
NW_005101073.1	63701	64228	XLOC_002919	+	NW_005101073.1	34718	60278	XM_005701217.1	102177047	+	-3424
NW_005101073.1	65619	66205	XLOC_002920	+	NW_005101073.1	34718	60278	XM_005701217.1	102177047	+	-5342
NW_005101073.1	68230	68539	XLOC_002921	+	NW_005101073.1	34718	60278	XM_005701217.1	102177047	+	-7953
NW_005101073.1	60801	61101	XLOC_002928	-	NW_005101073.1	34718	60278	XM_005701217.1	102177047	+	-524
NW_005101073.1	61307	61547	XLOC_002929	-	NW_005101073.1	34718	60278	XM_005701217.1	102177047	+	-1030
NW_005101073.1	65678	66143	XLOC_002930	-	NW_005101073.1	34718	60278	XM_005701217.1	102177047	+	-5401
NW_005101074.1	68715	69346	XLOC_002942	+	NW_005101074.1	68153	68629	XM_005701218.1	102177322	-	-87
NW_005101074.1	70815	71028	XLOC_002943	+	NW_005101074.1	68153	68629	XM_005701218.1	102177322	-	-2187
NW_005101074.1	78058	78600	XLOC_002944	+	NW_005101074.1	68153	68629	XM_005701218.1	102177322	-	-9430
NW_005101074.1	68750	69346	XLOC_002994	-	NW_005101074.1	68153	68629	XM_005701218.1	102177322	-	-122
NW_005101074.1	72930	73282	XLOC_002995	-	NW_005101074.1	68153	68629	XM_005701218.1	102177322	-	-4302
NW_005101074.1	78080	78580	XLOC_002996	-	NW_005101074.1	68153	68629	XM_005701218.1	102177322	-	-9452
NW_005101075.1	156956	157653	XLOC_003037	+	NW_005101075.1	11030	156952	XM_005701220.1	102177789	-	-5
NW_005101075.1	163027	163228	XLOC_003039	-	NW_005101075.1	11030	156952	XM_005701220.1	102177789	-	-6076
NW_005101079.1	73984	74183	XLOC_003053	+	NW_005101079.1	18300	65950	XM_005701222.1	102178346	+	-8035
NW_005101079.1	159024	159342	XLOC_003063	+	NW_005101079.1	109112	153410	XM_005701221.1	102178060	-	-5615
NW_005101079.1	160389	160667	XLOC_003064	+	NW_005101079.1	109112	153410	XM_005701221.1	102178060	-	-6980
NW_005101079.1	67455	67701	XLOC_003072	-	NW_005101079.1	18300	65950	XM_005701222.1	102178346	+	-1506
NW_005101079.1	68929	69151	XLOC_003073	-	NW_005101079.1	18300	65950	XM_005701222.1	102178346	+	-2980
NW_005101079.1	73984	74183	XLOC_003074	-	NW_005101079.1	18300	65950	XM_005701222.1	102178346	+	-8035
NW_005101079.1	160140	160690	XLOC_003085	-	NW_005101079.1	109112	153410	XM_005701221.1	102178060	-	-6731
NW_005101088.1	63542	63837	XLOC_003127	+	NW_005101088.1	60365	61321	XM_005701224.1	102178896	+	-2222
NW_005101088.1	63969	64427	XLOC_003128	+	NW_005101088.1	60365	61321	XM_005701224.1	102178896	+	-2649
NW_005101088.1	88126	88479	XLOC_003130	+	NW_005101088.1	65300	84188	LOC102179464	102179464	+	-3939
NW_005101088.1	119768	120412	XLOC_003132	+	NW_005101088.1	88936	116170	XM_005701225.1	102179183	+	-3599
NW_005101088.1	122270	122591	XLOC_003133	+	NW_005101088.1	88936	116170	XM_005701225.1	102179183	+	-6101
NW_005101088.1	63441	63848	XLOC_003153	-	NW_005101088.1	60365	61321	XM_005701224.1	102178896	+	-2121
NW_005101088.1	63969	64423	XLOC_003154	-	NW_005101088.1	60365	61321	XM_005701224.1	102178896	+	-2649
NW_005101088.1	88126	88479	XLOC_003155	-	NW_005101088.1	65300	84188	LOC102179464	102179464	+	-3939
NW_005101088.1	122937	123276	XLOC_003156	-	NW_005101088.1	88936	116170	XM_005701225.1	102179183	+	-6768
NW_005101093.1	108478	108806	XLOC_003161	+	NW_005101093.1	6461	103406	XM_005701226.1	102179751	+	-5073
NW_005101093.1	109351	109869	XLOC_003162	+	NW_005101093.1	6461	103406	XM_005701226.1	102179751	+	-5946
NW_005101093.1	104280	104636	XLOC_003163	-	NW_005101093.1	6461	103406	XM_005701226.1	102179751	+	-875
NW_005101093.1	109351	110005	XLOC_003164	-	NW_005101093.1	6461	103406	XM_005701226.1	102179751	+	-5946
NW_005101097.1	170044	170657	XLOC_003180	+	NW_005101097.1	164306	166099	LOC102183311	102183311	+	-3946
NW_005101097.1	173016	173281	XLOC_003181	+	NW_005101097.1	164306	166099	LOC102183311	102183311	+	-6918
NW_005101097.1	294721	294981	XLOC_003201	+	NW_005101097.1	283634	292549	XM_005701228.1	102185259	+	-2173
NW_005101097.1	166444	166921	XLOC_003221	-	NW_005101097.1	164306	166099	LOC102183311	102183311	+	-346
NW_005101097.1	170044	170476	XLOC_003222	-	NW_005101097.1	164306	166099	LOC102183311	102183311	+	-3946
NW_005101097.1	295492	295794	XLOC_003237	-	NW_005101097.1	283634	292549	XM_005701228.1	102185259	+	-2944
NW_005101097.1	296973	297680	XLOC_003238	-	NW_005101097.1	283634	292549	XM_005701228.1	102185259	+	-4425
NW_005101098.1	69989	70316	XLOC_003241	+	NW_005101098.1	57870	61358	XM_005701229.1	102186105	+	-8632
NW_005101098.1	129019	129274	XLOC_003243	+	NW_005101098.1	85858	127366	XM_005701230.1	102186385	-	-1654
NW_005101098.1	130695	131101	XLOC_003244	+	NW_005101098.1	85858	127366	XM_005701230.1	102186385	-	-3330
NW_005101098.1	129019	129307	XLOC_003247	-	NW_005101098.1	85858	127366	XM_005701230.1	102186385	-	-1654
NW_005101098.1	130043	130242	XLOC_003248	-	NW_005101098.1	85858	127366	XM_005701230.1	102186385	-	-2678
NW_005101102.1	58334	59102	XLOC_003333	+	NW_005101102.1	52926	53492	XM_005701231.1	102186676	+	-4843
NW_005101102.1	58447	59102	XLOC_003353	-	NW_005101102.1	52926	53492	XM_005701231.1	102186676	+	-4956
NW_005101104.1	158188	158405	XLOC_003389	+	NW_005101104.1	147365	154544	XM_005701233.1	102186944	-	-3645
NW_005101104.1	159657	160277	XLOC_003390	+	NW_005101104.1	147365	154544	XM_005701233.1	102186944	-	-5114
NW_005101104.1	164628	165133	XLOC_003391	+	NW_005101104.1	160425	164279	XM_005701239.1	102189201	-	-350
NW_005101104.1	172668	173091	XLOC_003392	+	NW_005101104.1	160425	164279	XM_005701239.1	102189201	-	-8390
NW_005101104.1	173561	173775	XLOC_003393	+	NW_005101104.1	160425	164279	XM_005701239.1	102189201	-	-9283
NW_005101104.1	202476	202769	XLOC_003395	+	NW_005101104.1	189771	197970	XM_005701240.1	102189472	-	-4507
NW_005101104.1	275738	276134	XLOC_003399	+	NW_005101104.1	268876	273432	XM_005701234.1	102187755	-	-2307
NW_005101104.1	278940	279148	XLOC_003400	+	NW_005101104.1	268876	273432	XM_005701234.1	102187755	-	-5509
NW_005101104.1	359558	360086	XLOC_003407	+	NW_005101104.1	341890	357563	XM_005701235.1	102188300	-	-1996
NW_005101104.1	378525	379196	XLOC_003408	+	NW_005101104.1	362011	377151	XM_005701236.1	102188576	-	-1375
NW_005101104.1	379539	380187	XLOC_003409	+	NW_005101104.1	362011	377151	XM_005701236.1	102188576	-	-2389
NW_005101104.1	154756	155640	XLOC_003431	-	NW_005101104.1	147365	154544	XM_005701233.1	102186944	-	-213
NW_005101104.1	164628	165199	XLOC_003433	-	NW_005101104.1	160425	164279	XM_005701239.1	102189201	-	-350
NW_005101104.1	171532	172142	XLOC_003434	-	NW_005101104.1	160425	164279	XM_005701239.1	102189201	-	-7254
NW_005101104.1	173561	173775	XLOC_003435	-	NW_005101104.1	160425	164279	XM_005701239.1	102189201	-	-9283
NW_005101104.1	199145	199418	XLOC_003437	-	NW_005101104.1	189771	197970	XM_005701240.1	102189472	-	-1176
NW_005101104.1	213173	213769	XLOC_003439	-	NW_005101104.1	203590	213053	XR_311282.1	102187389	-	-121
NW_005101104.1	275738	276139	XLOC_003443	-	NW_005101104.1	268876	273432	XM_005701234.1	102187755	-	-2307
NW_005101104.1	278940	279152	XLOC_003444	-	NW_005101104.1	268876	273432	XM_005701234.1	102187755	-	-5509
NW_005101104.1	281220	281718	XLOC_003445	-	NW_005101104.1	268876	273432	XM_005701234.1	102187755	-	-7789
NW_005101104.1	283150	283512	XLOC_003446	-	NW_005101104.1	268876	273432	XM_005701234.1	102187755	-	-9719
NW_005101111.1	8239	8592	XLOC_003614	-	NW_005101111.1	6	7101	LOC102190500	102190500	+	-1139
NW_005101111.1	8714	9709	XLOC_003615	-	NW_005101111.1	6	7101	LOC102190500	102190500	+	-1614
NW_005101111.1	9859	10731	XLOC_003616	-	NW_005101111.1	6	7101	LOC102190500	102190500	+	-2759
NW_005101111.1	12139	12587	XLOC_003617	-	NW_005101111.1	6	7101	LOC102190500	102190500	+	-5039
NW_005101111.1	13910	14392	XLOC_003618	-	NW_005101111.1	6	7101	LOC102190500	102190500	+	-6810
NW_005101111.1	15164	15975	XLOC_003619	-	NW_005101111.1	6	7101	LOC102190500	102190500	+	-8064
NW_005101111.1	71815	72071	XLOC_003629	-	NW_005101111.1	31053	67821	LOC102190209	102190209	+	-3995
NW_005101111.1	72507	72831	XLOC_003630	-	NW_005101111.1	31053	67821	LOC102190209	102190209	+	-4687
NW_005101111.1	73735	73981	XLOC_003631	-	NW_005101111.1	31053	67821	LOC102190209	102190209	+	-5915
NW_005101112.1	35016	35257	XLOC_003636	+	NW_005101112.1	4482	31036	XM_005701243.1	102191785	+	-3981
NW_005101112.1	35809	36448	XLOC_003637	+	NW_005101112.1	4482	31036	XM_005701243.1	102191785	+	-4774
NW_005101112.1	95245	95567	XLOC_003645	+	NW_005101112.1	65513	92526	LOC102191030	102191030	-	-2720
NW_005101112.1	145150	145514	XLOC_003648	+	NW_005101112.1	134390	143847	LOC102168439	102168439	-	-1304
NW_005101112.1	145794	146086	XLOC_003649	+	NW_005101112.1	134390	143847	LOC102168439	102168439	-	-1948
NW_005101112.1	152274	152810	XLOC_003650	+	NW_005101112.1	134390	143847	LOC102168439	102168439	-	-8428
NW_005101112.1	185967	186244	XLOC_003652	+	NW_005101112.1	155919	183935	XM_005701244.1	102168713	-	-2033
NW_005101112.1	329416	329921	XLOC_003656	+	NW_005101112.1	234260	322191	XM_005701242.1	102191511	-	-7226
NW_005101112.1	331010	331812	XLOC_003657	+	NW_005101112.1	234260	322191	XM_005701242.1	102191511	-	-8820
NW_005101112.1	369273	369813	XLOC_003661	+	NW_005101112.1	348073	362641	LOC102169272	102169272	+	-6633
NW_005101112.1	407552	408033	XLOC_003665	+	NW_005101112.1	398182	400653	LOC102169574	102169574	-	-6900
NW_005101112.1	33579	34216	XLOC_003670	-	NW_005101112.1	4482	31036	XM_005701243.1	102191785	+	-2544
NW_005101112.1	145245	145577	XLOC_003679	-	NW_005101112.1	134390	143847	LOC102168439	102168439	-	-1399
NW_005101112.1	145862	146072	XLOC_003680	-	NW_005101112.1	134390	143847	LOC102168439	102168439	-	-2016
NW_005101112.1	152591	152809	XLOC_003681	-	NW_005101112.1	134390	143847	LOC102168439	102168439	-	-8745
NW_005101112.1	153061	153340	XLOC_003682	-	NW_005101112.1	134390	143847	LOC102168439	102168439	-	-9215
NW_005101112.1	153398	153733	XLOC_003683	-	NW_005101112.1	134390	143847	LOC102168439	102168439	-	-9552
NW_005101112.1	184080	184516	XLOC_003685	-	NW_005101112.1	155919	183935	XM_005701244.1	102168713	-	-146
NW_005101112.1	185972	186226	XLOC_003686	-	NW_005101112.1	155919	183935	XM_005701244.1	102168713	-	-2038
NW_005101112.1	186850	187381	XLOC_003687	-	NW_005101112.1	155919	183935	XM_005701244.1	102168713	-	-2916
NW_005101112.1	331014	331414	XLOC_003693	-	NW_005101112.1	234260	322191	XM_005701242.1	102191511	-	-8824
NW_005101112.1	404180	404508	XLOC_003701	-	NW_005101112.1	398182	400653	LOC102169574	102169574	-	-3528
NW_005101112.1	408107	408348	XLOC_003702	-	NW_005101112.1	398182	400653	LOC102169574	102169574	-	-7455
NW_005101117.1	225538	226241	XLOC_003751	+	NW_005101117.1	212245	220679	XM_005701249.1	102170685	+	-4860
NW_005101117.1	191615	191860	XLOC_003760	-	NW_005101117.1	23114	190512	XM_005701245.1	102169851	+	-1104
NW_005101117.1	221836	222094	XLOC_003761	-	NW_005101117.1	212245	220679	XM_005701249.1	102170685	+	-1158
NW_005101117.1	223265	223570	XLOC_003762	-	NW_005101117.1	212245	220679	XM_005701249.1	102170685	+	-2587
NW_005101117.1	225252	226276	XLOC_003763	-	NW_005101117.1	212245	220679	XM_005701249.1	102170685	+	-4574
NW_005101132.1	70219	70424	XLOC_003855	+	NW_005101132.1	59686	62114	LOC102170960	102170960	-	-8106
NW_005101134.1	206408	206700	XLOC_003891	+	NW_005101134.1	31625	202964	XM_005701251.1	102171502	+	-3445
NW_005101134.1	207813	208575	XLOC_003892	+	NW_005101134.1	31625	202964	XM_005701251.1	102171502	+	-4850
NW_005101134.1	235236	235462	XLOC_003894	+	NW_005101134.1	208823	235054	LOC102171775	102171775	-	-183
NW_005101134.1	241815	242141	XLOC_003895	+	NW_005101134.1	208823	235054	LOC102171775	102171775	-	-6762
NW_005101134.1	236769	237227	XLOC_003900	-	NW_005101134.1	208823	235054	LOC102171775	102171775	-	-1716
NW_005101134.1	238861	239163	XLOC_003901	-	NW_005101134.1	208823	235054	LOC102171775	102171775	-	-3808
NW_005101134.1	241883	242183	XLOC_003902	-	NW_005101134.1	208823	235054	LOC102171775	102171775	-	-6830
NW_005101134.1	244188	244670	XLOC_003903	-	NW_005101134.1	208823	235054	LOC102171775	102171775	-	-9135
NW_005101135.1	70939	71180	XLOC_003911	+	NW_005101135.1	51147	66749	XR_311287.1	102172050	+	-4191
NW_005101135.1	67343	67821	XLOC_003918	-	NW_005101135.1	51147	66749	XR_311287.1	102172050	+	-595
NW_005101135.1	68744	68971	XLOC_003919	-	NW_005101135.1	51147	66749	XR_311287.1	102172050	+	-1996
NW_005101137.1	18619	18874	XLOC_003979	+	NW_005101137.1	16909	18035	LOC102172986	102172986	-	-585
NW_005101137.1	59465	59965	XLOC_003982	+	NW_005101137.1	44274	57355	XM_005701252.1	102173282	+	-2111
NW_005101137.1	97475	97801	XLOC_003984	+	NW_005101137.1	67443	94838	XR_311289.1	102172428	+	-2638
NW_005101137.1	100018	100333	XLOC_003985	+	NW_005101137.1	67443	94838	XR_311289.1	102172428	+	-5181
NW_005101137.1	33375	33963	XLOC_003988	-	NW_005101137.1	22190	27417	XR_311288.1	102172252	-	-5959
NW_005101137.1	59465	59904	XLOC_003990	-	NW_005101137.1	44274	57355	XM_005701252.1	102173282	+	-2111
NW_005101137.1	66326	66711	XLOC_003991	-	NW_005101137.1	44274	57355	XM_005701252.1	102173282	+	-8972
NW_005101142.1	11065	12053	XLOC_004093	+	NW_005101142.1	2274	3423	LOC102173728	102173728	-	-7643
NW_005101142.1	32268	32770	XLOC_004095	+	NW_005101142.1	29355	29978	LOC102174289	102174289	-	-2291
NW_005101142.1	37673	37927	XLOC_004096	+	NW_005101142.1	29355	29978	LOC102174289	102174289	-	-7696
NW_005101142.1	11294	12053	XLOC_004100	-	NW_005101142.1	2274	3423	LOC102173728	102173728	-	-7872
NW_005101142.1	32268	32770	XLOC_004103	-	NW_005101142.1	29355	29978	LOC102174289	102174289	-	-2291
NW_005101143.1	7208	7519	XLOC_004109	-	NW_005101143.1	1660	4861	XM_005701254.1	102174555	+	-2348
NW_005101144.1	16704	17038	XLOC_004110	+	NW_005101144.1	1468	14500	XR_311290.1	102175384	-	-2205
NW_005101144.1	24175	24617	XLOC_004111	+	NW_005101144.1	1468	14500	XR_311290.1	102175384	-	-9676
NW_005101144.1	94559	94915	XLOC_004119	+	NW_005101144.1	80659	90861	XM_005701255.1	102175942	-	-3699
NW_005101144.1	99277	99976	XLOC_004120	+	NW_005101144.1	80659	90861	XM_005701255.1	102175942	-	-8417
NW_005101144.1	709622	709870	XLOC_004240	+	NW_005101144.1	705422	707069	XM_005701257.1	102176779	+	-2554
NW_005101144.1	713034	713571	XLOC_004241	+	NW_005101144.1	705422	707069	XM_005701257.1	102176779	+	-5966
NW_005101144.1	716118	716458	XLOC_004242	+	NW_005101144.1	705422	707069	XM_005701257.1	102176779	+	-9050
NW_005101144.1	758286	759280	XLOC_004251	+	NW_005101144.1	747820	751793	XM_005701258.1	102177048	+	-6494
NW_005101144.1	802817	803305	XLOC_004256	+	NW_005101144.1	800690	802329	XM_005701259.1	102177323	-	-489
NW_005101144.1	811957	812300	XLOC_004257	+	NW_005101144.1	800690	802329	XM_005701259.1	102177323	-	-9629
NW_005101144.1	982175	982583	XLOC_004285	+	NW_005101144.1	968094	975552	LOC102177610	102177610	-	-6624
NW_005101144.1	996725	997640	XLOC_004286	+	NW_005101144.1	983828	988526	XM_005701260.1	102177881	-	-8200
NW_005101144.1	15346	15564	XLOC_004306	-	NW_005101144.1	1468	14500	XR_311290.1	102175384	-	-847
NW_005101144.1	15705	15977	XLOC_004307	-	NW_005101144.1	1468	14500	XR_311290.1	102175384	-	-1206
NW_005101144.1	16704	17223	XLOC_004308	-	NW_005101144.1	1468	14500	XR_311290.1	102175384	-	-2205
NW_005101144.1	17789	18267	XLOC_004309	-	NW_005101144.1	1468	14500	XR_311290.1	102175384	-	-3290
NW_005101144.1	18559	18852	XLOC_004310	-	NW_005101144.1	1468	14500	XR_311290.1	102175384	-	-4060
NW_005101144.1	19486	20863	XLOC_004311	-	NW_005101144.1	1468	14500	XR_311290.1	102175384	-	-4987
NW_005101144.1	21828	22038	XLOC_004312	-	NW_005101144.1	1468	14500	XR_311290.1	102175384	-	-7329
NW_005101144.1	23587	24008	XLOC_004313	-	NW_005101144.1	1468	14500	XR_311290.1	102175384	-	-9088
NW_005101144.1	56079	57121	XLOC_004332	-	NW_005101144.1	47408	54286	XR_311293.1	102175755	-	-1794
NW_005101144.1	57232	59456	XLOC_004333	-	NW_005101144.1	47408	54286	XR_311293.1	102175755	-	-2947
NW_005101144.1	99276	99766	XLOC_004336	-	NW_005101144.1	80659	90861	XM_005701255.1	102175942	-	-8416
NW_005101144.1	331003	331458	XLOC_004380	-	NW_005101144.1	329929	330643	LOC102176514	102176514	+	-361
NW_005101144.1	333189	333602	XLOC_004381	-	NW_005101144.1	329929	330643	LOC102176514	102176514	+	-2547
NW_005101144.1	334777	335014	XLOC_004382	-	NW_005101144.1	329929	330643	LOC102176514	102176514	+	-4135
NW_005101144.1	707962	708430	XLOC_004447	-	NW_005101144.1	705422	707069	XM_005701257.1	102176779	+	-894
NW_005101144.1	709474	710018	XLOC_004448	-	NW_005101144.1	705422	707069	XM_005701257.1	102176779	+	-2406
NW_005101144.1	758261	759448	XLOC_004453	-	NW_005101144.1	747820	751793	XM_005701258.1	102177048	+	-6469
NW_005101144.1	761397	762066	XLOC_004454	-	NW_005101144.1	747820	751793	XM_005701258.1	102177048	+	-9605
NW_005101144.1	802984	803324	XLOC_004466	-	NW_005101144.1	800690	802329	XM_005701259.1	102177323	-	-656
NW_005101144.1	803750	803957	XLOC_004467	-	NW_005101144.1	800690	802329	XM_005701259.1	102177323	-	-1422
NW_005101144.1	811959	812365	XLOC_004468	-	NW_005101144.1	800690	802329	XM_005701259.1	102177323	-	-9631
NW_005101145.1	26843	27423	XLOC_004515	+	NW_005101145.1	17244	20074	XM_005701267.1	102180481	+	-6770
NW_005101145.1	36991	37261	XLOC_004516	+	NW_005101145.1	28831	36784	XM_005701268.1	102180749	-	-208
NW_005101145.1	69411	69701	XLOC_004518	+	NW_005101145.1	58853	66364	XM_005701262.1	102178440	-	-3048
NW_005101145.1	79295	80069	XLOC_004519	+	NW_005101145.1	73016	76951	XM_005701263.1	102178719	-	-2345
NW_005101145.1	103267	103679	XLOC_004521	+	NW_005101145.1	96673	100423	XM_005701265.1	102179184	-	-2845
NW_005101145.1	260442	260901	XLOC_004532	+	NW_005101145.1	252434	257564	XM_005701271.1	102184895	+	-2879
NW_005101145.1	20717	21120	XLOC_004534	-	NW_005101145.1	17244	20074	XM_005701267.1	102180481	+	-644
NW_005101145.1	36991	37261	XLOC_004536	-	NW_005101145.1	28831	36784	XM_005701268.1	102180749	-	-208
NW_005101145.1	39499	40216	XLOC_004537	-	NW_005101145.1	28831	36784	XM_005701268.1	102180749	-	-2716
NW_005101145.1	66748	67254	XLOC_004540	-	NW_005101145.1	58853	66364	XM_005701262.1	102178440	-	-385
NW_005101145.1	79516	80045	XLOC_004542	-	NW_005101145.1	73016	76951	XM_005701263.1	102178719	-	-2566
NW_005101145.1	80531	80835	XLOC_004543	-	NW_005101145.1	73016	76951	XM_005701263.1	102178719	-	-3581
NW_005101145.1	86657	87087	XLOC_004544	-	NW_005101145.1	73016	76951	XM_005701263.1	102178719	-	-9707
NW_005101145.1	103274	103842	XLOC_004547	-	NW_005101145.1	96673	100423	XM_005701265.1	102179184	-	-2852
NW_005101145.1	104978	105480	XLOC_004548	-	NW_005101145.1	96673	100423	XM_005701265.1	102179184	-	-4556
NW_005101145.1	260454	260901	XLOC_004561	-	NW_005101145.1	252434	257564	XM_005701271.1	102184895	+	-2891
NW_005101147.1	65204	65562	XLOC_004625	+	NW_005101147.1	59817	60536	LOC102185167	102185167	+	-4669
NW_005101147.1	67325	67830	XLOC_004626	+	NW_005101147.1	59817	60536	LOC102185167	102185167	+	-6790
NW_005101147.1	65204	65562	XLOC_004658	-	NW_005101147.1	59817	60536	LOC102185167	102185167	+	-4669
NW_005101149.1	32035	32316	XLOC_004693	+	NW_005101149.1	2709	27178	XR_311294.1	102185732	+	-4858
NW_005101149.1	34392	34874	XLOC_004694	+	NW_005101149.1	2709	27178	XR_311294.1	102185732	+	-7215
NW_005101149.1	35811	36177	XLOC_004695	+	NW_005101149.1	2709	27178	XR_311294.1	102185732	+	-8634
NW_005101149.1	31668	31921	XLOC_004696	-	NW_005101149.1	2709	27178	XR_311294.1	102185732	+	-4491
NW_005101149.1	34468	34911	XLOC_004697	-	NW_005101149.1	2709	27178	XR_311294.1	102185732	+	-7291
NW_005101149.1	35537	36067	XLOC_004698	-	NW_005101149.1	2709	27178	XR_311294.1	102185732	+	-8360
NW_005101154.1	28837	29213	XLOC_004710	+	NW_005101154.1	26955	28790	LOC102185912	102185912	-	-48
NW_005101154.1	38260	38775	XLOC_004714	-	NW_005101154.1	26955	28790	LOC102185912	102185912	-	-9471
NW_005101155.1	43898	44179	XLOC_004722	+	NW_005101155.1	41758	42954	XM_005701273.1	102186472	-	-945
NW_005101155.1	169356	169908	XLOC_004735	+	NW_005101155.1	146582	163889	LOC102187206	102187206	-	-5468
NW_005101155.1	287015	287581	XLOC_004751	+	NW_005101155.1	278620	281813	XR_311295.1	102186758	+	-5203
NW_005101155.1	281840	282170	XLOC_004792	-	NW_005101155.1	278620	281813	XR_311295.1	102186758	+	-28
NW_005101157.1	90794	91171	XLOC_004800	+	NW_005101157.1	67853	90158	XM_005701274.1	102188030	-	-637
NW_005101157.1	91769	92034	XLOC_004801	+	NW_005101157.1	67853	90158	XM_005701274.1	102188030	-	-1612
NW_005101157.1	94259	94545	XLOC_004802	+	NW_005101157.1	67853	90158	XM_005701274.1	102188030	-	-4102
NW_005101157.1	98568	99502	XLOC_004803	+	NW_005101157.1	67853	90158	XM_005701274.1	102188030	-	-8411
NW_005101157.1	119322	119652	XLOC_004804	+	NW_005101157.1	115373	117054	XM_005701278.1	102190502	-	-2269
NW_005101157.1	121355	121559	XLOC_004805	+	NW_005101157.1	115373	117054	XM_005701278.1	102190502	-	-4302
NW_005101157.1	124680	125060	XLOC_004806	+	NW_005101157.1	115373	117054	XM_005701278.1	102190502	-	-7627
NW_005101157.1	90721	91209	XLOC_004817	-	NW_005101157.1	67853	90158	XM_005701274.1	102188030	-	-564
NW_005101157.1	91283	91679	XLOC_004818	-	NW_005101157.1	67853	90158	XM_005701274.1	102188030	-	-1126
NW_005101157.1	91783	92047	XLOC_004819	-	NW_005101157.1	67853	90158	XM_005701274.1	102188030	-	-1626
NW_005101157.1	92638	92884	XLOC_004820	-	NW_005101157.1	67853	90158	XM_005701274.1	102188030	-	-2481
NW_005101157.1	93267	93834	XLOC_004821	-	NW_005101157.1	67853	90158	XM_005701274.1	102188030	-	-3110
NW_005101157.1	94334	94628	XLOC_004822	-	NW_005101157.1	67853	90158	XM_005701274.1	102188030	-	-4177
NW_005101157.1	94718	95947	XLOC_004823	-	NW_005101157.1	67853	90158	XM_005701274.1	102188030	-	-4561
NW_005101157.1	96171	96630	XLOC_004824	-	NW_005101157.1	67853	90158	XM_005701274.1	102188030	-	-6014
NW_005101157.1	119259	119652	XLOC_004827	-	NW_005101157.1	115373	117054	XM_005701278.1	102190502	-	-2206
NW_005101157.1	124680	125151	XLOC_004828	-	NW_005101157.1	115373	117054	XM_005701278.1	102190502	-	-7627
NW_005101157.1	126624	127002	XLOC_004829	-	NW_005101157.1	115373	117054	XM_005701278.1	102190502	-	-9571
NW_005101168.1	72170	72525	XLOC_004894	-	NW_005101168.1	5568	71880	LOC102168248	102168248	+	-291
NW_005101168.1	74777	75125	XLOC_004895	-	NW_005101168.1	5568	71880	LOC102168248	102168248	+	-2898
NW_005101168.1	81561	81818	XLOC_004896	-	NW_005101168.1	5568	71880	LOC102168248	102168248	+	-9682
NW_005101170.1	12097	12298	XLOC_004904	+	NW_005101170.1	1479	6202	XM_005701286.1	102170961	+	-5896
NW_005101170.1	96929	99726	XLOC_004913	+	NW_005101170.1	91802	94272	XM_005701289.1	102171776	+	-2658
NW_005101170.1	102705	102932	XLOC_004914	+	NW_005101170.1	91802	94272	XM_005701289.1	102171776	+	-8434
NW_005101170.1	139161	139592	XLOC_004920	+	NW_005101170.1	134141	135916	XR_311296.1	102169853	-	-3246
NW_005101170.1	140137	140646	XLOC_004921	+	NW_005101170.1	134141	135916	XR_311296.1	102169853	-	-4222
NW_005101170.1	154123	154824	XLOC_004923	+	NW_005101170.1	142400	148494	XM_005701283.1	102170040	+	-5630
NW_005101170.1	155677	157191	XLOC_004924	+	NW_005101170.1	142400	148494	XM_005701283.1	102170040	+	-7184
NW_005101170.1	195914	196188	XLOC_004926	+	NW_005101170.1	192593	193694	XR_311297.1	102170770	-	-2221
NW_005101170.1	9859	10386	XLOC_004928	-	NW_005101170.1	1479	6202	XM_005701286.1	102170961	+	-3658
NW_005101170.1	11838	12245	XLOC_004929	-	NW_005101170.1	1479	6202	XM_005701286.1	102170961	+	-5637
NW_005101170.1	67021	67513	XLOC_004931	-	NW_005101170.1	27560	65373	XM_005701288.1	102171503	+	-1649
NW_005101170.1	73375	73686	XLOC_004932	-	NW_005101170.1	27560	65373	XM_005701288.1	102171503	+	-8003
NW_005101170.1	94627	94924	XLOC_004933	-	NW_005101170.1	91802	94272	XM_005701289.1	102171776	+	-356
NW_005101170.1	130082	130652	XLOC_004938	-	NW_005101170.1	121758	129728	XM_005701281.1	102169375	+	-355
NW_005101170.1	139188	139387	XLOC_004940	-	NW_005101170.1	134141	135916	XR_311296.1	102169853	-	-3273
NW_005101170.1	140030	140567	XLOC_004941	-	NW_005101170.1	134141	135916	XR_311296.1	102169853	-	-4115
NW_005101170.1	154094	154838	XLOC_004942	-	NW_005101170.1	142400	148494	XM_005701283.1	102170040	+	-5601
NW_005101170.1	156107	156729	XLOC_004943	-	NW_005101170.1	142400	148494	XM_005701283.1	102170040	+	-7614
NW_005101173.1	68568	68834	XLOC_004963	+	NW_005101173.1	26916	68238	LOC102172882	102172882	-	-331
NW_005101175.1	3989	4614	XLOC_004969	+	NW_005101175.1	4	1330	LOC102173652	102173652	-	-2660
NW_005101175.1	5094	5697	XLOC_004970	+	NW_005101175.1	4	1330	LOC102173652	102173652	-	-3765
NW_005101175.1	31426	31719	XLOC_004971	+	NW_005101175.1	17184	24515	XM_005701294.1	102173174	-	-6912
NW_005101175.1	32051	32332	XLOC_004972	+	NW_005101175.1	17184	24515	XM_005701294.1	102173174	-	-7537
NW_005101175.1	4238	4719	XLOC_004989	-	NW_005101175.1	4	1330	LOC102173652	102173652	-	-2909
NW_005101175.1	4989	5696	XLOC_004990	-	NW_005101175.1	4	1330	LOC102173652	102173652	-	-3660
NW_005101175.1	7843	8063	XLOC_004991	-	NW_005101175.1	4	1330	LOC102173652	102173652	-	-6514
NW_005101175.1	8193	8595	XLOC_004992	-	NW_005101175.1	4	1330	LOC102173652	102173652	-	-6864
NW_005101175.1	31490	31719	XLOC_004996	-	NW_005101175.1	17184	24515	XM_005701294.1	102173174	-	-6976
NW_005101176.1	64012	64462	XLOC_005018	+	NW_005101176.1	48165	60797	XM_005709360.1	102175847	+	-3216
NW_005101176.1	65155	65681	XLOC_005019	+	NW_005101176.1	48165	60797	XM_005709360.1	102175847	+	-4359
NW_005101176.1	235929	236202	XLOC_005023	+	NW_005101176.1	208122	234623	XM_005701302.1	102175385	-	-1307
NW_005101176.1	278392	278701	XLOC_005030	-	NW_005101176.1	240518	277315	XM_005701304.1	102176114	+	-1078
NW_005101177.1	38490	38723	XLOC_005032	+	NW_005101177.1	2028	35441	XR_311301.1	102176410	-	-3050
NW_005101177.1	478973	479553	XLOC_005044	+	NW_005101177.1	132208	476776	XM_005701308.1	102177882	-	-2198
NW_005101177.1	484790	485058	XLOC_005045	+	NW_005101177.1	132208	476776	XM_005701308.1	102177882	-	-8015
NW_005101177.1	40411	40732	XLOC_005047	-	NW_005101177.1	2028	35441	XR_311301.1	102176410	-	-4971
NW_005101177.1	484080	484294	XLOC_005064	-	NW_005101177.1	132208	476776	XM_005701308.1	102177882	-	-7305
NW_005101180.1	134275	134508	XLOC_005090	+	NW_005101180.1	39384	129911	XM_005701311.1	102180028	+	-4365
NW_005101180.1	155085	155295	XLOC_005092	+	NW_005101180.1	145961	146824	LOC102178898	102178898	+	-8262
NW_005101180.1	156787	157036	XLOC_005093	+	NW_005101180.1	145961	146824	LOC102178898	102178898	+	-9964
NW_005101180.1	283037	283642	XLOC_005112	+	NW_005101180.1	269663	276184	XM_005701310.1	102179465	-	-6854
NW_005101180.1	285207	285599	XLOC_005113	+	NW_005101180.1	269663	276184	XM_005701310.1	102179465	-	-9024
NW_005101180.1	136221	136422	XLOC_005128	-	NW_005101180.1	39384	129911	XM_005701311.1	102180028	+	-6311
NW_005101180.1	154758	155251	XLOC_005129	-	NW_005101180.1	145961	146824	LOC102178898	102178898	+	-7935
NW_005101180.1	184969	185363	XLOC_005131	-	NW_005101180.1	173724	183602	LOC102179185	102179185	+	-1368
NW_005101180.1	285197	285412	XLOC_005145	-	NW_005101180.1	269663	276184	XM_005701310.1	102179465	-	-9014
NW_005101182.1	66705	66937	XLOC_005158	+	NW_005101182.1	29845	62804	XM_005701315.1	102181672	-	-3902
NW_005101182.1	72620	72860	XLOC_005159	+	NW_005101182.1	29845	62804	XM_005701315.1	102181672	-	-9817
NW_005101182.1	102723	103021	XLOC_005164	+	NW_005101182.1	95439	96362	LOC102181942	102181942	+	-6362
NW_005101182.1	146518	146767	XLOC_005172	+	NW_005101182.1	142641	143594	LOC102182214	102182214	-	-2925
NW_005101182.1	159504	159741	XLOC_005173	+	NW_005101182.1	157810	158769	XM_005701316.1	102182493	-	-736
NW_005101182.1	160634	160922	XLOC_005174	+	NW_005101182.1	157810	158769	XM_005701316.1	102182493	-	-1866
NW_005101182.1	184576	184899	XLOC_005175	+	NW_005101182.1	174664	182614	XM_005701318.1	102183056	-	-1963
NW_005101182.1	192385	192789	XLOC_005176	+	NW_005101182.1	174664	182614	XM_005701318.1	102183056	-	-9772
NW_005101182.1	208131	208713	XLOC_005180	+	NW_005101182.1	204946	205917	XM_005701319.1	102183312	-	-2215
NW_005101182.1	223206	223496	XLOC_005182	+	NW_005101182.1	216920	217918	XM_005701320.1	102183587	-	-5289
NW_005101182.1	226945	227266	XLOC_005183	+	NW_005101182.1	216920	217918	XM_005701320.1	102183587	-	-9028
NW_005101182.1	241452	241776	XLOC_005185	+	NW_005101182.1	238570	239456	LOC102183863	102183863	-	-1997
NW_005101182.1	247826	248404	XLOC_005186	+	NW_005101182.1	238570	239456	LOC102183863	102183863	-	-8371
NW_005101182.1	251776	252299	XLOC_005188	+	NW_005101182.1	249047	250000	LOC102184137	102184137	-	-1777
NW_005101182.1	266443	266961	XLOC_005190	+	NW_005101182.1	265105	266073	XM_005701321.1	102184418	-	-371
NW_005101182.1	267892	268311	XLOC_005191	+	NW_005101182.1	265105	266073	XM_005701321.1	102184418	-	-1820
NW_005101182.1	332203	332465	XLOC_005198	+	NW_005101182.1	328634	329584	XM_005701323.1	102184987	+	-2620
NW_005101182.1	350986	351225	XLOC_005201	+	NW_005101182.1	347220	348153	LOC102185260	102185260	+	-2834
NW_005101182.1	366477	366884	XLOC_005203	+	NW_005101182.1	359002	360028	XM_005701324.1	102185552	+	-6450
NW_005101182.1	376026	376487	XLOC_005205	+	NW_005101182.1	367237	368193	XM_005701325.1	102185824	+	-7834
NW_005101182.1	403237	403541	XLOC_005208	+	NW_005101182.1	399813	400784	XM_005701326.1	102186386	+	-2454
NW_005101182.1	404563	404815	XLOC_005209	+	NW_005101182.1	399813	400784	XM_005701326.1	102186386	+	-3780
NW_005101182.1	450454	450992	XLOC_005214	+	NW_005101182.1	437475	440793	LOC102187207	102187207	+	-9662
NW_005101182.1	491144	491454	XLOC_005218	+	NW_005101182.1	480929	481959	LOC102187757	102187757	+	-9186
NW_005101182.1	502583	503066	XLOC_005221	+	NW_005101182.1	499513	500424	LOC102188303	102188303	+	-2160
NW_005101182.1	513215	513433	XLOC_005223	+	NW_005101182.1	507836	508789	XM_005701330.1	102188579	+	-4427
NW_005101182.1	72620	72832	XLOC_005231	-	NW_005101182.1	29845	62804	XM_005701315.1	102181672	-	-9817
NW_005101182.1	102775	103064	XLOC_005237	-	NW_005101182.1	95439	96362	LOC102181942	102181942	+	-6414
NW_005101182.1	150726	151037	XLOC_005243	-	NW_005101182.1	142641	143594	LOC102182214	102182214	-	-7133
NW_005101182.1	160634	160922	XLOC_005245	-	NW_005101182.1	157810	158769	XM_005701316.1	102182493	-	-1866
NW_005101182.1	168124	168488	XLOC_005246	-	NW_005101182.1	157810	158769	XM_005701316.1	102182493	-	-9356
NW_005101182.1	185611	186012	XLOC_005249	-	NW_005101182.1	174664	182614	XM_005701318.1	102183056	-	-2998
NW_005101182.1	206588	206948	XLOC_005253	-	NW_005101182.1	204946	205917	XM_005701319.1	102183312	-	-672
NW_005101182.1	226859	227266	XLOC_005255	-	NW_005101182.1	216920	217918	XM_005701320.1	102183587	-	-8942
NW_005101182.1	251741	252198	XLOC_005258	-	NW_005101182.1	249047	250000	LOC102184137	102184137	-	-1742
NW_005101182.1	255151	255460	XLOC_005259	-	NW_005101182.1	249047	250000	LOC102184137	102184137	-	-5152
NW_005101182.1	266444	266964	XLOC_005261	-	NW_005101182.1	265105	266073	XM_005701321.1	102184418	-	-372
NW_005101182.1	267997	268388	XLOC_005262	-	NW_005101182.1	265105	266073	XM_005701321.1	102184418	-	-1925
NW_005101182.1	332217	332465	XLOC_005267	-	NW_005101182.1	328634	329584	XM_005701323.1	102184987	+	-2634
NW_005101182.1	333849	334324	XLOC_005268	-	NW_005101182.1	328634	329584	XM_005701323.1	102184987	+	-4266
NW_005101182.1	338612	338934	XLOC_005269	-	NW_005101182.1	328634	329584	XM_005701323.1	102184987	+	-9029
NW_005101182.1	350986	351225	XLOC_005273	-	NW_005101182.1	347220	348153	LOC102185260	102185260	+	-2834
NW_005101182.1	361643	362575	XLOC_005275	-	NW_005101182.1	359002	360028	XM_005701324.1	102185552	+	-1616
NW_005101182.1	375966	376487	XLOC_005277	-	NW_005101182.1	367237	368193	XM_005701325.1	102185824	+	-7774
NW_005101182.1	382616	382959	XLOC_005279	-	NW_005101182.1	376866	380242	LOC102186106	102186106	+	-2375
NW_005101182.1	385401	385644	XLOC_005280	-	NW_005101182.1	376866	380242	LOC102186106	102186106	+	-5160
NW_005101182.1	449551	449887	XLOC_005285	-	NW_005101182.1	437475	440793	LOC102187207	102187207	+	-8759
NW_005101182.1	487562	488019	XLOC_005288	-	NW_005101182.1	480929	481959	LOC102187757	102187757	+	-5604
NW_005101183.1	24777	25048	XLOC_005295	+	NW_005101183.1	15431	19836	LOC102189662	102189662	+	-4942
NW_005101183.1	33379	33771	XLOC_005297	+	NW_005101183.1	30525	33144	LOC102189941	102189941	-	-236
NW_005101186.1	54546	55115	XLOC_005311	+	NW_005101186.1	49422	51285	LOC102190212	102190212	+	-3262
NW_005101186.1	70329	70816	XLOC_005313	+	NW_005101186.1	62825	63849	LOC102190503	102190503	+	-6481
NW_005101186.1	73548	74173	XLOC_005314	+	NW_005101186.1	62825	63849	LOC102190503	102190503	+	-9700
NW_005101186.1	78798	79317	XLOC_005316	+	NW_005101186.1	75334	76268	LOC102190773	102190773	+	-2531
NW_005101186.1	96583	97251	XLOC_005318	+	NW_005101186.1	86634	88089	LOC102191032	102191032	+	-8495
NW_005101186.1	114470	115028	XLOC_005324	+	NW_005101186.1	107953	108882	LOC102191320	102191320	+	-5589
NW_005101186.1	134962	135477	XLOC_005326	+	NW_005101186.1	125049	126036	LOC102168249	102168249	-	-8927
NW_005101186.1	144158	144618	XLOC_005327	+	NW_005101186.1	137595	138499	LOC102168527	102168527	-	-5660
NW_005101186.1	56890	57331	XLOC_005338	-	NW_005101186.1	49422	51285	LOC102190212	102190212	+	-5606
NW_005101186.1	97387	97627	XLOC_005340	-	NW_005101186.1	86634	88089	LOC102191032	102191032	+	-9299
NW_005101186.1	135202	135477	XLOC_005344	-	NW_005101186.1	125049	126036	LOC102168249	102168249	-	-9167
NW_005101186.1	144410	144862	XLOC_005346	-	NW_005101186.1	137595	138499	LOC102168527	102168527	-	-5912
NW_005101186.1	147361	148165	XLOC_005347	-	NW_005101186.1	137595	138499	LOC102168527	102168527	-	-8863
NW_005101187.1	7641	7843	XLOC_005351	+	NW_005101187.1	1205	1650	XM_005701332.1	102168815	+	-5992
NW_005101189.1	7548	7880	XLOC_005467	+	NW_005101189.1	1517	2470	XM_005701333.1	102169376	-	-5079
NW_005101189.1	13253	13655	XLOC_005469	+	NW_005101189.1	11359	12289	LOC102169092	102169092	-	-965
NW_005101189.1	19404	19645	XLOC_005470	+	NW_005101189.1	11359	12289	LOC102169092	102169092	-	-7116
NW_005101189.1	94765	95282	XLOC_005477	+	NW_005101189.1	84534	85502	XM_005701335.1	102169951	+	-9264
NW_005101189.1	94944	95282	XLOC_005489	-	NW_005101189.1	84534	85502	XM_005701335.1	102169951	+	-9443
NW_005101189.1	99222	100003	XLOC_005491	-	NW_005101189.1	96938	97881	LOC102170220	102170220	+	-1342
NW_005101191.1	75087	76597	XLOC_005547	+	NW_005101191.1	64611	72568	XM_005701340.1	102171859	+	-2520
NW_005101191.1	86674	86975	XLOC_005550	+	NW_005101191.1	81805	83863	XM_005701346.1	102173378	+	-2812
NW_005101191.1	111547	111779	XLOC_005552	+	NW_005101191.1	93234	107898	XM_005701348.1	102173931	-	-3650
NW_005101191.1	123459	123812	XLOC_005553	+	NW_005101191.1	117614	122980	XM_005701344.1	102172804	-	-480
NW_005101191.1	74440	74805	XLOC_005565	-	NW_005101191.1	64611	72568	XM_005701340.1	102171859	+	-1873
NW_005101191.1	85047	85420	XLOC_005566	-	NW_005101191.1	81805	83863	XM_005701346.1	102173378	+	-1185
NW_005101191.1	86674	86983	XLOC_005567	-	NW_005101191.1	81805	83863	XM_005701346.1	102173378	+	-2812
NW_005101191.1	87574	88054	XLOC_005568	-	NW_005101191.1	81805	83863	XM_005701346.1	102173378	+	-3712
NW_005101191.1	110342	110656	XLOC_005570	-	NW_005101191.1	93234	107898	XM_005701348.1	102173931	-	-2445
NW_005101191.1	111316	111779	XLOC_005571	-	NW_005101191.1	93234	107898	XM_005701348.1	102173931	-	-3419
NW_005101191.1	129373	129768	XLOC_005574	-	NW_005101191.1	124099	128760	XM_005701345.1	102173081	-	-614
NW_005101196.1	35623	37449	XLOC_005604	+	NW_005101196.1	16820	34228	XM_005701350.1	102174470	-	-1396
NW_005101198.1	93368	93593	XLOC_005615	+	NW_005101198.1	47124	91796	XM_005701360.1	102177705	-	-1573
NW_005101198.1	97679	98227	XLOC_005616	+	NW_005101198.1	47124	91796	XM_005701360.1	102177705	-	-5884
NW_005101198.1	217166	217644	XLOC_005632	+	NW_005101198.1	196020	210292	XR_311304.1	102174735	+	-6875
NW_005101198.1	617741	618218	XLOC_005662	+	NW_005101198.1	598077	615926	XM_005701362.1	102178258	-	-1816
NW_005101198.1	619437	620063	XLOC_005663	+	NW_005101198.1	598077	615926	XM_005701362.1	102178258	-	-3512
NW_005101198.1	622246	622781	XLOC_005664	+	NW_005101198.1	598077	615926	XM_005701362.1	102178258	-	-6321
NW_005101198.1	671237	671666	XLOC_005668	+	NW_005101198.1	641039	668864	XM_005701352.1	102175201	+	-2374
NW_005101198.1	672005	672308	XLOC_005669	+	NW_005101198.1	641039	668864	XM_005701352.1	102175201	+	-3142
NW_005101198.1	673108	673374	XLOC_005670	+	NW_005101198.1	641039	668864	XM_005701352.1	102175201	+	-4245
NW_005101198.1	673567	673803	XLOC_005671	+	NW_005101198.1	641039	668864	XM_005701352.1	102175201	+	-4704
NW_005101198.1	699726	700037	XLOC_005673	+	NW_005101198.1	674944	695316	XM_005701351.1	102174924	+	-4411
NW_005101198.1	700957	701324	XLOC_005674	+	NW_005101198.1	674944	695316	XM_005701351.1	102174924	+	-5642
NW_005101198.1	701439	701678	XLOC_005675	+	NW_005101198.1	674944	695316	XM_005701351.1	102174924	+	-6124
NW_005101198.1	743951	744180	XLOC_005677	+	NW_005101198.1	702210	741524	XM_005701363.1	102178527	+	-2428
NW_005101198.1	750116	750780	XLOC_005678	+	NW_005101198.1	744374	749748	XM_005701364.1	102178813	-	-369
NW_005101198.1	750910	751274	XLOC_005679	+	NW_005101198.1	744374	749748	XM_005701364.1	102178813	-	-1163
NW_005101198.1	751720	752197	XLOC_005680	+	NW_005101198.1	744374	749748	XM_005701364.1	102178813	-	-1973
NW_005101198.1	785767	786157	XLOC_005682	+	NW_005101198.1	776737	779566	XM_005701366.1	102179373	-	-6202
NW_005101198.1	787956	788193	XLOC_005683	+	NW_005101198.1	776737	779566	XM_005701366.1	102179373	-	-8391
NW_005101198.1	868083	868941	XLOC_005701	+	NW_005101198.1	861081	862663	XM_005701367.1	102179657	+	-5421
NW_005101198.1	870908	871381	XLOC_005702	+	NW_005101198.1	861081	862663	XM_005701367.1	102179657	+	-8246
NW_005101198.1	872557	873406	XLOC_005703	+	NW_005101198.1	861081	862663	XM_005701367.1	102179657	+	-9895
NW_005101198.1	1225300	1225627	XLOC_005721	+	NW_005101198.1	1037505	1223882	XM_005701369.1	102180212	-	-1419
NW_005101198.1	1225692	1226905	XLOC_005722	+	NW_005101198.1	1037505	1223882	XM_005701369.1	102180212	-	-1811
NW_005101198.1	1233504	1233715	XLOC_005723	+	NW_005101198.1	1037505	1223882	XM_005701369.1	102180212	-	-9623
NW_005101198.1	1367836	1368541	XLOC_005731	+	NW_005101198.1	1327323	1361174	XM_005701370.1	102180751	+	-6663
NW_005101198.1	1390811	1391043	XLOC_005734	+	NW_005101198.1	1380395	1388141	XR_311306.1	102175666	+	-2671
NW_005101198.1	1391421	1392576	XLOC_005735	+	NW_005101198.1	1380395	1388141	XR_311306.1	102175666	+	-3281
NW_005101198.1	1395379	1395592	XLOC_005736	+	NW_005101198.1	1380395	1388141	XR_311306.1	102175666	+	-7239
NW_005101198.1	1428208	1428660	XLOC_005738	+	NW_005101198.1	1399780	1419881	XM_005701354.1	102175944	+	-8328
NW_005101198.1	1444075	1444291	XLOC_005739	+	NW_005101198.1	1428887	1440858	XM_005701372.1	102181292	-	-3218
NW_005101198.1	1500371	1500692	XLOC_005742	+	NW_005101198.1	1468213	1491013	XM_005701358.1	102176870	+	-9359
NW_005101198.1	1500887	1501383	XLOC_005743	+	NW_005101198.1	1468213	1491013	XM_005701358.1	102176870	+	-9875
NW_005101198.1	1601523	1601888	XLOC_005757	+	NW_005101198.1	1569451	1600232	XM_005701373.1	102181587	-	-1292
NW_005101198.1	1748432	1748730	XLOC_005771	+	NW_005101198.1	1730161	1747249	XM_005701374.1	102181859	-	-1184
NW_005101198.1	219842	220205	XLOC_005795	-	NW_005101198.1	196020	210292	XR_311304.1	102174735	+	-9551
NW_005101198.1	672005	672419	XLOC_005836	-	NW_005101198.1	641039	668864	XM_005701352.1	102175201	+	-3142
NW_005101198.1	672893	673552	XLOC_005837	-	NW_005101198.1	641039	668864	XM_005701352.1	102175201	+	-4030
NW_005101198.1	699884	700194	XLOC_005838	-	NW_005101198.1	674944	695316	XM_005701351.1	102174924	+	-4569
NW_005101198.1	787430	788400	XLOC_005843	-	NW_005101198.1	776737	779566	XM_005701366.1	102179373	-	-7865
NW_005101198.1	870908	871354	XLOC_005859	-	NW_005101198.1	861081	862663	XM_005701367.1	102179657	+	-8246
NW_005101198.1	943071	943664	XLOC_005861	-	NW_005101198.1	880837	937734	XM_005701368.1	100861249	+	-5338
NW_005101198.1	1225692	1226776	XLOC_005872	-	NW_005101198.1	1037505	1223882	XM_005701369.1	102180212	-	-1811
NW_005101198.1	1249607	1250139	XLOC_005874	-	NW_005101198.1	1242368	1245892	XM_005709649.1	102180483	-	-3716
NW_005101198.1	1250436	1250657	XLOC_005875	-	NW_005101198.1	1242368	1245892	XM_005709649.1	102180483	-	-4545
NW_005101198.1	1253898	1254191	XLOC_005876	-	NW_005101198.1	1242368	1245892	XM_005709649.1	102180483	-	-8007
NW_005101198.1	1388954	1389158	XLOC_005888	-	NW_005101198.1	1380395	1388141	XR_311306.1	102175666	+	-814
NW_005101198.1	1390913	1391120	XLOC_005889	-	NW_005101198.1	1380395	1388141	XR_311306.1	102175666	+	-2773
NW_005101198.1	1420703	1420915	XLOC_005890	-	NW_005101198.1	1399780	1419881	XM_005701354.1	102175944	+	-823
NW_005101198.1	1461331	1461862	XLOC_005893	-	NW_005101198.1	1445095	1457359	XM_005701357.1	102176596	-	-3973
NW_005101198.1	1500886	1501383	XLOC_005895	-	NW_005101198.1	1468213	1491013	XM_005701358.1	102176870	+	-9874
NW_005101198.1	1607851	1608122	XLOC_005902	-	NW_005101198.1	1569451	1600232	XM_005701373.1	102181587	-	-7620
NW_005101198.1	1608435	1608729	XLOC_005903	-	NW_005101198.1	1569451	1600232	XM_005701373.1	102181587	-	-8204
NW_005101198.1	1609321	1609801	XLOC_005904	-	NW_005101198.1	1569451	1600232	XM_005701373.1	102181587	-	-9090
NW_005101198.1	1748434	1748730	XLOC_005923	-	NW_005101198.1	1730161	1747249	XM_005701374.1	102181859	-	-1186
NW_005101199.1	52982	53352	XLOC_005931	+	NW_005101199.1	36834	50464	XM_005701378.1	102183057	+	-2519
NW_005101199.1	54201	54415	XLOC_005932	+	NW_005101199.1	36834	50464	XM_005701378.1	102183057	+	-3738
NW_005101199.1	87874	88582	XLOC_005935	+	NW_005101199.1	77824	78785	LOC102183588	102183588	+	-9090
NW_005101199.1	146808	147477	XLOC_005939	+	NW_005101199.1	128177	138989	XM_005701375.1	102182294	+	-7820
NW_005101199.1	164564	165296	XLOC_005942	+	NW_005101199.1	157150	162125	XM_005701377.1	102182778	-	-2440
NW_005101199.1	52982	53352	XLOC_005948	-	NW_005101199.1	36834	50464	XM_005701378.1	102183057	+	-2519
NW_005101199.1	87924	88582	XLOC_005949	-	NW_005101199.1	77824	78785	LOC102183588	102183588	+	-9140
NW_005101199.1	117232	117819	XLOC_005952	-	NW_005101199.1	116222	117210	LOC102183864	102183864	+	-23
NW_005101199.1	120819	121083	XLOC_005953	-	NW_005101199.1	116222	117210	LOC102183864	102183864	+	-3610
NW_005101199.1	164804	165315	XLOC_005955	-	NW_005101199.1	157150	162125	XM_005701377.1	102182778	-	-2680
NW_005101199.1	172121	172627	XLOC_005956	-	NW_005101199.1	157150	162125	XM_005701377.1	102182778	-	-9997
NW_005101200.1	66115	66663	XLOC_005965	+	NW_005101200.1	45992	59504	XM_005701379.1	102184138	+	-6612
NW_005101200.1	67232	67434	XLOC_005966	+	NW_005101200.1	45992	59504	XM_005701379.1	102184138	+	-7729
NW_005101200.1	85226	85534	XLOC_005968	+	NW_005101200.1	69103	76276	XM_005701380.1	102184419	+	-8951
NW_005101200.1	132623	133066	XLOC_005971	+	NW_005101200.1	112795	125592	XM_005701382.1	102184988	+	-7032
NW_005101200.1	64600	64851	XLOC_005979	-	NW_005101200.1	45992	59504	XM_005701379.1	102184138	+	-5097
NW_005101200.1	65233	65539	XLOC_005980	-	NW_005101200.1	45992	59504	XM_005701379.1	102184138	+	-5730
NW_005101200.1	65603	66780	XLOC_005981	-	NW_005101200.1	45992	59504	XM_005701379.1	102184138	+	-6100
NW_005101200.1	76350	76551	XLOC_005982	-	NW_005101200.1	69103	76276	XM_005701380.1	102184419	+	-75
NW_005101200.1	83153	84208	XLOC_005983	-	NW_005101200.1	69103	76276	XM_005701380.1	102184419	+	-6878
NW_005101200.1	143783	143987	XLOC_005986	-	NW_005101200.1	134694	142121	XM_005701383.1	102185261	+	-1663
NW_005101202.1	23531	24324	XLOC_005990	+	NW_005101202.1	14831	15686	LOC102185553	102185553	-	-7846
NW_005101202.1	37074	37411	XLOC_005991	+	NW_005101202.1	27090	28861	LOC102185825	102185825	-	-8214
NW_005101202.1	47534	47877	XLOC_005993	+	NW_005101202.1	43574	45061	LOC102186107	102186107	-	-2474
NW_005101202.1	102445	102930	XLOC_005998	+	NW_005101202.1	98339	100248	XM_005701384.1	102186387	-	-2198
NW_005101202.1	107910	108379	XLOC_005999	+	NW_005101202.1	98339	100248	XM_005701384.1	102186387	-	-7663
NW_005101202.1	23692	24271	XLOC_006002	-	NW_005101202.1	14831	15686	LOC102185553	102185553	-	-8007
NW_005101202.1	37074	37428	XLOC_006004	-	NW_005101202.1	27090	28861	LOC102185825	102185825	-	-8214
NW_005101202.1	38699	39198	XLOC_006005	-	NW_005101202.1	27090	28861	LOC102185825	102185825	-	-9839
NW_005101202.1	47485	47925	XLOC_006008	-	NW_005101202.1	43574	45061	LOC102186107	102186107	-	-2425
NW_005101202.1	105068	105332	XLOC_006017	-	NW_005101202.1	98339	100248	XM_005701384.1	102186387	-	-4821
NW_005101202.1	106716	106939	XLOC_006018	-	NW_005101202.1	98339	100248	XM_005701384.1	102186387	-	-6469
NW_005101202.1	107962	108237	XLOC_006019	-	NW_005101202.1	98339	100248	XM_005701384.1	102186387	-	-7715
NW_005101218.1	49423	49674	XLOC_006099	-	NW_005101218.1	2522	46678	XM_005701387.1	102187474	-	-2746
NW_005101219.1	67615	68298	XLOC_006115	+	NW_005101219.1	40818	61364	LOC102187758	102187758	+	-6252
NW_005101219.1	69277	69619	XLOC_006116	+	NW_005101219.1	40818	61364	LOC102187758	102187758	+	-7914
NW_005101219.1	70248	70521	XLOC_006117	+	NW_005101219.1	40818	61364	LOC102187758	102187758	+	-8885
NW_005101219.1	67615	68146	XLOC_006135	-	NW_005101219.1	40818	61364	LOC102187758	102187758	+	-6252
NW_005101219.1	70193	70521	XLOC_006136	-	NW_005101219.1	40818	61364	LOC102187758	102187758	+	-8830
NW_005101231.1	93848	94373	XLOC_006194	+	NW_005101231.1	64042	93583	XM_005701395.1	102189942	-	-266
NW_005101231.1	100882	101119	XLOC_006195	+	NW_005101231.1	64042	93583	XM_005701395.1	102189942	-	-7300
NW_005101231.1	93799	94571	XLOC_006205	-	NW_005101231.1	64042	93583	XM_005701395.1	102189942	-	-217
NW_005101231.1	97424	97731	XLOC_006206	-	NW_005101231.1	64042	93583	XM_005701395.1	102189942	-	-3842
NW_005101231.1	98377	98613	XLOC_006207	-	NW_005101231.1	64042	93583	XM_005701395.1	102189942	-	-4795
NW_005101231.1	98955	100127	XLOC_006208	-	NW_005101231.1	64042	93583	XM_005701395.1	102189942	-	-5373
NW_005101231.1	100316	100607	XLOC_006209	-	NW_005101231.1	64042	93583	XM_005701395.1	102189942	-	-6734
NW_005101231.1	100692	101530	XLOC_006210	-	NW_005101231.1	64042	93583	XM_005701395.1	102189942	-	-7110
NW_005101232.1	5930	6169	XLOC_006225	+	NW_005101232.1	513	1457	XM_005701398.1	102190774	+	-4474
NW_005101232.1	14991	15373	XLOC_006227	+	NW_005101232.1	6956	7900	XM_005701399.1	102191033	+	-7092
NW_005101232.1	1591	1854	XLOC_006229	-	NW_005101232.1	513	1457	XM_005701398.1	102190774	+	-135
NW_005101235.1	86617	87163	XLOC_006259	-	NW_005101235.1	77619	80248	XM_005701400.1	102191321	-	-6370
NW_005101238.1	72158	72523	XLOC_006347	-	NW_005101238.1	62272	66453	XM_005701401.1	102168250	+	-5706
NW_005101241.1	49978	50228	XLOC_006421	+	NW_005101241.1	45164	46436	LOC102168528	102168528	+	-3543
NW_005101241.1	52522	53231	XLOC_006430	-	NW_005101241.1	45164	46436	LOC102168528	102168528	+	-6087
NW_005101253.1	33302	33558	XLOC_006498	+	NW_005101253.1	25509	30103	XM_005701405.1	102169855	-	-3200
NW_005101253.1	33655	34084	XLOC_006499	+	NW_005101253.1	25509	30103	XM_005701405.1	102169855	-	-3553
NW_005101253.1	54206	54635	XLOC_006503	+	NW_005101253.1	47968	53182	XM_005701406.1	102170310	-	-1025
NW_005101253.1	85866	86344	XLOC_006505	+	NW_005101253.1	71261	77033	XM_005701408.1	102170772	-	-8834
NW_005101253.1	33282	33486	XLOC_006512	-	NW_005101253.1	25509	30103	XM_005701405.1	102169855	-	-3180
NW_005101253.1	53290	53887	XLOC_006515	-	NW_005101253.1	47968	53182	XM_005701406.1	102170310	-	-109
NW_005101253.1	54369	54646	XLOC_006516	-	NW_005101253.1	47968	53182	XM_005701406.1	102170310	-	-1188
NW_005101253.1	56715	57005	XLOC_006517	-	NW_005101253.1	47968	53182	XM_005701406.1	102170310	-	-3534
NW_005101253.1	60379	61266	XLOC_006518	-	NW_005101253.1	47968	53182	XM_005701406.1	102170310	-	-7198
NW_005101254.1	50795	50996	XLOC_006522	+	NW_005101254.1	4367	48393	LOC102171322	102171322	-	-2403
NW_005101254.1	50795	51078	XLOC_006524	-	NW_005101254.1	4367	48393	LOC102171322	102171322	-	-2403
NW_005101254.1	51227	51583	XLOC_006525	-	NW_005101254.1	4367	48393	LOC102171322	102171322	-	-2835
NW_005101254.1	52457	52726	XLOC_006526	-	NW_005101254.1	4367	48393	LOC102171322	102171322	-	-4065
NW_005101258.1	83957	84160	XLOC_006538	+	NW_005101258.1	70915	80114	XR_311307.1	102172429	+	-3844
NW_005101258.1	85884	86083	XLOC_006539	+	NW_005101258.1	70915	80114	XR_311307.1	102172429	+	-5771
NW_005101258.1	158382	159130	XLOC_006541	+	NW_005101258.1	126108	155877	XM_005701413.1	102173380	+	-2506
NW_005101260.1	74485	74943	XLOC_006556	+	NW_005101260.1	24281	66832	XM_005701415.1	102173932	+	-7654
NW_005101260.1	75991	76375	XLOC_006557	+	NW_005101260.1	24281	66832	XM_005701415.1	102173932	+	-9160
NW_005101260.1	67419	68062	XLOC_006565	-	NW_005101260.1	24281	66832	XM_005701415.1	102173932	+	-588
NW_005101260.1	75991	76375	XLOC_006566	-	NW_005101260.1	24281	66832	XM_005701415.1	102173932	+	-9160
NW_005101262.1	175559	175940	XLOC_006585	+	NW_005101262.1	149464	173725	LOC102174557	102174557	-	-1835
NW_005101262.1	179186	179401	XLOC_006586	+	NW_005101262.1	149464	173725	LOC102174557	102174557	-	-5462
NW_005101262.1	179186	179401	XLOC_006626	-	NW_005101262.1	149464	173725	LOC102174557	102174557	-	-5462
NW_005101262.1	180019	180654	XLOC_006627	-	NW_005101262.1	149464	173725	LOC102174557	102174557	-	-6295
NW_005101268.1	140218	140798	XLOC_006694	+	NW_005101268.1	75346	133532	XM_005701419.1	102175111	-	-6687
NW_005101268.1	143179	143661	XLOC_006695	+	NW_005101268.1	75346	133532	XM_005701419.1	102175111	-	-9648
NW_005101268.1	143268	143843	XLOC_006705	-	NW_005101268.1	75346	133532	XM_005701419.1	102175111	-	-9737
NW_005101275.1	24754	25944	XLOC_006772	+	NW_005101275.1	1544	22321	LOC102176221	102176221	+	-2434
NW_005101275.1	27913	28271	XLOC_006773	+	NW_005101275.1	1544	22321	LOC102176221	102176221	+	-5593
NW_005101275.1	28379	30169	XLOC_006774	+	NW_005101275.1	1544	22321	LOC102176221	102176221	+	-6059
NW_005101275.1	30633	31843	XLOC_006775	+	NW_005101275.1	1544	22321	LOC102176221	102176221	+	-8313
NW_005101275.1	32312	32695	XLOC_006776	+	NW_005101275.1	1544	22321	LOC102176221	102176221	+	-9992
NW_005101275.1	479932	480558	XLOC_006837	+	NW_005101275.1	285066	475767	XM_005701421.1	102176517	+	-4166
NW_005101275.1	479989	480556	XLOC_006877	-	NW_005101275.1	285066	475767	XM_005701421.1	102176517	+	-4223
NW_005101279.1	86609	87037	XLOC_006894	+	NW_005101279.1	81462	84979	XM_005701424.1	102177884	-	-1631
NW_005101279.1	117793	118511	XLOC_006896	+	NW_005101279.1	97813	115220	XM_005701425.1	102178164	+	-2574
NW_005101279.1	133176	133521	XLOC_006897	+	NW_005101279.1	131101	132282	XM_005701426.1	102178442	-	-895
NW_005101279.1	133597	134027	XLOC_006898	+	NW_005101279.1	131101	132282	XM_005701426.1	102178442	-	-1316
NW_005101279.1	85769	85992	XLOC_006913	-	NW_005101279.1	81462	84979	XM_005701424.1	102177884	-	-791
NW_005101279.1	88791	89092	XLOC_006914	-	NW_005101279.1	81462	84979	XM_005701424.1	102177884	-	-3813
NW_005101279.1	118071	118511	XLOC_006916	-	NW_005101279.1	97813	115220	XM_005701425.1	102178164	+	-2852
NW_005101279.1	122966	123277	XLOC_006917	-	NW_005101279.1	97813	115220	XM_005701425.1	102178164	+	-7747
NW_005101279.1	133627	134061	XLOC_006919	-	NW_005101279.1	131101	132282	XM_005701426.1	102178442	-	-1346
NW_005101282.1	103333	104285	XLOC_006992	+	NW_005101282.1	98154	98500	XM_005701429.1	102180030	+	-4834
NW_005101282.1	109673	110220	XLOC_006994	+	NW_005101282.1	104760	105551	XM_005701428.1	102179754	+	-4123
NW_005101282.1	146527	146988	XLOC_006995	+	NW_005101282.1	121766	139134	XM_005701427.1	102179466	-	-7394
NW_005101282.1	98803	99130	XLOC_007018	-	NW_005101282.1	98154	98500	XM_005701429.1	102180030	+	-304
NW_005101282.1	103466	103690	XLOC_007019	-	NW_005101282.1	98154	98500	XM_005701429.1	102180030	+	-4967
NW_005101282.1	108094	108500	XLOC_007020	-	NW_005101282.1	104760	105551	XM_005701428.1	102179754	+	-2544
NW_005101282.1	109673	109963	XLOC_007021	-	NW_005101282.1	104760	105551	XM_005701428.1	102179754	+	-4123
NW_005101282.1	111493	111725	XLOC_007022	-	NW_005101282.1	104760	105551	XM_005701428.1	102179754	+	-5943
NW_005101282.1	112583	112798	XLOC_007023	-	NW_005101282.1	104760	105551	XM_005701428.1	102179754	+	-7033
NW_005101282.1	139207	140363	XLOC_007027	-	NW_005101282.1	121766	139134	XM_005701427.1	102179466	-	-74
NW_005101282.1	140871	141176	XLOC_007028	-	NW_005101282.1	121766	139134	XM_005701427.1	102179466	-	-1738
NW_005101282.1	141281	141847	XLOC_007029	-	NW_005101282.1	121766	139134	XM_005701427.1	102179466	-	-2148
NW_005101282.1	142014	142216	XLOC_007030	-	NW_005101282.1	121766	139134	XM_005701427.1	102179466	-	-2881
NW_005101282.1	142876	143865	XLOC_007031	-	NW_005101282.1	121766	139134	XM_005701427.1	102179466	-	-3743
NW_005101282.1	143922	144132	XLOC_007032	-	NW_005101282.1	121766	139134	XM_005701427.1	102179466	-	-4789
NW_005101282.1	146588	147351	XLOC_007033	-	NW_005101282.1	121766	139134	XM_005701427.1	102179466	-	-7455
NW_005101284.1	5948	6438	XLOC_007044	+	NW_005101284.1	3975	4988	LOC102181112	102181112	-	-961
NW_005101284.1	8420	9007	XLOC_007045	+	NW_005101284.1	3975	4988	LOC102181112	102181112	-	-3433
NW_005101284.1	13292	13691	XLOC_007046	+	NW_005101284.1	3975	4988	LOC102181112	102181112	-	-8305
NW_005101284.1	17393	17598	XLOC_007048	+	NW_005101284.1	14938	15876	XM_005701432.1	102181381	-	-1518
NW_005101284.1	23876	24168	XLOC_007049	+	NW_005101284.1	14938	15876	XM_005701432.1	102181381	-	-8001
NW_005101284.1	24305	24578	XLOC_007050	+	NW_005101284.1	14938	15876	XM_005701432.1	102181381	-	-8430
NW_005101284.1	25345	25997	XLOC_007051	+	NW_005101284.1	14938	15876	XM_005701432.1	102181381	-	-9470
NW_005101284.1	56055	56444	XLOC_007054	+	NW_005101284.1	50983	51894	XM_005701434.1	102181943	+	-4162
NW_005101284.1	5939	6220	XLOC_007057	-	NW_005101284.1	3975	4988	LOC102181112	102181112	-	-952
NW_005101284.1	8651	8967	XLOC_007058	-	NW_005101284.1	3975	4988	LOC102181112	102181112	-	-3664
NW_005101284.1	41096	41295	XLOC_007064	-	NW_005101284.1	37088	38050	XM_005701431.1	102180842	-	-3047
NW_005101284.1	56055	56444	XLOC_007066	-	NW_005101284.1	50983	51894	XM_005701434.1	102181943	+	-4162
NW_005101284.1	60275	60550	XLOC_007067	-	NW_005101284.1	50983	51894	XM_005701434.1	102181943	+	-8382
NW_005101284.1	61737	62121	XLOC_007068	-	NW_005101284.1	50983	51894	XM_005701434.1	102181943	+	-9844
NW_005101284.1	75835	76192	XLOC_007071	-	NW_005101284.1	71188	72144	XM_005701435.1	102182215	-	-3692
NW_005101295.1	28176	29363	XLOC_007186	+	NW_005101295.1	13329	22739	XM_005701440.1	102183503	+	-5438
NW_005101295.1	30221	31137	XLOC_007187	+	NW_005101295.1	13329	22739	XM_005701440.1	102183503	+	-7483
NW_005101295.1	36540	37438	XLOC_007188	+	NW_005101295.1	32723	34831	LOC102184612	102184612	-	-1710
NW_005101295.1	35435	35713	XLOC_007190	-	NW_005101295.1	32723	34831	LOC102184612	102184612	-	-605
NW_005101298.1	109591	110025	XLOC_007206	+	NW_005101298.1	102703	104248	LOC102187937	102187937	-	-5344
NW_005101298.1	146425	146770	XLOC_007209	+	NW_005101298.1	141801	142739	LOC102188210	102188210	-	-3687
NW_005101298.1	149450	149748	XLOC_007210	+	NW_005101298.1	141801	142739	LOC102188210	102188210	-	-6712
NW_005101298.1	168116	168513	XLOC_007216	+	NW_005101298.1	163788	164765	XM_005701446.1	102188490	+	-3352
NW_005101298.1	177076	177407	XLOC_007218	+	NW_005101298.1	173789	174806	XM_005701442.1	102184897	-	-2271
NW_005101298.1	178003	178276	XLOC_007219	+	NW_005101298.1	173789	174806	XM_005701442.1	102184897	-	-3198
NW_005101298.1	205698	206112	XLOC_007222	+	NW_005101298.1	196472	197684	LOC102188760	102188760	+	-8015
NW_005101298.1	212795	213369	XLOC_007224	+	NW_005101298.1	206314	207243	XM_005701447.1	102189025	+	-5553
NW_005101298.1	222409	222885	XLOC_007227	+	NW_005101298.1	218977	219985	LOC102189298	102189298	+	-2425
NW_005101298.1	247964	248433	XLOC_007230	+	NW_005101298.1	244144	245063	LOC102189851	102189851	+	-2902
NW_005101298.1	252393	252728	XLOC_007231	+	NW_005101298.1	244144	245063	LOC102189851	102189851	+	-7331
NW_005101298.1	262434	262757	XLOC_007233	+	NW_005101298.1	253613	254633	LOC102190119	102190119	+	-7802
NW_005101298.1	273702	274069	XLOC_007235	+	NW_005101298.1	267481	268355	LOC102190400	102190400	+	-5348
NW_005101298.1	321756	322361	XLOC_007242	+	NW_005101298.1	313067	314037	LOC102190680	102190680	+	-7720
NW_005101298.1	337143	337415	XLOC_007244	+	NW_005101298.1	330495	334145	XM_005701448.1	102190953	+	-2999
NW_005101298.1	341134	341656	XLOC_007245	+	NW_005101298.1	330495	334145	XM_005701448.1	102190953	+	-6990
NW_005101298.1	346498	346735	XLOC_007247	+	NW_005101298.1	342053	342962	LOC102185455	102185455	+	-3537
NW_005101298.1	347094	347391	XLOC_007248	+	NW_005101298.1	342053	342962	LOC102185455	102185455	+	-4133
NW_005101298.1	380781	381048	XLOC_007254	+	NW_005101298.1	375137	375959	LOC102191515	102191515	+	-4823
NW_005101298.1	426034	426265	XLOC_007259	+	NW_005101298.1	421600	422517	XM_005701449.1	102191789	+	-3518
NW_005101298.1	429545	430117	XLOC_007260	+	NW_005101298.1	421600	422517	XM_005701449.1	102191789	+	-7029
NW_005101298.1	467941	468140	XLOC_007264	+	NW_005101298.1	457837	460495	LOC102186578	102186578	-	-7447
NW_005101298.1	495500	495974	XLOC_007270	+	NW_005101298.1	489839	490784	LOC102168442	102168442	-	-4717
NW_005101298.1	524820	525028	XLOC_007271	+	NW_005101298.1	519086	520036	XM_005701450.1	102168715	-	-4785
NW_005101298.1	526625	526831	XLOC_007272	+	NW_005101298.1	519086	520036	XM_005701450.1	102168715	-	-6590
NW_005101298.1	575222	575783	XLOC_007282	+	NW_005101298.1	565287	566200	LOC102168995	102168995	-	-9023
NW_005101298.1	580707	581365	XLOC_007283	+	NW_005101298.1	577297	578197	LOC102169277	102169277	-	-2511
NW_005101298.1	627702	628238	XLOC_007289	+	NW_005101298.1	617714	618243	LOC102169578	102169578	-	-9460
NW_005101298.1	678805	679253	XLOC_007293	+	NW_005101298.1	669024	669962	XM_005701451.1	102169857	+	-8844
NW_005101298.1	696364	696884	XLOC_007296	+	NW_005101298.1	690534	695708	LOC102170137	102170137	-	-657
NW_005101298.1	699572	699954	XLOC_007297	+	NW_005101298.1	690534	695708	LOC102170137	102170137	-	-3865
NW_005101298.1	721397	722009	XLOC_007298	+	NW_005101298.1	717030	717965	LOC102187121	102187121	-	-3433
NW_005101298.1	724516	724814	XLOC_007299	+	NW_005101298.1	717030	717965	LOC102187121	102187121	-	-6552
NW_005101298.1	756795	757323	XLOC_007302	+	NW_005101298.1	753475	754408	LOC102171235	102171235	+	-2388
NW_005101298.1	798126	798681	XLOC_007307	+	NW_005101298.1	788963	789892	XM_005701452.1	102171506	-	-8235
NW_005101298.1	812553	812828	XLOC_007308	+	NW_005101298.1	807922	808851	XM_005701445.1	102187393	-	-3703
NW_005101298.1	113519	113772	XLOC_007318	-	NW_005101298.1	102703	104248	LOC102187937	102187937	-	-9272
NW_005101298.1	143613	143997	XLOC_007322	-	NW_005101298.1	141801	142739	LOC102188210	102188210	-	-875
NW_005101298.1	212973	213205	XLOC_007330	-	NW_005101298.1	206314	207243	XM_005701447.1	102189025	+	-5731
NW_005101298.1	247865	248122	XLOC_007334	-	NW_005101298.1	244144	245063	LOC102189851	102189851	+	-2803
NW_005101298.1	252393	252650	XLOC_007335	-	NW_005101298.1	244144	245063	LOC102189851	102189851	+	-7331
NW_005101298.1	262406	262810	XLOC_007337	-	NW_005101298.1	253613	254633	LOC102190119	102190119	+	-7774
NW_005101298.1	273702	274028	XLOC_007338	-	NW_005101298.1	267481	268355	LOC102190400	102190400	+	-5348
NW_005101298.1	303040	303725	XLOC_007342	-	NW_005101298.1	299391	300314	LOC102185170	102185170	+	-2727
NW_005101298.1	318907	319132	XLOC_007343	-	NW_005101298.1	313067	314037	LOC102190680	102190680	+	-4871
NW_005101298.1	321764	322361	XLOC_007344	-	NW_005101298.1	313067	314037	LOC102190680	102190680	+	-7728
NW_005101298.1	337033	337415	XLOC_007345	-	NW_005101298.1	330495	334145	XM_005701448.1	102190953	+	-2889
NW_005101298.1	341133	341656	XLOC_007346	-	NW_005101298.1	330495	334145	XM_005701448.1	102190953	+	-6989
NW_005101298.1	346461	346758	XLOC_007347	-	NW_005101298.1	342053	342962	LOC102185455	102185455	+	-3500
NW_005101298.1	424270	424498	XLOC_007355	-	NW_005101298.1	421600	422517	XM_005701449.1	102191789	+	-1754
NW_005101298.1	429782	430156	XLOC_007356	-	NW_005101298.1	421600	422517	XM_005701449.1	102191789	+	-7266
NW_005101298.1	495602	495920	XLOC_007363	-	NW_005101298.1	489839	490784	LOC102168442	102168442	-	-4819
NW_005101298.1	496460	496659	XLOC_007364	-	NW_005101298.1	489839	490784	LOC102168442	102168442	-	-5677
NW_005101298.1	522970	523373	XLOC_007368	-	NW_005101298.1	519086	520036	XM_005701450.1	102168715	-	-2935
NW_005101298.1	560764	560994	XLOC_007375	-	NW_005101298.1	552086	554248	LOC102186855	102186855	-	-6517
NW_005101298.1	580826	581369	XLOC_007378	-	NW_005101298.1	577297	578197	LOC102169277	102169277	-	-2630
NW_005101298.1	585397	585770	XLOC_007379	-	NW_005101298.1	577297	578197	LOC102169277	102169277	-	-7201
NW_005101298.1	619194	619810	XLOC_007383	-	NW_005101298.1	617714	618243	LOC102169578	102169578	-	-952
NW_005101298.1	696638	696884	XLOC_007392	-	NW_005101298.1	690534	695708	LOC102170137	102170137	-	-931
NW_005101298.1	702416	702725	XLOC_007393	-	NW_005101298.1	690534	695708	LOC102170137	102170137	-	-6709
NW_005101298.1	721264	721648	XLOC_007396	-	NW_005101298.1	717030	717965	LOC102187121	102187121	-	-3300
NW_005101298.1	723437	723795	XLOC_007397	-	NW_005101298.1	717030	717965	LOC102187121	102187121	-	-5473
NW_005101298.1	755086	755629	XLOC_007399	-	NW_005101298.1	753475	754408	LOC102171235	102171235	+	-679
NW_005101298.1	756751	757323	XLOC_007400	-	NW_005101298.1	753475	754408	LOC102171235	102171235	+	-2344
NW_005101298.1	763044	763509	XLOC_007401	-	NW_005101298.1	753475	754408	LOC102171235	102171235	+	-8637
NW_005101298.1	791276	791527	XLOC_007405	-	NW_005101298.1	788963	789892	XM_005701452.1	102171506	-	-1385
NW_005101298.1	795971	796231	XLOC_007406	-	NW_005101298.1	788963	789892	XM_005701452.1	102171506	-	-6080
NW_005101298.1	796997	797544	XLOC_007407	-	NW_005101298.1	788963	789892	XM_005701452.1	102171506	-	-7106
NW_005101298.1	812553	812828	XLOC_007409	-	NW_005101298.1	807922	808851	XM_005701445.1	102187393	-	-3703
NW_005101298.1	815586	815828	XLOC_007410	-	NW_005101298.1	807922	808851	XM_005701445.1	102187393	-	-6736
NW_005101298.1	818023	818712	XLOC_007411	-	NW_005101298.1	807922	808851	XM_005701445.1	102187393	-	-9173
NW_005101299.1	115818	116336	XLOC_007428	+	NW_005101299.1	111736	112040	LOC102171779	102171779	+	-3779
NW_005101304.1	56633	56862	XLOC_007459	+	NW_005101304.1	49958	50292	XM_005701453.1	102172347	+	-6342
NW_005101304.1	51139	51502	XLOC_007460	-	NW_005101304.1	49958	50292	XM_005701453.1	102172347	+	-848
NW_005101319.1	59218	59548	XLOC_007508	+	NW_005101319.1	43802	49735	XM_005701454.1	102172887	+	-9484
NW_005101319.1	59278	59520	XLOC_007511	-	NW_005101319.1	43802	49735	XM_005701454.1	102172887	+	-9544
NW_005101320.1	50203	50652	XLOC_007530	+	NW_005101320.1	45285	47865	XM_005701457.1	102173731	-	-2339
NW_005101320.1	53225	53902	XLOC_007531	+	NW_005101320.1	45285	47865	XM_005701457.1	102173731	-	-5361
NW_005101320.1	149226	150110	XLOC_007548	+	NW_005101320.1	142042	143538	XM_005701458.1	102174013	+	-5689
NW_005101320.1	151463	151695	XLOC_007549	+	NW_005101320.1	142042	143538	XM_005701458.1	102174013	+	-7926
NW_005101320.1	153401	154279	XLOC_007550	+	NW_005101320.1	142042	143538	XM_005701458.1	102174013	+	-9864
NW_005101320.1	53225	53744	XLOC_007580	-	NW_005101320.1	45285	47865	XM_005701457.1	102173731	-	-5361
NW_005101320.1	54602	54951	XLOC_007581	-	NW_005101320.1	45285	47865	XM_005701457.1	102173731	-	-6738
NW_005101320.1	149226	150106	XLOC_007592	-	NW_005101320.1	142042	143538	XM_005701458.1	102174013	+	-5689
NW_005101320.1	151486	152379	XLOC_007593	-	NW_005101320.1	142042	143538	XM_005701458.1	102174013	+	-7949
NW_005101321.1	26773	27139	XLOC_007599	+	NW_005101321.1	16055	24408	XM_005701462.1	102174926	+	-2366
NW_005101321.1	33903	34204	XLOC_007600	+	NW_005101321.1	16055	24408	XM_005701462.1	102174926	+	-9496
NW_005101321.1	34387	34753	XLOC_007601	+	NW_005101321.1	16055	24408	XM_005701462.1	102174926	+	-9980
NW_005101321.1	25400	25636	XLOC_007606	-	NW_005101321.1	16055	24408	XM_005701462.1	102174926	+	-993
NW_005101321.1	26773	27139	XLOC_007607	-	NW_005101321.1	16055	24408	XM_005701462.1	102174926	+	-2366
NW_005101321.1	30922	31405	XLOC_007608	-	NW_005101321.1	16055	24408	XM_005701462.1	102174926	+	-6515
NW_005101329.1	53618	53903	XLOC_007677	+	NW_005101329.1	18188	51072	XM_005701465.1	102175668	+	-2547
NW_005101329.1	58560	58817	XLOC_007678	+	NW_005101329.1	18188	51072	XM_005701465.1	102175668	+	-7489
NW_005101329.1	59378	59598	XLOC_007679	+	NW_005101329.1	18188	51072	XM_005701465.1	102175668	+	-8307
NW_005101329.1	123928	124217	XLOC_007696	+	NW_005101329.1	122035	122755	XM_005701467.1	102176115	-	-1174
NW_005101329.1	332034	332629	XLOC_007698	+	NW_005101329.1	125674	329517	XM_005701471.1	102177151	+	-2518
NW_005101329.1	333323	333658	XLOC_007699	+	NW_005101329.1	125674	329517	XM_005701471.1	102177151	+	-3807
NW_005101329.1	334472	334879	XLOC_007700	+	NW_005101329.1	125674	329517	XM_005701471.1	102177151	+	-4956
NW_005101329.1	335838	336293	XLOC_007701	+	NW_005101329.1	125674	329517	XM_005701471.1	102177151	+	-6322
NW_005101329.1	336400	336602	XLOC_007702	+	NW_005101329.1	125674	329517	XM_005701471.1	102177151	+	-6884
NW_005101329.1	337428	337801	XLOC_007703	+	NW_005101329.1	125674	329517	XM_005701471.1	102177151	+	-7912
NW_005101329.1	337885	338255	XLOC_007704	+	NW_005101329.1	125674	329517	XM_005701471.1	102177151	+	-8369
NW_005101329.1	338361	338658	XLOC_007705	+	NW_005101329.1	125674	329517	XM_005701471.1	102177151	+	-8845
NW_005101329.1	338834	339457	XLOC_007706	+	NW_005101329.1	125674	329517	XM_005701471.1	102177151	+	-9318
NW_005101329.1	370908	371260	XLOC_007718	+	NW_005101329.1	365898	367893	XM_005701468.1	102176411	+	-3016
NW_005101329.1	376312	376647	XLOC_007719	+	NW_005101329.1	365898	367893	XM_005701468.1	102176411	+	-8420
NW_005101329.1	419630	420315	XLOC_007722	+	NW_005101329.1	392978	417173	XM_005701470.1	102176871	+	-2458
NW_005101329.1	420423	421163	XLOC_007723	+	NW_005101329.1	392978	417173	XM_005701470.1	102176871	+	-3251
NW_005101329.1	421328	421724	XLOC_007724	+	NW_005101329.1	392978	417173	XM_005701470.1	102176871	+	-4156
NW_005101329.1	423092	423396	XLOC_007725	+	NW_005101329.1	392978	417173	XM_005701470.1	102176871	+	-5920
NW_005101329.1	424245	424512	XLOC_007726	+	NW_005101329.1	392978	417173	XM_005701470.1	102176871	+	-7073
NW_005101329.1	424842	425730	XLOC_007727	+	NW_005101329.1	392978	417173	XM_005701470.1	102176871	+	-7670
NW_005101329.1	426146	427137	XLOC_007728	+	NW_005101329.1	392978	417173	XM_005701470.1	102176871	+	-8974
NW_005101329.1	57176	57509	XLOC_007763	-	NW_005101329.1	18188	51072	XM_005701465.1	102175668	+	-6105
NW_005101329.1	124786	125121	XLOC_007778	-	NW_005101329.1	122035	122755	XM_005701467.1	102176115	-	-2032
NW_005101329.1	336997	337343	XLOC_007779	-	NW_005101329.1	125674	329517	XM_005701471.1	102177151	+	-7481
NW_005101329.1	339117	339619	XLOC_007780	-	NW_005101329.1	125674	329517	XM_005701471.1	102177151	+	-9601
NW_005101329.1	369339	369917	XLOC_007784	-	NW_005101329.1	365898	367893	XM_005701468.1	102176411	+	-1447
NW_005101329.1	376312	376553	XLOC_007785	-	NW_005101329.1	365898	367893	XM_005701468.1	102176411	+	-8420
NW_005101329.1	426420	426627	XLOC_007788	-	NW_005101329.1	392978	417173	XM_005701470.1	102176871	+	-9248
NW_005101330.1	53970	54224	XLOC_007813	+	NW_005101330.1	48756	53838	XM_005701472.1	102177427	-	-133
NW_005101330.1	58045	58530	XLOC_007814	+	NW_005101330.1	48756	53838	XM_005701472.1	102177427	-	-4208
NW_005101330.1	63204	63787	XLOC_007836	-	NW_005101330.1	48756	53838	XM_005701472.1	102177427	-	-9367
NW_005101337.1	32688	33162	XLOC_007860	+	NW_005101337.1	19461	29447	XM_005701474.1	102177971	-	-3242
NW_005101337.1	46571	46780	XLOC_007861	+	NW_005101337.1	39771	46567	XM_005701475.1	102178260	-	-5
NW_005101337.1	52966	53597	XLOC_007862	+	NW_005101337.1	39771	46567	XM_005701475.1	102178260	-	-6400
NW_005101337.1	55084	55566	XLOC_007863	+	NW_005101337.1	39771	46567	XM_005701475.1	102178260	-	-8518
NW_005101337.1	55922	56393	XLOC_007864	+	NW_005101337.1	39771	46567	XM_005701475.1	102178260	-	-9356
NW_005101337.1	32389	33084	XLOC_007868	-	NW_005101337.1	19461	29447	XM_005701474.1	102177971	-	-2943
NW_005101337.1	37195	37496	XLOC_007869	-	NW_005101337.1	19461	29447	XM_005701474.1	102177971	-	-7749
NW_005101337.1	49963	50411	XLOC_007871	-	NW_005101337.1	39771	46567	XM_005701475.1	102178260	-	-3397
NW_005101337.1	52388	52909	XLOC_007872	-	NW_005101337.1	39771	46567	XM_005701475.1	102178260	-	-5822
NW_005101337.1	55253	55489	XLOC_007873	-	NW_005101337.1	39771	46567	XM_005701475.1	102178260	-	-8687
NW_005101337.1	56056	56409	XLOC_007874	-	NW_005101337.1	39771	46567	XM_005701475.1	102178260	-	-9490
NW_005101363.1	19636	19840	XLOC_007983	+	NW_005101363.1	1020	17470	LOC102179935	102179935	+	-2167
NW_005101363.1	20033	20296	XLOC_007984	+	NW_005101363.1	1020	17470	LOC102179935	102179935	+	-2564
NW_005101363.1	42069	42276	XLOC_007986	+	NW_005101363.1	21303	39053	LOC102180213	102180213	+	-3017
NW_005101363.1	43928	44177	XLOC_007987	+	NW_005101363.1	21303	39053	LOC102180213	102180213	+	-4876
NW_005101363.1	87335	87555	XLOC_007991	+	NW_005101363.1	82081	83022	XM_005701482.1	102181861	+	-4314
NW_005101363.1	119239	119514	XLOC_007996	+	NW_005101363.1	108347	109297	XM_005701479.1	102180752	+	-9943
NW_005101363.1	124269	124551	XLOC_007998	+	NW_005101363.1	120018	120998	XM_005701483.1	102182121	+	-3272
NW_005101363.1	148410	148679	XLOC_008000	+	NW_005101363.1	138537	139514	XM_005701484.1	102182401	+	-8897
NW_005101363.1	159954	160324	XLOC_008004	+	NW_005101363.1	155475	156464	XM_005701485.1	102182689	+	-3491
NW_005101363.1	170155	170378	XLOC_008006	+	NW_005101363.1	164713	165690	XM_005701480.1	102181024	+	-4466
NW_005101363.1	19123	19495	XLOC_008010	-	NW_005101363.1	1020	17470	LOC102179935	102179935	+	-1654
NW_005101363.1	43926	44177	XLOC_008011	-	NW_005101363.1	21303	39053	LOC102180213	102180213	+	-4874
NW_005101363.1	46844	47229	XLOC_008012	-	NW_005101363.1	21303	39053	LOC102180213	102180213	+	-7792
NW_005101363.1	96708	97035	XLOC_008017	-	NW_005101363.1	95438	96391	XM_005701478.1	102180484	+	-318
NW_005101363.1	146525	147145	XLOC_008019	-	NW_005101363.1	138537	139514	XM_005701484.1	102182401	+	-7012
NW_005101363.1	168166	168458	XLOC_008022	-	NW_005101363.1	164713	165690	XM_005701480.1	102181024	+	-2477
NW_005101363.1	170202	170425	XLOC_008023	-	NW_005101363.1	164713	165690	XM_005701480.1	102181024	+	-4513
NW_005101364.1	26243	26486	XLOC_008031	-	NW_005101364.1	24094	25730	XM_005701486.1	102183230	+	-514
NW_005101369.1	78394	78806	XLOC_008042	+	NW_005101369.1	73617	74564	XM_005701488.1	102184333	-	-3831
NW_005101369.1	132625	132859	XLOC_008049	+	NW_005101369.1	131216	132181	LOC102185171	102185171	-	-445
NW_005101369.1	133041	133241	XLOC_008050	+	NW_005101369.1	131216	132181	LOC102185171	102185171	-	-861
NW_005101369.1	58951	59213	XLOC_008056	-	NW_005101369.1	54215	55128	LOC102183504	102183504	-	-3824
NW_005101369.1	65123	65406	XLOC_008057	-	NW_005101369.1	54215	55128	LOC102183504	102183504	-	-9996
NW_005101369.1	77108	77398	XLOC_008060	-	NW_005101369.1	73617	74564	XM_005701488.1	102184333	-	-2545
NW_005101369.1	101213	101875	XLOC_008063	-	NW_005101369.1	91588	95768	XM_005701487.1	102183782	-	-5446
NW_005101370.1	29126	29504	XLOC_008070	+	NW_005101370.1	12667	27381	XM_005701490.1	102185735	-	-1746
NW_005101370.1	30517	31493	XLOC_008071	+	NW_005101370.1	12667	27381	XM_005701490.1	102185735	-	-3137
NW_005101374.1	10429	10922	XLOC_008080	+	NW_005101374.1	6849	7537	XM_005701491.1	102186003	+	-2893
NW_005101374.1	8856	9609	XLOC_008087	-	NW_005101374.1	6849	7537	XM_005701491.1	102186003	+	-1320
NW_005101382.1	5832	6430	XLOC_008116	+	NW_005101382.1	1460	3356	XM_005701492.1	102186296	+	-2477
NW_005101382.1	13194	13435	XLOC_008117	+	NW_005101382.1	1460	3356	XM_005701492.1	102186296	+	-9839
NW_005101382.1	3677	4089	XLOC_008122	-	NW_005101382.1	1460	3356	XM_005701492.1	102186296	+	-322
NW_005101390.1	14203	14410	XLOC_008170	+	NW_005101390.1	2404	11309	XM_005701493.1	100860826	+	-2895
NW_005101390.1	11648	12003	XLOC_008182	-	NW_005101390.1	2404	11309	XM_005701493.1	100860826	+	-340
NW_005101390.1	14167	14568	XLOC_008183	-	NW_005101390.1	2404	11309	XM_005701493.1	100860826	+	-2859
NW_005101393.1	22857	23082	XLOC_008215	+	NW_005101393.1	8890	18833	XM_005701494.1	102187672	+	-4025
NW_005101393.1	24826	25699	XLOC_008216	+	NW_005101393.1	8890	18833	XM_005701494.1	102187672	+	-5994
NW_005101393.1	22814	23303	XLOC_008219	-	NW_005101393.1	8890	18833	XM_005701494.1	102187672	+	-3982
NW_005101398.1	12247	12716	XLOC_008267	+	NW_005101398.1	9263	10210	XM_005701500.1	102189575	-	-2038
NW_005101398.1	37778	38233	XLOC_008270	+	NW_005101398.1	33818	34756	XM_005701496.1	102188211	-	-3023
NW_005101398.1	38610	39083	XLOC_008271	+	NW_005101398.1	33818	34756	XM_005701496.1	102188211	-	-3855
NW_005101398.1	39548	39925	XLOC_008272	+	NW_005101398.1	33818	34756	XM_005701496.1	102188211	-	-4793
NW_005101398.1	70059	70294	XLOC_008277	+	NW_005101398.1	63211	64149	XM_005701497.1	102188491	+	-5911
NW_005101398.1	73240	73652	XLOC_008278	+	NW_005101398.1	63211	64149	XM_005701497.1	102188491	+	-9092
NW_005101398.1	83679	84735	XLOC_008280	+	NW_005101398.1	79237	80175	XM_005701498.1	102188761	-	-3505
NW_005101398.1	157534	158017	XLOC_008290	+	NW_005101398.1	156260	157206	LOC102189300	102189300	-	-329
NW_005101398.1	159931	160603	XLOC_008291	+	NW_005101398.1	156260	157206	LOC102189300	102189300	-	-2726
NW_005101398.1	163588	164026	XLOC_008292	+	NW_005101398.1	156260	157206	LOC102189300	102189300	-	-6383
NW_005101398.1	12246	12732	XLOC_008297	-	NW_005101398.1	9263	10210	XM_005701500.1	102189575	-	-2037
NW_005101398.1	35282	35828	XLOC_008300	-	NW_005101398.1	33818	34756	XM_005701496.1	102188211	-	-527
NW_005101398.1	65578	65791	XLOC_008302	-	NW_005101398.1	63211	64149	XM_005701497.1	102188491	+	-1430
NW_005101398.1	73341	73839	XLOC_008303	-	NW_005101398.1	63211	64149	XM_005701497.1	102188491	+	-9193
NW_005101398.1	84494	84735	XLOC_008305	-	NW_005101398.1	79237	80175	XM_005701498.1	102188761	-	-4320
NW_005101398.1	136642	137900	XLOC_008308	-	NW_005101398.1	125973	126911	XM_005701499.1	102189027	+	-9732
NW_005101398.1	157534	158043	XLOC_008313	-	NW_005101398.1	156260	157206	LOC102189300	102189300	-	-329
NW_005101398.1	158113	158627	XLOC_008314	-	NW_005101398.1	156260	157206	LOC102189300	102189300	-	-908
NW_005101410.1	25958	26366	XLOC_008408	+	NW_005101410.1	19095	25195	XR_311313.1	102191230	-	-764
NW_005101410.1	33412	33795	XLOC_008409	+	NW_005101410.1	19095	25195	XR_311313.1	102191230	-	-8218
NW_005101410.1	54419	55201	XLOC_008415	+	NW_005101410.1	52495	52960	XM_005701504.1	102168622	-	-1460
NW_005101410.1	33626	33830	XLOC_008425	-	NW_005101410.1	19095	25195	XR_311313.1	102191230	-	-8432
NW_005101414.1	69288	69604	XLOC_008488	+	NW_005101414.1	58097	61226	LOC102169470	102169470	+	-8063
NW_005101414.1	64529	65063	XLOC_008499	-	NW_005101414.1	58097	61226	LOC102169470	102169470	+	-3304
NW_005101414.1	69288	69590	XLOC_008500	-	NW_005101414.1	58097	61226	LOC102169470	102169470	+	-8063
NW_005101415.1	26357	26794	XLOC_008503	+	NW_005101415.1	8735	23458	XM_005701506.1	102169750	+	-2900
NW_005101415.1	28499	29051	XLOC_008504	+	NW_005101415.1	8735	23458	XM_005701506.1	102169750	+	-5042
NW_005101415.1	24441	24821	XLOC_008507	-	NW_005101415.1	8735	23458	XM_005701506.1	102169750	+	-984
NW_005101415.1	25205	25463	XLOC_008508	-	NW_005101415.1	8735	23458	XM_005701506.1	102169750	+	-1748
NW_005101415.1	27774	28131	XLOC_008509	-	NW_005101415.1	8735	23458	XM_005701506.1	102169750	+	-4317
NW_005101429.1	60658	60957	XLOC_008552	+	NW_005101429.1	44438	57798	LOC102170042	102170042	+	-2861
NW_005101429.1	29293	29629	XLOC_008558	-	NW_005101429.1	23621	29131	LOC102170311	102170311	+	-163
NW_005101429.1	31303	31651	XLOC_008559	-	NW_005101429.1	23621	29131	LOC102170311	102170311	+	-2173
NW_005101429.1	60614	61067	XLOC_008562	-	NW_005101429.1	44438	57798	LOC102170042	102170042	+	-2817
NW_005101429.1	65534	65869	XLOC_008563	-	NW_005101429.1	44438	57798	LOC102170042	102170042	+	-7737
NW_005101433.1	33180	33412	XLOC_008581	-	NW_005101433.1	25787	32870	XM_005701507.1	102170866	+	-311
NW_005101433.1	33769	34216	XLOC_008582	-	NW_005101433.1	25787	32870	XM_005701507.1	102170866	+	-900
NW_005101434.1	25239	25674	XLOC_008584	+	NW_005101434.1	20315	20926	LOC102171966	102171966	+	-4314
NW_005101434.1	12409	13016	XLOC_008587	-	NW_005101434.1	1458	10142	XM_005701511.1	102171142	-	-2268
NW_005101434.1	25239	25852	XLOC_008588	-	NW_005101434.1	20315	20926	LOC102171966	102171966	+	-4314
NW_005101437.1	40440	40814	XLOC_008634	+	NW_005101437.1	20851	38659	XM_005701513.1	102172533	-	-1782
NW_005101437.1	40021	40792	XLOC_008639	-	NW_005101437.1	20851	38659	XM_005701513.1	102172533	-	-1363
NW_005101470.1	40864	41405	XLOC_009033	-	NW_005101470.1	3519	40151	XM_005701517.1	102174380	+	-714
NW_005101470.1	43872	44336	XLOC_009034	-	NW_005101470.1	3519	40151	XM_005701517.1	102174380	+	-3722
NW_005101470.1	107580	107791	XLOC_009036	-	NW_005101470.1	95750	99106	XM_005701519.1	102174927	-	-8475
NW_005101472.1	27443	27911	XLOC_009056	+	NW_005101472.1	9841	25971	XM_005701522.1	102175204	-	-1473
NW_005101472.1	30872	31130	XLOC_009057	+	NW_005101472.1	9841	25971	XM_005701522.1	102175204	-	-4902
NW_005101472.1	27443	27911	XLOC_009070	-	NW_005101472.1	9841	25971	XM_005701522.1	102175204	-	-1473
NW_005101473.1	23294	24169	XLOC_009082	+	NW_005101473.1	13221	14264	XM_005701523.1	102175848	+	-9031
NW_005101473.1	51518	51970	XLOC_009088	-	NW_005101473.1	46592	47480	XM_005701524.1	102176116	+	-4039
NW_005101474.1	57947	58194	XLOC_009091	+	NW_005101474.1	15327	52879	XM_005701525.1	102176412	+	-5069
NW_005101474.1	53179	53426	XLOC_009093	-	NW_005101474.1	15327	52879	XM_005701525.1	102176412	+	-301
NW_005101476.1	38084	38589	XLOC_009095	+	NW_005101476.1	358	36928	XM_005701527.1	102176872	-	-1157
NW_005101476.1	41278	41636	XLOC_009096	+	NW_005101476.1	358	36928	XM_005701527.1	102176872	-	-4351
NW_005101476.1	43488	43842	XLOC_009097	+	NW_005101476.1	358	36928	XM_005701527.1	102176872	-	-6561
NW_005101476.1	44772	45106	XLOC_009098	+	NW_005101476.1	358	36928	XM_005701527.1	102176872	-	-7845
NW_005101476.1	45492	46194	XLOC_009099	+	NW_005101476.1	358	36928	XM_005701527.1	102176872	-	-8565
NW_005101476.1	42903	43969	XLOC_009110	-	NW_005101476.1	358	36928	XM_005701527.1	102176872	-	-5976
NW_005101476.1	45492	45702	XLOC_009111	-	NW_005101476.1	358	36928	XM_005701527.1	102176872	-	-8565
NW_005101479.1	39539	39795	XLOC_009122	+	NW_005101479.1	14006	32352	XR_311316.1	102177152	+	-7188
NW_005101479.1	41748	42000	XLOC_009128	-	NW_005101479.1	14006	32352	XR_311316.1	102177152	+	-9397
NW_005101479.1	48020	48277	XLOC_009130	-	NW_005101479.1	46763	47694	XR_311318.1	102177515	-	-327
NW_005101486.1	8920	9410	XLOC_009189	+	NW_005101486.1	4659	5933	XM_005701528.1	102177708	+	-2988
NW_005101486.1	10380	10785	XLOC_009190	+	NW_005101486.1	4659	5933	XM_005701528.1	102177708	+	-4448
NW_005101486.1	33309	33853	XLOC_009192	+	NW_005101486.1	29775	31309	XM_005701529.1	102177973	+	-2001
NW_005101486.1	40457	40738	XLOC_009193	+	NW_005101486.1	37316	40135	XM_005701530.1	102178262	-	-323
NW_005101486.1	6607	6984	XLOC_009194	-	NW_005101486.1	4659	5933	XM_005701528.1	102177708	+	-675
NW_005101492.1	293462	293988	XLOC_009241	+	NW_005101492.1	134014	289452	XM_005701531.1	102178530	-	-4011
NW_005101492.1	295140	295534	XLOC_009242	+	NW_005101492.1	134014	289452	XM_005701531.1	102178530	-	-5689
NW_005101494.1	23980	24211	XLOC_009269	+	NW_005101494.1	831	15899	XM_005701532.1	102178817	+	-8082
NW_005101494.1	18344	18934	XLOC_009284	-	NW_005101494.1	831	15899	XM_005701532.1	102178817	+	-2446
NW_005101496.1	71939	72257	XLOC_009331	+	NW_005101496.1	66090	69604	XM_005701535.1	102179844	+	-2336
NW_005101496.1	72611	72837	XLOC_009332	+	NW_005101496.1	66090	69604	XM_005701535.1	102179844	+	-3008
NW_005101496.1	73647	73865	XLOC_009333	+	NW_005101496.1	66090	69604	XM_005701535.1	102179844	+	-4044
NW_005101496.1	74079	74342	XLOC_009334	+	NW_005101496.1	66090	69604	XM_005701535.1	102179844	+	-4476
NW_005101496.1	76377	76742	XLOC_009335	+	NW_005101496.1	66090	69604	XM_005701535.1	102179844	+	-6774
NW_005101496.1	77419	77764	XLOC_009336	+	NW_005101496.1	66090	69604	XM_005701535.1	102179844	+	-7816
NW_005101496.1	89928	90659	XLOC_009338	+	NW_005101496.1	78258	87367	XR_311319.1	102179377	+	-2562
NW_005101496.1	92553	92938	XLOC_009339	+	NW_005101496.1	78258	87367	XR_311319.1	102179377	+	-5187
NW_005101496.1	94786	95273	XLOC_009340	+	NW_005101496.1	78258	87367	XR_311319.1	102179377	+	-7420
NW_005101496.1	95740	96332	XLOC_009341	+	NW_005101496.1	78258	87367	XR_311319.1	102179377	+	-8374
NW_005101496.1	73678	74342	XLOC_009358	-	NW_005101496.1	66090	69604	XM_005701535.1	102179844	+	-4075
NW_005101496.1	88520	88767	XLOC_009359	-	NW_005101496.1	78258	87367	XR_311319.1	102179377	+	-1154
NW_005101499.1	38319	38542	XLOC_009370	+	NW_005101499.1	34208	34971	XM_005701536.1	102180117	+	-3349
NW_005101499.1	44348	44864	XLOC_009371	+	NW_005101499.1	34208	34971	XM_005701536.1	102180117	+	-9378
NW_005101499.1	157243	157911	XLOC_009386	+	NW_005101499.1	126075	156480	XM_005701537.1	102180387	-	-764
NW_005101499.1	35333	35638	XLOC_009400	-	NW_005101499.1	34208	34971	XM_005701536.1	102180117	+	-363
NW_005101499.1	35898	36459	XLOC_009401	-	NW_005101499.1	34208	34971	XM_005701536.1	102180117	+	-928
NW_005101499.1	42862	43086	XLOC_009402	-	NW_005101499.1	34208	34971	XM_005701536.1	102180117	+	-7892
NW_005101499.1	44348	44758	XLOC_009403	-	NW_005101499.1	34208	34971	XM_005701536.1	102180117	+	-9378
NW_005101499.1	157596	157866	XLOC_009433	-	NW_005101499.1	126075	156480	XM_005701537.1	102180387	-	-1117
NW_005101499.1	162619	162831	XLOC_009434	-	NW_005101499.1	126075	156480	XM_005701537.1	102180387	-	-6140
NW_005101499.1	163742	164070	XLOC_009435	-	NW_005101499.1	126075	156480	XM_005701537.1	102180387	-	-7263
NW_005101511.1	21876	22231	XLOC_009466	-	NW_005101511.1	8434	20201	XM_005701538.1	102180663	-	-1676
NW_005101512.1	86198	86960	XLOC_009475	+	NW_005101512.1	81828	84111	XM_005701539.1	102182025	+	-2088
NW_005101512.1	88031	88374	XLOC_009476	+	NW_005101512.1	81828	84111	XM_005701539.1	102182025	+	-3921
NW_005101512.1	44501	44866	XLOC_009480	-	NW_005101512.1	14626	35291	LOC102181487	102181487	+	-9211
NW_005101512.1	77166	77766	XLOC_009481	-	NW_005101512.1	54518	72241	LOC102181767	102181767	+	-4926
NW_005101515.1	6629	6832	XLOC_009485	+	NW_005101515.1	3423	4555	LOC102182296	102182296	-	-2075
NW_005101515.1	14488	14741	XLOC_009487	+	NW_005101515.1	7570	9358	LOC102182582	102182582	-	-5131
NW_005101515.1	17318	17530	XLOC_009488	+	NW_005101515.1	7570	9358	LOC102182582	102182582	-	-7961
NW_005101515.1	17643	18118	XLOC_009489	+	NW_005101515.1	7570	9358	LOC102182582	102182582	-	-8286
NW_005101515.1	18783	19195	XLOC_009490	+	NW_005101515.1	7570	9358	LOC102182582	102182582	-	-9426
NW_005101515.1	39276	39586	XLOC_009492	+	NW_005101515.1	34766	35785	XM_005701540.1	102182863	-	-3492
NW_005101515.1	39894	40229	XLOC_009493	+	NW_005101515.1	34766	35785	XM_005701540.1	102182863	-	-4110
NW_005101515.1	40742	40941	XLOC_009494	+	NW_005101515.1	34766	35785	XM_005701540.1	102182863	-	-4958
NW_005101515.1	17318	17530	XLOC_009497	-	NW_005101515.1	7570	9358	LOC102182582	102182582	-	-7961
NW_005101515.1	17606	18135	XLOC_009498	-	NW_005101515.1	7570	9358	LOC102182582	102182582	-	-8249
NW_005101515.1	38374	39100	XLOC_009500	-	NW_005101515.1	34766	35785	XM_005701540.1	102182863	-	-2590
NW_005101515.1	39276	39753	XLOC_009501	-	NW_005101515.1	34766	35785	XM_005701540.1	102182863	-	-3492
NW_005101515.1	41821	42213	XLOC_009502	-	NW_005101515.1	34766	35785	XM_005701540.1	102182863	-	-6037
NW_005101515.1	44725	44964	XLOC_009503	-	NW_005101515.1	34766	35785	XM_005701540.1	102182863	-	-8941
NW_005101518.1	24902	25190	XLOC_009504	+	NW_005101518.1	7706	21052	LOC102183411	102183411	-	-3851
NW_005101518.1	141954	142517	XLOC_009506	+	NW_005101518.1	72673	137110	LOC102183682	102183682	-	-4845
NW_005101518.1	140406	140652	XLOC_009511	-	NW_005101518.1	72673	137110	LOC102183682	102183682	-	-3297
NW_005101518.1	146652	146872	XLOC_009512	-	NW_005101518.1	72673	137110	LOC102183682	102183682	-	-9543
NW_005101523.1	16980	17368	XLOC_009521	+	NW_005101523.1	12396	16607	LOC102183953	102183953	-	-374
NW_005101523.1	16980	17368	XLOC_009526	-	NW_005101523.1	12396	16607	LOC102183953	102183953	-	-374
NW_005101532.1	10348	10772	XLOC_009548	+	NW_005101532.1	5163	6107	XM_005701546.1	102185355	-	-4242
NW_005101532.1	11015	11790	XLOC_009549	+	NW_005101532.1	5163	6107	XM_005701546.1	102185355	-	-4909
NW_005101532.1	13000	13248	XLOC_009550	+	NW_005101532.1	5163	6107	XM_005701546.1	102185355	-	-6894
NW_005101532.1	23968	24178	XLOC_009551	+	NW_005101532.1	14831	16834	XM_005701543.1	102184516	-	-7135
NW_005101532.1	26372	26602	XLOC_009552	+	NW_005101532.1	14831	16834	XM_005701543.1	102184516	-	-9539
NW_005101532.1	62617	63325	XLOC_009558	+	NW_005101532.1	60066	62088	LOC102186204	102186204	-	-530
NW_005101532.1	64887	65500	XLOC_009559	+	NW_005101532.1	60066	62088	LOC102186204	102186204	-	-2800
NW_005101532.1	79449	79964	XLOC_009560	+	NW_005101532.1	71132	72073	XM_005701548.1	102186474	-	-7377
NW_005101532.1	98146	98412	XLOC_009563	+	NW_005101532.1	96350	97297	XM_005701550.1	102187043	-	-850
NW_005101532.1	113392	113820	XLOC_009564	+	NW_005101532.1	106896	107839	LOC102187312	102187312	-	-5554
NW_005101532.1	136555	136762	XLOC_009566	+	NW_005101532.1	127460	128422	XM_005701551.1	102187583	+	-8134
NW_005101532.1	157982	158184	XLOC_009568	+	NW_005101532.1	150975	151907	XM_005701544.1	102184801	-	-6076
NW_005101532.1	163576	163925	XLOC_009569	+	NW_005101532.1	158583	161933	XM_005701553.1	102188130	-	-1644
NW_005101532.1	165660	165873	XLOC_009570	+	NW_005101532.1	158583	161933	XM_005701553.1	102188130	-	-3728
NW_005101532.1	10348	10928	XLOC_009575	-	NW_005101532.1	5163	6107	XM_005701546.1	102185355	-	-4242
NW_005101532.1	11109	11790	XLOC_009576	-	NW_005101532.1	5163	6107	XM_005701546.1	102185355	-	-5003
NW_005101532.1	23968	24178	XLOC_009578	-	NW_005101532.1	14831	16834	XM_005701543.1	102184516	-	-7135
NW_005101532.1	63092	63308	XLOC_009583	-	NW_005101532.1	60066	62088	LOC102186204	102186204	-	-1005
NW_005101532.1	64887	65500	XLOC_009584	-	NW_005101532.1	60066	62088	LOC102186204	102186204	-	-2800
NW_005101532.1	98128	98568	XLOC_009587	-	NW_005101532.1	96350	97297	XM_005701550.1	102187043	-	-832
NW_005101532.1	129549	129800	XLOC_009590	-	NW_005101532.1	127460	128422	XM_005701551.1	102187583	+	-1128
NW_005101532.1	131227	131656	XLOC_009591	-	NW_005101532.1	127460	128422	XM_005701551.1	102187583	+	-2806
NW_005101532.1	153950	154647	XLOC_009594	-	NW_005101532.1	150975	151907	XM_005701544.1	102184801	-	-2044
NW_005101532.1	156044	156338	XLOC_009595	-	NW_005101532.1	150975	151907	XM_005701544.1	102184801	-	-4138
NW_005101532.1	163576	163925	XLOC_009597	-	NW_005101532.1	158583	161933	XM_005701553.1	102188130	-	-1644
NW_005101547.1	39578	40297	XLOC_009636	+	NW_005101547.1	572	39330	XM_005701555.1	102188844	-	-249
NW_005101547.1	39606	40219	XLOC_009640	-	NW_005101547.1	572	39330	XM_005701555.1	102188844	-	-277
NW_005101547.1	40779	41849	XLOC_009641	-	NW_005101547.1	572	39330	XM_005701555.1	102188844	-	-1450
NW_005101551.1	41650	41876	XLOC_009650	+	NW_005101551.1	22611	37420	XM_005701558.1	102189943	+	-4231
NW_005101551.1	41650	41876	XLOC_009654	-	NW_005101551.1	22611	37420	XM_005701558.1	102189943	+	-4231
NW_005101558.1	43249	43517	XLOC_009690	+	NW_005101558.1	41215	41967	LOC102190505	102190505	-	-1283
NW_005101558.1	50486	50771	XLOC_009691	+	NW_005101558.1	41215	41967	LOC102190505	102190505	-	-8520
NW_005101558.1	51728	52148	XLOC_009692	+	NW_005101558.1	41215	41967	LOC102190505	102190505	-	-9762
NW_005101558.1	50498	50772	XLOC_009703	-	NW_005101558.1	41215	41967	LOC102190505	102190505	-	-8532
NW_005101558.1	51728	52157	XLOC_009704	-	NW_005101558.1	41215	41967	LOC102190505	102190505	-	-9762
NW_005101558.1	70410	71102	XLOC_009705	-	NW_005101558.1	67797	68816	LOC102190775	102190775	+	-1595
NW_005101559.1	30544	30788	XLOC_009718	+	NW_005101559.1	8528	23884	LOC102191034	102191034	+	-6661
NW_005101559.1	32652	32860	XLOC_009719	+	NW_005101559.1	8528	23884	LOC102191034	102191034	+	-8769
NW_005101567.1	21656	22001	XLOC_009738	-	NW_005101567.1	2780	15597	LOC102191604	102191604	-	-6060
NW_005101571.1	220765	221000	XLOC_009825	+	NW_005101571.1	219014	220107	LOC102173550	102173550	-	-659
NW_005101571.1	225131	225397	XLOC_009826	+	NW_005101571.1	219014	220107	LOC102173550	102173550	-	-5025
NW_005101571.1	229095	229529	XLOC_009852	-	NW_005101571.1	219014	220107	LOC102173550	102173550	-	-8989
NW_005101572.1	14073	14510	XLOC_009856	+	NW_005101572.1	2925	6474	XM_005701571.1	102176317	+	-7600
NW_005101572.1	48063	48735	XLOC_009865	+	NW_005101572.1	42852	45595	XM_005701561.1	102173834	+	-2469
NW_005101572.1	54123	54440	XLOC_009866	+	NW_005101572.1	42852	45595	XM_005701561.1	102173834	+	-8529
NW_005101572.1	71448	71684	XLOC_009869	+	NW_005101572.1	63726	66487	XM_005701566.1	102174648	+	-4962
NW_005101572.1	88876	89152	XLOC_009872	+	NW_005101572.1	80403	83166	XM_005701569.1	102175113	-	-5711
NW_005101572.1	90079	90435	XLOC_009873	+	NW_005101572.1	80403	83166	XM_005701569.1	102175113	-	-6914
NW_005101572.1	11473	11973	XLOC_009875	-	NW_005101572.1	2925	6474	XM_005701571.1	102176317	+	-5000
NW_005101572.1	12965	13372	XLOC_009876	-	NW_005101572.1	2925	6474	XM_005701571.1	102176317	+	-6492
NW_005101572.1	14073	14510	XLOC_009877	-	NW_005101572.1	2925	6474	XM_005701571.1	102176317	+	-7600
NW_005101572.1	46068	46590	XLOC_009882	-	NW_005101572.1	42852	45595	XM_005701561.1	102173834	+	-474
NW_005101572.1	52799	53284	XLOC_009883	-	NW_005101572.1	42852	45595	XM_005701561.1	102173834	+	-7205
NW_005101572.1	54044	54439	XLOC_009884	-	NW_005101572.1	42852	45595	XM_005701561.1	102173834	+	-8450
NW_005101572.1	67422	67739	XLOC_009886	-	NW_005101572.1	63726	66487	XM_005701566.1	102174648	+	-936
NW_005101572.1	91037	91306	XLOC_009888	-	NW_005101572.1	80403	83166	XM_005701569.1	102175113	-	-7872
NW_005101573.1	18185	18448	XLOC_009893	-	NW_005101573.1	115	17085	XM_005701574.1	102177153	-	-1101
NW_005101577.1	17805	18258	XLOC_009900	+	NW_005101577.1	13284	14222	XM_005701575.1	102177429	+	-3584
NW_005101577.1	22541	22781	XLOC_009901	+	NW_005101577.1	13284	14222	XM_005701575.1	102177429	+	-8320
NW_005101577.1	50156	50923	XLOC_009906	+	NW_005101577.1	46514	47468	XM_005701577.1	102177974	+	-2689
NW_005101577.1	66854	67441	XLOC_009909	+	NW_005101577.1	63540	64481	XM_005701578.1	102178263	+	-2374
NW_005101577.1	70131	70561	XLOC_009910	+	NW_005101577.1	63540	64481	XM_005701578.1	102178263	+	-5651
NW_005101577.1	73427	73915	XLOC_009911	+	NW_005101577.1	63540	64481	XM_005701578.1	102178263	+	-8947
NW_005101577.1	16064	16286	XLOC_009914	-	NW_005101577.1	13284	14222	XM_005701575.1	102177429	+	-1843
NW_005101580.1	25713	26162	XLOC_009918	+	NW_005101580.1	24222	24992	LOC102178819	102178819	-	-722
NW_005101583.1	27745	28107	XLOC_009927	+	NW_005101583.1	21425	22231	LOC102179378	102179378	+	-5515
NW_005101583.1	29454	29733	XLOC_009928	+	NW_005101583.1	21425	22231	LOC102179378	102179378	+	-7224
NW_005101583.1	24145	24422	XLOC_009935	-	NW_005101583.1	21425	22231	LOC102179378	102179378	+	-1915
NW_005101585.1	46844	47141	XLOC_009940	+	NW_005101585.1	33175	38537	XR_311323.1	102179937	-	-8308
NW_005101585.1	122286	122491	XLOC_009944	+	NW_005101585.1	104545	118201	LOC102181203	102181203	+	-4086
NW_005101585.1	124262	124557	XLOC_009950	-	NW_005101585.1	104545	118201	LOC102181203	102181203	+	-6062
NW_005101597.1	29487	29913	XLOC_009964	-	NW_005101597.1	20673	21100	LOC102182027	102182027	-	-8388
NW_005101607.1	20346	20801	XLOC_009988	+	NW_005101607.1	15140	18681	XM_005701586.1	102183142	-	-1666
NW_005101607.1	22102	22912	XLOC_009989	+	NW_005101607.1	15140	18681	XM_005701586.1	102183142	-	-3422
NW_005101607.1	24857	25089	XLOC_009990	+	NW_005101607.1	15140	18681	XM_005701586.1	102183142	-	-6177
NW_005101607.1	20168	20801	XLOC_009996	-	NW_005101607.1	15140	18681	XM_005701586.1	102183142	-	-1488
NW_005101607.1	22140	22649	XLOC_009997	-	NW_005101607.1	15140	18681	XM_005701586.1	102183142	-	-3460
NW_005101607.1	41023	41721	XLOC_009999	-	NW_005101607.1	31868	34452	LOC102183412	102183412	-	-6572
NW_005101616.1	72814	73590	XLOC_010015	+	NW_005101616.1	2422	66827	XM_005701587.1	102185649	-	-5988
NW_005101616.1	73789	74105	XLOC_010016	+	NW_005101616.1	2422	66827	XM_005701587.1	102185649	-	-6963
NW_005101616.1	75039	75290	XLOC_010017	+	NW_005101616.1	2422	66827	XM_005701587.1	102185649	-	-8213
NW_005101616.1	69247	69569	XLOC_010019	-	NW_005101616.1	2422	66827	XM_005701587.1	102185649	-	-2421
NW_005101616.1	69651	70047	XLOC_010020	-	NW_005101616.1	2422	66827	XM_005701587.1	102185649	-	-2825
NW_005101616.1	70853	71363	XLOC_010021	-	NW_005101616.1	2422	66827	XM_005701587.1	102185649	-	-4027
NW_005101616.1	71605	71843	XLOC_010022	-	NW_005101616.1	2422	66827	XM_005701587.1	102185649	-	-4779
NW_005101616.1	72811	73048	XLOC_010023	-	NW_005101616.1	2422	66827	XM_005701587.1	102185649	-	-5985
NW_005101616.1	73792	74068	XLOC_010024	-	NW_005101616.1	2422	66827	XM_005701587.1	102185649	-	-6966
NW_005101623.1	158397	158771	XLOC_010049	+	NW_005101623.1	14042	151865	XM_005701588.1	102185915	+	-6533
NW_005101625.1	11792	12046	XLOC_010054	+	NW_005101625.1	1953	6473	XM_005701590.1	102186680	+	-5320
NW_005101625.1	15213	15545	XLOC_010055	+	NW_005101625.1	12090	13076	LOC102186389	102186389	-	-2138
NW_005101625.1	15854	16210	XLOC_010056	+	NW_005101625.1	12090	13076	LOC102186389	102186389	-	-2779
NW_005101629.1	173512	174699	XLOC_010066	+	NW_005101629.1	171026	172554	XM_005701601.1	102189751	-	-959
NW_005101629.1	238306	238562	XLOC_010070	+	NW_005101629.1	205484	235455	XM_005701591.1	102186949	-	-2852
NW_005101629.1	253778	254095	XLOC_010071	+	NW_005101629.1	248895	251543	XM_005701593.1	102187476	-	-2236
NW_005101629.1	255242	255641	XLOC_010072	+	NW_005101629.1	248895	251543	XM_005701593.1	102187476	-	-3700
NW_005101629.1	305290	305817	XLOC_010075	+	NW_005101629.1	294080	297229	XM_005701596.1	102188131	-	-8062
NW_005101629.1	339625	340143	XLOC_010079	+	NW_005101629.1	311860	332608	XM_005701605.1	102191129	+	-7018
NW_005101629.1	388616	388978	XLOC_010088	+	NW_005101629.1	382315	383003	LOC102191691	102191691	-	-5614
NW_005101629.1	130274	131317	XLOC_010099	-	NW_005101629.1	94792	128491	XM_005701598.1	102188668	-	-1784
NW_005101629.1	236026	237069	XLOC_010105	-	NW_005101629.1	205484	235455	XM_005701591.1	102186949	-	-572
NW_005101629.1	258892	259363	XLOC_010108	-	NW_005101629.1	248895	251543	XM_005701593.1	102187476	-	-7350
NW_005101629.1	260575	261208	XLOC_010109	-	NW_005101629.1	248895	251543	XM_005701593.1	102187476	-	-9033
NW_005101629.1	305178	305408	XLOC_010112	-	NW_005101629.1	294080	297229	XM_005701596.1	102188131	-	-7950
NW_005101629.1	341804	342511	XLOC_010113	-	NW_005101629.1	311860	332608	XM_005701605.1	102191129	+	-9197
NW_005101631.1	96496	96857	XLOC_010125	+	NW_005101631.1	90868	93092	LOC102168623	102168623	-	-3405
NW_005101645.1	22647	23422	XLOC_010153	+	NW_005101645.1	10360	19112	XR_311324.1	102169176	+	-3536
NW_005101645.1	26836	27463	XLOC_010163	-	NW_005101645.1	10360	19112	XR_311324.1	102169176	+	-7725
NW_005101648.1	27941	28224	XLOC_010201	+	NW_005101648.1	1495	26468	LOC102169471	102169471	-	-1474
NW_005101648.1	80974	81250	XLOC_010203	+	NW_005101648.1	38921	78147	LOC102169751	102169751	-	-2828
NW_005101648.1	27941	28246	XLOC_010205	-	NW_005101648.1	1495	26468	LOC102169471	102169471	-	-1474
NW_005101652.1	54304	54604	XLOC_010211	+	NW_005101652.1	36189	53775	LOC102170508	102170508	-	-530
NW_005101656.1	5348	5587	XLOC_010223	+	NW_005101656.1	46	2176	XM_005701612.1	102171056	+	-3173
NW_005101656.1	4783	5092	XLOC_010232	-	NW_005101656.1	46	2176	XM_005701612.1	102171056	+	-2608
NW_005101656.1	5310	5643	XLOC_010233	-	NW_005101656.1	46	2176	XM_005701612.1	102171056	+	-3135
NW_005101656.1	18934	19333	XLOC_010235	-	NW_005101656.1	8010	18323	XM_005701613.1	102171325	-	-612
NW_005101656.1	25116	25492	XLOC_010236	-	NW_005101656.1	8010	18323	XM_005701613.1	102171325	-	-6794
NW_005101661.1	23068	23450	XLOC_010281	+	NW_005101661.1	6570	18535	XM_005701617.1	102173179	+	-4534
NW_005101664.1	48579	49044	XLOC_010298	-	NW_005101664.1	6520	48204	XM_005701625.1	102175670	-	-376
NW_005101676.1	28677	29863	XLOC_010328	+	NW_005101676.1	5203	27426	XM_005701629.1	102177230	-	-1252
NW_005101676.1	27838	28180	XLOC_010347	-	NW_005101676.1	5203	27426	XM_005701629.1	102177230	-	-413
NW_005101676.1	35900	36551	XLOC_010348	-	NW_005101676.1	5203	27426	XM_005701629.1	102177230	-	-8475
NW_005101683.1	12573	13213	XLOC_010377	+	NW_005101683.1	8132	9059	LOC102178900	102178900	-	-3515
NW_005101683.1	28950	29177	XLOC_010378	+	NW_005101683.1	20457	21383	XM_005701635.1	102179468	-	-7568
NW_005101683.1	36161	36704	XLOC_010380	+	NW_005101683.1	30494	31435	XM_005701631.1	102177791	-	-4727
NW_005101683.1	37316	38070	XLOC_010381	+	NW_005101683.1	30494	31435	XM_005701631.1	102177791	-	-5882
NW_005101683.1	41140	41554	XLOC_010382	+	NW_005101683.1	30494	31435	XM_005701631.1	102177791	-	-9706
NW_005101683.1	66464	66770	XLOC_010389	+	NW_005101683.1	60567	61508	LOC102179757	102179757	+	-4957
NW_005101683.1	69199	69483	XLOC_010390	+	NW_005101683.1	60567	61508	LOC102179757	102179757	+	-7692
NW_005101683.1	135696	136065	XLOC_010391	+	NW_005101683.1	109643	130116	XM_005701636.1	102180586	-	-5581
NW_005101683.1	138751	139085	XLOC_010392	+	NW_005101683.1	109643	130116	XM_005701636.1	102180586	-	-8636
NW_005101683.1	36099	36301	XLOC_010399	-	NW_005101683.1	30494	31435	XM_005701631.1	102177791	-	-4665
NW_005101683.1	66466	66904	XLOC_010404	-	NW_005101683.1	60567	61508	LOC102179757	102179757	+	-4959
NW_005101683.1	74313	75013	XLOC_010406	-	NW_005101683.1	71268	72224	XM_005701632.1	102178063	-	-2090
NW_005101683.1	130667	131364	XLOC_010411	-	NW_005101683.1	109643	130116	XM_005701636.1	102180586	-	-552
NW_005101683.1	138806	139085	XLOC_010412	-	NW_005101683.1	109643	130116	XM_005701636.1	102180586	-	-8691
NW_005101686.1	71038	71387	XLOC_010414	+	NW_005101686.1	6641	63936	XM_005701637.1	102181114	+	-7103
NW_005101686.1	66777	67255	XLOC_010447	-	NW_005101686.1	6641	63936	XM_005701637.1	102181114	+	-2842
NW_005101703.1	26962	27859	XLOC_010603	+	NW_005101703.1	18907	25771	XM_005701639.1	102181674	-	-1192
NW_005101703.1	29034	29318	XLOC_010604	+	NW_005101703.1	18907	25771	XM_005701639.1	102181674	-	-3264
NW_005101703.1	51168	51663	XLOC_010607	+	NW_005101703.1	42481	49453	XM_005701641.1	102182217	-	-1716
NW_005101703.1	71033	71275	XLOC_010608	+	NW_005101703.1	59122	65847	XM_005701645.1	102182495	-	-5187
NW_005101703.1	71689	72003	XLOC_010609	+	NW_005101703.1	59122	65847	XM_005701645.1	102182495	-	-5843
NW_005101703.1	75552	75860	XLOC_010610	+	NW_005101703.1	59122	65847	XM_005701645.1	102182495	-	-9706
NW_005101703.1	83438	83715	XLOC_010612	+	NW_005101703.1	78726	82819	XM_005709728.1	102184422	-	-620
NW_005101703.1	137869	138124	XLOC_010614	+	NW_005101703.1	125468	134442	XM_005701646.1	102183315	+	-3428
NW_005101703.1	26121	26839	XLOC_010618	-	NW_005101703.1	18907	25771	XM_005701639.1	102181674	-	-351
NW_005101703.1	26926	27902	XLOC_010619	-	NW_005101703.1	18907	25771	XM_005701639.1	102181674	-	-1156
NW_005101703.1	28891	29380	XLOC_010620	-	NW_005101703.1	18907	25771	XM_005701639.1	102181674	-	-3121
NW_005101703.1	37409	37760	XLOC_010623	-	NW_005101703.1	35697	37128	XM_005701640.1	102181944	-	-282
NW_005101703.1	38168	38387	XLOC_010624	-	NW_005101703.1	35697	37128	XM_005701640.1	102181944	-	-1041
NW_005101703.1	38613	39051	XLOC_010625	-	NW_005101703.1	35697	37128	XM_005701640.1	102181944	-	-1486
NW_005101703.1	51151	51580	XLOC_010627	-	NW_005101703.1	42481	49453	XM_005701641.1	102182217	-	-1699
NW_005101703.1	68744	69384	XLOC_010629	-	NW_005101703.1	59122	65847	XM_005701645.1	102182495	-	-2898
NW_005101703.1	71689	72129	XLOC_010630	-	NW_005101703.1	59122	65847	XM_005701645.1	102182495	-	-5843
NW_005101703.1	72616	72867	XLOC_010631	-	NW_005101703.1	59122	65847	XM_005701645.1	102182495	-	-6770
NW_005101703.1	73017	73370	XLOC_010632	-	NW_005101703.1	59122	65847	XM_005701645.1	102182495	-	-7171
NW_005101703.1	75347	75699	XLOC_010633	-	NW_005101703.1	59122	65847	XM_005701645.1	102182495	-	-9501
NW_005101703.1	113127	113552	XLOC_010637	-	NW_005101703.1	94345	104553	XM_005701650.1	102184990	-	-8575
NW_005101703.1	135372	135714	XLOC_010639	-	NW_005101703.1	125468	134442	XM_005701646.1	102183315	+	-931
NW_005101703.1	137708	138084	XLOC_010640	-	NW_005101703.1	125468	134442	XM_005701646.1	102183315	+	-3267
NW_005101711.1	51796	52067	XLOC_010653	-	NW_005101711.1	20494	51383	XM_005701651.1	102185556	+	-414
NW_005101716.1	15971	16466	XLOC_010656	+	NW_005101716.1	387	9391	LOC102185826	102185826	+	-6581
NW_005101716.1	14996	15380	XLOC_010657	-	NW_005101716.1	387	9391	LOC102185826	102185826	+	-5606
NW_005101717.1	28566	28969	XLOC_010662	+	NW_005101717.1	9779	21521	LOC102186299	102186299	-	-7046
NW_005101731.1	75393	75727	XLOC_010808	+	NW_005101731.1	11631	69079	XM_005701652.1	102186581	+	-6315
NW_005101731.1	75393	75651	XLOC_010809	-	NW_005101731.1	11631	69079	XM_005701652.1	102186581	+	-6315
NW_005101735.1	26766	27155	XLOC_010813	+	NW_005101735.1	19151	20080	XM_005701653.1	102186859	+	-6687
NW_005101735.1	20867	21452	XLOC_010820	-	NW_005101735.1	19151	20080	XM_005701653.1	102186859	+	-788
NW_005101735.1	24545	24870	XLOC_010821	-	NW_005101735.1	19151	20080	XM_005701653.1	102186859	+	-4466
NW_005101743.1	36993	38167	XLOC_010862	+	NW_005101743.1	15394	34525	XM_005701654.1	102187124	+	-2469
NW_005101743.1	40656	41133	XLOC_010863	+	NW_005101743.1	15394	34525	XM_005701654.1	102187124	+	-6132
NW_005101743.1	43357	43881	XLOC_010864	+	NW_005101743.1	15394	34525	XM_005701654.1	102187124	+	-8833
NW_005101743.1	35717	35990	XLOC_010871	-	NW_005101743.1	15394	34525	XM_005701654.1	102187124	+	-1193
NW_005101743.1	38908	39539	XLOC_010872	-	NW_005101743.1	15394	34525	XM_005701654.1	102187124	+	-4384
NW_005101743.1	40448	41139	XLOC_010873	-	NW_005101743.1	15394	34525	XM_005701654.1	102187124	+	-5924
NW_005101743.1	43591	43893	XLOC_010874	-	NW_005101743.1	15394	34525	XM_005701654.1	102187124	+	-9067
NW_005101745.1	20757	21125	XLOC_010883	+	NW_005101745.1	12467	13411	XM_005701660.1	102189302	+	-7347
NW_005101745.1	27384	27627	XLOC_010885	+	NW_005101745.1	22090	23191	XM_005701655.1	102187674	+	-4194
NW_005101745.1	33808	34245	XLOC_010887	+	NW_005101745.1	28865	30803	XM_005701656.1	102187941	+	-3006
NW_005101745.1	34511	34775	XLOC_010888	+	NW_005101745.1	28865	30803	XM_005701656.1	102187941	+	-3709
NW_005101745.1	56870	57153	XLOC_010892	+	NW_005101745.1	55332	56307	LOC102189577	102189577	-	-564
NW_005101745.1	58151	58909	XLOC_010893	+	NW_005101745.1	55332	56307	LOC102189577	102189577	-	-1845
NW_005101745.1	64321	64523	XLOC_010894	+	NW_005101745.1	55332	56307	LOC102189577	102189577	-	-8015
NW_005101745.1	66170	66481	XLOC_010895	+	NW_005101745.1	65035	65973	XM_005701661.1	102189855	-	-198
NW_005101745.1	68397	68883	XLOC_010896	+	NW_005101745.1	65035	65973	XM_005701661.1	102189855	-	-2425
NW_005101745.1	73645	74085	XLOC_010897	+	NW_005101745.1	65035	65973	XM_005701661.1	102189855	-	-7673
NW_005101745.1	78794	79014	XLOC_010898	+	NW_005101745.1	74654	75610	XM_005701662.1	102190122	-	-3185
NW_005101745.1	84660	85058	XLOC_010899	+	NW_005101745.1	80826	81776	XM_005701658.1	102188493	-	-2885
NW_005101745.1	105675	106026	XLOC_010901	+	NW_005101745.1	99285	100259	XM_005701663.1	102190403	-	-5417
NW_005101745.1	123380	123842	XLOC_010903	+	NW_005101745.1	119755	120757	XM_005701664.1	102190683	+	-2624
NW_005101745.1	126062	126573	XLOC_010904	+	NW_005101745.1	119755	120757	XM_005701664.1	102190683	+	-5306
NW_005101745.1	127134	127386	XLOC_010905	+	NW_005101745.1	119755	120757	XM_005701664.1	102190683	+	-6378
NW_005101745.1	143889	144151	XLOC_010908	+	NW_005101745.1	139186	140100	XM_005701665.1	102190956	+	-3790
NW_005101745.1	218940	219185	XLOC_010918	+	NW_005101745.1	212605	213544	LOC102168998	102168998	+	-5397
NW_005101745.1	17998	18640	XLOC_010924	-	NW_005101745.1	12467	13411	XM_005701660.1	102189302	+	-4588
NW_005101745.1	27408	27628	XLOC_010925	-	NW_005101745.1	22090	23191	XM_005701655.1	102187674	+	-4218
NW_005101745.1	58151	58746	XLOC_010929	-	NW_005101745.1	55332	56307	LOC102189577	102189577	-	-1845
NW_005101745.1	59729	60025	XLOC_010930	-	NW_005101745.1	55332	56307	LOC102189577	102189577	-	-3423
NW_005101745.1	66170	66481	XLOC_010932	-	NW_005101745.1	65035	65973	XM_005701661.1	102189855	-	-198
NW_005101745.1	69471	70194	XLOC_010933	-	NW_005101745.1	65035	65973	XM_005701661.1	102189855	-	-3499
NW_005101745.1	105671	106029	XLOC_010938	-	NW_005101745.1	99285	100259	XM_005701663.1	102190403	-	-5413
NW_005101745.1	126062	126442	XLOC_010939	-	NW_005101745.1	119755	120757	XM_005701664.1	102190683	+	-5306
NW_005101745.1	143782	144159	XLOC_010940	-	NW_005101745.1	139186	140100	XM_005701665.1	102190956	+	-3683
NW_005101745.1	148130	148385	XLOC_010941	-	NW_005101745.1	139186	140100	XM_005701665.1	102190956	+	-8031
NW_005101747.1	43617	44410	XLOC_010952	-	NW_005101747.1	26615	43464	XM_005701668.1	102169859	-	-154
NW_005101747.1	45741	57446	XLOC_010953	-	NW_005101747.1	26615	43464	XM_005701668.1	102169859	-	-2278
NW_005101747.1	51178	51519	XLOC_010954	-	NW_005101747.1	26615	43464	XM_005701668.1	102169859	-	-7715
NW_005101747.1	52492	52892	XLOC_010955	-	NW_005101747.1	26615	43464	XM_005701668.1	102169859	-	-9029
NW_005101749.1	101802	102028	XLOC_010966	+	NW_005101749.1	78250	101472	XM_005701671.1	102171143	-	-331
NW_005101749.1	103805	104165	XLOC_010967	+	NW_005101749.1	78250	101472	XM_005701671.1	102171143	-	-2334
NW_005101749.1	107168	107597	XLOC_010968	+	NW_005101749.1	78250	101472	XM_005701671.1	102171143	-	-5697
NW_005101749.1	103912	104165	XLOC_010973	-	NW_005101749.1	78250	101472	XM_005701671.1	102171143	-	-2441
NW_005101751.1	94784	95076	XLOC_010988	+	NW_005101751.1	77777	92394	XM_005701677.1	102172432	-	-2391
NW_005101751.1	145026	145501	XLOC_010991	+	NW_005101751.1	120558	142601	XM_005701679.1	102173083	-	-2426
NW_005101751.1	185353	185834	XLOC_010994	+	NW_005101751.1	158000	179403	LOC102174018	102174018	-	-5951
NW_005101751.1	218293	218493	XLOC_010996	+	NW_005101751.1	186764	209495	XM_005701681.1	102173552	-	-8799
NW_005101751.1	249168	249470	XLOC_010997	+	NW_005101751.1	219855	248781	LOC102174295	102174295	-	-388
NW_005101751.1	266929	267153	XLOC_010998	+	NW_005101751.1	258641	266568	XM_005701682.1	102174560	-	-362
NW_005101751.1	94328	95076	XLOC_011011	-	NW_005101751.1	77777	92394	XM_005701677.1	102172432	-	-1935
NW_005101751.1	145026	145501	XLOC_011014	-	NW_005101751.1	120558	142601	XM_005701679.1	102173083	-	-2426
NW_005101751.1	149769	150198	XLOC_011015	-	NW_005101751.1	120558	142601	XM_005701679.1	102173083	-	-7169
NW_005101751.1	179699	180091	XLOC_011018	-	NW_005101751.1	158000	179403	LOC102174018	102174018	-	-297
NW_005101751.1	182538	182766	XLOC_011019	-	NW_005101751.1	158000	179403	LOC102174018	102174018	-	-3136
NW_005101751.1	249575	249834	XLOC_011022	-	NW_005101751.1	219855	248781	LOC102174295	102174295	-	-795
NW_005101751.1	266929	267153	XLOC_011024	-	NW_005101751.1	258641	266568	XM_005701682.1	102174560	-	-362
NW_005101761.1	24498	25117	XLOC_011046	+	NW_005101761.1	4061	23715	XM_005701683.1	102174832	-	-784
NW_005101761.1	26657	27550	XLOC_011047	+	NW_005101761.1	4061	23715	XM_005701683.1	102174832	-	-2943
NW_005101761.1	24498	25117	XLOC_011049	-	NW_005101761.1	4061	23715	XM_005701683.1	102174832	-	-784
NW_005101761.1	27132	27538	XLOC_011050	-	NW_005101761.1	4061	23715	XM_005701683.1	102174832	-	-3418
NW_005101763.1	54505	55037	XLOC_011054	+	NW_005101763.1	27475	51592	LOC102175116	102175116	+	-2914
NW_005101772.1	46317	46714	XLOC_011067	+	NW_005101772.1	39383	41411	LOC102175391	102175391	-	-4907
NW_005101772.1	44140	44410	XLOC_011088	-	NW_005101772.1	39383	41411	LOC102175391	102175391	-	-2730
NW_005101785.1	16139	16532	XLOC_011138	-	NW_005101785.1	4591	10825	XM_005701684.1	100860813	+	-5315
NW_005101786.1	171695	172079	XLOC_011159	+	NW_005101786.1	131639	162295	LOC102177053	102177053	+	-9401
NW_005101788.1	42514	42760	XLOC_011173	+	NW_005101788.1	10276	38970	LOC102178064	102178064	+	-3545
NW_005101788.1	48664	48889	XLOC_011177	-	NW_005101788.1	44526	47216	XM_005701687.1	102177617	+	-1449
NW_005101788.1	53572	54202	XLOC_011178	-	NW_005101788.1	44526	47216	XM_005701687.1	102177617	+	-6357
NW_005101788.1	66957	67261	XLOC_011180	-	NW_005101788.1	58286	60245	LOC102178350	102178350	-	-6713
NW_005101788.1	68950	69204	XLOC_011181	-	NW_005101788.1	58286	60245	LOC102178350	102178350	-	-8706
NW_005101790.1	49063	50090	XLOC_011190	+	NW_005101790.1	43964	44370	XM_005701695.1	102180845	+	-4694
NW_005101790.1	73497	74205	XLOC_011192	+	NW_005101790.1	69295	70236	XM_005701696.1	102181115	-	-3262
NW_005101790.1	1980	2481	XLOC_011197	-	NW_005101790.1	323	816	XM_005701694.1	102180587	+	-1165
NW_005101790.1	6177	6456	XLOC_011199	-	NW_005101790.1	3524	3922	XM_005701693.1	102180307	+	-2256
NW_005101790.1	47715	48256	XLOC_011205	-	NW_005101790.1	43964	44370	XM_005701695.1	102180845	+	-3346
NW_005101790.1	49236	50005	XLOC_011206	-	NW_005101790.1	43964	44370	XM_005701695.1	102180845	+	-4867
NW_005101790.1	53328	53544	XLOC_011207	-	NW_005101790.1	43964	44370	XM_005701695.1	102180845	+	-8959
NW_005101790.1	70580	70911	XLOC_011210	-	NW_005101790.1	69295	70236	XM_005701696.1	102181115	-	-345
NW_005101801.1	26893	27279	XLOC_011219	-	NW_005101801.1	3438	22865	LOC102182585	102182585	+	-4029
NW_005101803.1	14577	14939	XLOC_011225	+	NW_005101803.1	12323	13189	XM_005701697.1	102182866	-	-1389
NW_005101803.1	17061	17502	XLOC_011226	+	NW_005101803.1	12323	13189	XM_005701697.1	102182866	-	-3873
NW_005101803.1	14577	14969	XLOC_011232	-	NW_005101803.1	12323	13189	XM_005701697.1	102182866	-	-1389
NW_005101817.1	17982	18391	XLOC_011247	+	NW_005101817.1	465	11695	XM_005701699.1	102183413	-	-6288
NW_005101817.1	19000	19415	XLOC_011248	+	NW_005101817.1	465	11695	XM_005701699.1	102183413	-	-7306
NW_005101817.1	19779	20050	XLOC_011250	-	NW_005101817.1	465	11695	XM_005701699.1	102183413	-	-8085
NW_005101824.1	32278	32478	XLOC_011265	+	NW_005101824.1	22227	28211	LOC102184243	102184243	-	-4068
NW_005101824.1	33271	33719	XLOC_011266	+	NW_005101824.1	22227	28211	LOC102184243	102184243	-	-5061
NW_005101824.1	34713	35225	XLOC_011267	+	NW_005101824.1	22227	28211	LOC102184243	102184243	-	-6503
NW_005101824.1	31908	32466	XLOC_011270	-	NW_005101824.1	22227	28211	LOC102184243	102184243	-	-3698
NW_005101845.1	16745	17254	XLOC_011384	+	NW_005101845.1	15613	15849	LOC102188584	102188584	-	-897
NW_005101845.1	20935	21312	XLOC_011385	+	NW_005101845.1	17333	20418	LOC102169178	102169178	-	-518
NW_005101845.1	31909	32230	XLOC_011387	+	NW_005101845.1	26693	27967	LOC102169473	102169473	+	-3943
NW_005101845.1	59954	60169	XLOC_011388	+	NW_005101845.1	49745	57094	LOC102170045	102170045	-	-2861
NW_005101845.1	63139	63557	XLOC_011389	+	NW_005101845.1	49745	57094	LOC102170045	102170045	-	-6046
NW_005101845.1	89040	89352	XLOC_011392	+	NW_005101845.1	81521	86208	LOC102189856	102189856	-	-2833
NW_005101845.1	132886	133545	XLOC_011394	+	NW_005101845.1	122381	127113	XM_005701717.1	102168624	-	-5774
NW_005101845.1	135688	136002	XLOC_011395	+	NW_005101845.1	122381	127113	XM_005701717.1	102168624	-	-8576
NW_005101845.1	31289	32336	XLOC_011403	-	NW_005101845.1	26693	27967	LOC102169473	102169473	+	-3323
NW_005101845.1	34671	35320	XLOC_011404	-	NW_005101845.1	26693	27967	LOC102169473	102169473	+	-6705
NW_005101845.1	37926	43135	XLOC_011405	-	NW_005101845.1	26693	27967	LOC102169473	102169473	+	-9960
NW_005101845.1	59954	60331	XLOC_011410	-	NW_005101845.1	49745	57094	LOC102170045	102170045	-	-2861
NW_005101845.1	61611	62057	XLOC_011411	-	NW_005101845.1	49745	57094	LOC102170045	102170045	-	-4518
NW_005101845.1	63139	63763	XLOC_011412	-	NW_005101845.1	49745	57094	LOC102170045	102170045	-	-6046
NW_005101845.1	63867	64271	XLOC_011413	-	NW_005101845.1	49745	57094	LOC102170045	102170045	-	-6774
NW_005101845.1	67091	67825	XLOC_011414	-	NW_005101845.1	49745	57094	LOC102170045	102170045	-	-9998
NW_005101845.1	88984	89331	XLOC_011417	-	NW_005101845.1	81521	86208	LOC102189856	102189856	-	-2777
NW_005101845.1	134516	134787	XLOC_011422	-	NW_005101845.1	122381	127113	XM_005701717.1	102168624	-	-7404
NW_005101845.1	135688	136002	XLOC_011423	-	NW_005101845.1	122381	127113	XM_005701717.1	102168624	-	-8576
NW_005101845.1	136993	137208	XLOC_011424	-	NW_005101845.1	122381	127113	XM_005701717.1	102168624	-	-9881
NW_005101845.1	159613	161691	XLOC_011427	-	NW_005101845.1	148523	158668	XM_005701719.1	102170313	+	-946
NW_005101872.1	29990	30419	XLOC_011471	+	NW_005101872.1	25945	29344	XM_005701720.1	102170599	-	-647
NW_005101872.1	34305	34665	XLOC_011472	+	NW_005101872.1	25945	29344	XM_005701720.1	102170599	-	-4962
NW_005101872.1	30187	30418	XLOC_011475	-	NW_005101872.1	25945	29344	XM_005701720.1	102170599	-	-844
NW_005101872.1	33488	33853	XLOC_011476	-	NW_005101872.1	25945	29344	XM_005701720.1	102170599	-	-4145
NW_005101872.1	34417	34665	XLOC_011477	-	NW_005101872.1	25945	29344	XM_005701720.1	102170599	-	-5074
NW_005101888.1	19126	19553	XLOC_011488	+	NW_005101888.1	1008	15118	XM_005701723.1	102171419	-	-4009
NW_005101888.1	20418	20719	XLOC_011489	+	NW_005101888.1	1008	15118	XM_005701723.1	102171419	-	-5301
NW_005101888.1	24508	24725	XLOC_011490	+	NW_005101888.1	1008	15118	XM_005701723.1	102171419	-	-9391
NW_005101888.1	19686	20334	XLOC_011494	-	NW_005101888.1	1008	15118	XM_005701723.1	102171419	-	-4569
NW_005101888.1	20418	20720	XLOC_011495	-	NW_005101888.1	1008	15118	XM_005701723.1	102171419	-	-5301
NW_005101888.1	24272	24735	XLOC_011496	-	NW_005101888.1	1008	15118	XM_005701723.1	102171419	-	-9155
NW_005101890.1	36629	36937	XLOC_011502	+	NW_005101890.1	31416	35453	LOC102171702	102171702	-	-1177
NW_005101890.1	44366	44780	XLOC_011503	+	NW_005101890.1	31416	35453	LOC102171702	102171702	-	-8914
NW_005101890.1	36629	36937	XLOC_011506	-	NW_005101890.1	31416	35453	LOC102171702	102171702	-	-1177
NW_005101890.1	44457	44764	XLOC_011507	-	NW_005101890.1	31416	35453	LOC102171702	102171702	-	-9005
NW_005101892.1	30736	30999	XLOC_011510	+	NW_005101892.1	3649	27742	XM_005701725.1	102172256	+	-2995
NW_005101892.1	34128	34329	XLOC_011511	+	NW_005101892.1	3649	27742	XM_005701725.1	102172256	+	-6387
NW_005101892.1	34692	35012	XLOC_011516	-	NW_005101892.1	3649	27742	XM_005701725.1	102172256	+	-6951
NW_005101907.1	29976	30496	XLOC_011559	+	NW_005101907.1	21604	28158	XM_005701728.1	102173084	-	-1819
NW_005101907.1	31362	31576	XLOC_011560	+	NW_005101907.1	21604	28158	XM_005701728.1	102173084	-	-3205
NW_005101907.1	71021	71302	XLOC_011562	+	NW_005101907.1	62368	67006	XM_005701732.1	102174019	+	-4016
NW_005101907.1	105771	106063	XLOC_011566	+	NW_005101907.1	91017	99709	XM_005701746.1	102177432	-	-6063
NW_005101907.1	108422	108753	XLOC_011567	+	NW_005101907.1	91017	99709	XM_005701746.1	102177432	-	-8714
NW_005101907.1	160581	160858	XLOC_011568	+	NW_005101907.1	109748	154770	XM_005701737.1	102174833	-	-5812
NW_005101907.1	225288	225676	XLOC_011579	+	NW_005101907.1	212055	219478	XM_005701739.1	102175570	-	-5811
NW_005101907.1	227001	227249	XLOC_011580	+	NW_005101907.1	212055	219478	XM_005701739.1	102175570	-	-7524
NW_005101907.1	268604	269034	XLOC_011583	+	NW_005101907.1	263854	266527	LOC102177712	102177712	+	-2078
NW_005101907.1	269398	269879	XLOC_011584	+	NW_005101907.1	263854	266527	LOC102177712	102177712	+	-2872
NW_005101907.1	271134	271386	XLOC_011585	+	NW_005101907.1	263854	266527	LOC102177712	102177712	+	-4608
NW_005101907.1	284319	284720	XLOC_011586	+	NW_005101907.1	276814	278578	XM_005701742.1	102176320	-	-5742
NW_005101907.1	285115	285810	XLOC_011587	+	NW_005101907.1	276814	278578	XM_005701742.1	102176320	-	-6538
NW_005101907.1	287585	288438	XLOC_011588	+	NW_005101907.1	276814	278578	XM_005701742.1	102176320	-	-9008
NW_005101907.1	13427	13822	XLOC_011591	-	NW_005101907.1	8	12352	XM_005701744.1	102176876	-	-1076
NW_005101907.1	29976	30522	XLOC_011593	-	NW_005101907.1	21604	28158	XM_005701728.1	102173084	-	-1819
NW_005101907.1	101070	101709	XLOC_011602	-	NW_005101907.1	91017	99709	XM_005701746.1	102177432	-	-1362
NW_005101907.1	101809	104011	XLOC_011603	-	NW_005101907.1	91017	99709	XM_005701746.1	102177432	-	-2101
NW_005101907.1	104109	105622	XLOC_011604	-	NW_005101907.1	91017	99709	XM_005701746.1	102177432	-	-4401
NW_005101907.1	105766	106263	XLOC_011605	-	NW_005101907.1	91017	99709	XM_005701746.1	102177432	-	-6058
NW_005101907.1	106330	107278	XLOC_011606	-	NW_005101907.1	91017	99709	XM_005701746.1	102177432	-	-6622
NW_005101907.1	155240	155583	XLOC_011608	-	NW_005101907.1	109748	154770	XM_005701737.1	102174833	-	-471
NW_005101907.1	157166	158240	XLOC_011609	-	NW_005101907.1	109748	154770	XM_005701737.1	102174833	-	-2397
NW_005101907.1	160841	161106	XLOC_011610	-	NW_005101907.1	109748	154770	XM_005701737.1	102174833	-	-6072
NW_005101907.1	269398	269959	XLOC_011616	-	NW_005101907.1	263854	266527	LOC102177712	102177712	+	-2872
NW_005101907.1	281026	281478	XLOC_011618	-	NW_005101907.1	276814	278578	XM_005701742.1	102176320	-	-2449
NW_005101907.1	282254	282462	XLOC_011619	-	NW_005101907.1	276814	278578	XM_005701742.1	102176320	-	-3677
NW_005101907.1	282778	282990	XLOC_011620	-	NW_005101907.1	276814	278578	XM_005701742.1	102176320	-	-4201
NW_005101907.1	284314	284630	XLOC_011621	-	NW_005101907.1	276814	278578	XM_005701742.1	102176320	-	-5737
NW_005101911.1	9731	10423	XLOC_011635	+	NW_005101911.1	192	7714	XM_005701747.1	102178266	-	-2018
NW_005101911.1	8545	8797	XLOC_011637	-	NW_005101911.1	192	7714	XM_005701747.1	102178266	-	-832
NW_005101911.1	9720	10423	XLOC_011638	-	NW_005101911.1	192	7714	XM_005701747.1	102178266	-	-2007
NW_005101912.1	42233	43106	XLOC_011641	+	NW_005101912.1	2890	38327	XM_005701748.1	102178533	+	-3907
NW_005101912.1	42217	43106	XLOC_011644	-	NW_005101912.1	2890	38327	XM_005701748.1	102178533	+	-3891
NW_005101929.1	82239	82902	XLOC_011689	+	NW_005101929.1	71922	73014	XM_005701749.1	102179939	+	-9226
NW_005101929.1	49911	50372	XLOC_011707	-	NW_005101929.1	47982	48944	XM_005701750.1	102180216	+	-968
NW_005101929.1	76162	76525	XLOC_011710	-	NW_005101929.1	71922	73014	XM_005701749.1	102179939	+	-3149
NW_005101929.1	82236	82881	XLOC_011711	-	NW_005101929.1	71922	73014	XM_005701749.1	102179939	+	-9223
NW_005101929.1	83007	83213	XLOC_011712	-	NW_005101929.1	71922	73014	XM_005701749.1	102179939	+	-9994
NW_005101931.1	55396	55747	XLOC_011722	-	NW_005101931.1	26094	54174	XM_005701751.1	102180487	+	-1223
NW_005101933.1	7766	8315	XLOC_011724	+	NW_005101933.1	1833	2764	XR_311331.1	102181029	+	-5003
NW_005101933.1	9671	9971	XLOC_011725	+	NW_005101933.1	1833	2764	XR_311331.1	102181029	+	-6908
NW_005101933.1	2839	3349	XLOC_011729	-	NW_005101933.1	1833	2764	XR_311331.1	102181029	+	-76
NW_005101944.1	32480	32934	XLOC_011742	+	NW_005101944.1	15580	26717	XM_005701752.1	102181771	+	-5764
NW_005101944.1	27103	28268	XLOC_011748	-	NW_005101944.1	15580	26717	XM_005701752.1	102181771	+	-387
NW_005101944.1	28664	28864	XLOC_011749	-	NW_005101944.1	15580	26717	XM_005701752.1	102181771	+	-1948
NW_005101967.1	30102	30482	XLOC_011781	+	NW_005101967.1	8684	20529	XM_005701756.1	102182969	+	-9574
NW_005101967.1	63578	64210	XLOC_011783	+	NW_005101967.1	46244	61506	XR_311333.1	102182219	+	-2073
NW_005101967.1	28746	28967	XLOC_011787	-	NW_005101967.1	8684	20529	XM_005701756.1	102182969	+	-8218
NW_005101967.1	63839	64152	XLOC_011789	-	NW_005101967.1	46244	61506	XR_311333.1	102182219	+	-2334
NW_005101973.1	51226	51501	XLOC_011792	+	NW_005101973.1	29981	48287	LOC102183784	102183784	-	-2940
NW_005101973.1	103132	103594	XLOC_011796	+	NW_005101973.1	94553	99521	LOC102184052	102184052	+	-3612
NW_005101973.1	53513	53806	XLOC_011803	-	NW_005101973.1	29981	48287	LOC102183784	102183784	-	-5227
NW_005101973.1	55767	56101	XLOC_011804	-	NW_005101973.1	29981	48287	LOC102183784	102183784	-	-7481
NW_005101973.1	106790	107199	XLOC_011807	-	NW_005101973.1	94553	99521	LOC102184052	102184052	+	-7270
NW_005101980.1	109852	112624	XLOC_011837	+	NW_005101980.1	90803	107163	XM_005701757.1	102184335	+	-2690
NW_005101983.1	17397	17713	XLOC_011846	+	NW_005101983.1	12341	16198	XM_005701758.1	102184616	-	-1200
NW_005101998.1	37600	37800	XLOC_011911	-	NW_005101998.1	4225	31926	XM_005701763.1	102185739	+	-5675
NW_005101998.1	38263	38496	XLOC_011912	-	NW_005101998.1	4225	31926	XM_005701763.1	102185739	+	-6338
NW_005102010.1	152588	153264	XLOC_011938	+	NW_005102010.1	92354	151690	XM_005701765.1	102187314	-	-899
NW_005102010.1	154914	155192	XLOC_011939	+	NW_005102010.1	92354	151690	XM_005701765.1	102187314	-	-3225
NW_005102010.1	82997	83221	XLOC_011945	-	NW_005102010.1	11	82836	XM_005701766.1	102187586	+	-162
NW_005102010.1	154434	154656	XLOC_011947	-	NW_005102010.1	92354	151690	XM_005701765.1	102187314	-	-2745
NW_005102010.1	154916	155192	XLOC_011948	-	NW_005102010.1	92354	151690	XM_005701765.1	102187314	-	-3227
NW_005102010.1	159666	160462	XLOC_011949	-	NW_005102010.1	92354	151690	XM_005701765.1	102187314	-	-7977
NW_005102013.1	15970	16233	XLOC_011959	-	NW_005102013.1	2521	14569	LOC102187857	102187857	+	-1402
NW_005102022.1	6717	7344	XLOC_011966	+	NW_005102022.1	4123	4974	XM_005701767.1	102188132	-	-1744
NW_005102022.1	7944	8417	XLOC_011967	+	NW_005102022.1	4123	4974	XM_005701767.1	102188132	-	-2971
NW_005102022.1	12076	12439	XLOC_011968	+	NW_005102022.1	4123	4974	XM_005701767.1	102188132	-	-7103
NW_005102022.1	29573	29865	XLOC_011969	+	NW_005102022.1	28346	29185	LOC102188670	102188670	-	-389
NW_005102022.1	30888	31287	XLOC_011970	+	NW_005102022.1	28346	29185	LOC102188670	102188670	-	-1704
NW_005102022.1	36391	36766	XLOC_011971	+	NW_005102022.1	28346	29185	LOC102188670	102188670	-	-7207
NW_005102022.1	55382	55725	XLOC_011973	+	NW_005102022.1	51421	52498	LOC102188937	102188937	-	-2885
NW_005102022.1	57786	58214	XLOC_011974	+	NW_005102022.1	51421	52498	LOC102188937	102188937	-	-5289
NW_005102022.1	60355	60609	XLOC_011975	+	NW_005102022.1	51421	52498	LOC102188937	102188937	-	-7858
NW_005102022.1	10763	11225	XLOC_011977	-	NW_005102022.1	4123	4974	XM_005701767.1	102188132	-	-5790
NW_005102022.1	30958	31229	XLOC_011980	-	NW_005102022.1	28346	29185	LOC102188670	102188670	-	-1774
NW_005102022.1	33929	34525	XLOC_011981	-	NW_005102022.1	28346	29185	LOC102188670	102188670	-	-4745
NW_005102022.1	36392	37162	XLOC_011982	-	NW_005102022.1	28346	29185	LOC102188670	102188670	-	-7208
NW_005102022.1	54588	54812	XLOC_011985	-	NW_005102022.1	51421	52498	LOC102188937	102188937	-	-2091
NW_005102022.1	55359	55725	XLOC_011986	-	NW_005102022.1	51421	52498	LOC102188937	102188937	-	-2862
NW_005102022.1	57823	58169	XLOC_011987	-	NW_005102022.1	51421	52498	LOC102188937	102188937	-	-5326
NW_005102064.1	28014	28615	XLOC_012070	+	NW_005102064.1	25565	27299	LOC102190874	102190874	-	-716
NW_005102064.1	35512	36017	XLOC_012071	+	NW_005102064.1	25565	27299	LOC102190874	102190874	-	-8214
NW_005102064.1	28028	28666	XLOC_012075	-	NW_005102064.1	25565	27299	LOC102190874	102190874	-	-730
NW_005102066.1	51674	51999	XLOC_012080	-	NW_005102066.1	21143	49775	LOC102191419	102191419	-	-1900
NW_005102067.1	16518	17053	XLOC_012084	+	NW_005102067.1	8877	15818	LOC102168342	102168342	-	-701
NW_005102067.1	17465	17678	XLOC_012085	+	NW_005102067.1	8877	15818	LOC102168342	102168342	-	-1648
NW_005102100.1	37961	38471	XLOC_012115	+	NW_005102100.1	29710	36545	XM_005701773.1	102169754	-	-1417
NW_005102100.1	196197	196406	XLOC_012119	+	NW_005102100.1	185352	195107	XM_005701780.1	102172257	-	-1091
NW_005102100.1	198190	198601	XLOC_012120	+	NW_005102100.1	185352	195107	XM_005701780.1	102172257	-	-3084
NW_005102100.1	231386	232559	XLOC_012121	+	NW_005102100.1	198647	231100	XM_005701781.1	102172535	-	-287
NW_005102100.1	37971	38471	XLOC_012133	-	NW_005102100.1	29710	36545	XM_005701773.1	102169754	-	-1427
NW_005102100.1	147696	147975	XLOC_012137	-	NW_005102100.1	101136	144552	XM_005701778.1	102171421	-	-3145
NW_005102100.1	170208	170773	XLOC_012140	-	NW_005102100.1	163101	169297	LOC102171970	102171970	+	-912
NW_005102100.1	231263	232556	XLOC_012145	-	NW_005102100.1	198647	231100	XM_005701781.1	102172535	-	-164
NW_005102100.1	236323	236706	XLOC_012146	-	NW_005102100.1	198647	231100	XM_005701781.1	102172535	-	-5224
NW_005102109.1	143684	143887	XLOC_012177	+	NW_005102109.1	136014	141059	XM_005701789.1	102175477	-	-2626
NW_005102109.1	149255	149685	XLOC_012178	+	NW_005102109.1	136014	141059	XM_005701789.1	102175477	-	-8197
NW_005102109.1	31048	32182	XLOC_012181	-	NW_005102109.1	12796	29664	XM_005701785.1	102173837	-	-1385
NW_005102109.1	32293	34795	XLOC_012182	-	NW_005102109.1	12796	29664	XM_005701785.1	102173837	-	-2630
NW_005102109.1	128268	128835	XLOC_012189	-	NW_005102109.1	109264	122965	XM_005709572.1	102175206	-	-5304
NW_005102113.1	34932	35553	XLOC_012194	+	NW_005102113.1	26389	30009	XM_005701792.1	102176321	+	-4924
NW_005102113.1	36240	36586	XLOC_012195	+	NW_005102113.1	26389	30009	XM_005701792.1	102176321	+	-6232
NW_005102113.1	30792	31151	XLOC_012199	-	NW_005102113.1	26389	30009	XM_005701792.1	102176321	+	-784
NW_005102113.1	31491	31800	XLOC_012200	-	NW_005102113.1	26389	30009	XM_005701792.1	102176321	+	-1483
NW_005102131.1	52592	53110	XLOC_012267	+	NW_005102131.1	43852	44082	XM_005701796.1	102177713	-	-8511
NW_005102131.1	129828	130128	XLOC_012288	+	NW_005102131.1	126706	127540	XM_005701795.1	102177433	+	-2289
NW_005102151.1	7399	7869	XLOC_012368	+	NW_005102151.1	688	5390	XM_005701799.1	102178822	+	-2010
NW_005102151.1	8412	9070	XLOC_012369	+	NW_005102151.1	688	5390	XM_005701799.1	102178822	+	-3023
NW_005102151.1	9288	10964	XLOC_012370	+	NW_005102151.1	688	5390	XM_005701799.1	102178822	+	-3899
NW_005102151.1	11311	11816	XLOC_012371	+	NW_005102151.1	688	5390	XM_005701799.1	102178822	+	-5922
NW_005102151.1	12010	12377	XLOC_012372	+	NW_005102151.1	688	5390	XM_005701799.1	102178822	+	-6621
NW_005102151.1	13960	14742	XLOC_012373	+	NW_005102151.1	688	5390	XM_005701799.1	102178822	+	-8571
NW_005102151.1	8589	8952	XLOC_012375	-	NW_005102151.1	688	5390	XM_005701799.1	102178822	+	-3200
NW_005102151.1	12141	12388	XLOC_012376	-	NW_005102151.1	688	5390	XM_005701799.1	102178822	+	-6752
NW_005102151.1	12927	13136	XLOC_012377	-	NW_005102151.1	688	5390	XM_005701799.1	102178822	+	-7538
NW_005102151.1	13698	14749	XLOC_012378	-	NW_005102151.1	688	5390	XM_005701799.1	102178822	+	-8309
NW_005102160.1	22458	22815	XLOC_012388	+	NW_005102160.1	12825	15497	LOC102179096	102179096	+	-6962
NW_005102160.1	23377	23674	XLOC_012389	-	NW_005102160.1	12825	15497	LOC102179096	102179096	+	-7881
NW_005102169.1	30824	31569	XLOC_012408	+	NW_005102169.1	82	23089	XM_005701801.1	102179663	-	-7736
NW_005102169.1	31833	32112	XLOC_012409	+	NW_005102169.1	82	23089	XM_005701801.1	102179663	-	-8745
NW_005102169.1	64588	64983	XLOC_012410	+	NW_005102169.1	49117	63953	XM_005701803.1	102180217	-	-636
NW_005102169.1	25264	25766	XLOC_012419	-	NW_005102169.1	82	23089	XM_005701801.1	102179663	-	-2176
NW_005102169.1	27700	28139	XLOC_012420	-	NW_005102169.1	82	23089	XM_005701801.1	102179663	-	-4612
NW_005102169.1	30938	31295	XLOC_012421	-	NW_005102169.1	82	23089	XM_005701801.1	102179663	-	-7850
NW_005102169.1	65153	65565	XLOC_012425	-	NW_005102169.1	49117	63953	XM_005701803.1	102180217	-	-1201
NW_005102172.1	15181	15536	XLOC_012431	+	NW_005102172.1	6455	7402	XM_005701805.1	102180757	-	-7780
NW_005102172.1	25600	25976	XLOC_012433	+	NW_005102172.1	19079	20047	XM_005701806.1	102181030	-	-5554
NW_005102179.1	4569	4804	XLOC_012442	+	NW_005102179.1	580	2064	XR_311335.1	102181296	+	-2506
NW_005102179.1	28750	29308	XLOC_012443	+	NW_005102179.1	20291	23833	XM_005701807.1	102181493	-	-4918
NW_005102179.1	29558	29926	XLOC_012444	+	NW_005102179.1	20291	23833	XM_005701807.1	102181493	-	-5726
NW_005102179.1	142294	142535	XLOC_012457	+	NW_005102179.1	73317	139543	XM_005701808.1	102181773	+	-2752
NW_005102179.1	142963	143422	XLOC_012458	+	NW_005102179.1	73317	139543	XM_005701808.1	102181773	+	-3421
NW_005102179.1	147349	147764	XLOC_012459	+	NW_005102179.1	73317	139543	XM_005701808.1	102181773	+	-7807
NW_005102179.1	149111	149644	XLOC_012460	+	NW_005102179.1	73317	139543	XM_005701808.1	102181773	+	-9569
NW_005102179.1	4569	4804	XLOC_012481	-	NW_005102179.1	580	2064	XR_311335.1	102181296	+	-2506
NW_005102231.1	29363	29597	XLOC_012548	-	NW_005102231.1	22477	24588	XM_005701812.1	102183145	-	-4776
NW_005102245.1	7302	7826	XLOC_012555	+	NW_005102245.1	4	6946	XM_005701820.1	102185266	-	-357
NW_005102245.1	18479	18717	XLOC_012557	+	NW_005102245.1	8205	11379	XR_311336.1	102183959	+	-7101
NW_005102245.1	33427	33806	XLOC_012559	+	NW_005102245.1	22830	30855	XM_005701817.1	102184141	-	-2573
NW_005102245.1	35017	35423	XLOC_012560	+	NW_005102245.1	22830	30855	XM_005701817.1	102184141	-	-4163
NW_005102245.1	36931	37220	XLOC_012561	+	NW_005102245.1	22830	30855	XM_005701817.1	102184141	-	-6077
NW_005102245.1	37684	38305	XLOC_012562	+	NW_005102245.1	22830	30855	XM_005701817.1	102184141	-	-6830
NW_005102245.1	38622	38909	XLOC_012563	+	NW_005102245.1	22830	30855	XM_005701817.1	102184141	-	-7768
NW_005102245.1	49394	49852	XLOC_012565	+	NW_005102245.1	43803	46294	XM_005701819.1	102184991	-	-3101
NW_005102245.1	12677	13292	XLOC_012567	-	NW_005102245.1	8205	11379	XR_311336.1	102183959	+	-1299
NW_005102245.1	17961	18168	XLOC_012568	-	NW_005102245.1	8205	11379	XR_311336.1	102183959	+	-6583
NW_005102245.1	18223	18714	XLOC_012569	-	NW_005102245.1	8205	11379	XR_311336.1	102183959	+	-6845
NW_005102276.1	30058	30450	XLOC_012619	+	NW_005102276.1	11187	26651	XM_005701823.1	102186109	-	-3408
NW_005102276.1	31060	31620	XLOC_012620	+	NW_005102276.1	11187	26651	XM_005701823.1	102186109	-	-4410
NW_005102276.1	31686	32226	XLOC_012621	+	NW_005102276.1	11187	26651	XM_005701823.1	102186109	-	-5036
NW_005102276.1	33168	33631	XLOC_012622	+	NW_005102276.1	11187	26651	XM_005701823.1	102186109	-	-6518
NW_005102276.1	33764	35135	XLOC_012623	+	NW_005102276.1	11187	26651	XM_005701823.1	102186109	-	-7114
NW_005102276.1	33766	35135	XLOC_012626	-	NW_005102276.1	11187	26651	XM_005701823.1	102186109	-	-7116
NW_005102314.1	7634	7967	XLOC_012665	+	NW_005102314.1	2098	3296	XM_005701826.1	102186952	+	-4339
NW_005102314.1	7634	7940	XLOC_012666	-	NW_005102314.1	2098	3296	XM_005701826.1	102186952	+	-4339
NW_005102418.1	34852	35348	XLOC_012894	+	NW_005102418.1	29207	30130	XM_005701830.1	102188848	+	-4723
NW_005102418.1	34786	35348	XLOC_012897	-	NW_005102418.1	29207	30130	XM_005701830.1	102188848	+	-4657
NW_005102437.1	11561	11824	XLOC_012930	-	NW_005102437.1	5644	11405	XM_005701832.1	102189946	-	-157
NW_005102437.1	15577	16227	XLOC_012931	-	NW_005102437.1	5644	11405	XM_005701832.1	102189946	-	-4173
NW_005102443.1	39033	39295	XLOC_012935	+	NW_005102443.1	28594	35876	LOC102190217	102190217	-	-3158
NW_005102443.1	42821	43073	XLOC_012936	+	NW_005102443.1	28594	35876	LOC102190217	102190217	-	-6946
NW_005102443.1	65987	66244	XLOC_012938	+	NW_005102443.1	54619	65526	XM_005701833.1	102190509	-	-462
NW_005102443.1	39033	39295	XLOC_012944	-	NW_005102443.1	28594	35876	LOC102190217	102190217	-	-3158
NW_005102444.1	16385	16626	XLOC_012957	-	NW_005102444.1	13108	16129	LOC102191326	102191326	-	-257
NW_005102490.1	28083	28652	XLOC_012992	+	NW_005102490.1	10	21778	XM_005701835.1	102169180	+	-6306
NW_005102490.1	171481	171757	XLOC_013003	+	NW_005102490.1	155078	163791	XM_005709750.1	102170871	+	-7691
NW_005102490.1	22465	22754	XLOC_013007	-	NW_005102490.1	10	21778	XM_005701835.1	102169180	+	-688
NW_005102490.1	29966	30274	XLOC_013008	-	NW_005102490.1	10	21778	XM_005701835.1	102169180	+	-8189
NW_005102490.1	30407	31142	XLOC_013009	-	NW_005102490.1	10	21778	XM_005701835.1	102169180	+	-8630
NW_005102490.1	73533	74133	XLOC_013010	-	NW_005102490.1	41991	72812	XM_005701836.1	102169474	+	-722
NW_005102490.1	74382	75054	XLOC_013011	-	NW_005102490.1	41991	72812	XM_005701836.1	102169474	+	-1571
NW_005102490.1	75243	75606	XLOC_013012	-	NW_005102490.1	41991	72812	XM_005701836.1	102169474	+	-2432
NW_005102490.1	117373	117686	XLOC_013014	-	NW_005102490.1	86581	115714	XM_005701838.1	102170047	-	-1660
NW_005102529.1	15707	15986	XLOC_013106	-	NW_005102529.1	9462	14514	XM_005701841.1	102171971	+	-1194
NW_005102550.1	18344	18617	XLOC_013146	+	NW_005102550.1	2998	12267	XM_005701842.1	102172707	+	-6078
NW_005102563.1	59221	59515	XLOC_013177	+	NW_005102563.1	15454	53745	LOC102173839	102173839	-	-5477
NW_005102563.1	62356	62959	XLOC_013178	+	NW_005102563.1	15454	53745	LOC102173839	102173839	-	-8612
NW_005102563.1	3489	3787	XLOC_013181	-	NW_005102563.1	928	1137	XM_005701844.1	102173556	+	-2353
NW_005102563.1	59202	59515	XLOC_013183	-	NW_005102563.1	15454	53745	LOC102173839	102173839	-	-5458
NW_005102563.1	62354	62638	XLOC_013184	-	NW_005102563.1	15454	53745	LOC102173839	102173839	-	-8610
NW_005102584.1	21951	22264	XLOC_013241	+	NW_005102584.1	14747	20013	XM_005701845.1	102174931	-	-1939
NW_005102584.1	23040	23260	XLOC_013242	+	NW_005102584.1	14747	20013	XM_005701845.1	102174931	-	-3028
NW_005102584.1	25210	25876	XLOC_013243	+	NW_005102584.1	14747	20013	XM_005701845.1	102174931	-	-5198
NW_005102584.1	26840	27101	XLOC_013244	+	NW_005102584.1	14747	20013	XM_005701845.1	102174931	-	-6828
NW_005102584.1	28771	29260	XLOC_013245	+	NW_005102584.1	14747	20013	XM_005701845.1	102174931	-	-8759
NW_005102584.1	75285	75821	XLOC_013250	+	NW_005102584.1	66954	73689	XM_005701852.1	102177231	-	-1597
NW_005102584.1	92947	93272	XLOC_013251	+	NW_005102584.1	82212	90940	XM_005701850.1	102176789	-	-2008
NW_005102584.1	97400	97801	XLOC_013252	+	NW_005102584.1	82212	90940	XM_005701850.1	102176789	-	-6461
NW_005102584.1	116691	117243	XLOC_013254	+	NW_005102584.1	102726	115256	XM_005701853.1	102177517	-	-1436
NW_005102584.1	119587	119807	XLOC_013255	+	NW_005102584.1	102726	115256	XM_005701853.1	102177517	-	-4332
NW_005102584.1	138036	138464	XLOC_013256	+	NW_005102584.1	123972	134329	XM_005701849.1	102176522	-	-3708
NW_005102584.1	150452	151299	XLOC_013257	+	NW_005102584.1	139294	147223	XM_005701848.1	102176227	-	-3230
NW_005102584.1	179931	180169	XLOC_013261	+	NW_005102584.1	171491	177402	XM_005701847.1	102175951	-	-2530
NW_005102584.1	182597	182910	XLOC_013262	+	NW_005102584.1	171491	177402	XM_005701847.1	102175951	-	-5196
NW_005102584.1	185963	186303	XLOC_013263	+	NW_005102584.1	171491	177402	XM_005701847.1	102175951	-	-8562
NW_005102584.1	47618	48155	XLOC_013269	-	NW_005102584.1	31852	38191	XM_005709397.1	102175207	-	-9428
NW_005102584.1	75366	75821	XLOC_013274	-	NW_005102584.1	66954	73689	XM_005701852.1	102177231	-	-1678
NW_005102584.1	92947	93523	XLOC_013276	-	NW_005102584.1	82212	90940	XM_005701850.1	102176789	-	-2008
NW_005102584.1	115761	116035	XLOC_013278	-	NW_005102584.1	102726	115256	XM_005701853.1	102177517	-	-506
NW_005102584.1	118365	118586	XLOC_013279	-	NW_005102584.1	102726	115256	XM_005701853.1	102177517	-	-3110
NW_005102584.1	150452	151247	XLOC_013282	-	NW_005102584.1	139294	147223	XM_005701848.1	102176227	-	-3230
NW_005102584.1	181693	182138	XLOC_013286	-	NW_005102584.1	171491	177402	XM_005701847.1	102175951	-	-4292
NW_005102584.1	183573	184191	XLOC_013287	-	NW_005102584.1	171491	177402	XM_005701847.1	102175951	-	-6172
NW_005102587.1	6891	7227	XLOC_013295	-	NW_005102587.1	1072	6763	XM_005701855.1	102178065	+	-129
NW_005102595.1	16739	17133	XLOC_013327	+	NW_005102595.1	15909	16685	LOC102178902	102178902	-	-55
NW_005102595.1	27864	28193	XLOC_013329	+	NW_005102595.1	17310	18091	LOC102179188	102179188	+	-9774
NW_005102595.1	19373	19759	XLOC_013355	-	NW_005102595.1	17310	18091	LOC102179188	102179188	+	-1283
NW_005102623.1	7048	7654	XLOC_013380	-	NW_005102623.1	4447	5400	XM_005701858.1	102179759	+	-1649
NW_005102636.1	10263	10614	XLOC_013393	+	NW_005102636.1	2723	5862	LOC102180308	102180308	+	-4402
NW_005102646.1	6687	7231	XLOC_013401	+	NW_005102646.1	4504	6367	XM_005701859.1	102180847	-	-321
NW_005102646.1	13486	13818	XLOC_013402	+	NW_005102646.1	4504	6367	XM_005701859.1	102180847	-	-7120
NW_005102646.1	10907	11194	XLOC_013406	-	NW_005102646.1	4504	6367	XM_005701859.1	102180847	-	-4541
NW_005102646.1	13486	13818	XLOC_013407	-	NW_005102646.1	4504	6367	XM_005701859.1	102180847	-	-7120
NW_005102654.1	4444	4753	XLOC_013415	+	NW_005102654.1	1608	2930	XM_005701861.1	102181677	-	-1515
NW_005102654.1	4444	4753	XLOC_013417	-	NW_005102654.1	1608	2930	XM_005701861.1	102181677	-	-1515
NW_005102715.1	7160	7934	XLOC_013479	-	NW_005102715.1	5374	6405	LOC102182781	102182781	+	-756
NW_005102719.1	16389	16762	XLOC_013483	+	NW_005102719.1	9427	16216	XM_005701866.1	102183317	-	-174
NW_005102726.1	21841	22095	XLOC_013496	-	NW_005102726.1	18789	21644	LOC102183868	102183868	+	-198
NW_005102726.1	23234	23544	XLOC_013497	-	NW_005102726.1	18789	21644	LOC102183868	102183868	+	-1591
NW_005102779.1	48654	48986	XLOC_013538	-	NW_005102779.1	7	43020	XM_005701867.1	102184142	-	-5635
NW_005102779.1	50722	51038	XLOC_013539	-	NW_005102779.1	7	43020	XM_005701867.1	102184142	-	-7703
NW_005102780.1	49716	50212	XLOC_013555	-	NW_005102780.1	15308	48860	XM_005701869.1	102184713	-	-857
NW_005102802.1	6935	7388	XLOC_013577	-	NW_005102802.1	576	6845	LOC102185267	102185267	+	-91
NW_005102812.1	11805	12503	XLOC_013581	+	NW_005102812.1	285	10101	LOC102185828	102185828	-	-1705
NW_005102812.1	12113	12503	XLOC_013583	-	NW_005102812.1	285	10101	LOC102185828	102185828	-	-2013
NW_005102831.1	21551	22038	XLOC_013602	+	NW_005102831.1	4300	17426	XM_005701873.1	102186683	-	-4126
NW_005102831.1	22158	22443	XLOC_013603	+	NW_005102831.1	4300	17426	XM_005701873.1	102186683	-	-4733
NW_005102831.1	21608	22013	XLOC_013607	-	NW_005102831.1	4300	17426	XM_005701873.1	102186683	-	-4183
NW_005102923.1	5430	5778	XLOC_013694	+	NW_005102923.1	89	2569	XM_005701877.1	102187943	-	-2862
NW_005102923.1	25364	25851	XLOC_013695	+	NW_005102923.1	9402	24877	XM_005701875.1	102187397	-	-488
NW_005102923.1	34831	35036	XLOC_013696	+	NW_005102923.1	9402	24877	XM_005701875.1	102187397	-	-9955
NW_005102923.1	46394	46932	XLOC_013697	+	NW_005102923.1	36817	45714	XM_005701878.1	102188215	-	-681
NW_005102923.1	47977	48792	XLOC_013698	+	NW_005102923.1	36817	45714	XM_005701878.1	102188215	-	-2264
NW_005102923.1	49006	49708	XLOC_013699	+	NW_005102923.1	36817	45714	XM_005701878.1	102188215	-	-3293
NW_005102923.1	49780	50477	XLOC_013700	+	NW_005102923.1	36817	45714	XM_005701878.1	102188215	-	-4067
NW_005102923.1	52046	52575	XLOC_013701	+	NW_005102923.1	36817	45714	XM_005701878.1	102188215	-	-6333
NW_005102923.1	53805	54133	XLOC_013702	+	NW_005102923.1	36817	45714	XM_005701878.1	102188215	-	-8092
NW_005102923.1	54367	54665	XLOC_013703	+	NW_005102923.1	36817	45714	XM_005701878.1	102188215	-	-8654
NW_005102923.1	55328	55648	XLOC_013704	+	NW_005102923.1	36817	45714	XM_005701878.1	102188215	-	-9615
NW_005102923.1	88850	89420	XLOC_013712	+	NW_005102923.1	79287	87352	XM_005701879.1	102188494	-	-1499
NW_005102923.1	90561	90998	XLOC_013713	+	NW_005102923.1	79287	87352	XM_005701879.1	102188494	-	-3210
NW_005102923.1	5430	5778	XLOC_013718	-	NW_005102923.1	89	2569	XM_005701877.1	102187943	-	-2862
NW_005102923.1	49780	50091	XLOC_013721	-	NW_005102923.1	36817	45714	XM_005701878.1	102188215	-	-4067
NW_005102923.1	53422	53829	XLOC_013722	-	NW_005102923.1	36817	45714	XM_005701878.1	102188215	-	-7709
NW_005102923.1	89820	90081	XLOC_013727	-	NW_005102923.1	79287	87352	XM_005701879.1	102188494	-	-2469
NW_005102944.1	21412	21932	XLOC_013750	+	NW_005102944.1	11664	12080	XM_005701880.1	102188765	-	-9333
NW_005102944.1	20335	21352	XLOC_013760	-	NW_005102944.1	11664	12080	XM_005701880.1	102188765	-	-8256
NW_005102944.1	21445	21938	XLOC_013761	-	NW_005102944.1	11664	12080	XM_005701880.1	102188765	-	-9366
NW_005102996.1	265468	265783	XLOC_013829	+	NW_005102996.1	217390	262006	XR_311342.1	102190125	+	-3463
NW_005102996.1	266144	266520	XLOC_013830	+	NW_005102996.1	217390	262006	XR_311342.1	102190125	+	-4139
NW_005102996.1	271629	271891	XLOC_013831	+	NW_005102996.1	217390	262006	XR_311342.1	102190125	+	-9624
NW_005102996.1	202686	204209	XLOC_013913	-	NW_005102996.1	120936	200199	XM_005701882.1	102190318	-	-2488
NW_005102996.1	205302	205825	XLOC_013914	-	NW_005102996.1	120936	200199	XM_005701882.1	102190318	-	-5104
NW_005102996.1	208502	209513	XLOC_013915	-	NW_005102996.1	120936	200199	XM_005701882.1	102190318	-	-8304
NW_005102996.1	265429	265779	XLOC_013919	-	NW_005102996.1	217390	262006	XR_311342.1	102190125	+	-3424
NW_005103013.1	9692	10218	XLOC_013921	+	NW_005103013.1	4680	5624	XM_005701884.1	102190875	-	-4069
NW_005103013.1	10621	10937	XLOC_013922	+	NW_005103013.1	4680	5624	XM_005701884.1	102190875	-	-4998
NW_005103013.1	16950	17262	XLOC_013923	+	NW_005103013.1	12182	13111	XM_005701883.1	102190601	-	-3840
NW_005103017.1	33690	34165	XLOC_013930	+	NW_005103017.1	23605	24399	LOC102191132	102191132	+	-9292
NW_005103017.1	29819	30328	XLOC_013935	-	NW_005103017.1	23605	24399	LOC102191132	102191132	+	-5421
NW_005103017.1	32307	32596	XLOC_013936	-	NW_005103017.1	23605	24399	LOC102191132	102191132	+	-7909
NW_005103022.1	10578	10810	XLOC_013943	+	NW_005103022.1	4552	7687	LOC102168626	102168626	+	-2892
NW_005103040.1	24864	25224	XLOC_013954	+	NW_005103040.1	15757	19118	XM_005701888.1	102169582	-	-5747
NW_005103040.1	45539	46093	XLOC_013960	-	NW_005103040.1	29178	41721	XM_005701886.1	102169096	+	-3819
NW_005103043.1	14641	14972	XLOC_013963	+	NW_005103043.1	5261	5899	XM_005701889.1	102169861	+	-8743
NW_005103101.1	59584	59852	XLOC_014002	+	NW_005103101.1	54425	55986	XM_005701890.1	102171238	+	-3599
NW_005103101.1	72044	72272	XLOC_014003	+	NW_005103101.1	60261	66405	LOC102172057	102172057	-	-5640
NW_005103101.1	75439	76145	XLOC_014004	+	NW_005103101.1	60261	66405	LOC102172057	102172057	-	-9035
NW_005103101.1	99777	100146	XLOC_014006	+	NW_005103101.1	77604	89948	XM_005701893.1	102172350	+	-9830
NW_005103101.1	28545	28914	XLOC_014012	-	NW_005103101.1	20705	21754	XM_005701891.1	102171510	+	-6792
NW_005103101.1	51141	51809	XLOC_014016	-	NW_005103101.1	41207	43873	XM_005701892.1	102171782	+	-7269
NW_005103218.1	14160	14669	XLOC_014055	+	NW_005103218.1	11044	11727	LOC102173462	102173462	+	-2434
NW_005103218.1	14160	14617	XLOC_014060	-	NW_005103218.1	11044	11727	LOC102173462	102173462	+	-2434
NW_005103329.1	13435	13669	XLOC_014144	+	NW_005103329.1	2060	11964	XM_005701898.1	102174561	-	-1472
NW_005103329.1	13435	13669	XLOC_014146	-	NW_005103329.1	2060	11964	XM_005701898.1	102174561	-	-1472
NW_005103329.1	14096	14388	XLOC_014147	-	NW_005103329.1	2060	11964	XM_005701898.1	102174561	-	-2133
NW_005103333.1	63250	63602	XLOC_014155	+	NW_005103333.1	44732	63115	XM_005701899.1	102174834	-	-136
NW_005103333.1	63223	64011	XLOC_014164	-	NW_005103333.1	44732	63115	XM_005701899.1	102174834	-	-109
NW_005103357.1	8547	8961	XLOC_014179	-	NW_005103357.1	1520	6840	XM_005701900.1	102175119	+	-1708
NW_005103362.1	37398	37900	XLOC_014190	+	NW_005103362.1	13426	32906	XM_005701902.1	102175676	+	-4493
NW_005103409.1	24495	24746	XLOC_014284	+	NW_005103409.1	15458	22114	XM_005701906.1	102176955	-	-2382
NW_005103409.1	22338	22841	XLOC_014295	-	NW_005103409.1	15458	22114	XM_005701906.1	102176955	-	-225
NW_005103482.1	12013	12519	XLOC_014350	+	NW_005103482.1	500	9716	XR_311344.1	102177519	+	-2298
NW_005103487.1	29367	30010	XLOC_014359	+	NW_005103487.1	27246	27897	LOC102177714	102177714	-	-1471
NW_005103487.1	32254	32660	XLOC_014360	+	NW_005103487.1	27246	27897	LOC102177714	102177714	-	-4358
NW_005103487.1	33006	33311	XLOC_014361	+	NW_005103487.1	27246	27897	LOC102177714	102177714	-	-5110
NW_005103487.1	34669	35322	XLOC_014362	+	NW_005103487.1	27246	27897	LOC102177714	102177714	-	-6773
NW_005103487.1	32245	32695	XLOC_014375	-	NW_005103487.1	27246	27897	LOC102177714	102177714	-	-4349
NW_005103487.1	33000	33311	XLOC_014376	-	NW_005103487.1	27246	27897	LOC102177714	102177714	-	-5104
NW_005103487.1	34964	35339	XLOC_014377	-	NW_005103487.1	27246	27897	LOC102177714	102177714	-	-7068
NW_005103500.1	38100	38529	XLOC_014382	+	NW_005103500.1	27961	35141	LOC102179282	102179282	-	-2960
NW_005103500.1	36503	36956	XLOC_014388	-	NW_005103500.1	27961	35141	LOC102179282	102179282	-	-1363
NW_005103500.1	38145	38557	XLOC_014389	-	NW_005103500.1	27961	35141	LOC102179282	102179282	-	-3005
NW_005103528.1	19632	20246	XLOC_014402	+	NW_005103528.1	16405	16985	XM_005701909.1	102180123	+	-2648
NW_005103528.1	19304	20013	XLOC_014405	-	NW_005103528.1	16405	16985	XM_005701909.1	102180123	+	-2320
NW_005103537.1	10414	10995	XLOC_014408	-	NW_005103537.1	7	9638	LOC102180391	102180391	-	-777
NW_005103550.1	8125	8630	XLOC_014414	+	NW_005103550.1	3782	7072	XM_005701910.1	102180934	-	-1054
NW_005103550.1	9529	9763	XLOC_014415	+	NW_005103550.1	3782	7072	XM_005701910.1	102180934	-	-2458
NW_005103550.1	10193	10841	XLOC_014416	+	NW_005103550.1	3782	7072	XM_005701910.1	102180934	-	-3122
NW_005103550.1	10351	10959	XLOC_014419	-	NW_005103550.1	3782	7072	XM_005701910.1	102180934	-	-3280
NW_005103621.1	16782	17153	XLOC_014458	-	NW_005103621.1	10714	15079	XM_005701911.1	102181207	+	-1704
NW_005103796.1	6560	6776	XLOC_014580	+	NW_005103796.1	1121	3223	LOC102183688	102183688	-	-3338
NW_005103796.1	6548	6834	XLOC_014583	-	NW_005103796.1	1121	3223	LOC102183688	102183688	-	-3326
NW_005103880.1	5936	6135	XLOC_014629	+	NW_005103880.1	2085	2972	LOC102184619	102184619	-	-2965
NW_005103890.1	15956	16193	XLOC_014634	-	NW_005103890.1	13690	15326	XM_005701914.1	102184901	-	-631
NW_005103929.1	11103	11831	XLOC_014644	+	NW_005103929.1	1672	8621	XM_005701915.1	102185175	+	-2483
NW_005103929.1	13759	14123	XLOC_014645	+	NW_005103929.1	1672	8621	XM_005701915.1	102185175	+	-5139
NW_005104333.1	12658	12969	XLOC_014858	+	NW_005104333.1	5700	8388	LOC102188495	102188495	+	-4271
NW_005104333.1	22640	22869	XLOC_014860	-	NW_005104333.1	14258	17034	XM_005701925.1	102188766	+	-5607
NW_005104454.1	17608	17977	XLOC_014911	+	NW_005104454.1	5674	14981	XM_005701928.1	102189858	-	-2628
NW_005104454.1	42644	42933	XLOC_014915	-	NW_005104454.1	26964	38269	XM_005701930.1	102190407	+	-4376
NW_005104498.1	31897	32230	XLOC_014955	-	NW_005104498.1	26129	26686	XM_005701933.1	102191235	+	-5212
NW_005104498.1	36104	36618	XLOC_014956	-	NW_005104498.1	26129	26686	XM_005701933.1	102191235	+	-9419
NW_005104500.1	23881	24133	XLOC_014966	+	NW_005104500.1	15386	18884	XM_005701934.1	102191518	+	-4998
NW_005104500.1	27554	27862	XLOC_014967	+	NW_005104500.1	15386	18884	XM_005701934.1	102191518	+	-8671
NW_005104500.1	25962	26737	XLOC_014975	-	NW_005104500.1	15386	18884	XM_005701934.1	102191518	+	-7079
NW_005104500.1	28021	29688	XLOC_014976	-	NW_005104500.1	15386	18884	XM_005701934.1	102191518	+	-9138
NW_005104500.1	40735	41134	XLOC_014979	-	NW_005104500.1	33817	38977	XM_005701935.1	102191792	-	-1759
NW_005104500.1	68716	69121	XLOC_014980	-	NW_005104500.1	44705	60001	XM_005701936.1	102168445	+	-8716
NW_005104778.1	31401	31751	XLOC_015059	+	NW_005104778.1	342	28852	XM_005701941.1	102169863	-	-2550
NW_005104780.1	31351	32050	XLOC_015069	-	NW_005104780.1	8909	23000	XM_005701942.1	102170142	-	-8352
NW_005105302.1	89876	90315	XLOC_015292	+	NW_005105302.1	62415	88308	XM_005701944.1	102174021	-	-1569
NW_005105302.1	95418	95688	XLOC_015293	+	NW_005105302.1	62415	88308	XM_005701944.1	102174021	-	-7111
NW_005105302.1	120574	120842	XLOC_015294	+	NW_005105302.1	99499	116067	LOC102174297	102174297	-	-4508
NW_005105302.1	118585	119436	XLOC_015300	-	NW_005105302.1	99499	116067	LOC102174297	102174297	-	-2519
NW_005105302.1	120541	121726	XLOC_015301	-	NW_005105302.1	99499	116067	LOC102174297	102174297	-	-4475
NW_005105302.1	122554	123230	XLOC_015302	-	NW_005105302.1	99499	116067	LOC102174297	102174297	-	-6488
NW_005105302.1	125352	125567	XLOC_015303	-	NW_005105302.1	99499	116067	LOC102174297	102174297	-	-9286
NW_005105338.1	13253	13662	XLOC_015314	+	NW_005105338.1	9986	10671	XM_005701946.1	102174835	-	-2583
NW_005105611.1	14898	15447	XLOC_015412	-	NW_005105611.1	961	6546	XM_005701948.1	102177057	+	-8353
NW_005105771.1	24940	25176	XLOC_015488	+	NW_005105771.1	21649	22365	LOC102178169	102178169	+	-2576
NW_005105771.1	22597	23076	XLOC_015504	-	NW_005105771.1	21649	22365	LOC102178169	102178169	+	-233
NW_005105771.1	24940	25317	XLOC_015505	-	NW_005105771.1	21649	22365	LOC102178169	102178169	+	-2576
NW_005105771.1	32300	32767	XLOC_015506	-	NW_005105771.1	21649	22365	LOC102178169	102178169	+	-9936
NW_005105797.1	4303	4943	XLOC_015521	+	NW_005105797.1	896	2197	LOC102180935	102180935	+	-2107
NW_005105797.1	6079	6488	XLOC_015522	+	NW_005105797.1	896	2197	LOC102180935	102180935	+	-3883
NW_005105797.1	6703	7119	XLOC_015523	+	NW_005105797.1	896	2197	LOC102180935	102180935	+	-4507
NW_005105797.1	4303	4943	XLOC_015531	-	NW_005105797.1	896	2197	LOC102180935	102180935	+	-2107
NW_005105797.1	5889	6488	XLOC_015532	-	NW_005105797.1	896	2197	LOC102180935	102180935	+	-3693
NW_005105797.1	6703	7137	XLOC_015533	-	NW_005105797.1	896	2197	LOC102180935	102180935	+	-4507
NW_005105797.1	7464	7812	XLOC_015534	-	NW_005105797.1	896	2197	LOC102180935	102180935	+	-5268
NW_005105797.1	8467	8819	XLOC_015535	-	NW_005105797.1	896	2197	LOC102180935	102180935	+	-6271
NW_005105797.1	10662	11643	XLOC_015536	-	NW_005105797.1	896	2197	LOC102180935	102180935	+	-8466
NW_005105982.1	10109	10369	XLOC_015589	+	NW_005105982.1	3206	5939	XM_005701951.1	102181776	+	-4171
NW_005105982.1	8413	8612	XLOC_015590	-	NW_005105982.1	3206	5939	XM_005701951.1	102181776	+	-2475
NW_005106211.1	10122	10334	XLOC_015679	+	NW_005106211.1	2182	3111	XM_005701954.1	102183146	+	-7012
NW_005107457.1	8829	9101	XLOC_016088	-	NW_005107457.1	527	7475	XM_005701964.1	102188400	-	-1355
NW_005108363.1	1729	2260	XLOC_016370	+	NW_005108363.1	47	1031	XM_005701975.1	102169586	-	-699
NW_005108363.1	1620	2262	XLOC_016372	-	NW_005108363.1	47	1031	XM_005701975.1	102169586	-	-590
NW_005108530.1	3640	4183	XLOC_016408	+	NW_005108530.1	388	1920	XM_005701977.1	102170417	-	-1721
NW_005108530.1	3664	4197	XLOC_016410	-	NW_005108530.1	388	1920	XM_005701977.1	102170417	-	-1745
NW_005108772.1	10325	10959	XLOC_016491	-	NW_005108772.1	9177	10118	XM_005701981.1	102171511	+	-208
NW_005108951.1	1889	2570	XLOC_016529	+	NW_005108951.1	1161	1881	XM_005701983.1	102172060	-	-9
NW_005109144.1	5828	6159	XLOC_016569	-	NW_005109144.1	3754	4704	XM_005701984.1	102172353	-	-1125
NW_005109144.1	13074	13296	XLOC_016570	-	NW_005109144.1	3754	4704	XM_005701984.1	102172353	-	-8371
NW_005109971.1	9802	10328	XLOC_016793	+	NW_005109971.1	2376	8248	XM_005701991.1	102175122	-	-1555
NW_005110707.1	37884	38253	XLOC_016984	+	NW_005110707.1	33633	34758	XR_311350.1	102178170	-	-3127
NW_005111852.1	5964	6263	XLOC_017241	-	NW_005111852.1	254	4290	XM_005702001.1	102180489	+	-1675
NW_005113530.1	4066	4438	XLOC_017582	+	NW_005113530.1	6	768	XM_005702014.1	102187128	-	-3299
NW_005113837.1	36829	37037	XLOC_017671	-	NW_005113837.1	25317	36582	XM_005702018.1	102188401	-	-248
NW_005113953.1	2121	2362	XLOC_017693	-	NW_005113953.1	5	710	XM_005702021.1	102189208	+	-1412
NW_005113953.1	2434	2929	XLOC_017694	-	NW_005113953.1	5	710	XM_005702021.1	102189208	+	-1725
NW_005114698.1	9956	10348	XLOC_017820	+	NW_005114698.1	6146	6782	XR_311352.1	102190038	-	-3175
NW_005115050.1	28152	28806	XLOC_017862	+	NW_005115050.1	3556	19841	XM_005702026.1	102191328	+	-8312
NW_005115547.1	11083	11607	XLOC_017933	-	NW_005115547.1	2801	10409	XM_005702031.1	102169098	+	-675
NW_005116687.1	5051	5337	XLOC_018119	-	NW_005116687.1	6	596	XM_005702039.1	102171786	-	-4456
NW_005116687.1	5622	6042	XLOC_018120	-	NW_005116687.1	6	596	XM_005702039.1	102171786	-	-5027
NW_005116800.1	24713	25007	XLOC_018145	-	NW_005116800.1	16554	24588	XM_005702041.1	102172538	+	-126
NW_005116800.1	25633	25998	XLOC_018146	-	NW_005116800.1	16554	24588	XM_005702041.1	102172538	+	-1046
NW_005177867.1	1168	1563	XLOC_022398	-	NW_005177867.1	179	1120	XM_005702168.1	102172147	+	-49
NW_005177980.1	3321	3565	XLOC_022468	-	NW_005177980.1	333	3149	XM_005702176.1	102174565	-	-173
NW_005178009.1	4218	4782	XLOC_022498	-	NW_005178009.1	77	2818	XR_311378.1	102176234	-	-1401
chr1	114647	115100	XLOC_022516	+	chr1	52833	111810	XM_005674738.1	102190458	-	-2838
chr1	116939	117478	XLOC_022517	+	chr1	52833	111810	XM_005674738.1	102190458	-	-5130
chr1	118570	118777	XLOC_022518	+	chr1	52833	111810	XM_005674738.1	102190458	-	-6761
chr1	297919	298332	XLOC_022595	+	chr1	283319	294467	XM_005674656.1	102168299	+	-3453
chr1	350422	350637	XLOC_022599	+	chr1	335432	341091	XM_005674658.1	102168576	+	-9332
chr1	375253	375842	XLOC_022602	+	chr1	369981	370415	XM_005674739.1	102190732	+	-4839
chr1	376672	377049	XLOC_022603	+	chr1	369981	370415	XM_005674739.1	102190732	+	-6258
chr1	378875	379175	XLOC_022604	+	chr1	369981	370415	XM_005674739.1	102190732	+	-8461
chr1	409425	409948	XLOC_022607	+	chr1	400377	409106	XM_005674661.1	102169515	-	-320
chr1	416725	417629	XLOC_022608	+	chr1	400377	409106	XM_005674661.1	102169515	-	-7620
chr1	432054	432364	XLOC_022609	+	chr1	420548	431189	XM_005674662.1	102169795	-	-866
chr1	716841	717265	XLOC_022648	+	chr1	687652	716490	XM_005674663.1	102170087	-	-352
chr1	1145903	1146610	XLOC_022686	+	chr1	967164	1142661	XM_005674670.1	102171916	-	-3243
chr1	1149652	1150648	XLOC_022687	+	chr1	967164	1142661	XM_005674670.1	102171916	-	-6992
chr1	1324012	1324450	XLOC_022703	+	chr1	1286834	1314805	XM_005674674.1	102172194	+	-9208
chr1	1398475	1399072	XLOC_022718	+	chr1	1374610	1394186	XM_005674682.1	102174509	+	-4290
chr1	1463031	1463395	XLOC_022720	+	chr1	1412812	1453936	XM_005674741.1	102191269	-	-9096
chr1	1631443	1631980	XLOC_022740	+	chr1	1603232	1630952	XM_005674683.1	102174776	-	-492
chr1	1666192	1666582	XLOC_022741	+	chr1	1634743	1659343	XM_005674684.1	102175057	-	-6850
chr1	1736410	1736609	XLOC_022748	+	chr1	1735718	1736157	LOC102175329	102175329	-	-254
chr1	1951636	1951845	XLOC_022767	+	chr1	1870985	1946665	XR_309699.1	102175615	+	-4972
chr1	2106351	2106628	XLOC_022786	+	chr1	2098949	2100268	XM_005674686.1	102175800	+	-6084
chr1	2109168	2109620	XLOC_022787	+	chr1	2098949	2100268	XM_005674686.1	102175800	+	-8901
chr1	2152092	2152413	XLOC_022789	+	chr1	2115923	2150031	XM_005674743.1	102168200	+	-2062
chr1	2252704	2253173	XLOC_022792	+	chr1	2159380	2250680	XM_005674691.1	102176266	+	-2025
chr1	2256298	2256955	XLOC_022793	+	chr1	2159380	2250680	XM_005674691.1	102176266	+	-5619
chr1	2372152	2372525	XLOC_022803	+	chr1	2315811	2371319	XM_005674744.1	102168484	-	-834
chr1	2377095	2377307	XLOC_022804	+	chr1	2315811	2371319	XM_005674744.1	102168484	-	-5777
chr1	2524681	2525164	XLOC_022815	+	chr1	2445387	2522158	XM_005674745.1	102169051	+	-2524
chr1	2573851	2574503	XLOC_022817	+	chr1	2557386	2568315	XM_005674693.1	102177562	+	-5537
chr1	2575593	2576145	XLOC_022818	+	chr1	2557386	2568315	XM_005674693.1	102177562	+	-7279
chr1	2939627	2940436	XLOC_022844	+	chr1	2840347	2934918	XM_005674747.1	102169624	-	-4710
chr1	2941519	2941787	XLOC_022845	+	chr1	2840347	2934918	XM_005674747.1	102169624	-	-6602
chr1	2944074	2944613	XLOC_022846	+	chr1	2840347	2934918	XM_005674747.1	102169624	-	-9157
chr1	3749441	3749814	XLOC_022921	+	chr1	3504727	3744734	XM_005674750.1	102170463	+	-4708
chr1	3929177	3929613	XLOC_022938	+	chr1	3905187	3926705	XR_309703.1	102178208	-	-2473
chr1	3929760	3930022	XLOC_022939	+	chr1	3905187	3926705	XR_309703.1	102178208	-	-3056
chr1	3932616	3932858	XLOC_022940	+	chr1	3905187	3926705	XR_309703.1	102178208	-	-5912
chr1	3979532	3979990	XLOC_022946	+	chr1	3964826	3973793	XR_309705.1	102178484	-	-5740
chr1	4085372	4085667	XLOC_022960	+	chr1	4081921	4082492	XM_005674696.1	100861183	+	-2881
chr1	4190216	4190449	XLOC_022972	+	chr1	4187183	4187943	XM_005674698.1	102179810	+	-2274
chr1	4193707	4194265	XLOC_022973	+	chr1	4187183	4187943	XM_005674698.1	102179810	+	-5765
chr1	4194997	4195629	XLOC_022974	+	chr1	4187183	4187943	XM_005674698.1	102179810	+	-7055
chr1	4706241	4706668	XLOC_023038	+	chr1	4702470	4703376	XM_005674701.1	100861175	+	-2866
chr1	4707422	4707625	XLOC_023039	+	chr1	4702470	4703376	XM_005674701.1	100861175	+	-4047
chr1	4717594	4718192	XLOC_023041	+	chr1	4714156	4714992	LOC102181160	102181160	+	-2603
chr1	4719514	4720132	XLOC_023042	+	chr1	4714156	4714992	LOC102181160	102181160	+	-4523
chr1	4721092	4721394	XLOC_023043	+	chr1	4714156	4714992	LOC102181160	102181160	+	-6101
chr1	4757280	4757911	XLOC_023046	+	chr1	4753646	4754511	XM_005674703.1	102181431	-	-2770
chr1	4781585	4782391	XLOC_023051	+	chr1	4775371	4776188	XM_005674704.1	102181719	+	-5398
chr1	4786102	4786546	XLOC_023052	+	chr1	4775371	4776188	XM_005674704.1	102181719	+	-9915
chr1	4818896	4819715	XLOC_023059	+	chr1	4813390	4815201	XM_005674705.1	102181992	+	-3696
chr1	4822710	4823123	XLOC_023060	+	chr1	4813390	4815201	XM_005674705.1	102181992	+	-7510
chr1	4843596	4843969	XLOC_023063	+	chr1	4840109	4841012	XM_005674706.1	102182256	+	-2585
chr1	4844375	4844771	XLOC_023064	+	chr1	4840109	4841012	XM_005674706.1	102182256	+	-3364
chr1	4850394	4850726	XLOC_023065	+	chr1	4840109	4841012	XM_005674706.1	102182256	+	-9383
chr1	4850824	4851200	XLOC_023066	+	chr1	4840109	4841012	XM_005674706.1	102182256	+	-9813
chr1	4885160	4885766	XLOC_023071	+	chr1	4878475	4879833	XM_005674707.1	102182538	+	-5328
chr1	4887427	4887857	XLOC_023072	+	chr1	4878475	4879833	XM_005674707.1	102182538	+	-7595
chr1	4964080	4964300	XLOC_023086	+	chr1	4959512	4961610	XM_005674708.1	102182828	+	-2471
chr1	4966152	4966801	XLOC_023087	+	chr1	4959512	4961610	XM_005674708.1	102182828	+	-4543
chr1	4968856	4969257	XLOC_023088	+	chr1	4959512	4961610	XM_005674708.1	102182828	+	-7247
chr1	5020636	5021034	XLOC_023097	+	chr1	5016959	5018155	XM_005674709.1	102183102	+	-2482
chr1	5024042	5024309	XLOC_023098	+	chr1	5016959	5018155	XM_005674709.1	102183102	+	-5888
chr1	5025070	5025465	XLOC_023099	+	chr1	5016959	5018155	XM_005674709.1	102183102	+	-6916
chr1	5026013	5026469	XLOC_023100	+	chr1	5016959	5018155	XM_005674709.1	102183102	+	-7859
chr1	5027488	5027704	XLOC_023101	+	chr1	5016959	5018155	XM_005674709.1	102183102	+	-9334
chr1	6040427	6040786	XLOC_023228	+	chr1	6011248	6030433	XM_005674752.1	102171277	-	-9995
chr1	6195923	6196272	XLOC_023258	+	chr1	6187709	6188133	LOC102171547	102171547	+	-7791
chr1	6258927	6259375	XLOC_023263	+	chr1	6212432	6258723	XM_005674712.1	102183911	-	-205
chr1	6369522	6370046	XLOC_023271	+	chr1	6340432	6368616	XM_005674716.1	102184473	-	-907
chr1	6458796	6459043	XLOC_023274	+	chr1	6396165	6454484	XM_005674720.1	102185778	+	-4313
chr1	8715238	8715963	XLOC_023545	+	chr1	8660558	8713149	XM_005674753.1	102172097	+	-2090
chr1	8716322	8716862	XLOC_023546	+	chr1	8660558	8713149	XM_005674753.1	102172097	+	-3174
chr1	8717813	8718053	XLOC_023547	+	chr1	8660558	8713149	XM_005674753.1	102172097	+	-4665
chr1	8718449	8719101	XLOC_023548	+	chr1	8660558	8713149	XM_005674753.1	102172097	+	-5301
chr1	8823967	8824211	XLOC_023556	+	chr1	8757815	8820517	XM_005674754.1	102172386	+	-3451
chr1	9231632	9231934	XLOC_023603	+	chr1	9104580	9225211	XM_005674755.1	102172660	+	-6422
chr1	9235148	9235506	XLOC_023604	+	chr1	9104580	9225211	XM_005674755.1	102172660	+	-9938
chr1	9797795	9798082	XLOC_023690	+	chr1	9544504	9793189	XM_005674723.1	102186997	+	-4607
chr1	9798603	9798916	XLOC_023691	+	chr1	9544504	9793189	XM_005674723.1	102186997	+	-5415
chr1	9949489	9949688	XLOC_023708	+	chr1	9939215	9947130	XM_005674732.1	102187983	+	-2360
chr1	9951876	9952122	XLOC_023709	+	chr1	9939215	9947130	XM_005674732.1	102187983	+	-4747
chr1	9952651	9953173	XLOC_023710	+	chr1	9939215	9947130	XM_005674732.1	102187983	+	-5522
chr1	10042111	10042372	XLOC_023711	+	chr1	9955273	10034804	XM_005674736.1	102189619	-	-7308
chr1	10043046	10043321	XLOC_023712	+	chr1	9955273	10034804	XM_005674736.1	102189619	-	-8243
chr1	10044275	10044478	XLOC_023713	+	chr1	9955273	10034804	XM_005674736.1	102189619	-	-9472
chr1	10092134	10092686	XLOC_023717	+	chr1	10073721	10088544	XM_005674737.1	102189901	+	-3591
chr1	10093348	10093868	XLOC_023718	+	chr1	10073721	10088544	XM_005674737.1	102189901	+	-4805
chr1	10094811	10095386	XLOC_023719	+	chr1	10073721	10088544	XM_005674737.1	102189901	+	-6268
chr1	10095594	10096376	XLOC_023720	+	chr1	10073721	10088544	XM_005674737.1	102189901	+	-7051
chr1	10097406	10097776	XLOC_023721	+	chr1	10073721	10088544	XM_005674737.1	102189901	+	-8863
chr1	11708489	11708769	XLOC_023937	+	chr1	11702439	11704628	LOC102174065	102174065	+	-3862
chr1	11709703	11709962	XLOC_023938	+	chr1	11702439	11704628	LOC102174065	102174065	+	-5076
chr1	14054691	14055052	XLOC_024207	+	chr1	14046775	14047488	LOC102174777	102174777	-	-7204
chr1	14716231	14716785	XLOC_024217	+	chr1	14122243	14715052	XM_005674756.1	102175058	-	-1180
chr1	14718937	14719345	XLOC_024218	+	chr1	14122243	14715052	XM_005674756.1	102175058	-	-3886
chr1	14723492	14724149	XLOC_024219	+	chr1	14122243	14715052	XM_005674756.1	102175058	-	-8441
chr1	15023304	15023581	XLOC_024241	+	chr1	14956156	15022275	LOC102175519	102175519	-	-1030
chr1	18056251	18057281	XLOC_024596	+	chr1	18025354	18053644	XM_005674759.1	102175802	+	-2608
chr1	18060624	18060917	XLOC_024597	+	chr1	18025354	18053644	XM_005674759.1	102175802	+	-6981
chr1	18236356	18236641	XLOC_024632	+	chr1	18216864	18233317	XM_005674760.1	102176267	+	-3040
chr1	18236704	18237316	XLOC_024633	+	chr1	18216864	18233317	XM_005674760.1	102176267	+	-3388
chr1	18240179	18240887	XLOC_024634	+	chr1	18216864	18233317	XM_005674760.1	102176267	+	-6863
chr1	18242373	18243454	XLOC_024635	+	chr1	18216864	18233317	XM_005674760.1	102176267	+	-9057
chr1	18394799	18395253	XLOC_024646	+	chr1	18390882	18392817	LOC102180966	102180966	-	-1983
chr1	18400834	18401135	XLOC_024647	+	chr1	18390882	18392817	LOC102180966	102180966	-	-8018
chr1	19173477	19173826	XLOC_024751	+	chr1	19158016	19172423	XR_309708.1	102176916	-	-1055
chr1	19175071	19175555	XLOC_024752	+	chr1	19158016	19172423	XR_309708.1	102176916	-	-2649
chr1	19179854	19180609	XLOC_024753	+	chr1	19158016	19172423	XR_309708.1	102176916	-	-7432
chr1	19618913	19619541	XLOC_024805	+	chr1	19473532	19616738	XR_309709.1	102177096	-	-2176
chr1	19626525	19627175	XLOC_024806	+	chr1	19473532	19616738	XR_309709.1	102177096	-	-9788
chr1	20355319	20355775	XLOC_024871	+	chr1	20324440	20347133	XR_309711.1	102177926	+	-8187
chr1	20356804	20357298	XLOC_024872	+	chr1	20324440	20347133	XR_309711.1	102177926	+	-9672
chr1	20979327	20979942	XLOC_024967	+	chr1	20878962	20977221	XM_005674764.1	102178209	+	-2107
chr1	20981258	20981791	XLOC_024968	+	chr1	20878962	20977221	XM_005674764.1	102178209	+	-4038
chr1	20986197	20986605	XLOC_024969	+	chr1	20878962	20977221	XM_005674764.1	102178209	+	-8977
chr1	21337311	21337518	XLOC_025013	+	chr1	21317319	21334887	XM_005674774.1	102181236	+	-2425
chr1	21339150	21339412	XLOC_025014	+	chr1	21317319	21334887	XM_005674774.1	102181236	+	-4264
chr1	21583386	21583634	XLOC_025037	+	chr1	21566146	21577510	XM_005674769.1	102179318	+	-5877
chr1	21739969	21740448	XLOC_025041	+	chr1	21722624	21739822	XM_005674770.1	102179596	-	-148
chr1	21745362	21745808	XLOC_025042	+	chr1	21722624	21739822	XM_005674770.1	102179596	-	-5541
chr1	22810713	22810967	XLOC_025096	+	chr1	22148573	22808722	XM_005674778.1	102182257	-	-1992
chr1	22811509	22811756	XLOC_025097	+	chr1	22148573	22808722	XM_005674778.1	102182257	-	-2788
chr1	22951524	22952149	XLOC_025099	+	chr1	22821295	22945961	LOC102182910	102182910	+	-5564
chr1	24626127	24626355	XLOC_025329	+	chr1	24615276	24616184	LOC102183454	102183454	-	-9944
chr1	26072078	26072483	XLOC_025366	+	chr1	24953553	26069449	XM_005674781.1	102183726	-	-2630
chr1	26072823	26073111	XLOC_025367	+	chr1	24953553	26069449	XM_005674781.1	102183726	-	-3375
chr1	28176419	28176802	XLOC_025599	+	chr1	27937241	28175288	XM_005674787.1	102186052	-	-1132
chr1	28180420	28180639	XLOC_025600	+	chr1	27937241	28175288	XM_005674787.1	102186052	-	-5133
chr1	32996380	32996589	XLOC_026164	+	chr1	32594410	32992443	XM_005674788.1	102186519	+	-3938
chr1	33899183	33899600	XLOC_026283	+	chr1	33892806	33894374	LOC102187712	102187712	-	-4810
chr1	34022253	34022490	XLOC_026288	+	chr1	33964368	34019894	XM_005709637.1	102169626	-	-2360
chr1	34023948	34024475	XLOC_026289	+	chr1	33964368	34019894	XM_005709637.1	102169626	-	-4055
chr1	34025994	34026683	XLOC_026290	+	chr1	33964368	34019894	XM_005709637.1	102169626	-	-6101
chr1	34029292	34029503	XLOC_026291	+	chr1	33964368	34019894	XM_005709637.1	102169626	-	-9399
chr1	34342124	34342547	XLOC_026324	+	chr1	34320290	34336337	XM_005674794.1	100860809	-	-5788
chr1	34897832	34898109	XLOC_026409	+	chr1	34894259	34895445	XM_005674795.1	102188708	+	-2388
chr1	34898920	34899202	XLOC_026410	+	chr1	34894259	34895445	XM_005674795.1	102188708	+	-3476
chr1	34900561	34901009	XLOC_026411	+	chr1	34894259	34895445	XM_005674795.1	102188708	+	-5117
chr1	34905217	34905579	XLOC_026412	+	chr1	34894259	34895445	XM_005674795.1	102188708	+	-9773
chr1	34948089	34948665	XLOC_026414	+	chr1	34940564	34946894	XM_005674797.1	102189159	-	-1196
chr1	34949344	34949821	XLOC_026415	+	chr1	34940564	34946894	XM_005674797.1	102189159	-	-2451
chr1	34950336	34950740	XLOC_026416	+	chr1	34940564	34946894	XM_005674797.1	102189159	-	-3443
chr1	34950996	34951731	XLOC_026417	+	chr1	34940564	34946894	XM_005674797.1	102189159	-	-4103
chr1	34952604	34953101	XLOC_026418	+	chr1	34940564	34946894	XM_005674797.1	102189159	-	-5711
chr1	34953411	34954306	XLOC_026419	+	chr1	34940564	34946894	XM_005674797.1	102189159	-	-6518
chr1	34954493	34955275	XLOC_026420	+	chr1	34940564	34946894	XM_005674797.1	102189159	-	-7600
chr1	34956871	34957725	XLOC_026421	+	chr1	34940564	34946894	XM_005674797.1	102189159	-	-9978
chr1	35036054	35037024	XLOC_026434	+	chr1	34975476	35033524	XM_005674799.1	102189621	+	-2531
chr1	35038100	35039113	XLOC_026435	+	chr1	34975476	35033524	XM_005674799.1	102189621	+	-4577
chr1	35039232	35039832	XLOC_026436	+	chr1	34975476	35033524	XM_005674799.1	102189621	+	-5709
chr1	35052693	35052933	XLOC_026438	+	chr1	35041739	35049257	XM_005674801.1	102190070	+	-3437
chr1	35053251	35053767	XLOC_026439	+	chr1	35041739	35049257	XM_005674801.1	102190070	+	-3995
chr1	35053959	35054231	XLOC_026440	+	chr1	35041739	35049257	XM_005674801.1	102190070	+	-4703
chr1	35054483	35055158	XLOC_026441	+	chr1	35041739	35049257	XM_005674801.1	102190070	+	-5227
chr1	35055407	35055874	XLOC_026442	+	chr1	35041739	35049257	XM_005674801.1	102190070	+	-6151
chr1	35057137	35057776	XLOC_026443	+	chr1	35041739	35049257	XM_005674801.1	102190070	+	-7881
chr1	35057862	35058308	XLOC_026444	+	chr1	35041739	35049257	XM_005674801.1	102190070	+	-8606
chr1	35059010	35059747	XLOC_026445	+	chr1	35041739	35049257	XM_005674801.1	102190070	+	-9754
chr1	35086086	35086862	XLOC_026455	+	chr1	35076741	35078068	LOC102190548	102190548	+	-8019
chr1	36393724	36394229	XLOC_026611	+	chr1	35977827	36388835	XM_005674802.1	102190819	+	-4890
chr1	36394550	36394965	XLOC_026612	+	chr1	35977827	36388835	XM_005674802.1	102190819	+	-5716
chr1	36817959	36818420	XLOC_026651	+	chr1	36651471	36809030	LOC102169906	102169906	+	-8930
chr1	37113115	37113483	XLOC_026683	+	chr1	37041182	37110051	XM_005674804.1	102191271	-	-3065
chr1	37114088	37114854	XLOC_026684	+	chr1	37041182	37110051	XM_005674804.1	102191271	-	-4038
chr1	37203236	37203464	XLOC_026686	+	chr1	37120309	37201126	XM_005674807.1	102168387	+	-2111
chr1	37205055	37205386	XLOC_026687	+	chr1	37120309	37201126	XM_005674807.1	102168387	+	-3930
chr1	37274898	37275360	XLOC_026689	+	chr1	37209210	37269488	XM_005674810.1	102169053	+	-5411
chr1	37968874	37969171	XLOC_026778	+	chr1	37961407	37962935	LOC102170358	102170358	+	-5940
chr1	40828166	40828827	XLOC_027026	+	chr1	39854049	40825447	XM_005674811.1	102170633	+	-2720
chr1	40878016	40878483	XLOC_027029	+	chr1	40842918	40875772	XM_005674812.1	102170911	+	-2245
chr1	40878877	40879673	XLOC_027030	+	chr1	40842918	40875772	XM_005674812.1	102170911	+	-3106
chr1	40885479	40886175	XLOC_027031	+	chr1	40842918	40875772	XM_005674812.1	102170911	+	-9708
chr1	41054700	41055189	XLOC_027038	+	chr1	41022131	41053995	XM_005674815.1	102171372	-	-706
chr1	41059330	41059678	XLOC_027039	+	chr1	41022131	41053995	XM_005674815.1	102171372	-	-5336
chr1	41061850	41062077	XLOC_027040	+	chr1	41022131	41053995	XM_005674815.1	102171372	-	-7856
chr1	41063212	41063434	XLOC_027041	+	chr1	41022131	41053995	XM_005674815.1	102171372	-	-9218
chr1	41114566	41114887	XLOC_027043	+	chr1	41066950	41113915	XM_005674816.1	102171820	-	-652
chr1	41116808	41117383	XLOC_027044	+	chr1	41066950	41113915	XM_005674816.1	102171820	-	-2894
chr1	41161926	41162135	XLOC_027050	+	chr1	41157622	41158545	XM_005674878.1	102188254	+	-3382
chr1	41193482	41193834	XLOC_027055	+	chr1	41189924	41190847	XM_005674819.1	102172662	+	-2636
chr1	41230944	41231225	XLOC_027061	+	chr1	41224924	41225853	XM_005674879.1	102188532	+	-5092
chr1	41231565	41232652	XLOC_027062	+	chr1	41224924	41225853	XM_005674879.1	102188532	+	-5713
chr1	41233667	41233928	XLOC_027063	+	chr1	41224924	41225853	XM_005674879.1	102188532	+	-7815
chr1	41246256	41246593	XLOC_027065	+	chr1	41243121	41244056	XM_005674820.1	102172936	+	-2201
chr1	41250309	41250765	XLOC_027066	+	chr1	41243121	41244056	XM_005674820.1	102172936	+	-6254
chr1	41251388	41252087	XLOC_027067	+	chr1	41243121	41244056	XM_005674820.1	102172936	+	-7333
chr1	41271620	41272009	XLOC_027074	+	chr1	41267167	41268093	XM_005674880.1	102188800	+	-3528
chr1	41272758	41273268	XLOC_027075	+	chr1	41267167	41268093	XM_005674880.1	102188800	+	-4666
chr1	41283174	41283395	XLOC_027077	+	chr1	41274345	41275101	LOC102189070	102189070	+	-8074
chr1	41297079	41297326	XLOC_027079	+	chr1	41293778	41294712	LOC102189348	102189348	+	-2368
chr1	41315128	41315340	XLOC_027082	+	chr1	41302268	41306935	LOC102189903	102189903	+	-8194
chr1	41332923	41333154	XLOC_027086	+	chr1	41323381	41324310	XM_005674821.1	102173231	+	-8614
chr1	41384404	41384653	XLOC_027096	+	chr1	41375680	41376655	LOC102190460	102190460	+	-7750
chr1	41432922	41433617	XLOC_027102	+	chr1	41423085	41424023	XM_005674823.1	102174067	+	-8900
chr1	41467496	41467779	XLOC_027107	+	chr1	41463668	41464654	LOC102191272	102191272	+	-2843
chr1	41478999	41479519	XLOC_027109	+	chr1	41475028	41475852	LOC102191555	102191555	+	-3148
chr1	41557235	41557505	XLOC_027128	+	chr1	41548197	41549230	XM_005674824.1	102174337	+	-8006
chr1	41557901	41558307	XLOC_027129	+	chr1	41548197	41549230	XM_005674824.1	102174337	+	-8672
chr1	41597531	41597937	XLOC_027133	+	chr1	41591443	41592732	XM_005674826.1	102174876	+	-4800
chr1	41600159	41600461	XLOC_027134	+	chr1	41591443	41592732	XM_005674826.1	102174876	+	-7428
chr1	41601521	41601861	XLOC_027135	+	chr1	41591443	41592732	XM_005674826.1	102174876	+	-8790
chr1	41958104	41958677	XLOC_027182	+	chr1	41873394	41952708	XM_005674883.1	102169054	-	-5397
chr1	41961914	41962558	XLOC_027183	+	chr1	41873394	41952708	XM_005674883.1	102169054	-	-9207
chr1	42199754	42200041	XLOC_027219	+	chr1	42193872	42194985	LOC102175616	102175616	+	-4770
chr1	42855056	42855538	XLOC_027297	+	chr1	42682102	42849691	XM_005674830.1	102175894	+	-5366
chr1	43016465	43017061	XLOC_027323	+	chr1	42888768	43015094	XM_005674832.1	102176560	-	-1372
chr1	43017247	43017524	XLOC_027324	+	chr1	42888768	43015094	XM_005674832.1	102176560	-	-2154
chr1	43018505	43018848	XLOC_027325	+	chr1	42888768	43015094	XM_005674832.1	102176560	-	-3412
chr1	43019045	43019637	XLOC_027326	+	chr1	42888768	43015094	XM_005674832.1	102176560	-	-3952
chr1	43020172	43020715	XLOC_027327	+	chr1	42888768	43015094	XM_005674832.1	102176560	-	-5079
chr1	43020834	43021687	XLOC_027328	+	chr1	42888768	43015094	XM_005674832.1	102176560	-	-5741
[truncated: 51,911 more rows]
