# Supplementary material for: Identification and analysis of differentially expressed long non-coding RNAs between multiparous and uniparous goat (Capra hircus) ovaries
Source: PLoS One. 2017 Sep 21;12(9):e0183163. doi: 10.1371/journal.pone.0183163 (PMC5608193; doi:10.1371/journal.pone.0183163)
Supplement: S9 Table — (XLSX) [file pone.0183163.s010.xlsx]

## Sheet: S9 Table
S9 Table. The protein-coding genes within 10 k upstream of an lncRNA
lncRNA_chr	lncRNA_start	lncRNA_end	lncRNA_id	lncRNA_chain	gene_chr	gene_start	gene_end	gene_id	gene_number_id	gene_chain	distance
NW_005101027.1	802	1184	XLOC_000026	+	NW_005101027.1	1192	23613	XM_005701129.1	102178439	-	9
NW_005101029.1	261167	261490	XLOC_000083	+	NW_005101029.1	359154	469444	XM_005701135.1	102179930	+	97665
NW_005101029.1	266207	266572	XLOC_000084	+	NW_005101029.1	359154	469444	XM_005701135.1	102179930	+	92583
NW_005101029.1	276489	276939	XLOC_000085	+	NW_005101029.1	359154	469444	XM_005701135.1	102179930	+	82216
NW_005101029.1	277702	277949	XLOC_000086	+	NW_005101029.1	359154	469444	XM_005701135.1	102179930	+	81206
NW_005101029.1	281644	282226	XLOC_000087	+	NW_005101029.1	359154	469444	XM_005701135.1	102179930	+	76929
NW_005101029.1	285334	286413	XLOC_000088	+	NW_005101029.1	359154	469444	XM_005701135.1	102179930	+	72742
NW_005101029.1	288759	289242	XLOC_000089	+	NW_005101029.1	359154	469444	XM_005701135.1	102179930	+	69913
NW_005101029.1	290085	290609	XLOC_000090	+	NW_005101029.1	359154	469444	XM_005701135.1	102179930	+	68546
NW_005101029.1	291580	291892	XLOC_000091	+	NW_005101029.1	359154	469444	XM_005701135.1	102179930	+	67263
NW_005101029.1	294329	294824	XLOC_000092	+	NW_005101029.1	359154	469444	XM_005701135.1	102179930	+	64331
NW_005101029.1	295182	295484	XLOC_000093	+	NW_005101029.1	359154	469444	XM_005701135.1	102179930	+	63671
NW_005101029.1	295684	296282	XLOC_000094	+	NW_005101029.1	359154	469444	XM_005701135.1	102179930	+	62873
NW_005101029.1	300797	301020	XLOC_000095	+	NW_005101029.1	359154	469444	XM_005701135.1	102179930	+	58135
NW_005101029.1	303648	303858	XLOC_000096	+	NW_005101029.1	359154	469444	XM_005701135.1	102179930	+	55297
NW_005101029.1	310620	310897	XLOC_000097	+	NW_005101029.1	359154	469444	XM_005701135.1	102179930	+	48258
NW_005101029.1	313569	314067	XLOC_000098	+	NW_005101029.1	359154	469444	XM_005701135.1	102179930	+	45088
NW_005101029.1	319495	320008	XLOC_000099	+	NW_005101029.1	359154	469444	XM_005701135.1	102179930	+	39147
NW_005101029.1	321408	321639	XLOC_000100	+	NW_005101029.1	359154	469444	XM_005701135.1	102179930	+	37516
NW_005101029.1	327891	328259	XLOC_000101	+	NW_005101029.1	359154	469444	XM_005701135.1	102179930	+	30896
NW_005101029.1	330581	330899	XLOC_000102	+	NW_005101029.1	359154	469444	XM_005701135.1	102179930	+	28256
NW_005101029.1	336708	336934	XLOC_000103	+	NW_005101029.1	359154	469444	XM_005701135.1	102179930	+	22221
NW_005101029.1	343274	343579	XLOC_000104	+	NW_005101029.1	359154	469444	XM_005701135.1	102179930	+	15576
NW_005101029.1	347302	347658	XLOC_000105	+	NW_005101029.1	359154	469444	XM_005701135.1	102179930	+	11497
NW_005101029.1	358268	358874	XLOC_000106	+	NW_005101029.1	359154	469444	XM_005701135.1	102179930	+	281
NW_005101029.1	263791	264146	XLOC_000176	-	NW_005101029.1	359154	469444	XM_005701135.1	102179930	+	95009
NW_005101029.1	287212	287645	XLOC_000177	-	NW_005101029.1	359154	469444	XM_005701135.1	102179930	+	71510
NW_005101029.1	294269	294824	XLOC_000178	-	NW_005101029.1	359154	469444	XM_005701135.1	102179930	+	64331
NW_005101029.1	302659	302924	XLOC_000179	-	NW_005101029.1	359154	469444	XM_005701135.1	102179930	+	56231
NW_005101029.1	313626	314067	XLOC_000180	-	NW_005101029.1	359154	469444	XM_005701135.1	102179930	+	45088
NW_005101029.1	328755	329050	XLOC_000181	-	NW_005101029.1	359154	469444	XM_005701135.1	102179930	+	30105
NW_005101029.1	332743	333327	XLOC_000182	-	NW_005101029.1	359154	469444	XM_005701135.1	102179930	+	25828
NW_005101029.1	343274	343749	XLOC_000183	-	NW_005101029.1	359154	469444	XM_005701135.1	102179930	+	15406
NW_005101029.1	354249	354858	XLOC_000184	-	NW_005101029.1	359154	469444	XM_005701135.1	102179930	+	4297
NW_005101029.1	358268	358508	XLOC_000185	-	NW_005101029.1	359154	469444	XM_005701135.1	102179930	+	647
NW_005101031.1	2309	2676	XLOC_000223	+	NW_005101031.1	5668	6513	XM_005701136.1	102180207	+	2993
NW_005101031.1	17785	18075	XLOC_000225	+	NW_005101031.1	21635	22677	XM_005701137.1	102180477	+	3561
NW_005101031.1	18195	19058	XLOC_000226	+	NW_005101031.1	21635	22677	XM_005701137.1	102180477	+	2578
NW_005101031.1	25019	25238	XLOC_000228	+	NW_005101031.1	65301	66380	XM_005701138.1	102180746	+	40064
NW_005101031.1	26497	27095	XLOC_000229	+	NW_005101031.1	65301	66380	XM_005701138.1	102180746	+	38207
NW_005101031.1	33558	34003	XLOC_000230	+	NW_005101031.1	65301	66380	XM_005701138.1	102180746	+	31299
NW_005101031.1	38172	38668	XLOC_000231	+	NW_005101031.1	65301	66380	XM_005701138.1	102180746	+	26634
NW_005101031.1	53345	53617	XLOC_000232	+	NW_005101031.1	65301	66380	XM_005701138.1	102180746	+	11685
NW_005101031.1	57546	58542	XLOC_000233	+	NW_005101031.1	65301	66380	XM_005701138.1	102180746	+	6760
NW_005101031.1	58735	59153	XLOC_000234	+	NW_005101031.1	65301	66380	XM_005701138.1	102180746	+	6149
NW_005101031.1	24174	24729	XLOC_000238	-	NW_005101031.1	65301	66380	XM_005701138.1	102180746	+	40573
NW_005101031.1	24990	25239	XLOC_000239	-	NW_005101031.1	65301	66380	XM_005701138.1	102180746	+	40063
NW_005101031.1	33098	33474	XLOC_000240	-	NW_005101031.1	65301	66380	XM_005701138.1	102180746	+	31828
NW_005101031.1	38099	38460	XLOC_000241	-	NW_005101031.1	65301	66380	XM_005701138.1	102180746	+	26842
NW_005101031.1	46109	46356	XLOC_000242	-	NW_005101031.1	65301	66380	XM_005701138.1	102180746	+	18946
NW_005101031.1	57548	58553	XLOC_000243	-	NW_005101031.1	65301	66380	XM_005701138.1	102180746	+	6749
NW_005101031.1	58768	59153	XLOC_000244	-	NW_005101031.1	65301	66380	XM_005701138.1	102180746	+	6149
NW_005101032.1	4814	5430	XLOC_000247	+	NW_005101032.1	93603	243757	XM_005701139.1	102181017	+	88174
NW_005101032.1	9065	9472	XLOC_000248	+	NW_005101032.1	93603	243757	XM_005701139.1	102181017	+	84132
NW_005101032.1	12661	12862	XLOC_000249	+	NW_005101032.1	93603	243757	XM_005701139.1	102181017	+	80742
NW_005101032.1	14703	15219	XLOC_000250	+	NW_005101032.1	93603	243757	XM_005701139.1	102181017	+	78385
NW_005101032.1	35583	35822	XLOC_000251	+	NW_005101032.1	93603	243757	XM_005701139.1	102181017	+	57782
NW_005101032.1	37626	38056	XLOC_000252	+	NW_005101032.1	93603	243757	XM_005701139.1	102181017	+	55548
NW_005101032.1	38355	38704	XLOC_000253	+	NW_005101032.1	93603	243757	XM_005701139.1	102181017	+	54900
NW_005101032.1	48034	48362	XLOC_000254	+	NW_005101032.1	93603	243757	XM_005701139.1	102181017	+	45242
NW_005101032.1	63098	63564	XLOC_000255	+	NW_005101032.1	93603	243757	XM_005701139.1	102181017	+	30040
NW_005101032.1	70055	70604	XLOC_000256	+	NW_005101032.1	93603	243757	XM_005701139.1	102181017	+	23000
NW_005101032.1	78708	79173	XLOC_000257	+	NW_005101032.1	93603	243757	XM_005701139.1	102181017	+	14431
NW_005101032.1	87341	87719	XLOC_000258	+	NW_005101032.1	93603	243757	XM_005701139.1	102181017	+	5885
NW_005101032.1	91872	92174	XLOC_000259	+	NW_005101032.1	93603	243757	XM_005701139.1	102181017	+	1430
NW_005101032.1	246698	246922	XLOC_000261	+	NW_005101032.1	295872	296998	XM_005701150.1	102183950	+	48951
NW_005101032.1	259719	260082	XLOC_000262	+	NW_005101032.1	295872	296998	XM_005701150.1	102183950	+	35791
NW_005101032.1	260819	261413	XLOC_000263	+	NW_005101032.1	295872	296998	XM_005701150.1	102183950	+	34460
NW_005101032.1	262588	263022	XLOC_000264	+	NW_005101032.1	295872	296998	XM_005701150.1	102183950	+	32851
NW_005101032.1	265625	265963	XLOC_000265	+	NW_005101032.1	295872	296998	XM_005701150.1	102183950	+	29910
NW_005101032.1	269891	270100	XLOC_000266	+	NW_005101032.1	295872	296998	XM_005701150.1	102183950	+	25773
NW_005101032.1	283318	283533	XLOC_000267	+	NW_005101032.1	295872	296998	XM_005701150.1	102183950	+	12340
NW_005101032.1	285090	285606	XLOC_000268	+	NW_005101032.1	295872	296998	XM_005701150.1	102183950	+	10267
NW_005101032.1	286532	286812	XLOC_000269	+	NW_005101032.1	295872	296998	XM_005701150.1	102183950	+	9061
NW_005101032.1	294468	294787	XLOC_000270	+	NW_005101032.1	295872	296998	XM_005701150.1	102183950	+	1086
NW_005101032.1	307565	307953	XLOC_000272	+	NW_005101032.1	368183	375340	XM_005701151.1	102184238	+	60231
NW_005101032.1	325370	325967	XLOC_000273	+	NW_005101032.1	368183	375340	XM_005701151.1	102184238	+	42217
NW_005101032.1	326705	327347	XLOC_000274	+	NW_005101032.1	368183	375340	XM_005701151.1	102184238	+	40837
NW_005101032.1	328789	329384	XLOC_000275	+	NW_005101032.1	368183	375340	XM_005701151.1	102184238	+	38800
NW_005101032.1	342926	343540	XLOC_000276	+	NW_005101032.1	368183	375340	XM_005701151.1	102184238	+	24644
NW_005101032.1	359626	360190	XLOC_000277	+	NW_005101032.1	368183	375340	XM_005701151.1	102184238	+	7994
NW_005101032.1	360684	361126	XLOC_000278	+	NW_005101032.1	368183	375340	XM_005701151.1	102184238	+	7058
NW_005101032.1	365496	366075	XLOC_000279	+	NW_005101032.1	368183	375340	XM_005701151.1	102184238	+	2109
NW_005101032.1	383368	383965	XLOC_000281	+	NW_005101032.1	386119	387894	XM_005701140.1	102181286	+	2155
NW_005101032.1	402623	402914	XLOC_000283	+	NW_005101032.1	423875	433962	XM_005701141.1	102181581	+	20962
NW_005101032.1	406463	407281	XLOC_000284	+	NW_005101032.1	423875	433962	XM_005701141.1	102181581	+	16595
NW_005101032.1	407337	407680	XLOC_000285	+	NW_005101032.1	423875	433962	XM_005701141.1	102181581	+	16196
NW_005101032.1	417353	417651	XLOC_000286	+	NW_005101032.1	423875	433962	XM_005701141.1	102181581	+	6225
NW_005101032.1	421709	422079	XLOC_000287	+	NW_005101032.1	423875	433962	XM_005701141.1	102181581	+	1797
NW_005101032.1	449991	450334	XLOC_000289	+	NW_005101032.1	482911	486669	XM_005701142.1	102181853	+	32578
NW_005101032.1	452011	452233	XLOC_000290	+	NW_005101032.1	482911	486669	XM_005701142.1	102181853	+	30679
NW_005101032.1	453862	454158	XLOC_000291	+	NW_005101032.1	482911	486669	XM_005701142.1	102181853	+	28754
NW_005101032.1	462637	463162	XLOC_000292	+	NW_005101032.1	482911	486669	XM_005701142.1	102181853	+	19750
NW_005101032.1	464372	464776	XLOC_000293	+	NW_005101032.1	482911	486669	XM_005701142.1	102181853	+	18136
NW_005101032.1	464963	465362	XLOC_000294	+	NW_005101032.1	482911	486669	XM_005701142.1	102181853	+	17550
NW_005101032.1	467577	467800	XLOC_000295	+	NW_005101032.1	482911	486669	XM_005701142.1	102181853	+	15112
NW_005101032.1	471244	471715	XLOC_000296	+	NW_005101032.1	482911	486669	XM_005701142.1	102181853	+	11197
NW_005101032.1	473897	474178	XLOC_000297	+	NW_005101032.1	482911	486669	XM_005701142.1	102181853	+	8734
NW_005101032.1	475931	476930	XLOC_000298	+	NW_005101032.1	482911	486669	XM_005701142.1	102181853	+	5982
NW_005101032.1	478308	478796	XLOC_000299	+	NW_005101032.1	482911	486669	XM_005701142.1	102181853	+	4116
NW_005101032.1	479863	480229	XLOC_000300	+	NW_005101032.1	482911	486669	XM_005701142.1	102181853	+	2683
NW_005101032.1	481332	481566	XLOC_000301	+	NW_005101032.1	482911	486669	XM_005701142.1	102181853	+	1346
NW_005101032.1	561775	562362	XLOC_000304	+	NW_005101032.1	598790	659982	XR_311269.1	102182682	-	36429
NW_005101032.1	565290	566142	XLOC_000305	+	NW_005101032.1	598790	659982	XR_311269.1	102182682	-	32649
NW_005101032.1	574382	574637	XLOC_000306	+	NW_005101032.1	598790	659982	XR_311269.1	102182682	-	24154
NW_005101032.1	576951	578572	XLOC_000307	+	NW_005101032.1	598790	659982	XR_311269.1	102182682	-	20219
NW_005101032.1	580879	581482	XLOC_000308	+	NW_005101032.1	598790	659982	XR_311269.1	102182682	-	17309
NW_005101032.1	584530	584755	XLOC_000309	+	NW_005101032.1	598790	659982	XR_311269.1	102182682	-	14036
NW_005101032.1	584874	585554	XLOC_000310	+	NW_005101032.1	598790	659982	XR_311269.1	102182682	-	13237
NW_005101032.1	587603	588391	XLOC_000311	+	NW_005101032.1	598790	659982	XR_311269.1	102182682	-	10400
NW_005101032.1	589110	589373	XLOC_000312	+	NW_005101032.1	598790	659982	XR_311269.1	102182682	-	9418
NW_005101032.1	592058	592337	XLOC_000313	+	NW_005101032.1	598790	659982	XR_311269.1	102182682	-	6454
NW_005101032.1	593302	593573	XLOC_000314	+	NW_005101032.1	598790	659982	XR_311269.1	102182682	-	5218
NW_005101032.1	663024	663225	XLOC_000315	+	NW_005101032.1	746945	800193	XM_005701152.1	102184800	-	83721
NW_005101032.1	666176	666423	XLOC_000316	+	NW_005101032.1	746945	800193	XM_005701152.1	102184800	-	80523
NW_005101032.1	669383	669958	XLOC_000317	+	NW_005101032.1	746945	800193	XM_005701152.1	102184800	-	76988
NW_005101032.1	672188	672754	XLOC_000318	+	NW_005101032.1	746945	800193	XM_005701152.1	102184800	-	74192
NW_005101032.1	677290	677730	XLOC_000319	+	NW_005101032.1	746945	800193	XM_005701152.1	102184800	-	69216
NW_005101032.1	694300	694692	XLOC_000320	+	NW_005101032.1	746945	800193	XM_005701152.1	102184800	-	52254
NW_005101032.1	699128	699538	XLOC_000321	+	NW_005101032.1	746945	800193	XM_005701152.1	102184800	-	47408
NW_005101032.1	703424	703770	XLOC_000322	+	NW_005101032.1	746945	800193	XM_005701152.1	102184800	-	43176
NW_005101032.1	706963	707187	XLOC_000323	+	NW_005101032.1	746945	800193	XM_005701152.1	102184800	-	39759
NW_005101032.1	708051	708293	XLOC_000324	+	NW_005101032.1	746945	800193	XM_005701152.1	102184800	-	38653
NW_005101032.1	709919	710470	XLOC_000325	+	NW_005101032.1	746945	800193	XM_005701152.1	102184800	-	36476
NW_005101032.1	711104	711405	XLOC_000326	+	NW_005101032.1	746945	800193	XM_005701152.1	102184800	-	35541
NW_005101032.1	714357	714601	XLOC_000327	+	NW_005101032.1	746945	800193	XM_005701152.1	102184800	-	32345
NW_005101032.1	716657	716973	XLOC_000328	+	NW_005101032.1	746945	800193	XM_005701152.1	102184800	-	29973
NW_005101032.1	732933	733146	XLOC_000329	+	NW_005101032.1	746945	800193	XM_005701152.1	102184800	-	13800
NW_005101032.1	737642	737889	XLOC_000330	+	NW_005101032.1	746945	800193	XM_005701152.1	102184800	-	9057
NW_005101032.1	744740	745511	XLOC_000331	+	NW_005101032.1	746945	800193	XM_005701152.1	102184800	-	1435
NW_005101032.1	803667	804034	XLOC_000332	+	NW_005101032.1	895189	898090	XM_005701153.1	102185079	-	91156
NW_005101032.1	804371	804642	XLOC_000333	+	NW_005101032.1	895189	898090	XM_005701153.1	102185079	-	90548
NW_005101032.1	808178	808395	XLOC_000334	+	NW_005101032.1	895189	898090	XM_005701153.1	102185079	-	86795
NW_005101032.1	808864	809445	XLOC_000335	+	NW_005101032.1	895189	898090	XM_005701153.1	102185079	-	85745
NW_005101032.1	810855	811103	XLOC_000336	+	NW_005101032.1	895189	898090	XM_005701153.1	102185079	-	84087
NW_005101032.1	811651	811867	XLOC_000337	+	NW_005101032.1	895189	898090	XM_005701153.1	102185079	-	83323
NW_005101032.1	814567	814878	XLOC_000338	+	NW_005101032.1	895189	898090	XM_005701153.1	102185079	-	80312
NW_005101032.1	825654	826005	XLOC_000339	+	NW_005101032.1	895189	898090	XM_005701153.1	102185079	-	69185
NW_005101032.1	836446	836668	XLOC_000340	+	NW_005101032.1	895189	898090	XM_005701153.1	102185079	-	58522
NW_005101032.1	844841	845124	XLOC_000341	+	NW_005101032.1	895189	898090	XM_005701153.1	102185079	-	50066
NW_005101032.1	847286	847512	XLOC_000342	+	NW_005101032.1	895189	898090	XM_005701153.1	102185079	-	47678
NW_005101032.1	851777	851997	XLOC_000343	+	NW_005101032.1	895189	898090	XM_005701153.1	102185079	-	43193
NW_005101032.1	852479	852998	XLOC_000344	+	NW_005101032.1	895189	898090	XM_005701153.1	102185079	-	42192
NW_005101032.1	853510	854007	XLOC_000345	+	NW_005101032.1	895189	898090	XM_005701153.1	102185079	-	41183
NW_005101032.1	855445	856055	XLOC_000346	+	NW_005101032.1	895189	898090	XM_005701153.1	102185079	-	39135
NW_005101032.1	862636	862860	XLOC_000347	+	NW_005101032.1	895189	898090	XM_005701153.1	102185079	-	32330
NW_005101032.1	863324	863668	XLOC_000348	+	NW_005101032.1	895189	898090	XM_005701153.1	102185079	-	31522
NW_005101032.1	868042	868286	XLOC_000349	+	NW_005101032.1	895189	898090	XM_005701153.1	102185079	-	26904
NW_005101032.1	869981	870677	XLOC_000350	+	NW_005101032.1	895189	898090	XM_005701153.1	102185079	-	24513
NW_005101032.1	873920	874182	XLOC_000351	+	NW_005101032.1	895189	898090	XM_005701153.1	102185079	-	21008
NW_005101032.1	875157	875480	XLOC_000352	+	NW_005101032.1	895189	898090	XM_005701153.1	102185079	-	19710
NW_005101032.1	881637	882836	XLOC_000353	+	NW_005101032.1	895189	898090	XM_005701153.1	102185079	-	12354
NW_005101032.1	885263	885628	XLOC_000354	+	NW_005101032.1	895189	898090	XM_005701153.1	102185079	-	9562
NW_005101032.1	893164	893540	XLOC_000355	+	NW_005101032.1	895189	898090	XM_005701153.1	102185079	-	1650
NW_005101032.1	894930	895167	XLOC_000356	+	NW_005101032.1	895189	898090	XM_005701153.1	102185079	-	23
NW_005101032.1	930374	930599	XLOC_000360	+	NW_005101032.1	1029239	1140044	XM_005701146.1	102182959	-	98641
NW_005101032.1	931716	932494	XLOC_000361	+	NW_005101032.1	1029239	1140044	XM_005701146.1	102182959	-	96746
NW_005101032.1	934616	935255	XLOC_000362	+	NW_005101032.1	1029239	1140044	XM_005701146.1	102182959	-	93985
NW_005101032.1	935859	936193	XLOC_000363	+	NW_005101032.1	1029239	1140044	XM_005701146.1	102182959	-	93047
NW_005101032.1	952555	952862	XLOC_000364	+	NW_005101032.1	1029239	1140044	XM_005701146.1	102182959	-	76378
NW_005101032.1	954019	954538	XLOC_000365	+	NW_005101032.1	1029239	1140044	XM_005701146.1	102182959	-	74702
NW_005101032.1	956176	956737	XLOC_000366	+	NW_005101032.1	1029239	1140044	XM_005701146.1	102182959	-	72503
NW_005101032.1	961049	961459	XLOC_000367	+	NW_005101032.1	1029239	1140044	XM_005701146.1	102182959	-	67781
NW_005101032.1	972773	973224	XLOC_000368	+	NW_005101032.1	1029239	1140044	XM_005701146.1	102182959	-	56016
NW_005101032.1	980644	980876	XLOC_000369	+	NW_005101032.1	1029239	1140044	XM_005701146.1	102182959	-	48364
NW_005101032.1	981315	981654	XLOC_000370	+	NW_005101032.1	1029239	1140044	XM_005701146.1	102182959	-	47586
NW_005101032.1	987053	987680	XLOC_000371	+	NW_005101032.1	1029239	1140044	XM_005701146.1	102182959	-	41560
NW_005101032.1	988127	988636	XLOC_000372	+	NW_005101032.1	1029239	1140044	XM_005701146.1	102182959	-	40604
NW_005101032.1	1012119	1012605	XLOC_000373	+	NW_005101032.1	1029239	1140044	XM_005701146.1	102182959	-	16635
NW_005101032.1	1016893	1017449	XLOC_000374	+	NW_005101032.1	1029239	1140044	XM_005701146.1	102182959	-	11791
NW_005101032.1	1020648	1020904	XLOC_000375	+	NW_005101032.1	1029239	1140044	XM_005701146.1	102182959	-	8336
NW_005101032.1	1023576	1024163	XLOC_000376	+	NW_005101032.1	1029239	1140044	XM_005701146.1	102182959	-	5077
NW_005101032.1	1310342	1310770	XLOC_000398	+	NW_005101032.1	1394163	1433258	XM_005701147.1	102183225	-	83394
NW_005101032.1	1314260	1314568	XLOC_000399	+	NW_005101032.1	1394163	1433258	XM_005701147.1	102183225	-	79596
NW_005101032.1	1316307	1316607	XLOC_000400	+	NW_005101032.1	1394163	1433258	XM_005701147.1	102183225	-	77557
NW_005101032.1	1317592	1318141	XLOC_000401	+	NW_005101032.1	1394163	1433258	XM_005701147.1	102183225	-	76023
NW_005101032.1	1328409	1328911	XLOC_000402	+	NW_005101032.1	1394163	1433258	XM_005701147.1	102183225	-	65253
NW_005101032.1	1330929	1331842	XLOC_000403	+	NW_005101032.1	1394163	1433258	XM_005701147.1	102183225	-	62322
NW_005101032.1	1337678	1338018	XLOC_000404	+	NW_005101032.1	1394163	1433258	XM_005701147.1	102183225	-	56146
NW_005101032.1	1342864	1343305	XLOC_000405	+	NW_005101032.1	1394163	1433258	XM_005701147.1	102183225	-	50859
NW_005101032.1	1345619	1346027	XLOC_000406	+	NW_005101032.1	1394163	1433258	XM_005701147.1	102183225	-	48137
NW_005101032.1	1348306	1348792	XLOC_000407	+	NW_005101032.1	1394163	1433258	XM_005701147.1	102183225	-	45372
NW_005101032.1	1357649	1357976	XLOC_000408	+	NW_005101032.1	1394163	1433258	XM_005701147.1	102183225	-	36188
NW_005101032.1	1358366	1358803	XLOC_000409	+	NW_005101032.1	1394163	1433258	XM_005701147.1	102183225	-	35361
NW_005101032.1	1359986	1360312	XLOC_000410	+	NW_005101032.1	1394163	1433258	XM_005701147.1	102183225	-	33852
NW_005101032.1	1367060	1367427	XLOC_000411	+	NW_005101032.1	1394163	1433258	XM_005701147.1	102183225	-	26737
NW_005101032.1	1374774	1375503	XLOC_000412	+	NW_005101032.1	1394163	1433258	XM_005701147.1	102183225	-	18661
NW_005101032.1	1375945	1376477	XLOC_000413	+	NW_005101032.1	1394163	1433258	XM_005701147.1	102183225	-	17687
NW_005101032.1	1382498	1382797	XLOC_000414	+	NW_005101032.1	1394163	1433258	XM_005701147.1	102183225	-	11367
NW_005101032.1	1434138	1434597	XLOC_000415	+	NW_005101032.1	1520512	1522422	XM_005701149.1	102183678	-	85916
NW_005101032.1	1437119	1437486	XLOC_000416	+	NW_005101032.1	1520512	1522422	XM_005701149.1	102183678	-	83027
NW_005101032.1	1438477	1438778	XLOC_000417	+	NW_005101032.1	1520512	1522422	XM_005701149.1	102183678	-	81735
NW_005101032.1	1450380	1451274	XLOC_000418	+	NW_005101032.1	1520512	1522422	XM_005701149.1	102183678	-	69239
NW_005101032.1	1451325	1451610	XLOC_000419	+	NW_005101032.1	1520512	1522422	XM_005701149.1	102183678	-	68903
NW_005101032.1	1458193	1458588	XLOC_000420	+	NW_005101032.1	1520512	1522422	XM_005701149.1	102183678	-	61925
NW_005101032.1	1472585	1472872	XLOC_000421	+	NW_005101032.1	1520512	1522422	XM_005701149.1	102183678	-	47641
NW_005101032.1	1475295	1476106	XLOC_000422	+	NW_005101032.1	1520512	1522422	XM_005701149.1	102183678	-	44407
NW_005101032.1	1477169	1477533	XLOC_000423	+	NW_005101032.1	1520512	1522422	XM_005701149.1	102183678	-	42980
NW_005101032.1	1479177	1479414	XLOC_000424	+	NW_005101032.1	1520512	1522422	XM_005701149.1	102183678	-	41099
NW_005101032.1	1483328	1483825	XLOC_000425	+	NW_005101032.1	1520512	1522422	XM_005701149.1	102183678	-	36688
NW_005101032.1	1484138	1484927	XLOC_000426	+	NW_005101032.1	1520512	1522422	XM_005701149.1	102183678	-	35586
NW_005101032.1	1486161	1486419	XLOC_000427	+	NW_005101032.1	1520512	1522422	XM_005701149.1	102183678	-	34094
NW_005101032.1	1505009	1505326	XLOC_000428	+	NW_005101032.1	1520512	1522422	XM_005701149.1	102183678	-	15187
NW_005101032.1	1512293	1512659	XLOC_000429	+	NW_005101032.1	1520512	1522422	XM_005701149.1	102183678	-	7854
NW_005101032.1	1514068	1514569	XLOC_000430	+	NW_005101032.1	1520512	1522422	XM_005701149.1	102183678	-	5944
NW_005101032.1	573	1229	XLOC_000453	-	NW_005101032.1	93603	243757	XM_005701139.1	102181017	+	92375
NW_005101032.1	1325	2041	XLOC_000454	-	NW_005101032.1	93603	243757	XM_005701139.1	102181017	+	91563
NW_005101032.1	4814	5392	XLOC_000455	-	NW_005101032.1	93603	243757	XM_005701139.1	102181017	+	88212
NW_005101032.1	5721	5956	XLOC_000456	-	NW_005101032.1	93603	243757	XM_005701139.1	102181017	+	87648
NW_005101032.1	6903	7135	XLOC_000457	-	NW_005101032.1	93603	243757	XM_005701139.1	102181017	+	86469
NW_005101032.1	8240	8494	XLOC_000458	-	NW_005101032.1	93603	243757	XM_005701139.1	102181017	+	85110
NW_005101032.1	9095	9472	XLOC_000459	-	NW_005101032.1	93603	243757	XM_005701139.1	102181017	+	84132
NW_005101032.1	12661	12862	XLOC_000460	-	NW_005101032.1	93603	243757	XM_005701139.1	102181017	+	80742
NW_005101032.1	14289	15102	XLOC_000461	-	NW_005101032.1	93603	243757	XM_005701139.1	102181017	+	78502
NW_005101032.1	16980	17188	XLOC_000462	-	NW_005101032.1	93603	243757	XM_005701139.1	102181017	+	76416
NW_005101032.1	18570	18791	XLOC_000463	-	NW_005101032.1	93603	243757	XM_005701139.1	102181017	+	74813
NW_005101032.1	30424	30724	XLOC_000464	-	NW_005101032.1	93603	243757	XM_005701139.1	102181017	+	62880
NW_005101032.1	36192	36736	XLOC_000465	-	NW_005101032.1	93603	243757	XM_005701139.1	102181017	+	56868
NW_005101032.1	36953	37502	XLOC_000466	-	NW_005101032.1	93603	243757	XM_005701139.1	102181017	+	56102
NW_005101032.1	38481	38704	XLOC_000467	-	NW_005101032.1	93603	243757	XM_005701139.1	102181017	+	54900
NW_005101032.1	39789	39993	XLOC_000468	-	NW_005101032.1	93603	243757	XM_005701139.1	102181017	+	53611
NW_005101032.1	48034	48362	XLOC_000469	-	NW_005101032.1	93603	243757	XM_005701139.1	102181017	+	45242
NW_005101032.1	63821	64039	XLOC_000470	-	NW_005101032.1	93603	243757	XM_005701139.1	102181017	+	29565
NW_005101032.1	69935	70604	XLOC_000471	-	NW_005101032.1	93603	243757	XM_005701139.1	102181017	+	23000
NW_005101032.1	73461	73667	XLOC_000472	-	NW_005101032.1	93603	243757	XM_005701139.1	102181017	+	19937
NW_005101032.1	74295	74673	XLOC_000473	-	NW_005101032.1	93603	243757	XM_005701139.1	102181017	+	18931
NW_005101032.1	75953	76271	XLOC_000474	-	NW_005101032.1	93603	243757	XM_005701139.1	102181017	+	17333
NW_005101032.1	77299	77533	XLOC_000475	-	NW_005101032.1	93603	243757	XM_005701139.1	102181017	+	16071
NW_005101032.1	78912	79173	XLOC_000476	-	NW_005101032.1	93603	243757	XM_005701139.1	102181017	+	14431
NW_005101032.1	87338	87667	XLOC_000477	-	NW_005101032.1	93603	243757	XM_005701139.1	102181017	+	5937
NW_005101032.1	259719	260141	XLOC_000478	-	NW_005101032.1	295872	296998	XM_005701150.1	102183950	+	35732
NW_005101032.1	265625	265963	XLOC_000479	-	NW_005101032.1	295872	296998	XM_005701150.1	102183950	+	29910
NW_005101032.1	271321	271859	XLOC_000480	-	NW_005101032.1	295872	296998	XM_005701150.1	102183950	+	24014
NW_005101032.1	283977	284765	XLOC_000481	-	NW_005101032.1	295872	296998	XM_005701150.1	102183950	+	11108
NW_005101032.1	294468	294818	XLOC_000482	-	NW_005101032.1	295872	296998	XM_005701150.1	102183950	+	1055
NW_005101032.1	299321	299778	XLOC_000483	-	NW_005101032.1	368183	375340	XM_005701151.1	102184238	+	68406
NW_005101032.1	325293	325967	XLOC_000484	-	NW_005101032.1	368183	375340	XM_005701151.1	102184238	+	42217
NW_005101032.1	326914	327247	XLOC_000485	-	NW_005101032.1	368183	375340	XM_005701151.1	102184238	+	40937
NW_005101032.1	327860	328373	XLOC_000486	-	NW_005101032.1	368183	375340	XM_005701151.1	102184238	+	39811
NW_005101032.1	340280	340669	XLOC_000487	-	NW_005101032.1	368183	375340	XM_005701151.1	102184238	+	27515
NW_005101032.1	348797	349684	XLOC_000488	-	NW_005101032.1	368183	375340	XM_005701151.1	102184238	+	18500
NW_005101032.1	360678	361224	XLOC_000489	-	NW_005101032.1	368183	375340	XM_005701151.1	102184238	+	6960
NW_005101032.1	383369	384026	XLOC_000490	-	NW_005101032.1	386119	387894	XM_005701140.1	102181286	+	2094
NW_005101032.1	392950	393511	XLOC_000491	-	NW_005101032.1	423875	433962	XM_005701141.1	102181581	+	30365
NW_005101032.1	438514	438717	XLOC_000492	-	NW_005101032.1	482911	486669	XM_005701142.1	102181853	+	44195
NW_005101032.1	451924	452231	XLOC_000493	-	NW_005101032.1	482911	486669	XM_005701142.1	102181853	+	30681
NW_005101032.1	453862	454173	XLOC_000494	-	NW_005101032.1	482911	486669	XM_005701142.1	102181853	+	28739
NW_005101032.1	455888	456544	XLOC_000495	-	NW_005101032.1	482911	486669	XM_005701142.1	102181853	+	26368
NW_005101032.1	458317	458518	XLOC_000496	-	NW_005101032.1	482911	486669	XM_005701142.1	102181853	+	24394
NW_005101032.1	462843	463055	XLOC_000497	-	NW_005101032.1	482911	486669	XM_005701142.1	102181853	+	19857
NW_005101032.1	471244	471715	XLOC_000498	-	NW_005101032.1	482911	486669	XM_005701142.1	102181853	+	11197
NW_005101032.1	475894	476687	XLOC_000499	-	NW_005101032.1	482911	486669	XM_005701142.1	102181853	+	6225
NW_005101032.1	479863	480098	XLOC_000500	-	NW_005101032.1	482911	486669	XM_005701142.1	102181853	+	2814
NW_005101032.1	498849	499253	XLOC_000501	-	NW_005101032.1	504100	554345	LOC102184514	102184514	+	4848
NW_005101032.1	503127	503342	XLOC_000502	-	NW_005101032.1	504100	554345	LOC102184514	102184514	+	759
NW_005101032.1	562000	562362	XLOC_000503	-	NW_005101032.1	598790	659982	XR_311269.1	102182682	-	36429
NW_005101032.1	562476	562952	XLOC_000504	-	NW_005101032.1	598790	659982	XR_311269.1	102182682	-	35839
NW_005101032.1	563881	564598	XLOC_000505	-	NW_005101032.1	598790	659982	XR_311269.1	102182682	-	34193
NW_005101032.1	565678	566096	XLOC_000506	-	NW_005101032.1	598790	659982	XR_311269.1	102182682	-	32695
NW_005101032.1	566837	567083	XLOC_000507	-	NW_005101032.1	598790	659982	XR_311269.1	102182682	-	31708
NW_005101032.1	569418	569684	XLOC_000508	-	NW_005101032.1	598790	659982	XR_311269.1	102182682	-	29107
NW_005101032.1	573027	574654	XLOC_000509	-	NW_005101032.1	598790	659982	XR_311269.1	102182682	-	24137
NW_005101032.1	577183	578229	XLOC_000510	-	NW_005101032.1	598790	659982	XR_311269.1	102182682	-	20562
NW_005101032.1	580879	581482	XLOC_000511	-	NW_005101032.1	598790	659982	XR_311269.1	102182682	-	17309
NW_005101032.1	587583	588351	XLOC_000512	-	NW_005101032.1	598790	659982	XR_311269.1	102182682	-	10440
NW_005101032.1	589942	590462	XLOC_000513	-	NW_005101032.1	598790	659982	XR_311269.1	102182682	-	8329
NW_005101032.1	592088	592356	XLOC_000514	-	NW_005101032.1	598790	659982	XR_311269.1	102182682	-	6435
NW_005101032.1	592508	592720	XLOC_000515	-	NW_005101032.1	598790	659982	XR_311269.1	102182682	-	6071
NW_005101032.1	594539	594996	XLOC_000516	-	NW_005101032.1	598790	659982	XR_311269.1	102182682	-	3795
NW_005101032.1	595116	595394	XLOC_000517	-	NW_005101032.1	598790	659982	XR_311269.1	102182682	-	3397
NW_005101032.1	596025	596565	XLOC_000518	-	NW_005101032.1	598790	659982	XR_311269.1	102182682	-	2226
NW_005101032.1	663852	664153	XLOC_000520	-	NW_005101032.1	746945	800193	XM_005701152.1	102184800	-	82793
NW_005101032.1	669684	670019	XLOC_000521	-	NW_005101032.1	746945	800193	XM_005701152.1	102184800	-	76927
NW_005101032.1	675986	676463	XLOC_000522	-	NW_005101032.1	746945	800193	XM_005701152.1	102184800	-	70483
NW_005101032.1	688182	688650	XLOC_000523	-	NW_005101032.1	746945	800193	XM_005701152.1	102184800	-	58296
NW_005101032.1	694171	694701	XLOC_000524	-	NW_005101032.1	746945	800193	XM_005701152.1	102184800	-	52245
NW_005101032.1	709187	709440	XLOC_000525	-	NW_005101032.1	746945	800193	XM_005701152.1	102184800	-	37506
NW_005101032.1	709575	709807	XLOC_000526	-	NW_005101032.1	746945	800193	XM_005701152.1	102184800	-	37139
NW_005101032.1	720393	720885	XLOC_000527	-	NW_005101032.1	746945	800193	XM_005701152.1	102184800	-	26061
NW_005101032.1	730394	730774	XLOC_000528	-	NW_005101032.1	746945	800193	XM_005701152.1	102184800	-	16172
NW_005101032.1	731708	732343	XLOC_000529	-	NW_005101032.1	746945	800193	XM_005701152.1	102184800	-	14603
NW_005101032.1	733670	734055	XLOC_000530	-	NW_005101032.1	746945	800193	XM_005701152.1	102184800	-	12891
NW_005101032.1	804371	804694	XLOC_000532	-	NW_005101032.1	895189	898090	XM_005701153.1	102185079	-	90496
NW_005101032.1	806834	807620	XLOC_000533	-	NW_005101032.1	895189	898090	XM_005701153.1	102185079	-	87570
NW_005101032.1	809097	809445	XLOC_000534	-	NW_005101032.1	895189	898090	XM_005701153.1	102185079	-	85745
NW_005101032.1	810855	811103	XLOC_000535	-	NW_005101032.1	895189	898090	XM_005701153.1	102185079	-	84087
NW_005101032.1	814556	814926	XLOC_000536	-	NW_005101032.1	895189	898090	XM_005701153.1	102185079	-	80264
NW_005101032.1	817817	818031	XLOC_000537	-	NW_005101032.1	895189	898090	XM_005701153.1	102185079	-	77159
NW_005101032.1	821469	821825	XLOC_000538	-	NW_005101032.1	895189	898090	XM_005701153.1	102185079	-	73365
NW_005101032.1	825654	825924	XLOC_000539	-	NW_005101032.1	895189	898090	XM_005701153.1	102185079	-	69266
NW_005101032.1	826561	826849	XLOC_000540	-	NW_005101032.1	895189	898090	XM_005701153.1	102185079	-	68341
NW_005101032.1	844177	844486	XLOC_000541	-	NW_005101032.1	895189	898090	XM_005701153.1	102185079	-	50704
NW_005101032.1	844619	845120	XLOC_000542	-	NW_005101032.1	895189	898090	XM_005701153.1	102185079	-	50070
NW_005101032.1	846890	847169	XLOC_000543	-	NW_005101032.1	895189	898090	XM_005701153.1	102185079	-	48021
NW_005101032.1	847286	847512	XLOC_000544	-	NW_005101032.1	895189	898090	XM_005701153.1	102185079	-	47678
NW_005101032.1	852721	853199	XLOC_000545	-	NW_005101032.1	895189	898090	XM_005701153.1	102185079	-	41991
NW_005101032.1	864912	865163	XLOC_000546	-	NW_005101032.1	895189	898090	XM_005701153.1	102185079	-	30027
NW_005101032.1	868977	869199	XLOC_000547	-	NW_005101032.1	895189	898090	XM_005701153.1	102185079	-	25991
NW_005101032.1	869981	870744	XLOC_000548	-	NW_005101032.1	895189	898090	XM_005701153.1	102185079	-	24446
NW_005101032.1	875157	875537	XLOC_000549	-	NW_005101032.1	895189	898090	XM_005701153.1	102185079	-	19653
NW_005101032.1	881152	881411	XLOC_000550	-	NW_005101032.1	895189	898090	XM_005701153.1	102185079	-	13779
NW_005101032.1	882246	882790	XLOC_000551	-	NW_005101032.1	895189	898090	XM_005701153.1	102185079	-	12400
NW_005101032.1	885344	885628	XLOC_000552	-	NW_005101032.1	895189	898090	XM_005701153.1	102185079	-	9562
NW_005101032.1	891012	891279	XLOC_000553	-	NW_005101032.1	895189	898090	XM_005701153.1	102185079	-	3911
NW_005101032.1	931029	931496	XLOC_000556	-	NW_005101032.1	1029239	1140044	XM_005701146.1	102182959	-	97744
NW_005101032.1	950978	951399	XLOC_000557	-	NW_005101032.1	1029239	1140044	XM_005701146.1	102182959	-	77841
NW_005101032.1	952555	952860	XLOC_000558	-	NW_005101032.1	1029239	1140044	XM_005701146.1	102182959	-	76380
NW_005101032.1	956897	957163	XLOC_000559	-	NW_005101032.1	1029239	1140044	XM_005701146.1	102182959	-	72077
NW_005101032.1	961049	961459	XLOC_000560	-	NW_005101032.1	1029239	1140044	XM_005701146.1	102182959	-	67781
NW_005101032.1	972773	973251	XLOC_000561	-	NW_005101032.1	1029239	1140044	XM_005701146.1	102182959	-	55989
NW_005101032.1	980683	981059	XLOC_000562	-	NW_005101032.1	1029239	1140044	XM_005701146.1	102182959	-	48181
NW_005101032.1	981236	981814	XLOC_000563	-	NW_005101032.1	1029239	1140044	XM_005701146.1	102182959	-	47426
NW_005101032.1	982640	983535	XLOC_000564	-	NW_005101032.1	1029239	1140044	XM_005701146.1	102182959	-	45705
NW_005101032.1	987012	987711	XLOC_000565	-	NW_005101032.1	1029239	1140044	XM_005701146.1	102182959	-	41529
NW_005101032.1	994384	994882	XLOC_000566	-	NW_005101032.1	1029239	1140044	XM_005701146.1	102182959	-	34358
NW_005101032.1	1010171	1011061	XLOC_000567	-	NW_005101032.1	1029239	1140044	XM_005701146.1	102182959	-	18179
NW_005101032.1	1012100	1012744	XLOC_000568	-	NW_005101032.1	1029239	1140044	XM_005701146.1	102182959	-	16496
NW_005101032.1	1016739	1017278	XLOC_000569	-	NW_005101032.1	1029239	1140044	XM_005701146.1	102182959	-	11962
NW_005101032.1	1023484	1024163	XLOC_000570	-	NW_005101032.1	1029239	1140044	XM_005701146.1	102182959	-	5077
NW_005101032.1	1025965	1026292	XLOC_000571	-	NW_005101032.1	1029239	1140044	XM_005701146.1	102182959	-	2948
NW_005101032.1	1026431	1026894	XLOC_000572	-	NW_005101032.1	1029239	1140044	XM_005701146.1	102182959	-	2346
NW_005101032.1	1294137	1294464	XLOC_000641	-	NW_005101032.1	1394163	1433258	XM_005701147.1	102183225	-	99700
NW_005101032.1	1294895	1296105	XLOC_000642	-	NW_005101032.1	1394163	1433258	XM_005701147.1	102183225	-	98059
NW_005101032.1	1296168	1296536	XLOC_000643	-	NW_005101032.1	1394163	1433258	XM_005701147.1	102183225	-	97628
NW_005101032.1	1297017	1299438	XLOC_000644	-	NW_005101032.1	1394163	1433258	XM_005701147.1	102183225	-	94726
NW_005101032.1	1302130	1302577	XLOC_000645	-	NW_005101032.1	1394163	1433258	XM_005701147.1	102183225	-	91587
NW_005101032.1	1304251	1304500	XLOC_000646	-	NW_005101032.1	1394163	1433258	XM_005701147.1	102183225	-	89664
NW_005101032.1	1310401	1310783	XLOC_000647	-	NW_005101032.1	1394163	1433258	XM_005701147.1	102183225	-	83381
NW_005101032.1	1311047	1311406	XLOC_000648	-	NW_005101032.1	1394163	1433258	XM_005701147.1	102183225	-	82758
NW_005101032.1	1311976	1312926	XLOC_000649	-	NW_005101032.1	1394163	1433258	XM_005701147.1	102183225	-	81238
NW_005101032.1	1314228	1314640	XLOC_000650	-	NW_005101032.1	1394163	1433258	XM_005701147.1	102183225	-	79524
NW_005101032.1	1316294	1317152	XLOC_000651	-	NW_005101032.1	1394163	1433258	XM_005701147.1	102183225	-	77012
NW_005101032.1	1318230	1318532	XLOC_000652	-	NW_005101032.1	1394163	1433258	XM_005701147.1	102183225	-	75632
NW_005101032.1	1323642	1323994	XLOC_000653	-	NW_005101032.1	1394163	1433258	XM_005701147.1	102183225	-	70170
NW_005101032.1	1324826	1325469	XLOC_000654	-	NW_005101032.1	1394163	1433258	XM_005701147.1	102183225	-	68695
NW_005101032.1	1326461	1326799	XLOC_000655	-	NW_005101032.1	1394163	1433258	XM_005701147.1	102183225	-	67365
NW_005101032.1	1326902	1327154	XLOC_000656	-	NW_005101032.1	1394163	1433258	XM_005701147.1	102183225	-	67010
NW_005101032.1	1327217	1327857	XLOC_000657	-	NW_005101032.1	1394163	1433258	XM_005701147.1	102183225	-	66307
NW_005101032.1	1328122	1328824	XLOC_000658	-	NW_005101032.1	1394163	1433258	XM_005701147.1	102183225	-	65340
NW_005101032.1	1329377	1329889	XLOC_000659	-	NW_005101032.1	1394163	1433258	XM_005701147.1	102183225	-	64275
NW_005101032.1	1335904	1336106	XLOC_000660	-	NW_005101032.1	1394163	1433258	XM_005701147.1	102183225	-	58058
NW_005101032.1	1345620	1346213	XLOC_000661	-	NW_005101032.1	1394163	1433258	XM_005701147.1	102183225	-	47951
NW_005101032.1	1348306	1348714	XLOC_000662	-	NW_005101032.1	1394163	1433258	XM_005701147.1	102183225	-	45450
NW_005101032.1	1357628	1357941	XLOC_000663	-	NW_005101032.1	1394163	1433258	XM_005701147.1	102183225	-	36223
NW_005101032.1	1358366	1358788	XLOC_000664	-	NW_005101032.1	1394163	1433258	XM_005701147.1	102183225	-	35376
NW_005101032.1	1360198	1360474	XLOC_000665	-	NW_005101032.1	1394163	1433258	XM_005701147.1	102183225	-	33690
NW_005101032.1	1362031	1362241	XLOC_000666	-	NW_005101032.1	1394163	1433258	XM_005701147.1	102183225	-	31923
NW_005101032.1	1365106	1365441	XLOC_000667	-	NW_005101032.1	1394163	1433258	XM_005701147.1	102183225	-	28723
NW_005101032.1	1374773	1375503	XLOC_000668	-	NW_005101032.1	1394163	1433258	XM_005701147.1	102183225	-	18661
NW_005101032.1	1382498	1382980	XLOC_000669	-	NW_005101032.1	1394163	1433258	XM_005701147.1	102183225	-	11184
NW_005101032.1	1434138	1434597	XLOC_000671	-	NW_005101032.1	1520512	1522422	XM_005701149.1	102183678	-	85916
NW_005101032.1	1442173	1442723	XLOC_000672	-	NW_005101032.1	1520512	1522422	XM_005701149.1	102183678	-	77790
NW_005101032.1	1445242	1445533	XLOC_000673	-	NW_005101032.1	1520512	1522422	XM_005701149.1	102183678	-	74980
NW_005101032.1	1448822	1449190	XLOC_000674	-	NW_005101032.1	1520512	1522422	XM_005701149.1	102183678	-	71323
NW_005101032.1	1450504	1451200	XLOC_000675	-	NW_005101032.1	1520512	1522422	XM_005701149.1	102183678	-	69313
NW_005101032.1	1468897	1469206	XLOC_000676	-	NW_005101032.1	1520512	1522422	XM_005701149.1	102183678	-	51307
NW_005101032.1	1471043	1471251	XLOC_000677	-	NW_005101032.1	1520512	1522422	XM_005701149.1	102183678	-	49262
NW_005101032.1	1475366	1476346	XLOC_000678	-	NW_005101032.1	1520512	1522422	XM_005701149.1	102183678	-	44167
NW_005101032.1	1477018	1477645	XLOC_000679	-	NW_005101032.1	1520512	1522422	XM_005701149.1	102183678	-	42868
NW_005101032.1	1483328	1483830	XLOC_000680	-	NW_005101032.1	1520512	1522422	XM_005701149.1	102183678	-	36683
NW_005101032.1	1483900	1485051	XLOC_000681	-	NW_005101032.1	1520512	1522422	XM_005701149.1	102183678	-	35462
NW_005101032.1	1498434	1498855	XLOC_000682	-	NW_005101032.1	1520512	1522422	XM_005701149.1	102183678	-	21658
NW_005101032.1	1499058	1499608	XLOC_000683	-	NW_005101032.1	1520512	1522422	XM_005701149.1	102183678	-	20905
NW_005101032.1	1505914	1506884	XLOC_000684	-	NW_005101032.1	1520512	1522422	XM_005701149.1	102183678	-	13629
NW_005101032.1	1512145	1512659	XLOC_000685	-	NW_005101032.1	1520512	1522422	XM_005701149.1	102183678	-	7854
NW_005101032.1	1514068	1514569	XLOC_000686	-	NW_005101032.1	1520512	1522422	XM_005701149.1	102183678	-	5944
NW_005101032.1	1515177	1515490	XLOC_000687	-	NW_005101032.1	1520512	1522422	XM_005701149.1	102183678	-	5023
NW_005101033.1	3364	3796	XLOC_000709	-	NW_005101033.1	7777	164763	XM_005701154.1	102185549	-	3982
NW_005101036.1	3041	3282	XLOC_000800	+	NW_005101036.1	7967	9279	LOC102185821	102185821	-	4686
NW_005101036.1	253	649	XLOC_000810	-	NW_005101036.1	7967	9279	LOC102185821	102185821	-	7319
NW_005101036.1	2984	3347	XLOC_000811	-	NW_005101036.1	7967	9279	LOC102185821	102185821	-	4621
NW_005101041.1	43230	43721	XLOC_000823	+	NW_005101041.1	49754	77399	XM_005701160.1	102189109	-	6034
NW_005101041.1	44621	44967	XLOC_000824	+	NW_005101041.1	49754	77399	XM_005701160.1	102189109	-	4788
NW_005101041.1	78502	79018	XLOC_000825	+	NW_005101041.1	99498	109253	XM_005701156.1	102187204	-	20481
NW_005101041.1	79293	79932	XLOC_000826	+	NW_005101041.1	99498	109253	XM_005701156.1	102187204	-	19567
NW_005101041.1	88846	89578	XLOC_000827	+	NW_005101041.1	99498	109253	XM_005701156.1	102187204	-	9921
NW_005101041.1	90784	91197	XLOC_000828	+	NW_005101041.1	99498	109253	XM_005701156.1	102187204	-	8302
NW_005101041.1	110160	110871	XLOC_000829	+	NW_005101041.1	113806	132437	LOC102189383	102189383	-	2936
NW_005101041.1	132524	132728	XLOC_000830	+	NW_005101041.1	133684	152768	XR_311271.1	102187932	-	957
NW_005101041.1	154167	154664	XLOC_000832	+	NW_005101041.1	156437	170872	LOC102187666	102187666	-	1774
NW_005101041.1	177558	177976	XLOC_000833	+	NW_005101041.1	183589	199245	XM_005701161.1	102189660	-	5614
NW_005101041.1	214255	214495	XLOC_000834	+	NW_005101041.1	228558	233566	LOC102189938	102189938	-	14064
NW_005101041.1	227140	227351	XLOC_000835	+	NW_005101041.1	228558	233566	LOC102189938	102189938	-	1208
NW_005101041.1	235076	235549	XLOC_000836	+	NW_005101041.1	242185	253382	LOC102190207	102190207	-	6637
NW_005101041.1	256701	257116	XLOC_000838	+	NW_005101041.1	262519	277934	XM_005701159.1	102188841	-	5404
NW_005101041.1	259563	259936	XLOC_000839	+	NW_005101041.1	262519	277934	XM_005701159.1	102188841	-	2584
NW_005101041.1	282281	283035	XLOC_000841	+	NW_005101041.1	301154	315096	LOC102188575	102188575	-	18120
NW_005101041.1	285005	285486	XLOC_000842	+	NW_005101041.1	301154	315096	LOC102188575	102188575	-	15669
NW_005101041.1	286965	287340	XLOC_000843	+	NW_005101041.1	301154	315096	LOC102188575	102188575	-	13815
NW_005101041.1	287498	288078	XLOC_000844	+	NW_005101041.1	301154	315096	LOC102188575	102188575	-	13077
NW_005101041.1	291939	292390	XLOC_000845	+	NW_005101041.1	301154	315096	LOC102188575	102188575	-	8765
NW_005101041.1	317027	317369	XLOC_000846	+	NW_005101041.1	328761	343969	XM_005701162.1	102190498	-	11393
NW_005101041.1	318923	319383	XLOC_000847	+	NW_005101041.1	328761	343969	XM_005701162.1	102190498	-	9379
NW_005101041.1	319538	319740	XLOC_000848	+	NW_005101041.1	328761	343969	XM_005701162.1	102190498	-	9022
NW_005101041.1	326591	326813	XLOC_000849	+	NW_005101041.1	328761	343969	XM_005701162.1	102190498	-	1949
NW_005101041.1	37562	37992	XLOC_000852	-	NW_005101041.1	49754	77399	XM_005701160.1	102189109	-	11763
NW_005101041.1	44662	45140	XLOC_000853	-	NW_005101041.1	49754	77399	XM_005701160.1	102189109	-	4615
NW_005101041.1	80835	81372	XLOC_000855	-	NW_005101041.1	99498	109253	XM_005701156.1	102187204	-	18127
NW_005101041.1	86921	88183	XLOC_000856	-	NW_005101041.1	99498	109253	XM_005701156.1	102187204	-	11316
NW_005101041.1	95929	96135	XLOC_000857	-	NW_005101041.1	99498	109253	XM_005701156.1	102187204	-	3364
NW_005101041.1	110531	110871	XLOC_000859	-	NW_005101041.1	113806	132437	LOC102189383	102189383	-	2936
NW_005101041.1	219425	219930	XLOC_000865	-	NW_005101041.1	228558	233566	LOC102189938	102189938	-	8629
NW_005101041.1	256706	257119	XLOC_000868	-	NW_005101041.1	262519	277934	XM_005701159.1	102188841	-	5401
NW_005101041.1	259550	260102	XLOC_000869	-	NW_005101041.1	262519	277934	XM_005701159.1	102188841	-	2418
NW_005101041.1	282220	282486	XLOC_000871	-	NW_005101041.1	301154	315096	LOC102188575	102188575	-	18669
NW_005101041.1	286993	287411	XLOC_000872	-	NW_005101041.1	301154	315096	LOC102188575	102188575	-	13744
NW_005101041.1	289373	289610	XLOC_000873	-	NW_005101041.1	301154	315096	LOC102188575	102188575	-	11545
NW_005101041.1	291991	292732	XLOC_000874	-	NW_005101041.1	301154	315096	LOC102188575	102188575	-	8423
NW_005101047.1	1063	1782	XLOC_000938	+	NW_005101047.1	9929	20383	XM_005701169.1	102170219	-	8148
NW_005101047.1	23811	24533	XLOC_000939	+	NW_005101047.1	35828	44668	XM_005701163.1	102190769	-	11296
NW_005101047.1	45729	45979	XLOC_000940	+	NW_005101047.1	83751	92796	LOC102191027	102191027	+	37773
NW_005101047.1	60527	61021	XLOC_000941	+	NW_005101047.1	83751	92796	LOC102191027	102191027	+	22731
NW_005101047.1	62543	62881	XLOC_000942	+	NW_005101047.1	83751	92796	LOC102191027	102191027	+	20871
NW_005101047.1	65074	65470	XLOC_000943	+	NW_005101047.1	83751	92796	LOC102191027	102191027	+	18282
NW_005101047.1	67105	67344	XLOC_000944	+	NW_005101047.1	83751	92796	LOC102191027	102191027	+	16408
NW_005101047.1	72012	72309	XLOC_000945	+	NW_005101047.1	83751	92796	LOC102191027	102191027	+	11443
NW_005101047.1	82399	82667	XLOC_000946	+	NW_005101047.1	83751	92796	LOC102191027	102191027	+	1085
NW_005101047.1	95340	95627	XLOC_000948	+	NW_005101047.1	103864	117437	LOC102170502	102170502	+	8238
NW_005101047.1	101184	101466	XLOC_000949	+	NW_005101047.1	103864	117437	LOC102170502	102170502	+	2399
NW_005101047.1	120056	120450	XLOC_000951	+	NW_005101047.1	142604	161094	LOC102170768	102170768	+	22155
NW_005101047.1	125451	126010	XLOC_000952	+	NW_005101047.1	142604	161094	LOC102170768	102170768	+	16595
NW_005101047.1	132181	132394	XLOC_000953	+	NW_005101047.1	142604	161094	LOC102170768	102170768	+	10211
NW_005101047.1	167196	167896	XLOC_000955	+	NW_005101047.1	192154	200952	LOC102171050	102171050	-	24259
NW_005101047.1	168484	169315	XLOC_000956	+	NW_005101047.1	192154	200952	LOC102171050	102171050	-	22840
NW_005101047.1	172309	172987	XLOC_000957	+	NW_005101047.1	192154	200952	LOC102171050	102171050	-	19168
NW_005101047.1	187856	188191	XLOC_000958	+	NW_005101047.1	192154	200952	LOC102171050	102171050	-	3964
NW_005101047.1	189665	190170	XLOC_000959	+	NW_005101047.1	192154	200952	LOC102171050	102171050	-	1985
NW_005101047.1	208859	209187	XLOC_000961	+	NW_005101047.1	242313	250250	XM_005701164.1	102191315	-	33127
NW_005101047.1	213875	214078	XLOC_000962	+	NW_005101047.1	242313	250250	XM_005701164.1	102191315	-	28236
NW_005101047.1	217534	217892	XLOC_000963	+	NW_005101047.1	242313	250250	XM_005701164.1	102191315	-	24422
NW_005101047.1	236368	236625	XLOC_000964	+	NW_005101047.1	242313	250250	XM_005701164.1	102191315	-	5689
NW_005101047.1	239224	239755	XLOC_000965	+	NW_005101047.1	242313	250250	XM_005701164.1	102191315	-	2559
NW_005101047.1	256258	256507	XLOC_000966	+	NW_005101047.1	295675	304929	LOC102191598	102191598	-	39169
NW_005101047.1	262101	262486	XLOC_000967	+	NW_005101047.1	295675	304929	LOC102191598	102191598	-	33190
NW_005101047.1	267441	267685	XLOC_000968	+	NW_005101047.1	295675	304929	LOC102191598	102191598	-	27991
NW_005101047.1	270667	270890	XLOC_000969	+	NW_005101047.1	295675	304929	LOC102191598	102191598	-	24786
NW_005101047.1	272304	272867	XLOC_000970	+	NW_005101047.1	295675	304929	LOC102191598	102191598	-	22809
NW_005101047.1	276034	276346	XLOC_000971	+	NW_005101047.1	295675	304929	LOC102191598	102191598	-	19330
NW_005101047.1	277118	277332	XLOC_000972	+	NW_005101047.1	295675	304929	LOC102191598	102191598	-	18344
NW_005101047.1	279185	279433	XLOC_000973	+	NW_005101047.1	295675	304929	LOC102191598	102191598	-	16243
NW_005101047.1	281092	281305	XLOC_000974	+	NW_005101047.1	295675	304929	LOC102191598	102191598	-	14371
NW_005101047.1	285915	286229	XLOC_000975	+	NW_005101047.1	295675	304929	LOC102191598	102191598	-	9447
NW_005101047.1	287496	287745	XLOC_000976	+	NW_005101047.1	295675	304929	LOC102191598	102191598	-	7931
NW_005101047.1	290388	291156	XLOC_000977	+	NW_005101047.1	295675	304929	LOC102191598	102191598	-	4520
NW_005101047.1	292636	293012	XLOC_000978	+	NW_005101047.1	295675	304929	LOC102191598	102191598	-	2664
NW_005101047.1	306104	306498	XLOC_000980	+	NW_005101047.1	323865	332063	LOC102171319	102171319	-	17368
NW_005101047.1	320362	320564	XLOC_000981	+	NW_005101047.1	323865	332063	LOC102171319	102171319	-	3302
NW_005101047.1	320996	321968	XLOC_000982	+	NW_005101047.1	323865	332063	LOC102171319	102171319	-	1898
NW_005101047.1	322154	322836	XLOC_000983	+	NW_005101047.1	323865	332063	LOC102171319	102171319	-	1030
NW_005101047.1	333489	333731	XLOC_000985	+	NW_005101047.1	344585	351772	LOC102171590	102171590	-	10855
NW_005101047.1	335260	335623	XLOC_000986	+	NW_005101047.1	344585	351772	LOC102171590	102171590	-	8963
NW_005101047.1	335691	335952	XLOC_000987	+	NW_005101047.1	344585	351772	LOC102171590	102171590	-	8634
NW_005101047.1	341191	341410	XLOC_000988	+	NW_005101047.1	344585	351772	LOC102171590	102171590	-	3176
NW_005101047.1	341832	342411	XLOC_000989	+	NW_005101047.1	344585	351772	LOC102171590	102171590	-	2175
NW_005101047.1	365535	365755	XLOC_000991	+	NW_005101047.1	409803	420396	LOC102168523	102168523	-	44049
NW_005101047.1	380311	380704	XLOC_000992	+	NW_005101047.1	409803	420396	LOC102168523	102168523	-	29100
NW_005101047.1	387354	387722	XLOC_000993	+	NW_005101047.1	409803	420396	LOC102168523	102168523	-	22082
NW_005101047.1	388893	389202	XLOC_000994	+	NW_005101047.1	409803	420396	LOC102168523	102168523	-	20602
NW_005101047.1	402009	402734	XLOC_000995	+	NW_005101047.1	409803	420396	LOC102168523	102168523	-	7070
NW_005101047.1	406882	407380	XLOC_000996	+	NW_005101047.1	409803	420396	LOC102168523	102168523	-	2424
NW_005101047.1	425415	425845	XLOC_000998	+	NW_005101047.1	451501	460565	XM_005701166.1	102168812	-	25657
NW_005101047.1	438974	439293	XLOC_000999	+	NW_005101047.1	451501	460565	XM_005701166.1	102168812	-	12209
NW_005101047.1	448695	449186	XLOC_001000	+	NW_005101047.1	451501	460565	XM_005701166.1	102168812	-	2316
NW_005101047.1	463083	463852	XLOC_001002	+	NW_005101047.1	495936	498842	XM_005701170.1	102171858	-	32085
NW_005101047.1	476420	476932	XLOC_001003	+	NW_005101047.1	495936	498842	XM_005701170.1	102171858	-	19005
NW_005101047.1	477865	478658	XLOC_001004	+	NW_005101047.1	495936	498842	XM_005701170.1	102171858	-	17279
NW_005101047.1	479968	480185	XLOC_001005	+	NW_005101047.1	495936	498842	XM_005701170.1	102171858	-	15752
NW_005101047.1	491602	491978	XLOC_001006	+	NW_005101047.1	495936	498842	XM_005701170.1	102171858	-	3959
NW_005101047.1	493457	493690	XLOC_001007	+	NW_005101047.1	495936	498842	XM_005701170.1	102171858	-	2247
NW_005101047.1	512383	512784	XLOC_001008	+	NW_005101047.1	528677	540278	LOC102169089	102169089	-	15894
NW_005101047.1	514985	515395	XLOC_001009	+	NW_005101047.1	528677	540278	LOC102169089	102169089	-	13283
NW_005101047.1	517283	517719	XLOC_001010	+	NW_005101047.1	528677	540278	LOC102169089	102169089	-	10959
NW_005101047.1	520710	520915	XLOC_001011	+	NW_005101047.1	528677	540278	LOC102169089	102169089	-	7763
NW_005101047.1	546310	546867	XLOC_001013	+	NW_005101047.1	570195	579144	XM_005701167.1	102169373	-	23329
NW_005101047.1	550738	551001	XLOC_001014	+	NW_005101047.1	570195	579144	XM_005701167.1	102169373	-	19195
NW_005101047.1	567044	567256	XLOC_001015	+	NW_005101047.1	570195	579144	XM_005701167.1	102169373	-	2940
NW_005101047.1	593221	593619	XLOC_001016	+	NW_005101047.1	618066	627069	LOC102169660	102169660	-	24448
NW_005101047.1	598724	599080	XLOC_001017	+	NW_005101047.1	618066	627069	LOC102169660	102169660	-	18987
NW_005101047.1	599421	599685	XLOC_001018	+	NW_005101047.1	618066	627069	LOC102169660	102169660	-	18382
NW_005101047.1	600009	600344	XLOC_001019	+	NW_005101047.1	618066	627069	LOC102169660	102169660	-	17723
NW_005101047.1	601101	601430	XLOC_001020	+	NW_005101047.1	618066	627069	LOC102169660	102169660	-	16637
NW_005101047.1	601547	601862	XLOC_001021	+	NW_005101047.1	618066	627069	LOC102169660	102169660	-	16205
NW_005101047.1	602079	602285	XLOC_001022	+	NW_005101047.1	618066	627069	LOC102169660	102169660	-	15782
NW_005101047.1	614293	614637	XLOC_001023	+	NW_005101047.1	618066	627069	LOC102169660	102169660	-	3430
NW_005101047.1	635625	635825	XLOC_001025	+	NW_005101047.1	653262	662432	XM_005701168.1	100861205	-	17438
NW_005101047.1	647580	647849	XLOC_001026	+	NW_005101047.1	653262	662432	XM_005701168.1	100861205	-	5414
NW_005101047.1	1843	2095	XLOC_001029	-	NW_005101047.1	9929	20383	XM_005701169.1	102170219	-	7835
NW_005101047.1	6787	7142	XLOC_001030	-	NW_005101047.1	9929	20383	XM_005701169.1	102170219	-	2788
NW_005101047.1	22065	22309	XLOC_001032	-	NW_005101047.1	35828	44668	XM_005701163.1	102190769	-	13520
NW_005101047.1	24088	24793	XLOC_001033	-	NW_005101047.1	35828	44668	XM_005701163.1	102190769	-	11036
NW_005101047.1	33041	33271	XLOC_001034	-	NW_005101047.1	35828	44668	XM_005701163.1	102190769	-	2558
NW_005101047.1	45729	45979	XLOC_001036	-	NW_005101047.1	83751	92796	LOC102191027	102191027	+	37773
NW_005101047.1	59486	59966	XLOC_001037	-	NW_005101047.1	83751	92796	LOC102191027	102191027	+	23786
NW_005101047.1	60527	61436	XLOC_001038	-	NW_005101047.1	83751	92796	LOC102191027	102191027	+	22316
NW_005101047.1	65074	65281	XLOC_001039	-	NW_005101047.1	83751	92796	LOC102191027	102191027	+	18471
NW_005101047.1	66971	67344	XLOC_001040	-	NW_005101047.1	83751	92796	LOC102191027	102191027	+	16408
NW_005101047.1	80741	81185	XLOC_001041	-	NW_005101047.1	83751	92796	LOC102191027	102191027	+	2567
NW_005101047.1	82399	82667	XLOC_001042	-	NW_005101047.1	83751	92796	LOC102191027	102191027	+	1085
NW_005101047.1	95340	95627	XLOC_001043	-	NW_005101047.1	103864	117437	LOC102170502	102170502	+	8238
NW_005101047.1	120012	120432	XLOC_001044	-	NW_005101047.1	142604	161094	LOC102170768	102170768	+	22173
NW_005101047.1	121008	121563	XLOC_001045	-	NW_005101047.1	142604	161094	LOC102170768	102170768	+	21042
NW_005101047.1	132181	132902	XLOC_001046	-	NW_005101047.1	142604	161094	LOC102170768	102170768	+	9703
NW_005101047.1	134039	134563	XLOC_001047	-	NW_005101047.1	142604	161094	LOC102170768	102170768	+	8042
NW_005101047.1	140777	141108	XLOC_001048	-	NW_005101047.1	142604	161094	LOC102170768	102170768	+	1497
NW_005101047.1	167222	167896	XLOC_001049	-	NW_005101047.1	192154	200952	LOC102171050	102171050	-	24259
NW_005101047.1	168651	169315	XLOC_001050	-	NW_005101047.1	192154	200952	LOC102171050	102171050	-	22840
NW_005101047.1	172487	172819	XLOC_001051	-	NW_005101047.1	192154	200952	LOC102171050	102171050	-	19336
NW_005101047.1	184655	185085	XLOC_001052	-	NW_005101047.1	192154	200952	LOC102171050	102171050	-	7070
NW_005101047.1	185191	185403	XLOC_001053	-	NW_005101047.1	192154	200952	LOC102171050	102171050	-	6752
NW_005101047.1	212971	213244	XLOC_001055	-	NW_005101047.1	242313	250250	XM_005701164.1	102191315	-	29070
NW_005101047.1	219354	219794	XLOC_001056	-	NW_005101047.1	242313	250250	XM_005701164.1	102191315	-	22520
NW_005101047.1	230651	230944	XLOC_001057	-	NW_005101047.1	242313	250250	XM_005701164.1	102191315	-	11370
NW_005101047.1	238181	238587	XLOC_001058	-	NW_005101047.1	242313	250250	XM_005701164.1	102191315	-	3727
NW_005101047.1	251320	252043	XLOC_001060	-	NW_005101047.1	295675	304929	LOC102191598	102191598	-	43633
NW_005101047.1	258077	258324	XLOC_001061	-	NW_005101047.1	295675	304929	LOC102191598	102191598	-	37352
NW_005101047.1	277118	277332	XLOC_001062	-	NW_005101047.1	295675	304929	LOC102191598	102191598	-	18344
NW_005101047.1	281890	282236	XLOC_001063	-	NW_005101047.1	295675	304929	LOC102191598	102191598	-	13440
NW_005101047.1	290388	291156	XLOC_001064	-	NW_005101047.1	295675	304929	LOC102191598	102191598	-	4520
NW_005101047.1	306105	306482	XLOC_001066	-	NW_005101047.1	323865	332063	LOC102171319	102171319	-	17384
NW_005101047.1	307901	308293	XLOC_001067	-	NW_005101047.1	323865	332063	LOC102171319	102171319	-	15573
NW_005101047.1	335358	335614	XLOC_001069	-	NW_005101047.1	344585	351772	LOC102171590	102171590	-	8972
NW_005101047.1	382775	383411	XLOC_001072	-	NW_005101047.1	409803	420396	LOC102168523	102168523	-	26393
NW_005101047.1	383917	384390	XLOC_001073	-	NW_005101047.1	409803	420396	LOC102168523	102168523	-	25414
NW_005101047.1	385383	385766	XLOC_001074	-	NW_005101047.1	409803	420396	LOC102168523	102168523	-	24038
NW_005101047.1	387310	387722	XLOC_001075	-	NW_005101047.1	409803	420396	LOC102168523	102168523	-	22082
NW_005101047.1	387996	388239	XLOC_001076	-	NW_005101047.1	409803	420396	LOC102168523	102168523	-	21565
NW_005101047.1	388893	389202	XLOC_001077	-	NW_005101047.1	409803	420396	LOC102168523	102168523	-	20602
NW_005101047.1	398198	399208	XLOC_001078	-	NW_005101047.1	409803	420396	LOC102168523	102168523	-	10596
NW_005101047.1	402013	402290	XLOC_001079	-	NW_005101047.1	409803	420396	LOC102168523	102168523	-	7514
NW_005101047.1	425096	425324	XLOC_001081	-	NW_005101047.1	451501	460565	XM_005701166.1	102168812	-	26178
NW_005101047.1	425983	426555	XLOC_001082	-	NW_005101047.1	451501	460565	XM_005701166.1	102168812	-	24947
NW_005101047.1	438735	439166	XLOC_001083	-	NW_005101047.1	451501	460565	XM_005701166.1	102168812	-	12336
NW_005101047.1	443430	443960	XLOC_001084	-	NW_005101047.1	451501	460565	XM_005701166.1	102168812	-	7542
NW_005101047.1	444076	444343	XLOC_001085	-	NW_005101047.1	451501	460565	XM_005701166.1	102168812	-	7159
NW_005101047.1	461527	462094	XLOC_001087	-	NW_005101047.1	495936	498842	XM_005701170.1	102171858	-	33843
NW_005101047.1	463493	463852	XLOC_001088	-	NW_005101047.1	495936	498842	XM_005701170.1	102171858	-	32085
NW_005101047.1	467929	468342	XLOC_001089	-	NW_005101047.1	495936	498842	XM_005701170.1	102171858	-	27595
NW_005101047.1	478029	478387	XLOC_001090	-	NW_005101047.1	495936	498842	XM_005701170.1	102171858	-	17550
NW_005101047.1	511367	511637	XLOC_001092	-	NW_005101047.1	528677	540278	LOC102169089	102169089	-	17041
NW_005101047.1	512319	512784	XLOC_001093	-	NW_005101047.1	528677	540278	LOC102169089	102169089	-	15894
NW_005101047.1	513229	513708	XLOC_001094	-	NW_005101047.1	528677	540278	LOC102169089	102169089	-	14970
NW_005101047.1	514908	515403	XLOC_001095	-	NW_005101047.1	528677	540278	LOC102169089	102169089	-	13275
NW_005101047.1	520710	520915	XLOC_001096	-	NW_005101047.1	528677	540278	LOC102169089	102169089	-	7763
NW_005101047.1	525762	525986	XLOC_001097	-	NW_005101047.1	528677	540278	LOC102169089	102169089	-	2692
NW_005101047.1	546284	546612	XLOC_001099	-	NW_005101047.1	570195	579144	XM_005701167.1	102169373	-	23584
NW_005101047.1	552878	553428	XLOC_001100	-	NW_005101047.1	570195	579144	XM_005701167.1	102169373	-	16768
NW_005101047.1	585699	586131	XLOC_001102	-	NW_005101047.1	618066	627069	LOC102169660	102169660	-	31936
NW_005101047.1	593221	593707	XLOC_001103	-	NW_005101047.1	618066	627069	LOC102169660	102169660	-	24360
NW_005101047.1	595148	595387	XLOC_001104	-	NW_005101047.1	618066	627069	LOC102169660	102169660	-	22680
NW_005101047.1	598709	599121	XLOC_001105	-	NW_005101047.1	618066	627069	LOC102169660	102169660	-	18946
NW_005101047.1	599936	600344	XLOC_001106	-	NW_005101047.1	618066	627069	LOC102169660	102169660	-	17723
NW_005101047.1	601832	602035	XLOC_001107	-	NW_005101047.1	618066	627069	LOC102169660	102169660	-	16032
NW_005101047.1	604875	605238	XLOC_001108	-	NW_005101047.1	618066	627069	LOC102169660	102169660	-	12829
NW_005101047.1	606802	607127	XLOC_001109	-	NW_005101047.1	618066	627069	LOC102169660	102169660	-	10940
NW_005101047.1	614333	614768	XLOC_001110	-	NW_005101047.1	618066	627069	LOC102169660	102169660	-	3299
NW_005101047.1	630497	631260	XLOC_001112	-	NW_005101047.1	653262	662432	XM_005701168.1	100861205	-	22003
NW_005101047.1	637513	638053	XLOC_001113	-	NW_005101047.1	653262	662432	XM_005701168.1	100861205	-	15210
NW_005101047.1	647580	647892	XLOC_001114	-	NW_005101047.1	653262	662432	XM_005701168.1	100861205	-	5371
NW_005101047.1	649643	650036	XLOC_001115	-	NW_005101047.1	653262	662432	XM_005701168.1	100861205	-	3227
NW_005101050.1	13000	13420	XLOC_001129	+	NW_005101050.1	19651	197344	XM_005701171.1	102172427	+	6232
NW_005101050.1	14737	15312	XLOC_001130	+	NW_005101050.1	19651	197344	XM_005701171.1	102172427	+	4340
NW_005101050.1	11695	11984	XLOC_001137	-	NW_005101050.1	19651	197344	XM_005701171.1	102172427	+	7668
NW_005101050.1	14794	15312	XLOC_001138	-	NW_005101050.1	19651	197344	XM_005701171.1	102172427	+	4340
NW_005101050.1	15575	16091	XLOC_001139	-	NW_005101050.1	19651	197344	XM_005701171.1	102172427	+	3561
NW_005101051.1	238429	238876	XLOC_001180	+	NW_005101051.1	335097	337253	LOC102172702	102172702	-	96222
NW_005101051.1	244857	245227	XLOC_001181	+	NW_005101051.1	335097	337253	LOC102172702	102172702	-	89871
NW_005101051.1	264898	265621	XLOC_001182	+	NW_005101051.1	335097	337253	LOC102172702	102172702	-	69477
NW_005101051.1	266967	267416	XLOC_001183	+	NW_005101051.1	335097	337253	LOC102172702	102172702	-	67682
NW_005101051.1	273600	273848	XLOC_001184	+	NW_005101051.1	335097	337253	LOC102172702	102172702	-	61250
NW_005101051.1	283978	284450	XLOC_001185	+	NW_005101051.1	335097	337253	LOC102172702	102172702	-	50648
NW_005101051.1	291893	292466	XLOC_001186	+	NW_005101051.1	335097	337253	LOC102172702	102172702	-	42632
NW_005101051.1	301478	301855	XLOC_001187	+	NW_005101051.1	335097	337253	LOC102172702	102172702	-	33243
NW_005101051.1	315581	316367	XLOC_001188	+	NW_005101051.1	335097	337253	LOC102172702	102172702	-	18731
NW_005101051.1	322920	323205	XLOC_001189	+	NW_005101051.1	335097	337253	LOC102172702	102172702	-	11893
NW_005101051.1	327301	327561	XLOC_001190	+	NW_005101051.1	335097	337253	LOC102172702	102172702	-	7537
NW_005101051.1	533268	534159	XLOC_001235	+	NW_005101051.1	630458	654590	XM_005701172.1	102172984	+	96300
NW_005101051.1	536136	536397	XLOC_001236	+	NW_005101051.1	630458	654590	XM_005701172.1	102172984	+	94062
NW_005101051.1	536893	537233	XLOC_001237	+	NW_005101051.1	630458	654590	XM_005701172.1	102172984	+	93226
NW_005101051.1	537575	538104	XLOC_001238	+	NW_005101051.1	630458	654590	XM_005701172.1	102172984	+	92355
NW_005101051.1	561006	561459	XLOC_001239	+	NW_005101051.1	630458	654590	XM_005701172.1	102172984	+	69000
NW_005101051.1	565145	565714	XLOC_001240	+	NW_005101051.1	630458	654590	XM_005701172.1	102172984	+	64745
NW_005101051.1	571613	572278	XLOC_001241	+	NW_005101051.1	630458	654590	XM_005701172.1	102172984	+	58181
NW_005101051.1	573372	573588	XLOC_001242	+	NW_005101051.1	630458	654590	XM_005701172.1	102172984	+	56871
NW_005101051.1	574359	574666	XLOC_001243	+	NW_005101051.1	630458	654590	XM_005701172.1	102172984	+	55793
NW_005101051.1	575866	576330	XLOC_001244	+	NW_005101051.1	630458	654590	XM_005701172.1	102172984	+	54129
NW_005101051.1	581107	581503	XLOC_001245	+	NW_005101051.1	630458	654590	XM_005701172.1	102172984	+	48956
NW_005101051.1	586114	586499	XLOC_001246	+	NW_005101051.1	630458	654590	XM_005701172.1	102172984	+	43960
NW_005101051.1	588452	589372	XLOC_001247	+	NW_005101051.1	630458	654590	XM_005701172.1	102172984	+	41087
NW_005101051.1	589597	590471	XLOC_001248	+	NW_005101051.1	630458	654590	XM_005701172.1	102172984	+	39988
NW_005101051.1	591873	592451	XLOC_001249	+	NW_005101051.1	630458	654590	XM_005701172.1	102172984	+	38008
NW_005101051.1	593594	594029	XLOC_001250	+	NW_005101051.1	630458	654590	XM_005701172.1	102172984	+	36430
NW_005101051.1	602398	602695	XLOC_001251	+	NW_005101051.1	630458	654590	XM_005701172.1	102172984	+	27764
NW_005101051.1	605306	605664	XLOC_001252	+	NW_005101051.1	630458	654590	XM_005701172.1	102172984	+	24795
NW_005101051.1	609875	610199	XLOC_001253	+	NW_005101051.1	630458	654590	XM_005701172.1	102172984	+	20260
NW_005101051.1	611062	611465	XLOC_001254	+	NW_005101051.1	630458	654590	XM_005701172.1	102172984	+	18994
NW_005101051.1	613252	613557	XLOC_001255	+	NW_005101051.1	630458	654590	XM_005701172.1	102172984	+	16902
NW_005101051.1	614594	615145	XLOC_001256	+	NW_005101051.1	630458	654590	XM_005701172.1	102172984	+	15314
NW_005101051.1	617221	617726	XLOC_001257	+	NW_005101051.1	630458	654590	XM_005701172.1	102172984	+	12733
NW_005101051.1	619324	620269	XLOC_001258	+	NW_005101051.1	630458	654590	XM_005701172.1	102172984	+	10190
NW_005101051.1	622055	622281	XLOC_001259	+	NW_005101051.1	630458	654590	XM_005701172.1	102172984	+	8178
NW_005101051.1	853596	854323	XLOC_001284	+	NW_005101051.1	952333	953278	LOC102174286	102174286	-	98011
NW_005101051.1	855191	855721	XLOC_001285	+	NW_005101051.1	952333	953278	LOC102174286	102174286	-	96613
NW_005101051.1	866537	867440	XLOC_001286	+	NW_005101051.1	952333	953278	LOC102174286	102174286	-	84894
NW_005101051.1	873212	873508	XLOC_001287	+	NW_005101051.1	952333	953278	LOC102174286	102174286	-	78826
NW_005101051.1	878499	878828	XLOC_001288	+	NW_005101051.1	952333	953278	LOC102174286	102174286	-	73506
NW_005101051.1	880206	880952	XLOC_001289	+	NW_005101051.1	952333	953278	LOC102174286	102174286	-	71382
NW_005101051.1	885515	885938	XLOC_001290	+	NW_005101051.1	952333	953278	LOC102174286	102174286	-	66396
NW_005101051.1	894170	894374	XLOC_001291	+	NW_005101051.1	952333	953278	LOC102174286	102174286	-	57960
NW_005101051.1	932981	933361	XLOC_001292	+	NW_005101051.1	952333	953278	LOC102174286	102174286	-	18973
NW_005101051.1	958037	958575	XLOC_001293	+	NW_005101051.1	959448	960397	LOC102174552	102174552	-	874
NW_005101051.1	963703	963929	XLOC_001294	+	NW_005101051.1	984586	985525	LOC102174823	102174823	-	20658
NW_005101051.1	964835	965055	XLOC_001295	+	NW_005101051.1	984586	985525	LOC102174823	102174823	-	19532
NW_005101051.1	971378	971947	XLOC_001296	+	NW_005101051.1	984586	985525	LOC102174823	102174823	-	12640
NW_005101051.1	1003605	1004096	XLOC_001297	+	NW_005101051.1	1028185	1029088	LOC102175107	102175107	-	24090
NW_005101051.1	1016220	1016677	XLOC_001298	+	NW_005101051.1	1028185	1029088	LOC102175107	102175107	-	11509
NW_005101051.1	1016976	1017598	XLOC_001299	+	NW_005101051.1	1028185	1029088	LOC102175107	102175107	-	10588
NW_005101051.1	1031458	1031898	XLOC_001300	+	NW_005101051.1	1048503	1049261	LOC102175382	102175382	-	16606
NW_005101051.1	1040604	1040820	XLOC_001301	+	NW_005101051.1	1048503	1049261	LOC102175382	102175382	-	7684
NW_005101051.1	1047913	1048183	XLOC_001302	+	NW_005101051.1	1048503	1049261	LOC102175382	102175382	-	321
NW_005101051.1	1066789	1067560	XLOC_001303	+	NW_005101051.1	1072008	1072830	LOC102175663	102175663	-	4449
NW_005101051.1	1083429	1083818	XLOC_001304	+	NW_005101051.1	1120524	1121424	LOC102173726	102173726	-	36707
NW_005101051.1	1085366	1085723	XLOC_001305	+	NW_005101051.1	1120524	1121424	LOC102173726	102173726	-	34802
NW_005101051.1	1088590	1089061	XLOC_001306	+	NW_005101051.1	1120524	1121424	LOC102173726	102173726	-	31464
NW_005101051.1	1095526	1095857	XLOC_001307	+	NW_005101051.1	1120524	1121424	LOC102173726	102173726	-	24668
NW_005101051.1	1105989	1106190	XLOC_001308	+	NW_005101051.1	1120524	1121424	LOC102173726	102173726	-	14335
NW_005101051.1	1106863	1107271	XLOC_001309	+	NW_005101051.1	1120524	1121424	LOC102173726	102173726	-	13254
NW_005101051.1	1120103	1120305	XLOC_001310	+	NW_005101051.1	1120524	1121424	LOC102173726	102173726	-	220
NW_005101051.1	1128881	1129331	XLOC_001311	+	NW_005101051.1	1129468	1130492	LOC102176215	102176215	-	138
NW_005101051.1	1137625	1137949	XLOC_001312	+	NW_005101051.1	1140603	1141519	LOC102176510	102176510	-	2655
NW_005101051.1	1139503	1139779	XLOC_001313	+	NW_005101051.1	1140603	1141519	LOC102176510	102176510	-	825
NW_005101051.1	1142409	1143069	XLOC_001315	+	NW_005101051.1	1153349	1154230	LOC102176776	102176776	+	10281
NW_005101051.1	1148679	1149015	XLOC_001316	+	NW_005101051.1	1153349	1154230	LOC102176776	102176776	+	4335
NW_005101051.1	238397	238876	XLOC_001379	-	NW_005101051.1	335097	337253	LOC102172702	102172702	-	96222
NW_005101051.1	249276	249877	XLOC_001380	-	NW_005101051.1	335097	337253	LOC102172702	102172702	-	85221
NW_005101051.1	265240	265708	XLOC_001381	-	NW_005101051.1	335097	337253	LOC102172702	102172702	-	69390
NW_005101051.1	273600	273842	XLOC_001382	-	NW_005101051.1	335097	337253	LOC102172702	102172702	-	61256
NW_005101051.1	283971	284449	XLOC_001383	-	NW_005101051.1	335097	337253	LOC102172702	102172702	-	50649
NW_005101051.1	303616	303817	XLOC_001384	-	NW_005101051.1	335097	337253	LOC102172702	102172702	-	31281
NW_005101051.1	313791	314042	XLOC_001385	-	NW_005101051.1	335097	337253	LOC102172702	102172702	-	21056
NW_005101051.1	317379	317810	XLOC_001386	-	NW_005101051.1	335097	337253	LOC102172702	102172702	-	17288
NW_005101051.1	319939	320386	XLOC_001387	-	NW_005101051.1	335097	337253	LOC102172702	102172702	-	14712
NW_005101051.1	533268	534159	XLOC_001423	-	NW_005101051.1	630458	654590	XM_005701172.1	102172984	+	96300
NW_005101051.1	536893	537233	XLOC_001424	-	NW_005101051.1	630458	654590	XM_005701172.1	102172984	+	93226
NW_005101051.1	548461	548927	XLOC_001425	-	NW_005101051.1	630458	654590	XM_005701172.1	102172984	+	81532
NW_005101051.1	559464	559882	XLOC_001426	-	NW_005101051.1	630458	654590	XM_005701172.1	102172984	+	70577
NW_005101051.1	560940	561419	XLOC_001427	-	NW_005101051.1	630458	654590	XM_005701172.1	102172984	+	69040
NW_005101051.1	571708	572527	XLOC_001428	-	NW_005101051.1	630458	654590	XM_005701172.1	102172984	+	57932
NW_005101051.1	580082	580780	XLOC_001429	-	NW_005101051.1	630458	654590	XM_005701172.1	102172984	+	49679
NW_005101051.1	580891	581546	XLOC_001430	-	NW_005101051.1	630458	654590	XM_005701172.1	102172984	+	48913
NW_005101051.1	588468	589275	XLOC_001431	-	NW_005101051.1	630458	654590	XM_005701172.1	102172984	+	41184
NW_005101051.1	589597	590935	XLOC_001432	-	NW_005101051.1	630458	654590	XM_005701172.1	102172984	+	39524
NW_005101051.1	592819	593111	XLOC_001433	-	NW_005101051.1	630458	654590	XM_005701172.1	102172984	+	37348
NW_005101051.1	593594	594021	XLOC_001434	-	NW_005101051.1	630458	654590	XM_005701172.1	102172984	+	36438
NW_005101051.1	596787	597186	XLOC_001435	-	NW_005101051.1	630458	654590	XM_005701172.1	102172984	+	33273
NW_005101051.1	604523	605665	XLOC_001436	-	NW_005101051.1	630458	654590	XM_005701172.1	102172984	+	24794
NW_005101051.1	606472	607329	XLOC_001437	-	NW_005101051.1	630458	654590	XM_005701172.1	102172984	+	23130
NW_005101051.1	608915	609269	XLOC_001438	-	NW_005101051.1	630458	654590	XM_005701172.1	102172984	+	21190
NW_005101051.1	609860	610199	XLOC_001439	-	NW_005101051.1	630458	654590	XM_005701172.1	102172984	+	20260
NW_005101051.1	617502	617712	XLOC_001440	-	NW_005101051.1	630458	654590	XM_005701172.1	102172984	+	12747
NW_005101051.1	619747	620111	XLOC_001441	-	NW_005101051.1	630458	654590	XM_005701172.1	102172984	+	10348
NW_005101051.1	624673	624935	XLOC_001442	-	NW_005101051.1	630458	654590	XM_005701172.1	102172984	+	5524
NW_005101051.1	627867	628274	XLOC_001443	-	NW_005101051.1	630458	654590	XM_005701172.1	102172984	+	2185
NW_005101051.1	853005	853454	XLOC_001473	-	NW_005101051.1	952333	953278	LOC102174286	102174286	-	98880
NW_005101051.1	853641	854234	XLOC_001474	-	NW_005101051.1	952333	953278	LOC102174286	102174286	-	98100
NW_005101051.1	859997	860816	XLOC_001475	-	NW_005101051.1	952333	953278	LOC102174286	102174286	-	91518
NW_005101051.1	865804	866078	XLOC_001476	-	NW_005101051.1	952333	953278	LOC102174286	102174286	-	86256
NW_005101051.1	866452	867441	XLOC_001477	-	NW_005101051.1	952333	953278	LOC102174286	102174286	-	84893
NW_005101051.1	868664	868900	XLOC_001478	-	NW_005101051.1	952333	953278	LOC102174286	102174286	-	83434
NW_005101051.1	871251	871548	XLOC_001479	-	NW_005101051.1	952333	953278	LOC102174286	102174286	-	80786
NW_005101051.1	875720	876239	XLOC_001480	-	NW_005101051.1	952333	953278	LOC102174286	102174286	-	76095
NW_005101051.1	885515	885938	XLOC_001481	-	NW_005101051.1	952333	953278	LOC102174286	102174286	-	66396
NW_005101051.1	886062	886430	XLOC_001482	-	NW_005101051.1	952333	953278	LOC102174286	102174286	-	65904
NW_005101051.1	894165	894374	XLOC_001483	-	NW_005101051.1	952333	953278	LOC102174286	102174286	-	57960
NW_005101051.1	932981	933361	XLOC_001484	-	NW_005101051.1	952333	953278	LOC102174286	102174286	-	18973
NW_005101051.1	934309	934553	XLOC_001485	-	NW_005101051.1	952333	953278	LOC102174286	102174286	-	17781
NW_005101051.1	945471	945713	XLOC_001486	-	NW_005101051.1	952333	953278	LOC102174286	102174286	-	6621
NW_005101051.1	963703	963929	XLOC_001489	-	NW_005101051.1	984586	985525	LOC102174823	102174823	-	20658
NW_005101051.1	964835	965055	XLOC_001490	-	NW_005101051.1	984586	985525	LOC102174823	102174823	-	19532
NW_005101051.1	971401	971742	XLOC_001491	-	NW_005101051.1	984586	985525	LOC102174823	102174823	-	12845
NW_005101051.1	981370	981720	XLOC_001492	-	NW_005101051.1	984586	985525	LOC102174823	102174823	-	2867
NW_005101051.1	995727	996221	XLOC_001494	-	NW_005101051.1	1028185	1029088	LOC102175107	102175107	-	31965
NW_005101051.1	1003759	1004071	XLOC_001495	-	NW_005101051.1	1028185	1029088	LOC102175107	102175107	-	24115
NW_005101051.1	1018141	1018370	XLOC_001496	-	NW_005101051.1	1028185	1029088	LOC102175107	102175107	-	9816
NW_005101051.1	1053248	1053557	XLOC_001499	-	NW_005101051.1	1058440	1059370	LOC102173455	102173455	-	4884
NW_005101051.1	1074993	1075253	XLOC_001502	-	NW_005101051.1	1080940	1081798	LOC102175940	102175940	-	5688
NW_005101051.1	1085171	1085726	XLOC_001504	-	NW_005101051.1	1120524	1121424	LOC102173726	102173726	-	34799
NW_005101051.1	1105989	1106190	XLOC_001505	-	NW_005101051.1	1120524	1121424	LOC102173726	102173726	-	14335
NW_005101051.1	1137625	1137962	XLOC_001508	-	NW_005101051.1	1140603	1141519	LOC102176510	102176510	-	2642
NW_005101051.1	1143250	1143779	XLOC_001510	-	NW_005101051.1	1153349	1154230	LOC102176776	102176776	+	9571
NW_005101052.1	3230	3749	XLOC_001530	+	NW_005101052.1	29219	38246	XM_005701174.1	102177045	-	25471
NW_005101052.1	9230	9497	XLOC_001531	+	NW_005101052.1	29219	38246	XM_005701174.1	102177045	-	19723
NW_005101052.1	13214	14163	XLOC_001532	+	NW_005101052.1	29219	38246	XM_005701174.1	102177045	-	15057
NW_005101052.1	19952	20512	XLOC_001533	+	NW_005101052.1	29219	38246	XM_005701174.1	102177045	-	8708
NW_005101052.1	21340	22141	XLOC_001534	+	NW_005101052.1	29219	38246	XM_005701174.1	102177045	-	7079
NW_005101052.1	26317	26947	XLOC_001535	+	NW_005101052.1	29219	38246	XM_005701174.1	102177045	-	2273
NW_005101052.1	44032	44369	XLOC_001536	+	NW_005101052.1	61846	71777	LOC102181109	102181109	-	17478
NW_005101052.1	45422	45628	XLOC_001537	+	NW_005101052.1	61846	71777	LOC102181109	102181109	-	16219
NW_005101052.1	49024	49348	XLOC_001538	+	NW_005101052.1	61846	71777	LOC102181109	102181109	-	12499
NW_005101052.1	53452	53676	XLOC_001539	+	NW_005101052.1	61846	71777	LOC102181109	102181109	-	8171
NW_005101052.1	55689	56137	XLOC_001540	+	NW_005101052.1	61846	71777	LOC102181109	102181109	-	5710
NW_005101052.1	86823	87355	XLOC_001541	+	NW_005101052.1	95867	105434	XM_005701176.1	102177512	-	8513
NW_005101052.1	93050	93423	XLOC_001542	+	NW_005101052.1	95867	105434	XM_005701176.1	102177512	-	2445
NW_005101052.1	106569	106854	XLOC_001543	+	NW_005101052.1	140374	146071	LOC102181378	102181378	-	33521
NW_005101052.1	119777	120088	XLOC_001544	+	NW_005101052.1	140374	146071	LOC102181378	102181378	-	20287
NW_005101052.1	120482	121304	XLOC_001545	+	NW_005101052.1	140374	146071	LOC102181378	102181378	-	19071
NW_005101052.1	129166	129427	XLOC_001546	+	NW_005101052.1	140374	146071	LOC102181378	102181378	-	10948
NW_005101052.1	129486	129758	XLOC_001547	+	NW_005101052.1	140374	146071	LOC102181378	102181378	-	10617
NW_005101052.1	138753	139349	XLOC_001548	+	NW_005101052.1	140374	146071	LOC102181378	102181378	-	1026
NW_005101052.1	151953	152312	XLOC_001549	+	NW_005101052.1	168326	177516	XM_005701177.1	102178059	-	16015
NW_005101052.1	165491	165713	XLOC_001550	+	NW_005101052.1	168326	177516	XM_005701177.1	102178059	-	2614
NW_005101052.1	195783	196052	XLOC_001552	+	NW_005101052.1	210284	248573	LOC102177787	102177787	-	14233
NW_005101052.1	196457	196695	XLOC_001553	+	NW_005101052.1	210284	248573	LOC102177787	102177787	-	13590
NW_005101052.1	197263	197666	XLOC_001554	+	NW_005101052.1	210284	248573	LOC102177787	102177787	-	12619
NW_005101052.1	197816	198037	XLOC_001555	+	NW_005101052.1	210284	248573	LOC102177787	102177787	-	12248
NW_005101052.1	250708	250982	XLOC_001556	+	NW_005101052.1	265269	273747	XM_005701178.1	102178345	-	14288
NW_005101052.1	258983	259215	XLOC_001557	+	NW_005101052.1	265269	273747	XM_005701178.1	102178345	-	6055
NW_005101052.1	259548	260094	XLOC_001558	+	NW_005101052.1	265269	273747	XM_005701178.1	102178345	-	5176
NW_005101052.1	278270	278584	XLOC_001559	+	NW_005101052.1	305083	345420	LOC102181670	102181670	-	26500
NW_005101052.1	280924	281138	XLOC_001560	+	NW_005101052.1	305083	345420	LOC102181670	102181670	-	23946
NW_005101052.1	285370	285593	XLOC_001561	+	NW_005101052.1	305083	345420	LOC102181670	102181670	-	19491
NW_005101052.1	288176	288582	XLOC_001562	+	NW_005101052.1	305083	345420	LOC102181670	102181670	-	16502
NW_005101052.1	289707	289915	XLOC_001563	+	NW_005101052.1	305083	345420	LOC102181670	102181670	-	15169
NW_005101052.1	298150	298956	XLOC_001564	+	NW_005101052.1	305083	345420	LOC102181670	102181670	-	6128
NW_005101052.1	351638	352169	XLOC_001565	+	NW_005101052.1	393971	400616	LOC102181940	102181940	-	41803
NW_005101052.1	356988	357419	XLOC_001566	+	NW_005101052.1	393971	400616	LOC102181940	102181940	-	36553
NW_005101052.1	368235	368563	XLOC_001567	+	NW_005101052.1	393971	400616	LOC102181940	102181940	-	25409
NW_005101052.1	379109	379878	XLOC_001568	+	NW_005101052.1	393971	400616	LOC102181940	102181940	-	14094
NW_005101052.1	441470	442034	XLOC_001570	+	NW_005101052.1	457501	468254	LOC102178895	102178895	-	15468
NW_005101052.1	443613	444309	XLOC_001571	+	NW_005101052.1	457501	468254	LOC102178895	102178895	-	13193
NW_005101052.1	444720	445685	XLOC_001572	+	NW_005101052.1	457501	468254	LOC102178895	102178895	-	11817
NW_005101052.1	446726	447018	XLOC_001573	+	NW_005101052.1	457501	468254	LOC102178895	102178895	-	10484
NW_005101052.1	454387	455061	XLOC_001574	+	NW_005101052.1	457501	468254	LOC102178895	102178895	-	2441
NW_005101052.1	488615	488957	XLOC_001575	+	NW_005101052.1	498988	524350	LOC102179182	102179182	-	10032
NW_005101052.1	494496	494800	XLOC_001576	+	NW_005101052.1	498988	524350	LOC102179182	102179182	-	4189
NW_005101052.1	525452	526135	XLOC_001577	+	NW_005101052.1	526338	533256	LOC102179463	102179463	+	204
NW_005101052.1	538074	538681	XLOC_001579	+	NW_005101052.1	594941	603784	LOC102179750	102179750	+	56261
NW_005101052.1	553229	553705	XLOC_001580	+	NW_005101052.1	594941	603784	LOC102179750	102179750	+	41237
NW_005101052.1	553980	554413	XLOC_001581	+	NW_005101052.1	594941	603784	LOC102179750	102179750	+	40529
NW_005101052.1	555369	555967	XLOC_001582	+	NW_005101052.1	594941	603784	LOC102179750	102179750	+	38975
NW_005101052.1	560412	561128	XLOC_001583	+	NW_005101052.1	594941	603784	LOC102179750	102179750	+	33814
NW_005101052.1	568597	568831	XLOC_001584	+	NW_005101052.1	594941	603784	LOC102179750	102179750	+	26111
NW_005101052.1	570447	570700	XLOC_001585	+	NW_005101052.1	594941	603784	LOC102179750	102179750	+	24242
NW_005101052.1	575411	575630	XLOC_001586	+	NW_005101052.1	594941	603784	LOC102179750	102179750	+	19312
NW_005101052.1	591531	591789	XLOC_001587	+	NW_005101052.1	594941	603784	LOC102179750	102179750	+	3153
NW_005101052.1	627318	628092	XLOC_001590	+	NW_005101052.1	652163	661027	XM_005701180.1	100861199	-	24072
NW_005101052.1	632313	633099	XLOC_001591	+	NW_005101052.1	652163	661027	XM_005701180.1	100861199	-	19065
NW_005101052.1	634820	635070	XLOC_001592	+	NW_005101052.1	652163	661027	XM_005701180.1	100861199	-	17094
NW_005101052.1	637680	638169	XLOC_001593	+	NW_005101052.1	652163	661027	XM_005701180.1	100861199	-	13995
NW_005101052.1	640116	640679	XLOC_001594	+	NW_005101052.1	652163	661027	XM_005701180.1	100861199	-	11485
NW_005101052.1	662091	662418	XLOC_001595	+	NW_005101052.1	700787	731707	LOC102180299	102180299	-	38370
NW_005101052.1	676955	677431	XLOC_001596	+	NW_005101052.1	700787	731707	LOC102180299	102180299	-	23357
NW_005101052.1	679651	680286	XLOC_001597	+	NW_005101052.1	700787	731707	LOC102180299	102180299	-	20502
NW_005101052.1	680794	681590	XLOC_001598	+	NW_005101052.1	700787	731707	LOC102180299	102180299	-	19198
NW_005101052.1	681653	681870	XLOC_001599	+	NW_005101052.1	700787	731707	LOC102180299	102180299	-	18918
NW_005101052.1	687407	687695	XLOC_001600	+	NW_005101052.1	700787	731707	LOC102180299	102180299	-	13093
NW_005101052.1	692878	693240	XLOC_001601	+	NW_005101052.1	700787	731707	LOC102180299	102180299	-	7548
NW_005101052.1	695752	696216	XLOC_001602	+	NW_005101052.1	700787	731707	LOC102180299	102180299	-	4572
NW_005101052.1	697910	698361	XLOC_001603	+	NW_005101052.1	700787	731707	LOC102180299	102180299	-	2427
NW_005101052.1	735762	735983	XLOC_001605	+	NW_005101052.1	768393	777202	XM_005701181.1	100861202	-	32411
NW_005101052.1	736593	736821	XLOC_001606	+	NW_005101052.1	768393	777202	XM_005701181.1	100861202	-	31573
NW_005101052.1	740361	740651	XLOC_001607	+	NW_005101052.1	768393	777202	XM_005701181.1	100861202	-	27743
NW_005101052.1	747623	748162	XLOC_001608	+	NW_005101052.1	768393	777202	XM_005701181.1	100861202	-	20232
NW_005101052.1	748657	748929	XLOC_001609	+	NW_005101052.1	768393	777202	XM_005701181.1	100861202	-	19465
NW_005101052.1	752915	753520	XLOC_001610	+	NW_005101052.1	768393	777202	XM_005701181.1	100861202	-	14874
NW_005101052.1	754148	755027	XLOC_001611	+	NW_005101052.1	768393	777202	XM_005701181.1	100861202	-	13367
NW_005101052.1	761350	761754	XLOC_001612	+	NW_005101052.1	768393	777202	XM_005701181.1	100861202	-	6640
NW_005101052.1	765539	765822	XLOC_001613	+	NW_005101052.1	768393	777202	XM_005701181.1	100861202	-	2572
NW_005101052.1	778266	778680	XLOC_001615	+	NW_005101052.1	807446	819921	LOC102180839	102180839	-	28767
NW_005101052.1	791459	792058	XLOC_001616	+	NW_005101052.1	807446	819921	LOC102180839	102180839	-	15389
NW_005101052.1	793328	793803	XLOC_001617	+	NW_005101052.1	807446	819921	LOC102180839	102180839	-	13644
NW_005101052.1	793933	794587	XLOC_001618	+	NW_005101052.1	807446	819921	LOC102180839	102180839	-	12860
NW_005101052.1	794665	795812	XLOC_001619	+	NW_005101052.1	807446	819921	LOC102180839	102180839	-	11635
NW_005101052.1	796654	797049	XLOC_001620	+	NW_005101052.1	807446	819921	LOC102180839	102180839	-	10398
NW_005101052.1	801894	802278	XLOC_001621	+	NW_005101052.1	807446	819921	LOC102180839	102180839	-	5169
NW_005101052.1	823521	824077	XLOC_001622	+	NW_005101052.1	846326	856045	LOC102182491	102182491	-	22250
NW_005101052.1	833012	833322	XLOC_001623	+	NW_005101052.1	846326	856045	LOC102182491	102182491	-	13005
NW_005101052.1	845330	845530	XLOC_001624	+	NW_005101052.1	846326	856045	LOC102182491	102182491	-	797
NW_005101052.1	868380	868738	XLOC_001625	+	NW_005101052.1	888678	897890	LOC102182775	102182775	-	19941
NW_005101052.1	869343	869694	XLOC_001626	+	NW_005101052.1	888678	897890	LOC102182775	102182775	-	18985
NW_005101052.1	871680	874051	XLOC_001627	+	NW_005101052.1	888678	897890	LOC102182775	102182775	-	14628
NW_005101052.1	874200	874780	XLOC_001628	+	NW_005101052.1	888678	897890	LOC102182775	102182775	-	13899
NW_005101052.1	878997	879632	XLOC_001629	+	NW_005101052.1	888678	897890	LOC102182775	102182775	-	9047
NW_005101052.1	885772	886142	XLOC_001630	+	NW_005101052.1	888678	897890	LOC102182775	102182775	-	2537
NW_005101052.1	2879	3374	XLOC_001632	-	NW_005101052.1	29219	38246	XM_005701174.1	102177045	-	25846
NW_005101052.1	9262	9491	XLOC_001633	-	NW_005101052.1	29219	38246	XM_005701174.1	102177045	-	19729
NW_005101052.1	13710	14163	XLOC_001634	-	NW_005101052.1	29219	38246	XM_005701174.1	102177045	-	15057
NW_005101052.1	50272	50588	XLOC_001636	-	NW_005101052.1	61846	71777	LOC102181109	102181109	-	11259
NW_005101052.1	54759	55059	XLOC_001637	-	NW_005101052.1	61846	71777	LOC102181109	102181109	-	6788
NW_005101052.1	55780	56137	XLOC_001638	-	NW_005101052.1	61846	71777	LOC102181109	102181109	-	5710
NW_005101052.1	86823	87373	XLOC_001640	-	NW_005101052.1	95867	105434	XM_005701176.1	102177512	-	8495
NW_005101052.1	106294	106854	XLOC_001642	-	NW_005101052.1	140374	146071	LOC102181378	102181378	-	33521
NW_005101052.1	119777	120221	XLOC_001643	-	NW_005101052.1	140374	146071	LOC102181378	102181378	-	20154
NW_005101052.1	120560	121292	XLOC_001644	-	NW_005101052.1	140374	146071	LOC102181378	102181378	-	19083
NW_005101052.1	151843	152121	XLOC_001646	-	NW_005101052.1	168326	177516	XM_005701177.1	102178059	-	16206
NW_005101052.1	161803	162237	XLOC_001647	-	NW_005101052.1	168326	177516	XM_005701177.1	102178059	-	6090
NW_005101052.1	165491	165724	XLOC_001648	-	NW_005101052.1	168326	177516	XM_005701177.1	102178059	-	2603
NW_005101052.1	194593	195211	XLOC_001650	-	NW_005101052.1	210284	248573	LOC102177787	102177787	-	15074
NW_005101052.1	197263	197666	XLOC_001651	-	NW_005101052.1	210284	248573	LOC102177787	102177787	-	12619
NW_005101052.1	257233	257461	XLOC_001653	-	NW_005101052.1	265269	273747	XM_005701178.1	102178345	-	7809
NW_005101052.1	258983	259215	XLOC_001654	-	NW_005101052.1	265269	273747	XM_005701178.1	102178345	-	6055
NW_005101052.1	261929	262370	XLOC_001655	-	NW_005101052.1	265269	273747	XM_005701178.1	102178345	-	2900
NW_005101052.1	278276	278555	XLOC_001657	-	NW_005101052.1	305083	345420	LOC102181670	102181670	-	26529
NW_005101052.1	285273	285593	XLOC_001658	-	NW_005101052.1	305083	345420	LOC102181670	102181670	-	19491
NW_005101052.1	288181	288827	XLOC_001659	-	NW_005101052.1	305083	345420	LOC102181670	102181670	-	16257
NW_005101052.1	295847	296124	XLOC_001660	-	NW_005101052.1	305083	345420	LOC102181670	102181670	-	8960
NW_005101052.1	298698	299005	XLOC_001661	-	NW_005101052.1	305083	345420	LOC102181670	102181670	-	6079
NW_005101052.1	348948	349351	XLOC_001663	-	NW_005101052.1	393971	400616	LOC102181940	102181940	-	44621
NW_005101052.1	370915	371270	XLOC_001664	-	NW_005101052.1	393971	400616	LOC102181940	102181940	-	22702
NW_005101052.1	376727	377181	XLOC_001665	-	NW_005101052.1	393971	400616	LOC102181940	102181940	-	16791
NW_005101052.1	377675	378061	XLOC_001666	-	NW_005101052.1	393971	400616	LOC102181940	102181940	-	15911
NW_005101052.1	379227	379790	XLOC_001667	-	NW_005101052.1	393971	400616	LOC102181940	102181940	-	14182
NW_005101052.1	385662	386227	XLOC_001668	-	NW_005101052.1	393971	400616	LOC102181940	102181940	-	7745
NW_005101052.1	386880	387185	XLOC_001669	-	NW_005101052.1	393971	400616	LOC102181940	102181940	-	6787
NW_005101052.1	417844	418446	XLOC_001671	-	NW_005101052.1	420913	429646	XM_005701179.1	102178615	-	2468
NW_005101052.1	441470	442023	XLOC_001673	-	NW_005101052.1	457501	468254	LOC102178895	102178895	-	15479
NW_005101052.1	443613	444159	XLOC_001674	-	NW_005101052.1	457501	468254	LOC102178895	102178895	-	13343
NW_005101052.1	488605	488978	XLOC_001676	-	NW_005101052.1	498988	524350	LOC102179182	102179182	-	10011
NW_005101052.1	490155	490564	XLOC_001677	-	NW_005101052.1	498988	524350	LOC102179182	102179182	-	8425
NW_005101052.1	492022	492253	XLOC_001678	-	NW_005101052.1	498988	524350	LOC102179182	102179182	-	6736
NW_005101052.1	525450	526137	XLOC_001680	-	NW_005101052.1	526338	533256	LOC102179463	102179463	+	202
NW_005101052.1	537968	538739	XLOC_001681	-	NW_005101052.1	594941	603784	LOC102179750	102179750	+	56203
NW_005101052.1	541616	541880	XLOC_001682	-	NW_005101052.1	594941	603784	LOC102179750	102179750	+	53062
NW_005101052.1	560410	561109	XLOC_001683	-	NW_005101052.1	594941	603784	LOC102179750	102179750	+	33833
NW_005101052.1	562288	562908	XLOC_001684	-	NW_005101052.1	594941	603784	LOC102179750	102179750	+	32034
NW_005101052.1	567953	568294	XLOC_001685	-	NW_005101052.1	594941	603784	LOC102179750	102179750	+	26648
NW_005101052.1	587006	587378	XLOC_001686	-	NW_005101052.1	594941	603784	LOC102179750	102179750	+	7564
NW_005101052.1	632810	633099	XLOC_001688	-	NW_005101052.1	652163	661027	XM_005701180.1	100861199	-	19065
NW_005101052.1	634822	635070	XLOC_001689	-	NW_005101052.1	652163	661027	XM_005701180.1	100861199	-	17094
NW_005101052.1	637739	638043	XLOC_001690	-	NW_005101052.1	652163	661027	XM_005701180.1	100861199	-	14121
NW_005101052.1	664101	664367	XLOC_001692	-	NW_005101052.1	700787	731707	LOC102180299	102180299	-	36421
NW_005101052.1	679668	680279	XLOC_001693	-	NW_005101052.1	700787	731707	LOC102180299	102180299	-	20509
NW_005101052.1	687404	687817	XLOC_001694	-	NW_005101052.1	700787	731707	LOC102180299	102180299	-	12971
NW_005101052.1	695752	696205	XLOC_001695	-	NW_005101052.1	700787	731707	LOC102180299	102180299	-	4583
NW_005101052.1	734847	735058	XLOC_001697	-	NW_005101052.1	768393	777202	XM_005701181.1	100861202	-	33336
NW_005101052.1	735762	735983	XLOC_001698	-	NW_005101052.1	768393	777202	XM_005701181.1	100861202	-	32411
NW_005101052.1	736593	736821	XLOC_001699	-	NW_005101052.1	768393	777202	XM_005701181.1	100861202	-	31573
NW_005101052.1	744468	744913	XLOC_001700	-	NW_005101052.1	768393	777202	XM_005701181.1	100861202	-	23481
NW_005101052.1	747724	748162	XLOC_001701	-	NW_005101052.1	768393	777202	XM_005701181.1	100861202	-	20232
NW_005101052.1	752915	753552	XLOC_001702	-	NW_005101052.1	768393	777202	XM_005701181.1	100861202	-	14842
NW_005101052.1	757046	757315	XLOC_001703	-	NW_005101052.1	768393	777202	XM_005701181.1	100861202	-	11079
NW_005101052.1	759187	759743	XLOC_001704	-	NW_005101052.1	768393	777202	XM_005701181.1	100861202	-	8651
NW_005101052.1	761350	761732	XLOC_001705	-	NW_005101052.1	768393	777202	XM_005701181.1	100861202	-	6662
NW_005101052.1	764072	764346	XLOC_001706	-	NW_005101052.1	768393	777202	XM_005701181.1	100861202	-	4048
NW_005101052.1	787543	787988	XLOC_001708	-	NW_005101052.1	807446	819921	LOC102180839	102180839	-	19459
NW_005101052.1	791200	791742	XLOC_001709	-	NW_005101052.1	807446	819921	LOC102180839	102180839	-	15705
NW_005101052.1	799546	800006	XLOC_001710	-	NW_005101052.1	807446	819921	LOC102180839	102180839	-	7441
NW_005101052.1	801894	802250	XLOC_001711	-	NW_005101052.1	807446	819921	LOC102180839	102180839	-	5197
NW_005101052.1	804815	805279	XLOC_001712	-	NW_005101052.1	807446	819921	LOC102180839	102180839	-	2168
NW_005101052.1	824182	824437	XLOC_001714	-	NW_005101052.1	846326	856045	LOC102182491	102182491	-	21890
NW_005101052.1	830139	830821	XLOC_001715	-	NW_005101052.1	846326	856045	LOC102182491	102182491	-	15506
NW_005101052.1	832104	832320	XLOC_001716	-	NW_005101052.1	846326	856045	LOC102182491	102182491	-	14007
NW_005101052.1	857723	857947	XLOC_001718	-	NW_005101052.1	888678	897890	LOC102182775	102182775	-	30732
NW_005101052.1	868380	868665	XLOC_001719	-	NW_005101052.1	888678	897890	LOC102182775	102182775	-	20014
NW_005101052.1	870147	870470	XLOC_001720	-	NW_005101052.1	888678	897890	LOC102182775	102182775	-	18209
NW_005101052.1	872961	873373	XLOC_001721	-	NW_005101052.1	888678	897890	LOC102182775	102182775	-	15306
NW_005101052.1	874197	875336	XLOC_001722	-	NW_005101052.1	888678	897890	LOC102182775	102182775	-	13343
NW_005101052.1	883145	883676	XLOC_001723	-	NW_005101052.1	888678	897890	LOC102182775	102182775	-	5003
NW_005101052.1	885723	886112	XLOC_001724	-	NW_005101052.1	888678	897890	LOC102182775	102182775	-	2567
NW_005101053.1	10186	10870	XLOC_001729	+	NW_005101053.1	26808	27743	XM_005701186.1	102184416	-	15939
NW_005101053.1	11143	11686	XLOC_001730	+	NW_005101053.1	26808	27743	XM_005701186.1	102184416	-	15123
NW_005101053.1	11796	12058	XLOC_001731	+	NW_005101053.1	26808	27743	XM_005701186.1	102184416	-	14751
NW_005101053.1	39220	39587	XLOC_001732	+	NW_005101053.1	44048	44980	XM_005701183.1	102183054	+	4462
NW_005101053.1	68140	68622	XLOC_001735	+	NW_005101053.1	83689	84621	XM_005701184.1	102183310	-	15068
NW_005101053.1	69556	70034	XLOC_001736	+	NW_005101053.1	83689	84621	XM_005701184.1	102183310	-	13656
NW_005101053.1	71375	71706	XLOC_001737	+	NW_005101053.1	83689	84621	XM_005701184.1	102183310	-	11984
NW_005101053.1	75273	75663	XLOC_001738	+	NW_005101053.1	83689	84621	XM_005701184.1	102183310	-	8027
NW_005101053.1	78394	78716	XLOC_001739	+	NW_005101053.1	83689	84621	XM_005701184.1	102183310	-	4974
NW_005101053.1	79073	79489	XLOC_001740	+	NW_005101053.1	83689	84621	XM_005701184.1	102183310	-	4201
NW_005101053.1	82128	82539	XLOC_001741	+	NW_005101053.1	83689	84621	XM_005701184.1	102183310	-	1151
NW_005101053.1	102540	102874	XLOC_001742	+	NW_005101053.1	115036	115969	LOC102183861	102183861	-	12163
NW_005101053.1	110345	110627	XLOC_001743	+	NW_005101053.1	115036	115969	LOC102183861	102183861	-	4410
NW_005101053.1	147039	147446	XLOC_001745	+	NW_005101053.1	163787	170833	XM_005701189.1	102185550	-	16342
NW_005101053.1	149580	149946	XLOC_001746	+	NW_005101053.1	163787	170833	XM_005701189.1	102185550	-	13842
NW_005101053.1	154419	155263	XLOC_001747	+	NW_005101053.1	163787	170833	XM_005701189.1	102185550	-	8525
NW_005101053.1	158470	158835	XLOC_001748	+	NW_005101053.1	163787	170833	XM_005701189.1	102185550	-	4953
NW_005101053.1	162355	162764	XLOC_001749	+	NW_005101053.1	163787	170833	XM_005701189.1	102185550	-	1024
NW_005101053.1	174402	174731	XLOC_001750	+	NW_005101053.1	177441	192056	XM_005701190.1	102185822	+	2711
NW_005101053.1	201767	201982	XLOC_001753	+	NW_005101053.1	205259	206221	XM_005701191.1	102186104	-	3278
NW_005101053.1	212654	213123	XLOC_001754	+	NW_005101053.1	229784	230728	XM_005701192.1	102186384	-	16662
NW_005101053.1	220926	221688	XLOC_001755	+	NW_005101053.1	229784	230728	XM_005701192.1	102186384	-	8097
NW_005101053.1	224643	225357	XLOC_001756	+	NW_005101053.1	229784	230728	XM_005701192.1	102186384	-	4428
NW_005101053.1	228180	228573	XLOC_001757	+	NW_005101053.1	229784	230728	XM_005701192.1	102186384	-	1212
NW_005101053.1	240304	240573	XLOC_001758	+	NW_005101053.1	244620	245426	XM_005701193.1	102186675	+	4048
NW_005101053.1	258374	258757	XLOC_001760	+	NW_005101053.1	258763	267962	XM_005701194.1	102186943	-	7
NW_005101053.1	10289	10763	XLOC_001762	-	NW_005101053.1	26808	27743	XM_005701186.1	102184416	-	16046
NW_005101053.1	11324	11995	XLOC_001763	-	NW_005101053.1	26808	27743	XM_005701186.1	102184416	-	14814
NW_005101053.1	14946	15561	XLOC_001764	-	NW_005101053.1	26808	27743	XM_005701186.1	102184416	-	11248
NW_005101053.1	46632	46887	XLOC_001766	-	NW_005101053.1	58740	59669	XM_005701187.1	102184705	+	11854
NW_005101053.1	54960	55438	XLOC_001767	-	NW_005101053.1	58740	59669	XM_005701187.1	102184705	+	3303
NW_005101053.1	62622	63074	XLOC_001768	-	NW_005101053.1	83689	84621	XM_005701184.1	102183310	-	20616
NW_005101053.1	68205	68622	XLOC_001769	-	NW_005101053.1	83689	84621	XM_005701184.1	102183310	-	15068
NW_005101053.1	69591	70084	XLOC_001770	-	NW_005101053.1	83689	84621	XM_005701184.1	102183310	-	13606
NW_005101053.1	78483	78804	XLOC_001771	-	NW_005101053.1	83689	84621	XM_005701184.1	102183310	-	4886
NW_005101053.1	102540	102874	XLOC_001774	-	NW_005101053.1	115036	115969	LOC102183861	102183861	-	12163
NW_005101053.1	108954	109434	XLOC_001775	-	NW_005101053.1	115036	115969	LOC102183861	102183861	-	5603
NW_005101053.1	110478	110998	XLOC_001776	-	NW_005101053.1	115036	115969	LOC102183861	102183861	-	4039
NW_005101053.1	121559	121777	XLOC_001778	-	NW_005101053.1	126800	139902	LOC102184985	102184985	-	5024
NW_005101053.1	141502	141856	XLOC_001780	-	NW_005101053.1	145544	146476	XM_005701188.1	102185258	-	3689
NW_005101053.1	146723	147386	XLOC_001782	-	NW_005101053.1	163787	170833	XM_005701189.1	102185550	-	16402
NW_005101053.1	151054	151349	XLOC_001783	-	NW_005101053.1	163787	170833	XM_005701189.1	102185550	-	12439
NW_005101053.1	154419	155074	XLOC_001784	-	NW_005101053.1	163787	170833	XM_005701189.1	102185550	-	8714
NW_005101053.1	157280	157662	XLOC_001785	-	NW_005101053.1	163787	170833	XM_005701189.1	102185550	-	6126
NW_005101053.1	158470	158835	XLOC_001786	-	NW_005101053.1	163787	170833	XM_005701189.1	102185550	-	4953
NW_005101053.1	174258	174608	XLOC_001788	-	NW_005101053.1	177441	192056	XM_005701190.1	102185822	+	2834
NW_005101053.1	175080	175539	XLOC_001789	-	NW_005101053.1	177441	192056	XM_005701190.1	102185822	+	1903
NW_005101053.1	198489	198831	XLOC_001790	-	NW_005101053.1	205259	206221	XM_005701191.1	102186104	-	6429
NW_005101053.1	206889	207312	XLOC_001792	-	NW_005101053.1	229784	230728	XM_005701192.1	102186384	-	22473
NW_005101053.1	212664	213457	XLOC_001793	-	NW_005101053.1	229784	230728	XM_005701192.1	102186384	-	16328
NW_005101053.1	213606	214150	XLOC_001794	-	NW_005101053.1	229784	230728	XM_005701192.1	102186384	-	15635
NW_005101053.1	221140	221574	XLOC_001795	-	NW_005101053.1	229784	230728	XM_005701192.1	102186384	-	8211
NW_005101053.1	225039	225359	XLOC_001796	-	NW_005101053.1	229784	230728	XM_005701192.1	102186384	-	4426
NW_005101053.1	246229	246779	XLOC_001798	-	NW_005101053.1	258763	267962	XM_005701194.1	102186943	-	11985
NW_005101056.1	9633	9932	XLOC_001815	+	NW_005101056.1	33819	83308	XM_005701198.1	102189471	-	23888
NW_005101056.1	10161	10493	XLOC_001816	+	NW_005101056.1	33819	83308	XM_005701198.1	102189471	-	23327
NW_005101056.1	12855	13268	XLOC_001817	+	NW_005101056.1	33819	83308	XM_005701198.1	102189471	-	20552
NW_005101056.1	24849	25441	XLOC_001818	+	NW_005101056.1	33819	83308	XM_005701198.1	102189471	-	8379
NW_005101056.1	112508	112941	XLOC_001819	+	NW_005101056.1	203811	231035	XM_005701196.1	102187934	+	90871
NW_005101056.1	115102	115491	XLOC_001820	+	NW_005101056.1	203811	231035	XM_005701196.1	102187934	+	88321
NW_005101056.1	137920	138333	XLOC_001821	+	NW_005101056.1	203811	231035	XM_005701196.1	102187934	+	65479
NW_005101056.1	150589	150888	XLOC_001822	+	NW_005101056.1	203811	231035	XM_005701196.1	102187934	+	52924
NW_005101056.1	166019	166531	XLOC_001823	+	NW_005101056.1	203811	231035	XM_005701196.1	102187934	+	37281
NW_005101056.1	200339	200659	XLOC_001824	+	NW_005101056.1	203811	231035	XM_005701196.1	102187934	+	3153
NW_005101056.1	235831	236404	XLOC_001826	+	NW_005101056.1	238206	298066	XM_005701199.1	102189748	-	1803
NW_005101056.1	299692	300002	XLOC_001827	+	NW_005101056.1	309190	454697	XR_311275.1	102188487	-	9189
NW_005101056.1	304708	304914	XLOC_001828	+	NW_005101056.1	309190	454697	XR_311275.1	102188487	-	4277
NW_005101056.1	308552	308764	XLOC_001829	+	NW_005101056.1	309190	454697	XR_311275.1	102188487	-	427
NW_005101056.1	676756	677381	XLOC_001850	+	NW_005101056.1	764086	767844	LOC102190314	102190314	-	86706
NW_005101056.1	688158	688550	XLOC_001851	+	NW_005101056.1	764086	767844	LOC102190314	102190314	-	75537
NW_005101056.1	689586	690166	XLOC_001852	+	NW_005101056.1	764086	767844	LOC102190314	102190314	-	73921
NW_005101056.1	715590	716050	XLOC_001853	+	NW_005101056.1	764086	767844	LOC102190314	102190314	-	48037
NW_005101056.1	729505	730061	XLOC_001854	+	NW_005101056.1	764086	767844	LOC102190314	102190314	-	34026
NW_005101056.1	730973	731656	XLOC_001855	+	NW_005101056.1	764086	767844	LOC102190314	102190314	-	32431
NW_005101056.1	735523	735868	XLOC_001856	+	NW_005101056.1	764086	767844	LOC102190314	102190314	-	28219
NW_005101056.1	736797	737649	XLOC_001857	+	NW_005101056.1	764086	767844	LOC102190314	102190314	-	26438
NW_005101056.1	751261	751634	XLOC_001858	+	NW_005101056.1	764086	767844	LOC102190314	102190314	-	12453
NW_005101056.1	752886	753127	XLOC_001859	+	NW_005101056.1	764086	767844	LOC102190314	102190314	-	10960
NW_005101056.1	1119356	1119653	XLOC_001892	+	NW_005101056.1	1218659	1364708	XM_005701200.1	102190597	+	99007
NW_005101056.1	1153155	1153494	XLOC_001893	+	NW_005101056.1	1218659	1364708	XM_005701200.1	102190597	+	65166
NW_005101056.1	1155427	1155850	XLOC_001894	+	NW_005101056.1	1218659	1364708	XM_005701200.1	102190597	+	62810
NW_005101056.1	1162043	1162359	XLOC_001895	+	NW_005101056.1	1218659	1364708	XM_005701200.1	102190597	+	56301
NW_005101056.1	1167973	1168330	XLOC_001896	+	NW_005101056.1	1218659	1364708	XM_005701200.1	102190597	+	50330
NW_005101056.1	1176676	1177006	XLOC_001897	+	NW_005101056.1	1218659	1364708	XM_005701200.1	102190597	+	41654
NW_005101056.1	1177803	1178444	XLOC_001898	+	NW_005101056.1	1218659	1364708	XM_005701200.1	102190597	+	40216
NW_005101056.1	1184193	1184694	XLOC_001899	+	NW_005101056.1	1218659	1364708	XM_005701200.1	102190597	+	33966
NW_005101056.1	1185816	1186096	XLOC_001900	+	NW_005101056.1	1218659	1364708	XM_005701200.1	102190597	+	32564
NW_005101056.1	1190750	1191151	XLOC_001901	+	NW_005101056.1	1218659	1364708	XM_005701200.1	102190597	+	27509
NW_005101056.1	1198220	1198541	XLOC_001902	+	NW_005101056.1	1218659	1364708	XM_005701200.1	102190597	+	20119
NW_005101056.1	1200487	1200943	XLOC_001903	+	NW_005101056.1	1218659	1364708	XM_005701200.1	102190597	+	17717
NW_005101056.1	1203115	1203398	XLOC_001904	+	NW_005101056.1	1218659	1364708	XM_005701200.1	102190597	+	15262
NW_005101056.1	1210613	1210993	XLOC_001905	+	NW_005101056.1	1218659	1364708	XM_005701200.1	102190597	+	7667
NW_005101056.1	1212952	1213212	XLOC_001906	+	NW_005101056.1	1218659	1364708	XM_005701200.1	102190597	+	5448
NW_005101056.1	7289	7899	XLOC_001946	-	NW_005101056.1	33819	83308	XM_005701198.1	102189471	-	25921
NW_005101056.1	8073	8875	XLOC_001947	-	NW_005101056.1	33819	83308	XM_005701198.1	102189471	-	24945
NW_005101056.1	9084	9320	XLOC_001948	-	NW_005101056.1	33819	83308	XM_005701198.1	102189471	-	24500
NW_005101056.1	12908	13302	XLOC_001949	-	NW_005101056.1	33819	83308	XM_005701198.1	102189471	-	20518
NW_005101056.1	16765	17091	XLOC_001950	-	NW_005101056.1	33819	83308	XM_005701198.1	102189471	-	16729
NW_005101056.1	24817	25459	XLOC_001951	-	NW_005101056.1	33819	83308	XM_005701198.1	102189471	-	8361
NW_005101056.1	109929	110632	XLOC_001954	-	NW_005101056.1	203811	231035	XM_005701196.1	102187934	+	93180
NW_005101056.1	112470	112941	XLOC_001955	-	NW_005101056.1	203811	231035	XM_005701196.1	102187934	+	90871
NW_005101056.1	117354	117562	XLOC_001956	-	NW_005101056.1	203811	231035	XM_005701196.1	102187934	+	86250
NW_005101056.1	118684	119015	XLOC_001957	-	NW_005101056.1	203811	231035	XM_005701196.1	102187934	+	84797
NW_005101056.1	130389	130844	XLOC_001958	-	NW_005101056.1	203811	231035	XM_005701196.1	102187934	+	72968
NW_005101056.1	132731	133057	XLOC_001959	-	NW_005101056.1	203811	231035	XM_005701196.1	102187934	+	70755
NW_005101056.1	137526	138065	XLOC_001960	-	NW_005101056.1	203811	231035	XM_005701196.1	102187934	+	65747
NW_005101056.1	139271	139590	XLOC_001961	-	NW_005101056.1	203811	231035	XM_005701196.1	102187934	+	64222
NW_005101056.1	141569	142099	XLOC_001962	-	NW_005101056.1	203811	231035	XM_005701196.1	102187934	+	61713
NW_005101056.1	152009	152275	XLOC_001963	-	NW_005101056.1	203811	231035	XM_005701196.1	102187934	+	51537
NW_005101056.1	157149	157610	XLOC_001964	-	NW_005101056.1	203811	231035	XM_005701196.1	102187934	+	46202
NW_005101056.1	165613	166566	XLOC_001965	-	NW_005101056.1	203811	231035	XM_005701196.1	102187934	+	37246
NW_005101056.1	170295	170601	XLOC_001966	-	NW_005101056.1	203811	231035	XM_005701196.1	102187934	+	33211
NW_005101056.1	184708	185043	XLOC_001967	-	NW_005101056.1	203811	231035	XM_005701196.1	102187934	+	18769
NW_005101056.1	231864	232218	XLOC_001968	-	NW_005101056.1	238206	298066	XM_005701199.1	102189748	-	5989
NW_005101056.1	305612	306110	XLOC_001970	-	NW_005101056.1	309190	454697	XR_311275.1	102188487	-	3081
NW_005101056.1	672109	672552	XLOC_002001	-	NW_005101056.1	764086	767844	LOC102190314	102190314	-	91535
NW_005101056.1	680593	680968	XLOC_002002	-	NW_005101056.1	764086	767844	LOC102190314	102190314	-	83119
NW_005101056.1	689586	690127	XLOC_002003	-	NW_005101056.1	764086	767844	LOC102190314	102190314	-	73960
NW_005101056.1	692819	693401	XLOC_002004	-	NW_005101056.1	764086	767844	LOC102190314	102190314	-	70686
NW_005101056.1	715582	716053	XLOC_002005	-	NW_005101056.1	764086	767844	LOC102190314	102190314	-	48034
NW_005101056.1	723509	723811	XLOC_002006	-	NW_005101056.1	764086	767844	LOC102190314	102190314	-	40276
NW_005101056.1	729520	730233	XLOC_002007	-	NW_005101056.1	764086	767844	LOC102190314	102190314	-	33854
NW_005101056.1	735557	735977	XLOC_002008	-	NW_005101056.1	764086	767844	LOC102190314	102190314	-	28110
NW_005101056.1	1127932	1128218	XLOC_002038	-	NW_005101056.1	1218659	1364708	XM_005701200.1	102190597	+	90442
NW_005101056.1	1137023	1137521	XLOC_002039	-	NW_005101056.1	1218659	1364708	XM_005701200.1	102190597	+	81139
NW_005101056.1	1154126	1154730	XLOC_002040	-	NW_005101056.1	1218659	1364708	XM_005701200.1	102190597	+	63930
NW_005101056.1	1155527	1155794	XLOC_002041	-	NW_005101056.1	1218659	1364708	XM_005701200.1	102190597	+	62866
NW_005101056.1	1185818	1186102	XLOC_002042	-	NW_005101056.1	1218659	1364708	XM_005701200.1	102190597	+	32558
NW_005101056.1	1190274	1190542	XLOC_002043	-	NW_005101056.1	1218659	1364708	XM_005701200.1	102190597	+	28118
NW_005101056.1	1203115	1203433	XLOC_002044	-	NW_005101056.1	1218659	1364708	XM_005701200.1	102190597	+	15227
NW_005101056.1	1208141	1208449	XLOC_002045	-	NW_005101056.1	1218659	1364708	XM_005701200.1	102190597	+	10211
NW_005101056.1	1210611	1211032	XLOC_002046	-	NW_005101056.1	1218659	1364708	XM_005701200.1	102190597	+	7628
NW_005101058.1	631	949	XLOC_002168	+	NW_005101058.1	7319	48666	XM_005701203.1	102168524	-	6371
NW_005101058.1	6025	6379	XLOC_002169	+	NW_005101058.1	7319	48666	XM_005701203.1	102168524	-	941
NW_005101058.1	2	408	XLOC_002178	-	NW_005101058.1	7319	48666	XM_005701203.1	102168524	-	6912
NW_005101058.1	4159	4402	XLOC_002179	-	NW_005101058.1	7319	48666	XM_005701203.1	102168524	-	2918
NW_005101059.1	267450	267751	XLOC_002227	+	NW_005101059.1	362277	363596	XM_005701205.1	102168992	+	94527
NW_005101059.1	267964	268286	XLOC_002228	+	NW_005101059.1	362277	363596	XM_005701205.1	102168992	+	93992
NW_005101059.1	269156	269444	XLOC_002229	+	NW_005101059.1	362277	363596	XM_005701205.1	102168992	+	92834
NW_005101059.1	273478	274475	XLOC_002230	+	NW_005101059.1	362277	363596	XM_005701205.1	102168992	+	87803
NW_005101059.1	274931	275256	XLOC_002231	+	NW_005101059.1	362277	363596	XM_005701205.1	102168992	+	87022
NW_005101059.1	276105	276422	XLOC_002232	+	NW_005101059.1	362277	363596	XM_005701205.1	102168992	+	85856
NW_005101059.1	281725	282373	XLOC_002233	+	NW_005101059.1	362277	363596	XM_005701205.1	102168992	+	79905
NW_005101059.1	300731	301003	XLOC_002234	+	NW_005101059.1	362277	363596	XM_005701205.1	102168992	+	61275
NW_005101059.1	301364	301920	XLOC_002235	+	NW_005101059.1	362277	363596	XM_005701205.1	102168992	+	60358
NW_005101059.1	318294	318728	XLOC_002236	+	NW_005101059.1	362277	363596	XM_005701205.1	102168992	+	43550
NW_005101059.1	331620	332169	XLOC_002237	+	NW_005101059.1	362277	363596	XM_005701205.1	102168992	+	30109
NW_005101059.1	335027	335642	XLOC_002238	+	NW_005101059.1	362277	363596	XM_005701205.1	102168992	+	26636
NW_005101059.1	338121	338646	XLOC_002239	+	NW_005101059.1	362277	363596	XM_005701205.1	102168992	+	23632
NW_005101059.1	342727	343108	XLOC_002240	+	NW_005101059.1	362277	363596	XM_005701205.1	102168992	+	19170
NW_005101059.1	349478	349901	XLOC_002241	+	NW_005101059.1	362277	363596	XM_005701205.1	102168992	+	12377
NW_005101059.1	353058	353396	XLOC_002242	+	NW_005101059.1	362277	363596	XM_005701205.1	102168992	+	8882
NW_005101059.1	354576	354782	XLOC_002243	+	NW_005101059.1	362277	363596	XM_005701205.1	102168992	+	7496
NW_005101059.1	529420	529700	XLOC_002303	+	NW_005101059.1	624571	625164	XM_005701206.1	102169573	+	94872
NW_005101059.1	537721	538306	XLOC_002304	+	NW_005101059.1	624571	625164	XM_005701206.1	102169573	+	86266
NW_005101059.1	544628	545122	XLOC_002305	+	NW_005101059.1	624571	625164	XM_005701206.1	102169573	+	79450
NW_005101059.1	553747	554297	XLOC_002306	+	NW_005101059.1	624571	625164	XM_005701206.1	102169573	+	70275
NW_005101059.1	556279	556705	XLOC_002307	+	NW_005101059.1	624571	625164	XM_005701206.1	102169573	+	67867
NW_005101059.1	560869	561581	XLOC_002308	+	NW_005101059.1	624571	625164	XM_005701206.1	102169573	+	62991
NW_005101059.1	580541	580853	XLOC_002309	+	NW_005101059.1	624571	625164	XM_005701206.1	102169573	+	43719
NW_005101059.1	584656	584858	XLOC_002310	+	NW_005101059.1	624571	625164	XM_005701206.1	102169573	+	39714
NW_005101059.1	592596	592893	XLOC_002311	+	NW_005101059.1	624571	625164	XM_005701206.1	102169573	+	31679
NW_005101059.1	598294	599501	XLOC_002312	+	NW_005101059.1	624571	625164	XM_005701206.1	102169573	+	25071
NW_005101059.1	604309	604511	XLOC_002313	+	NW_005101059.1	624571	625164	XM_005701206.1	102169573	+	20061
NW_005101059.1	605595	605822	XLOC_002314	+	NW_005101059.1	624571	625164	XM_005701206.1	102169573	+	18750
NW_005101059.1	606699	607163	XLOC_002315	+	NW_005101059.1	624571	625164	XM_005701206.1	102169573	+	17409
NW_005101059.1	609577	609988	XLOC_002316	+	NW_005101059.1	624571	625164	XM_005701206.1	102169573	+	14584
NW_005101059.1	610495	611020	XLOC_002317	+	NW_005101059.1	624571	625164	XM_005701206.1	102169573	+	13552
NW_005101059.1	616158	616595	XLOC_002318	+	NW_005101059.1	624571	625164	XM_005701206.1	102169573	+	7977
NW_005101059.1	617308	618738	XLOC_002319	+	NW_005101059.1	624571	625164	XM_005701206.1	102169573	+	5834
NW_005101059.1	628105	628541	XLOC_002321	+	NW_005101059.1	640819	641413	LOC102169271	102169271	+	12279
NW_005101059.1	631068	631708	XLOC_002322	+	NW_005101059.1	640819	641413	LOC102169271	102169271	+	9112
NW_005101059.1	636045	636602	XLOC_002323	+	NW_005101059.1	640819	641413	LOC102169271	102169271	+	4218
NW_005101059.1	688156	688462	XLOC_002335	+	NW_005101059.1	787944	1372978	XM_005701207.1	102169849	+	99483
NW_005101059.1	691057	691409	XLOC_002336	+	NW_005101059.1	787944	1372978	XM_005701207.1	102169849	+	96536
NW_005101059.1	700982	701222	XLOC_002337	+	NW_005101059.1	787944	1372978	XM_005701207.1	102169849	+	86723
NW_005101059.1	722346	722696	XLOC_002338	+	NW_005101059.1	787944	1372978	XM_005701207.1	102169849	+	65249
NW_005101059.1	723398	724093	XLOC_002339	+	NW_005101059.1	787944	1372978	XM_005701207.1	102169849	+	63852
NW_005101059.1	726697	727682	XLOC_002340	+	NW_005101059.1	787944	1372978	XM_005701207.1	102169849	+	60263
NW_005101059.1	745650	746105	XLOC_002341	+	NW_005101059.1	787944	1372978	XM_005701207.1	102169849	+	41840
NW_005101059.1	749968	750353	XLOC_002342	+	NW_005101059.1	787944	1372978	XM_005701207.1	102169849	+	37592
NW_005101059.1	750589	751000	XLOC_002343	+	NW_005101059.1	787944	1372978	XM_005701207.1	102169849	+	36945
NW_005101059.1	751056	751775	XLOC_002344	+	NW_005101059.1	787944	1372978	XM_005701207.1	102169849	+	36170
NW_005101059.1	755130	755842	XLOC_002345	+	NW_005101059.1	787944	1372978	XM_005701207.1	102169849	+	32103
NW_005101059.1	760370	760798	XLOC_002346	+	NW_005101059.1	787944	1372978	XM_005701207.1	102169849	+	27147
NW_005101059.1	765083	765454	XLOC_002347	+	NW_005101059.1	787944	1372978	XM_005701207.1	102169849	+	22491
NW_005101059.1	771981	772304	XLOC_002348	+	NW_005101059.1	787944	1372978	XM_005701207.1	102169849	+	15641
NW_005101059.1	772404	772653	XLOC_002349	+	NW_005101059.1	787944	1372978	XM_005701207.1	102169849	+	15292
NW_005101059.1	783256	783625	XLOC_002350	+	NW_005101059.1	787944	1372978	XM_005701207.1	102169849	+	4320
NW_005101059.1	267964	268593	XLOC_002400	-	NW_005101059.1	362277	363596	XM_005701205.1	102168992	+	93685
NW_005101059.1	278803	279161	XLOC_002401	-	NW_005101059.1	362277	363596	XM_005701205.1	102168992	+	83117
NW_005101059.1	290719	291101	XLOC_002402	-	NW_005101059.1	362277	363596	XM_005701205.1	102168992	+	71177
NW_005101059.1	301364	301840	XLOC_002403	-	NW_005101059.1	362277	363596	XM_005701205.1	102168992	+	60438
NW_005101059.1	318294	318633	XLOC_002404	-	NW_005101059.1	362277	363596	XM_005701205.1	102168992	+	43645
NW_005101059.1	331620	332097	XLOC_002405	-	NW_005101059.1	362277	363596	XM_005701205.1	102168992	+	30181
NW_005101059.1	336116	336543	XLOC_002406	-	NW_005101059.1	362277	363596	XM_005701205.1	102168992	+	25735
NW_005101059.1	336729	337065	XLOC_002407	-	NW_005101059.1	362277	363596	XM_005701205.1	102168992	+	25213
NW_005101059.1	338121	338353	XLOC_002408	-	NW_005101059.1	362277	363596	XM_005701205.1	102168992	+	23925
NW_005101059.1	338960	339602	XLOC_002409	-	NW_005101059.1	362277	363596	XM_005701205.1	102168992	+	22676
NW_005101059.1	342147	342542	XLOC_002410	-	NW_005101059.1	362277	363596	XM_005701205.1	102168992	+	19736
NW_005101059.1	342801	343085	XLOC_002411	-	NW_005101059.1	362277	363596	XM_005701205.1	102168992	+	19193
NW_005101059.1	354416	354680	XLOC_002412	-	NW_005101059.1	362277	363596	XM_005701205.1	102168992	+	7598
NW_005101059.1	531336	531849	XLOC_002434	-	NW_005101059.1	624571	625164	XM_005701206.1	102169573	+	92723
NW_005101059.1	532146	532717	XLOC_002435	-	NW_005101059.1	624571	625164	XM_005701206.1	102169573	+	91855
NW_005101059.1	533997	534499	XLOC_002436	-	NW_005101059.1	624571	625164	XM_005701206.1	102169573	+	90073
NW_005101059.1	537721	538296	XLOC_002437	-	NW_005101059.1	624571	625164	XM_005701206.1	102169573	+	86276
NW_005101059.1	548314	548653	XLOC_002438	-	NW_005101059.1	624571	625164	XM_005701206.1	102169573	+	75919
NW_005101059.1	553677	554297	XLOC_002439	-	NW_005101059.1	624571	625164	XM_005701206.1	102169573	+	70275
NW_005101059.1	561245	561581	XLOC_002440	-	NW_005101059.1	624571	625164	XM_005701206.1	102169573	+	62991
NW_005101059.1	580554	580770	XLOC_002441	-	NW_005101059.1	624571	625164	XM_005701206.1	102169573	+	43802
NW_005101059.1	585305	585615	XLOC_002442	-	NW_005101059.1	624571	625164	XM_005701206.1	102169573	+	38957
NW_005101059.1	592599	592886	XLOC_002443	-	NW_005101059.1	624571	625164	XM_005701206.1	102169573	+	31686
NW_005101059.1	598294	599483	XLOC_002444	-	NW_005101059.1	624571	625164	XM_005701206.1	102169573	+	25089
NW_005101059.1	604279	604618	XLOC_002445	-	NW_005101059.1	624571	625164	XM_005701206.1	102169573	+	19954
NW_005101059.1	606699	607292	XLOC_002446	-	NW_005101059.1	624571	625164	XM_005701206.1	102169573	+	17280
NW_005101059.1	610583	610893	XLOC_002447	-	NW_005101059.1	624571	625164	XM_005701206.1	102169573	+	13679
NW_005101059.1	615565	615912	XLOC_002448	-	NW_005101059.1	624571	625164	XM_005701206.1	102169573	+	8660
NW_005101059.1	616220	616612	XLOC_002449	-	NW_005101059.1	624571	625164	XM_005701206.1	102169573	+	7960
NW_005101059.1	628117	628690	XLOC_002450	-	NW_005101059.1	640819	641413	LOC102169271	102169271	+	12130
NW_005101059.1	631068	631708	XLOC_002451	-	NW_005101059.1	640819	641413	LOC102169271	102169271	+	9112
NW_005101059.1	638426	638683	XLOC_002452	-	NW_005101059.1	640819	641413	LOC102169271	102169271	+	2137
NW_005101059.1	688169	688443	XLOC_002464	-	NW_005101059.1	787944	1372978	XM_005701207.1	102169849	+	99502
NW_005101059.1	691056	691409	XLOC_002465	-	NW_005101059.1	787944	1372978	XM_005701207.1	102169849	+	96536
NW_005101059.1	705446	706014	XLOC_002466	-	NW_005101059.1	787944	1372978	XM_005701207.1	102169849	+	81931
NW_005101059.1	723342	724045	XLOC_002467	-	NW_005101059.1	787944	1372978	XM_005701207.1	102169849	+	63900
NW_005101059.1	726716	727150	XLOC_002468	-	NW_005101059.1	787944	1372978	XM_005701207.1	102169849	+	60795
NW_005101059.1	745721	746062	XLOC_002469	-	NW_005101059.1	787944	1372978	XM_005701207.1	102169849	+	41883
NW_005101059.1	750068	750492	XLOC_002470	-	NW_005101059.1	787944	1372978	XM_005701207.1	102169849	+	37453
NW_005101059.1	751097	751771	XLOC_002471	-	NW_005101059.1	787944	1372978	XM_005701207.1	102169849	+	36174
NW_005101059.1	755617	755838	XLOC_002472	-	NW_005101059.1	787944	1372978	XM_005701207.1	102169849	+	32107
NW_005101059.1	771981	772298	XLOC_002473	-	NW_005101059.1	787944	1372978	XM_005701207.1	102169849	+	15647
NW_005101059.1	783256	783582	XLOC_002474	-	NW_005101059.1	787944	1372978	XM_005701207.1	102169849	+	4363
NW_005101060.1	4000	4268	XLOC_002486	+	NW_005101060.1	7780	33659	LOC102170133	102170133	-	3513
NW_005101060.1	6644	6863	XLOC_002487	+	NW_005101060.1	7780	33659	LOC102170133	102170133	-	918
NW_005101060.1	7006	7453	XLOC_002488	+	NW_005101060.1	7780	33659	LOC102170133	102170133	-	328
NW_005101064.1	492626	493064	XLOC_002601	+	NW_005101064.1	573749	574650	LOC102170684	102170684	+	80686
NW_005101064.1	498407	498856	XLOC_002602	+	NW_005101064.1	573749	574650	LOC102170684	102170684	+	74894
NW_005101064.1	502346	502786	XLOC_002603	+	NW_005101064.1	573749	574650	LOC102170684	102170684	+	70964
NW_005101064.1	503377	503784	XLOC_002604	+	NW_005101064.1	573749	574650	LOC102170684	102170684	+	69966
NW_005101064.1	504181	504467	XLOC_002605	+	NW_005101064.1	573749	574650	LOC102170684	102170684	+	69283
NW_005101064.1	508096	508379	XLOC_002606	+	NW_005101064.1	573749	574650	LOC102170684	102170684	+	65371
NW_005101064.1	510625	510975	XLOC_002607	+	NW_005101064.1	573749	574650	LOC102170684	102170684	+	62775
NW_005101064.1	520039	520515	XLOC_002608	+	NW_005101064.1	573749	574650	LOC102170684	102170684	+	53235
NW_005101064.1	529746	530016	XLOC_002609	+	NW_005101064.1	573749	574650	LOC102170684	102170684	+	43734
NW_005101064.1	535102	535357	XLOC_002610	+	NW_005101064.1	573749	574650	LOC102170684	102170684	+	38393
NW_005101064.1	547283	547847	XLOC_002611	+	NW_005101064.1	573749	574650	LOC102170684	102170684	+	25903
NW_005101064.1	548738	549105	XLOC_002612	+	NW_005101064.1	573749	574650	LOC102170684	102170684	+	24645
NW_005101064.1	552294	552519	XLOC_002613	+	NW_005101064.1	573749	574650	LOC102170684	102170684	+	21231
NW_005101064.1	556416	556723	XLOC_002614	+	NW_005101064.1	573749	574650	LOC102170684	102170684	+	17027
NW_005101064.1	558782	559209	XLOC_002615	+	NW_005101064.1	573749	574650	LOC102170684	102170684	+	14541
NW_005101064.1	571473	572133	XLOC_002616	+	NW_005101064.1	573749	574650	LOC102170684	102170684	+	1617
NW_005101064.1	579994	580228	XLOC_002618	+	NW_005101064.1	602442	603124	LOC102170959	102170959	+	22215
NW_005101064.1	599985	600256	XLOC_002619	+	NW_005101064.1	602442	603124	LOC102170959	102170959	+	2187
NW_005101064.1	610969	611476	XLOC_002621	+	NW_005101064.1	612278	624145	LOC102171229	102171229	+	803
NW_005101064.1	626640	626845	XLOC_002623	+	NW_005101064.1	631077	653583	LOC102171501	102171501	+	4233
NW_005101064.1	657081	657586	XLOC_002625	+	NW_005101064.1	684066	685020	LOC102170407	102170407	-	26481
NW_005101064.1	660980	661685	XLOC_002626	+	NW_005101064.1	684066	685020	LOC102170407	102170407	-	22382
NW_005101064.1	664276	664549	XLOC_002627	+	NW_005101064.1	684066	685020	LOC102170407	102170407	-	19518
NW_005101064.1	666018	666440	XLOC_002628	+	NW_005101064.1	684066	685020	LOC102170407	102170407	-	17627
NW_005101064.1	667838	668106	XLOC_002629	+	NW_005101064.1	684066	685020	LOC102170407	102170407	-	15961
NW_005101064.1	672112	672319	XLOC_002630	+	NW_005101064.1	684066	685020	LOC102170407	102170407	-	11748
NW_005101064.1	678290	678543	XLOC_002631	+	NW_005101064.1	684066	685020	LOC102170407	102170407	-	5524
NW_005101064.1	681616	681894	XLOC_002632	+	NW_005101064.1	684066	685020	LOC102170407	102170407	-	2173
NW_005101064.1	491757	492037	XLOC_002751	-	NW_005101064.1	573749	574650	LOC102170684	102170684	+	81713
NW_005101064.1	493993	495355	XLOC_002752	-	NW_005101064.1	573749	574650	LOC102170684	102170684	+	78395
NW_005101064.1	500344	500895	XLOC_002753	-	NW_005101064.1	573749	574650	LOC102170684	102170684	+	72855
NW_005101064.1	503378	503683	XLOC_002754	-	NW_005101064.1	573749	574650	LOC102170684	102170684	+	70067
NW_005101064.1	516295	516512	XLOC_002755	-	NW_005101064.1	573749	574650	LOC102170684	102170684	+	57238
NW_005101064.1	518478	518700	XLOC_002756	-	NW_005101064.1	573749	574650	LOC102170684	102170684	+	55050
NW_005101064.1	523494	523955	XLOC_002757	-	NW_005101064.1	573749	574650	LOC102170684	102170684	+	49795
NW_005101064.1	528206	528683	XLOC_002758	-	NW_005101064.1	573749	574650	LOC102170684	102170684	+	45067
NW_005101064.1	532399	532612	XLOC_002759	-	NW_005101064.1	573749	574650	LOC102170684	102170684	+	41138
NW_005101064.1	534952	535361	XLOC_002760	-	NW_005101064.1	573749	574650	LOC102170684	102170684	+	38389
NW_005101064.1	544505	544988	XLOC_002761	-	NW_005101064.1	573749	574650	LOC102170684	102170684	+	28762
NW_005101064.1	547224	547553	XLOC_002762	-	NW_005101064.1	573749	574650	LOC102170684	102170684	+	26197
NW_005101064.1	550521	551066	XLOC_002763	-	NW_005101064.1	573749	574650	LOC102170684	102170684	+	22684
NW_005101064.1	558852	559213	XLOC_002764	-	NW_005101064.1	573749	574650	LOC102170684	102170684	+	14537
NW_005101064.1	559505	560119	XLOC_002765	-	NW_005101064.1	573749	574650	LOC102170684	102170684	+	13631
NW_005101064.1	567622	567821	XLOC_002766	-	NW_005101064.1	573749	574650	LOC102170684	102170684	+	5929
NW_005101064.1	571328	572133	XLOC_002767	-	NW_005101064.1	573749	574650	LOC102170684	102170684	+	1617
NW_005101064.1	596967	597258	XLOC_002768	-	NW_005101064.1	602442	603124	LOC102170959	102170959	+	5185
NW_005101064.1	599901	600195	XLOC_002769	-	NW_005101064.1	602442	603124	LOC102170959	102170959	+	2248
NW_005101064.1	610975	611442	XLOC_002770	-	NW_005101064.1	612278	624145	LOC102171229	102171229	+	837
NW_005101064.1	626640	626845	XLOC_002771	-	NW_005101064.1	631077	653583	LOC102171501	102171501	+	4233
NW_005101064.1	628775	629859	XLOC_002772	-	NW_005101064.1	631077	653583	LOC102171501	102171501	+	1219
NW_005101064.1	660958	661720	XLOC_002773	-	NW_005101064.1	684066	685020	LOC102170407	102170407	-	22347
NW_005101064.1	664331	664862	XLOC_002774	-	NW_005101064.1	684066	685020	LOC102170407	102170407	-	19205
NW_005101068.1	11140	11444	XLOC_002827	+	NW_005101068.1	24279	24882	LOC102174287	102174287	+	12836
NW_005101068.1	179405	179737	XLOC_002832	+	NW_005101068.1	182808	249924	LOC102175108	102175108	+	3072
NW_005101068.1	180413	180779	XLOC_002833	+	NW_005101068.1	182808	249924	LOC102175108	102175108	+	2030
NW_005101068.1	104480	104708	XLOC_002837	-	NW_005101068.1	115747	133592	XM_005701213.1	102174824	+	11040
NW_005101068.1	181307	181545	XLOC_002838	-	NW_005101068.1	182808	249924	LOC102175108	102175108	+	1264
NW_005101069.1	17919	18300	XLOC_002839	+	NW_005101069.1	47163	48782	XM_005701214.1	102175383	-	28864
NW_005101069.1	18484	19151	XLOC_002840	+	NW_005101069.1	47163	48782	XM_005701214.1	102175383	-	28013
NW_005101069.1	43915	44181	XLOC_002841	+	NW_005101069.1	47163	48782	XM_005701214.1	102175383	-	2983
NW_005101069.1	7263	7645	XLOC_002848	-	NW_005101069.1	47163	48782	XM_005701214.1	102175383	-	39519
NW_005101069.1	17919	18262	XLOC_002849	-	NW_005101069.1	47163	48782	XM_005701214.1	102175383	-	28902
NW_005101069.1	18421	19049	XLOC_002850	-	NW_005101069.1	47163	48782	XM_005701214.1	102175383	-	28115
NW_005101069.1	20501	21318	XLOC_002851	-	NW_005101069.1	47163	48782	XM_005701214.1	102175383	-	25846
NW_005101069.1	23110	23677	XLOC_002852	-	NW_005101069.1	47163	48782	XM_005701214.1	102175383	-	23487
NW_005101069.1	25656	25895	XLOC_002853	-	NW_005101069.1	47163	48782	XM_005701214.1	102175383	-	21269
NW_005101069.1	26630	27118	XLOC_002854	-	NW_005101069.1	47163	48782	XM_005701214.1	102175383	-	20046
NW_005101069.1	31649	31867	XLOC_002855	-	NW_005101069.1	47163	48782	XM_005701214.1	102175383	-	15297
NW_005101069.1	31987	32878	XLOC_002856	-	NW_005101069.1	47163	48782	XM_005701214.1	102175383	-	14286
NW_005101069.1	35469	35972	XLOC_002857	-	NW_005101069.1	47163	48782	XM_005701214.1	102175383	-	11192
NW_005101069.1	37625	37875	XLOC_002858	-	NW_005101069.1	47163	48782	XM_005701214.1	102175383	-	9289
NW_005101069.1	39512	40048	XLOC_002859	-	NW_005101069.1	47163	48782	XM_005701214.1	102175383	-	7116
NW_005101069.1	42168	42501	XLOC_002860	-	NW_005101069.1	47163	48782	XM_005701214.1	102175383	-	4663
NW_005101069.1	42569	43535	XLOC_002861	-	NW_005101069.1	47163	48782	XM_005701214.1	102175383	-	3629
NW_005101069.1	44385	44867	XLOC_002862	-	NW_005101069.1	47163	48782	XM_005701214.1	102175383	-	2297
NW_005101072.1	4990	5195	XLOC_002875	+	NW_005101072.1	22050	22989	XM_005701216.1	102176217	-	16856
NW_005101072.1	7009	7345	XLOC_002876	+	NW_005101072.1	22050	22989	XM_005701216.1	102176217	-	14706
NW_005101072.1	15250	15451	XLOC_002877	+	NW_005101072.1	22050	22989	XM_005701216.1	102176217	-	6600
NW_005101072.1	24473	24843	XLOC_002878	+	NW_005101072.1	35923	36864	LOC102176512	102176512	+	11081
NW_005101072.1	46602	46992	XLOC_002880	+	NW_005101072.1	51729	52679	XM_005701215.1	102175664	+	4738
NW_005101072.1	49113	49370	XLOC_002881	+	NW_005101072.1	51729	52679	XM_005701215.1	102175664	+	2360
NW_005101072.1	56778	57188	XLOC_002883	+	NW_005101072.1	61181	62246	LOC102175941	102175941	+	3994
NW_005101072.1	59279	59548	XLOC_002884	+	NW_005101072.1	61181	62246	LOC102175941	102175941	+	1634
NW_005101072.1	72081	72427	XLOC_002886	+	NW_005101072.1	83460	84409	LOC102176778	102176778	-	11034
NW_005101072.1	75329	76553	XLOC_002887	+	NW_005101072.1	83460	84409	LOC102176778	102176778	-	6908
NW_005101072.1	77470	78004	XLOC_002888	+	NW_005101072.1	83460	84409	LOC102176778	102176778	-	5457
NW_005101072.1	78465	78986	XLOC_002889	+	NW_005101072.1	83460	84409	LOC102176778	102176778	-	4475
NW_005101072.1	81790	82424	XLOC_002890	+	NW_005101072.1	83460	84409	LOC102176778	102176778	-	1037
NW_005101072.1	4215	4620	XLOC_002893	-	NW_005101072.1	22050	22989	XM_005701216.1	102176217	-	17431
NW_005101072.1	4990	5259	XLOC_002894	-	NW_005101072.1	22050	22989	XM_005701216.1	102176217	-	16792
NW_005101072.1	5333	5715	XLOC_002895	-	NW_005101072.1	22050	22989	XM_005701216.1	102176217	-	16336
NW_005101072.1	30006	30703	XLOC_002897	-	NW_005101072.1	35923	36864	LOC102176512	102176512	+	5221
NW_005101072.1	42799	43162	XLOC_002898	-	NW_005101072.1	51729	52679	XM_005701215.1	102175664	+	8568
NW_005101072.1	56688	57191	XLOC_002899	-	NW_005101072.1	61181	62246	LOC102175941	102175941	+	3991
NW_005101072.1	72031	72330	XLOC_002901	-	NW_005101072.1	83460	84409	LOC102176778	102176778	-	11131
NW_005101072.1	72450	73062	XLOC_002902	-	NW_005101072.1	83460	84409	LOC102176778	102176778	-	10399
NW_005101072.1	74268	75308	XLOC_002903	-	NW_005101072.1	83460	84409	LOC102176778	102176778	-	8153
NW_005101072.1	75461	75773	XLOC_002904	-	NW_005101072.1	83460	84409	LOC102176778	102176778	-	7688
NW_005101072.1	77260	78109	XLOC_002905	-	NW_005101072.1	83460	84409	LOC102176778	102176778	-	5352
NW_005101072.1	80964	81352	XLOC_002906	-	NW_005101072.1	83460	84409	LOC102176778	102176778	-	2109
NW_005101073.1	196	650	XLOC_002910	+	NW_005101073.1	34718	60278	XM_005701217.1	102177047	+	34069
NW_005101073.1	3405	3854	XLOC_002911	+	NW_005101073.1	34718	60278	XM_005701217.1	102177047	+	30865
NW_005101073.1	5911	6140	XLOC_002912	+	NW_005101073.1	34718	60278	XM_005701217.1	102177047	+	28579
NW_005101073.1	7643	7872	XLOC_002913	+	NW_005101073.1	34718	60278	XM_005701217.1	102177047	+	26847
NW_005101073.1	10873	11153	XLOC_002914	+	NW_005101073.1	34718	60278	XM_005701217.1	102177047	+	23566
NW_005101073.1	15236	15963	XLOC_002915	+	NW_005101073.1	34718	60278	XM_005701217.1	102177047	+	18756
NW_005101073.1	24076	24518	XLOC_002916	+	NW_005101073.1	34718	60278	XM_005701217.1	102177047	+	10201
NW_005101073.1	25270	26234	XLOC_002917	+	NW_005101073.1	34718	60278	XM_005701217.1	102177047	+	8485
NW_005101073.1	196	546	XLOC_002925	-	NW_005101073.1	34718	60278	XM_005701217.1	102177047	+	34173
NW_005101073.1	3606	3871	XLOC_002926	-	NW_005101073.1	34718	60278	XM_005701217.1	102177047	+	30848
NW_005101073.1	30916	31277	XLOC_002927	-	NW_005101073.1	34718	60278	XM_005701217.1	102177047	+	3442
NW_005101074.1	15344	15555	XLOC_002935	+	NW_005101074.1	68153	68629	XM_005701218.1	102177322	-	52599
NW_005101074.1	32397	32880	XLOC_002936	+	NW_005101074.1	68153	68629	XM_005701218.1	102177322	-	35274
NW_005101074.1	38534	38991	XLOC_002937	+	NW_005101074.1	68153	68629	XM_005701218.1	102177322	-	29163
NW_005101074.1	42564	42795	XLOC_002938	+	NW_005101074.1	68153	68629	XM_005701218.1	102177322	-	25359
NW_005101074.1	46713	46979	XLOC_002939	+	NW_005101074.1	68153	68629	XM_005701218.1	102177322	-	21175
NW_005101074.1	48010	48581	XLOC_002940	+	NW_005101074.1	68153	68629	XM_005701218.1	102177322	-	19573
NW_005101074.1	52169	52417	XLOC_002941	+	NW_005101074.1	68153	68629	XM_005701218.1	102177322	-	15737
NW_005101074.1	23108	23371	XLOC_002989	-	NW_005101074.1	68153	68629	XM_005701218.1	102177322	-	44783
NW_005101074.1	31245	31652	XLOC_002990	-	NW_005101074.1	68153	68629	XM_005701218.1	102177322	-	36502
NW_005101074.1	32438	32769	XLOC_002991	-	NW_005101074.1	68153	68629	XM_005701218.1	102177322	-	35385
NW_005101074.1	42597	42867	XLOC_002992	-	NW_005101074.1	68153	68629	XM_005701218.1	102177322	-	25287
NW_005101079.1	73984	74183	XLOC_003053	+	NW_005101079.1	109112	153410	XM_005701221.1	102178060	-	34930
NW_005101079.1	79170	79378	XLOC_003054	+	NW_005101079.1	109112	153410	XM_005701221.1	102178060	-	29735
NW_005101079.1	84541	84769	XLOC_003055	+	NW_005101079.1	109112	153410	XM_005701221.1	102178060	-	24344
NW_005101079.1	85030	85422	XLOC_003056	+	NW_005101079.1	109112	153410	XM_005701221.1	102178060	-	23691
NW_005101079.1	88497	88788	XLOC_003057	+	NW_005101079.1	109112	153410	XM_005701221.1	102178060	-	20325
NW_005101079.1	89455	89795	XLOC_003058	+	NW_005101079.1	109112	153410	XM_005701221.1	102178060	-	19318
NW_005101079.1	93286	93506	XLOC_003059	+	NW_005101079.1	109112	153410	XM_005701221.1	102178060	-	15607
NW_005101079.1	95271	96055	XLOC_003060	+	NW_005101079.1	109112	153410	XM_005701221.1	102178060	-	13058
NW_005101079.1	96623	97561	XLOC_003061	+	NW_005101079.1	109112	153410	XM_005701221.1	102178060	-	11552
NW_005101079.1	105740	106089	XLOC_003062	+	NW_005101079.1	109112	153410	XM_005701221.1	102178060	-	3024
NW_005101079.1	12524	12726	XLOC_003071	-	NW_005101079.1	18300	65950	XM_005701222.1	102178346	+	5575
NW_005101079.1	67455	67701	XLOC_003072	-	NW_005101079.1	109112	153410	XM_005701221.1	102178060	-	41412
NW_005101079.1	68929	69151	XLOC_003073	-	NW_005101079.1	109112	153410	XM_005701221.1	102178060	-	39962
NW_005101079.1	73984	74183	XLOC_003074	-	NW_005101079.1	109112	153410	XM_005701221.1	102178060	-	34930
NW_005101079.1	84541	84769	XLOC_003075	-	NW_005101079.1	109112	153410	XM_005701221.1	102178060	-	24344
NW_005101079.1	88226	88906	XLOC_003076	-	NW_005101079.1	109112	153410	XM_005701221.1	102178060	-	20207
NW_005101079.1	89479	89795	XLOC_003077	-	NW_005101079.1	109112	153410	XM_005701221.1	102178060	-	19318
NW_005101079.1	92452	92739	XLOC_003078	-	NW_005101079.1	109112	153410	XM_005701221.1	102178060	-	16374
NW_005101079.1	93290	93645	XLOC_003079	-	NW_005101079.1	109112	153410	XM_005701221.1	102178060	-	15468
NW_005101079.1	93736	94126	XLOC_003080	-	NW_005101079.1	109112	153410	XM_005701221.1	102178060	-	14987
NW_005101079.1	95377	95578	XLOC_003081	-	NW_005101079.1	109112	153410	XM_005701221.1	102178060	-	13535
NW_005101079.1	96662	97560	XLOC_003082	-	NW_005101079.1	109112	153410	XM_005701221.1	102178060	-	11553
NW_005101079.1	105939	106670	XLOC_003083	-	NW_005101079.1	109112	153410	XM_005701221.1	102178060	-	2443
NW_005101081.1	7891	8209	XLOC_003088	+	NW_005101081.1	29432	42670	XM_005701223.1	102178616	-	21224
NW_005101081.1	11659	12392	XLOC_003089	+	NW_005101081.1	29432	42670	XM_005701223.1	102178616	-	17041
NW_005101081.1	13324	13698	XLOC_003090	+	NW_005101081.1	29432	42670	XM_005701223.1	102178616	-	15735
NW_005101081.1	22763	23115	XLOC_003091	+	NW_005101081.1	29432	42670	XM_005701223.1	102178616	-	6318
NW_005101081.1	25755	26515	XLOC_003092	+	NW_005101081.1	29432	42670	XM_005701223.1	102178616	-	2918
NW_005101081.1	27320	27643	XLOC_003093	+	NW_005101081.1	29432	42670	XM_005701223.1	102178616	-	1790
NW_005101081.1	28361	28716	XLOC_003094	+	NW_005101081.1	29432	42670	XM_005701223.1	102178616	-	717
NW_005101081.1	2094	2575	XLOC_003096	-	NW_005101081.1	29432	42670	XM_005701223.1	102178616	-	26858
NW_005101081.1	6327	6617	XLOC_003097	-	NW_005101081.1	29432	42670	XM_005701223.1	102178616	-	22816
NW_005101081.1	8689	9105	XLOC_003098	-	NW_005101081.1	29432	42670	XM_005701223.1	102178616	-	20328
NW_005101081.1	10618	10829	XLOC_003099	-	NW_005101081.1	29432	42670	XM_005701223.1	102178616	-	18604
NW_005101081.1	12166	12474	XLOC_003100	-	NW_005101081.1	29432	42670	XM_005701223.1	102178616	-	16959
NW_005101081.1	25755	26262	XLOC_003101	-	NW_005101081.1	29432	42670	XM_005701223.1	102178616	-	3171
NW_005101088.1	843	1186	XLOC_003113	+	NW_005101088.1	60365	61321	XM_005701224.1	102178896	+	59180
NW_005101088.1	3315	4344	XLOC_003114	+	NW_005101088.1	60365	61321	XM_005701224.1	102178896	+	56022
NW_005101088.1	11801	12072	XLOC_003115	+	NW_005101088.1	60365	61321	XM_005701224.1	102178896	+	48294
NW_005101088.1	21510	21765	XLOC_003116	+	NW_005101088.1	60365	61321	XM_005701224.1	102178896	+	38601
NW_005101088.1	22785	22996	XLOC_003117	+	NW_005101088.1	60365	61321	XM_005701224.1	102178896	+	37370
NW_005101088.1	28147	28502	XLOC_003118	+	NW_005101088.1	60365	61321	XM_005701224.1	102178896	+	31864
NW_005101088.1	28695	29251	XLOC_003119	+	NW_005101088.1	60365	61321	XM_005701224.1	102178896	+	31115
NW_005101088.1	34722	35061	XLOC_003120	+	NW_005101088.1	60365	61321	XM_005701224.1	102178896	+	25305
NW_005101088.1	37549	37990	XLOC_003121	+	NW_005101088.1	60365	61321	XM_005701224.1	102178896	+	22376
NW_005101088.1	41871	42304	XLOC_003122	+	NW_005101088.1	60365	61321	XM_005701224.1	102178896	+	18062
NW_005101088.1	43006	43279	XLOC_003123	+	NW_005101088.1	60365	61321	XM_005701224.1	102178896	+	17087
NW_005101088.1	50160	50549	XLOC_003124	+	NW_005101088.1	60365	61321	XM_005701224.1	102178896	+	9817
NW_005101088.1	53180	53439	XLOC_003125	+	NW_005101088.1	60365	61321	XM_005701224.1	102178896	+	6927
NW_005101088.1	63542	63837	XLOC_003127	+	NW_005101088.1	65300	84188	LOC102179464	102179464	+	1464
NW_005101088.1	63969	64427	XLOC_003128	+	NW_005101088.1	65300	84188	LOC102179464	102179464	+	874
NW_005101088.1	88126	88479	XLOC_003130	+	NW_005101088.1	88936	116170	XM_005701225.1	102179183	+	458
NW_005101088.1	721	1186	XLOC_003141	-	NW_005101088.1	60365	61321	XM_005701224.1	102178896	+	59180
NW_005101088.1	6310	6890	XLOC_003142	-	NW_005101088.1	60365	61321	XM_005701224.1	102178896	+	53476
NW_005101088.1	16186	16728	XLOC_003143	-	NW_005101088.1	60365	61321	XM_005701224.1	102178896	+	43638
NW_005101088.1	22609	23000	XLOC_003144	-	NW_005101088.1	60365	61321	XM_005701224.1	102178896	+	37366
NW_005101088.1	28147	28386	XLOC_003145	-	NW_005101088.1	60365	61321	XM_005701224.1	102178896	+	31980
NW_005101088.1	28771	29251	XLOC_003146	-	NW_005101088.1	60365	61321	XM_005701224.1	102178896	+	31115
NW_005101088.1	31913	32287	XLOC_003147	-	NW_005101088.1	60365	61321	XM_005701224.1	102178896	+	28079
NW_005101088.1	32932	33167	XLOC_003148	-	NW_005101088.1	60365	61321	XM_005701224.1	102178896	+	27199
NW_005101088.1	35664	36364	XLOC_003149	-	NW_005101088.1	60365	61321	XM_005701224.1	102178896	+	24002
NW_005101088.1	41871	42304	XLOC_003150	-	NW_005101088.1	60365	61321	XM_005701224.1	102178896	+	18062
NW_005101088.1	44411	44755	XLOC_003151	-	NW_005101088.1	60365	61321	XM_005701224.1	102178896	+	15611
NW_005101088.1	50743	51256	XLOC_003152	-	NW_005101088.1	60365	61321	XM_005701224.1	102178896	+	9110
NW_005101088.1	63441	63848	XLOC_003153	-	NW_005101088.1	65300	84188	LOC102179464	102179464	+	1453
NW_005101088.1	63969	64423	XLOC_003154	-	NW_005101088.1	65300	84188	LOC102179464	102179464	+	878
NW_005101088.1	88126	88479	XLOC_003155	-	NW_005101088.1	88936	116170	XM_005701225.1	102179183	+	458
NW_005101097.1	5717	5999	XLOC_003165	+	NW_005101097.1	18788	19326	XR_311281.1	102180300	+	12790
NW_005101097.1	8511	8738	XLOC_003166	+	NW_005101097.1	18788	19326	XR_311281.1	102180300	+	10051
NW_005101097.1	11649	12117	XLOC_003167	+	NW_005101097.1	18788	19326	XR_311281.1	102180300	+	6672
NW_005101097.1	125288	125549	XLOC_003171	+	NW_005101097.1	164306	166099	LOC102183311	102183311	+	38758
NW_005101097.1	126648	126877	XLOC_003172	+	NW_005101097.1	164306	166099	LOC102183311	102183311	+	37430
NW_005101097.1	130992	131786	XLOC_003173	+	NW_005101097.1	164306	166099	LOC102183311	102183311	+	32521
NW_005101097.1	132134	132668	XLOC_003174	+	NW_005101097.1	164306	166099	LOC102183311	102183311	+	31639
NW_005101097.1	138299	138893	XLOC_003175	+	NW_005101097.1	164306	166099	LOC102183311	102183311	+	25414
NW_005101097.1	139396	140071	XLOC_003176	+	NW_005101097.1	164306	166099	LOC102183311	102183311	+	24236
NW_005101097.1	144100	144387	XLOC_003177	+	NW_005101097.1	164306	166099	LOC102183311	102183311	+	19920
NW_005101097.1	148573	149540	XLOC_003178	+	NW_005101097.1	164306	166099	LOC102183311	102183311	+	14767
NW_005101097.1	184361	184563	XLOC_003183	+	NW_005101097.1	283634	292549	XM_005701228.1	102185259	+	99072
NW_005101097.1	191301	191886	XLOC_003184	+	NW_005101097.1	283634	292549	XM_005701228.1	102185259	+	91749
NW_005101097.1	192862	193340	XLOC_003185	+	NW_005101097.1	283634	292549	XM_005701228.1	102185259	+	90295
NW_005101097.1	204905	205237	XLOC_003186	+	NW_005101097.1	283634	292549	XM_005701228.1	102185259	+	78398
NW_005101097.1	212363	212785	XLOC_003187	+	NW_005101097.1	283634	292549	XM_005701228.1	102185259	+	70850
NW_005101097.1	215214	215799	XLOC_003188	+	NW_005101097.1	283634	292549	XM_005701228.1	102185259	+	67836
NW_005101097.1	220944	221158	XLOC_003189	+	NW_005101097.1	283634	292549	XM_005701228.1	102185259	+	62477
NW_005101097.1	228801	229024	XLOC_003190	+	NW_005101097.1	283634	292549	XM_005701228.1	102185259	+	54611
NW_005101097.1	229680	229898	XLOC_003191	+	NW_005101097.1	283634	292549	XM_005701228.1	102185259	+	53737
NW_005101097.1	231519	231977	XLOC_003192	+	NW_005101097.1	283634	292549	XM_005701228.1	102185259	+	51658
NW_005101097.1	235746	236556	XLOC_003193	+	NW_005101097.1	283634	292549	XM_005701228.1	102185259	+	47079
NW_005101097.1	242099	242658	XLOC_003194	+	NW_005101097.1	283634	292549	XM_005701228.1	102185259	+	40977
NW_005101097.1	246737	247183	XLOC_003195	+	NW_005101097.1	283634	292549	XM_005701228.1	102185259	+	36452
NW_005101097.1	259889	260178	XLOC_003196	+	NW_005101097.1	283634	292549	XM_005701228.1	102185259	+	23457
NW_005101097.1	260450	261140	XLOC_003197	+	NW_005101097.1	283634	292549	XM_005701228.1	102185259	+	22495
NW_005101097.1	262219	262507	XLOC_003198	+	NW_005101097.1	283634	292549	XM_005701228.1	102185259	+	21128
NW_005101097.1	266208	266683	XLOC_003199	+	NW_005101097.1	283634	292549	XM_005701228.1	102185259	+	16952
NW_005101097.1	985	1246	XLOC_003207	-	NW_005101097.1	18788	19326	XR_311281.1	102180300	+	17543
NW_005101097.1	65551	65759	XLOC_003209	-	NW_005101097.1	83672	85128	LOC102181671	102181671	+	17914
NW_005101097.1	68127	68418	XLOC_003210	-	NW_005101097.1	83672	85128	LOC102181671	102181671	+	15255
NW_005101097.1	125288	125517	XLOC_003211	-	NW_005101097.1	164306	166099	LOC102183311	102183311	+	38790
NW_005101097.1	127218	127610	XLOC_003212	-	NW_005101097.1	164306	166099	LOC102183311	102183311	+	36697
NW_005101097.1	130992	131646	XLOC_003213	-	NW_005101097.1	164306	166099	LOC102183311	102183311	+	32661
NW_005101097.1	132134	132657	XLOC_003214	-	NW_005101097.1	164306	166099	LOC102183311	102183311	+	31650
NW_005101097.1	132821	133414	XLOC_003215	-	NW_005101097.1	164306	166099	LOC102183311	102183311	+	30893
NW_005101097.1	138426	138893	XLOC_003216	-	NW_005101097.1	164306	166099	LOC102183311	102183311	+	25414
NW_005101097.1	139393	140275	XLOC_003217	-	NW_005101097.1	164306	166099	LOC102183311	102183311	+	24032
NW_005101097.1	143660	144021	XLOC_003218	-	NW_005101097.1	164306	166099	LOC102183311	102183311	+	20286
NW_005101097.1	148573	148865	XLOC_003219	-	NW_005101097.1	164306	166099	LOC102183311	102183311	+	15442
NW_005101097.1	158931	159289	XLOC_003220	-	NW_005101097.1	164306	166099	LOC102183311	102183311	+	5018
NW_005101097.1	184171	184733	XLOC_003224	-	NW_005101097.1	283634	292549	XM_005701228.1	102185259	+	98902
NW_005101097.1	189861	190071	XLOC_003225	-	NW_005101097.1	283634	292549	XM_005701228.1	102185259	+	93564
NW_005101097.1	192862	193239	XLOC_003226	-	NW_005101097.1	283634	292549	XM_005701228.1	102185259	+	90396
NW_005101097.1	204905	205237	XLOC_003227	-	NW_005101097.1	283634	292549	XM_005701228.1	102185259	+	78398
NW_005101097.1	215287	215794	XLOC_003228	-	NW_005101097.1	283634	292549	XM_005701228.1	102185259	+	67841
NW_005101097.1	224609	224986	XLOC_003229	-	NW_005101097.1	283634	292549	XM_005701228.1	102185259	+	58649
NW_005101097.1	236333	236556	XLOC_003230	-	NW_005101097.1	283634	292549	XM_005701228.1	102185259	+	47079
NW_005101097.1	239280	239501	XLOC_003231	-	NW_005101097.1	283634	292549	XM_005701228.1	102185259	+	44134
NW_005101097.1	242435	242658	XLOC_003232	-	NW_005101097.1	283634	292549	XM_005701228.1	102185259	+	40977
NW_005101097.1	250037	250244	XLOC_003233	-	NW_005101097.1	283634	292549	XM_005701228.1	102185259	+	33391
NW_005101097.1	262219	262507	XLOC_003234	-	NW_005101097.1	283634	292549	XM_005701228.1	102185259	+	21128
NW_005101097.1	266205	266683	XLOC_003235	-	NW_005101097.1	283634	292549	XM_005701228.1	102185259	+	16952
NW_005101098.1	69989	70316	XLOC_003241	+	NW_005101098.1	85858	127366	XM_005701230.1	102186385	-	15543
NW_005101098.1	84745	85049	XLOC_003242	+	NW_005101098.1	85858	127366	XM_005701230.1	102186385	-	810
NW_005101098.1	81212	81484	XLOC_003245	-	NW_005101098.1	85858	127366	XM_005701230.1	102186385	-	4375
NW_005101102.1	259	628	XLOC_003328	+	NW_005101102.1	52926	53492	XM_005701231.1	102186676	+	52299
NW_005101102.1	9455	9740	XLOC_003329	+	NW_005101102.1	52926	53492	XM_005701231.1	102186676	+	43187
NW_005101102.1	13152	13630	XLOC_003330	+	NW_005101102.1	52926	53492	XM_005701231.1	102186676	+	39297
NW_005101102.1	14293	14662	XLOC_003331	+	NW_005101102.1	52926	53492	XM_005701231.1	102186676	+	38265
NW_005101102.1	396	628	XLOC_003349	-	NW_005101102.1	52926	53492	XM_005701231.1	102186676	+	52299
NW_005101102.1	12909	13630	XLOC_003350	-	NW_005101102.1	52926	53492	XM_005701231.1	102186676	+	39297
NW_005101102.1	14293	14673	XLOC_003351	-	NW_005101102.1	52926	53492	XM_005701231.1	102186676	+	38254
NW_005101102.1	31492	31695	XLOC_003352	-	NW_005101102.1	52926	53492	XM_005701231.1	102186676	+	21232
NW_005101104.1	49269	49596	XLOC_003375	+	NW_005101104.1	147365	154544	XM_005701233.1	102186944	-	97770
NW_005101104.1	58062	58572	XLOC_003376	+	NW_005101104.1	147365	154544	XM_005701233.1	102186944	-	88794
NW_005101104.1	59221	59608	XLOC_003377	+	NW_005101104.1	147365	154544	XM_005701233.1	102186944	-	87758
NW_005101104.1	68094	68672	XLOC_003378	+	NW_005101104.1	147365	154544	XM_005701233.1	102186944	-	78694
NW_005101104.1	87472	87905	XLOC_003379	+	NW_005101104.1	147365	154544	XM_005701233.1	102186944	-	59461
NW_005101104.1	89004	89347	XLOC_003380	+	NW_005101104.1	147365	154544	XM_005701233.1	102186944	-	58019
NW_005101104.1	90483	90954	XLOC_003381	+	NW_005101104.1	147365	154544	XM_005701233.1	102186944	-	56412
NW_005101104.1	101271	101511	XLOC_003382	+	NW_005101104.1	147365	154544	XM_005701233.1	102186944	-	45855
NW_005101104.1	110012	110536	XLOC_003383	+	NW_005101104.1	147365	154544	XM_005701233.1	102186944	-	36830
NW_005101104.1	114469	115252	XLOC_003384	+	NW_005101104.1	147365	154544	XM_005701233.1	102186944	-	32114
NW_005101104.1	116359	117038	XLOC_003385	+	NW_005101104.1	147365	154544	XM_005701233.1	102186944	-	30328
NW_005101104.1	118905	119276	XLOC_003386	+	NW_005101104.1	147365	154544	XM_005701233.1	102186944	-	28090
NW_005101104.1	126510	126829	XLOC_003387	+	NW_005101104.1	147365	154544	XM_005701233.1	102186944	-	20537
NW_005101104.1	145318	145713	XLOC_003388	+	NW_005101104.1	147365	154544	XM_005701233.1	102186944	-	1653
NW_005101104.1	158188	158405	XLOC_003389	+	NW_005101104.1	160425	164279	XM_005701239.1	102189201	-	2021
NW_005101104.1	159657	160277	XLOC_003390	+	NW_005101104.1	160425	164279	XM_005701239.1	102189201	-	149
NW_005101104.1	164628	165133	XLOC_003391	+	NW_005101104.1	189771	197970	XM_005701240.1	102189472	-	24639
NW_005101104.1	172668	173091	XLOC_003392	+	NW_005101104.1	189771	197970	XM_005701240.1	102189472	-	16681
NW_005101104.1	173561	173775	XLOC_003393	+	NW_005101104.1	189771	197970	XM_005701240.1	102189472	-	15997
NW_005101104.1	189011	189303	XLOC_003394	+	NW_005101104.1	189771	197970	XM_005701240.1	102189472	-	469
NW_005101104.1	202476	202769	XLOC_003395	+	NW_005101104.1	203590	213053	XR_311282.1	102187389	-	822
NW_005101104.1	260479	260699	XLOC_003397	+	NW_005101104.1	268876	273432	XM_005701234.1	102187755	-	8178
NW_005101104.1	262254	262677	XLOC_003398	+	NW_005101104.1	268876	273432	XM_005701234.1	102187755	-	6200
NW_005101104.1	275738	276134	XLOC_003399	+	NW_005101104.1	322378	337634	XR_311284.1	102188029	-	46245
NW_005101104.1	278940	279148	XLOC_003400	+	NW_005101104.1	322378	337634	XR_311284.1	102188029	-	43231
NW_005101104.1	288070	288496	XLOC_003401	+	NW_005101104.1	322378	337634	XR_311284.1	102188029	-	33883
NW_005101104.1	292943	293234	XLOC_003402	+	NW_005101104.1	322378	337634	XR_311284.1	102188029	-	29145
NW_005101104.1	307797	308120	XLOC_003403	+	NW_005101104.1	322378	337634	XR_311284.1	102188029	-	14259
NW_005101104.1	313363	313898	XLOC_003404	+	NW_005101104.1	322378	337634	XR_311284.1	102188029	-	8481
NW_005101104.1	315650	316039	XLOC_003405	+	NW_005101104.1	322378	337634	XR_311284.1	102188029	-	6340
NW_005101104.1	318328	318675	XLOC_003406	+	NW_005101104.1	322378	337634	XR_311284.1	102188029	-	3704
NW_005101104.1	359558	360086	XLOC_003407	+	NW_005101104.1	362011	371926	XM_005701237.1	102188576	-	1926
NW_005101104.1	378525	379196	XLOC_003408	+	NW_005101104.1	380213	399030	XM_005701241.1	102189749	-	1018
NW_005101104.1	379539	380187	XLOC_003409	+	NW_005101104.1	380213	399030	XM_005701241.1	102189749	-	27
NW_005101104.1	68335	69171	XLOC_003417	-	NW_005101104.1	147365	154544	XM_005701233.1	102186944	-	78195
NW_005101104.1	71078	71344	XLOC_003418	-	NW_005101104.1	147365	154544	XM_005701233.1	102186944	-	76022
NW_005101104.1	79662	79901	XLOC_003419	-	NW_005101104.1	147365	154544	XM_005701233.1	102186944	-	67465
NW_005101104.1	88795	89347	XLOC_003420	-	NW_005101104.1	147365	154544	XM_005701233.1	102186944	-	58019
NW_005101104.1	90483	90954	XLOC_003421	-	NW_005101104.1	147365	154544	XM_005701233.1	102186944	-	56412
NW_005101104.1	92972	93277	XLOC_003422	-	NW_005101104.1	147365	154544	XM_005701233.1	102186944	-	54089
NW_005101104.1	98853	99120	XLOC_003423	-	NW_005101104.1	147365	154544	XM_005701233.1	102186944	-	48246
NW_005101104.1	100745	101189	XLOC_003424	-	NW_005101104.1	147365	154544	XM_005701233.1	102186944	-	46177
NW_005101104.1	110012	110536	XLOC_003425	-	NW_005101104.1	147365	154544	XM_005701233.1	102186944	-	36830
NW_005101104.1	114546	115260	XLOC_003426	-	NW_005101104.1	147365	154544	XM_005701233.1	102186944	-	32106
NW_005101104.1	125497	125975	XLOC_003427	-	NW_005101104.1	147365	154544	XM_005701233.1	102186944	-	21391
NW_005101104.1	127082	127448	XLOC_003428	-	NW_005101104.1	147365	154544	XM_005701233.1	102186944	-	19918
NW_005101104.1	136350	136971	XLOC_003429	-	NW_005101104.1	147365	154544	XM_005701233.1	102186944	-	10395
NW_005101104.1	154756	155640	XLOC_003431	-	NW_005101104.1	160425	164279	XM_005701239.1	102189201	-	4786
NW_005101104.1	164628	165199	XLOC_003433	-	NW_005101104.1	189771	197970	XM_005701240.1	102189472	-	24573
NW_005101104.1	171532	172142	XLOC_003434	-	NW_005101104.1	189771	197970	XM_005701240.1	102189472	-	17630
NW_005101104.1	173561	173775	XLOC_003435	-	NW_005101104.1	189771	197970	XM_005701240.1	102189472	-	15997
NW_005101104.1	199145	199418	XLOC_003437	-	NW_005101104.1	203590	213053	XR_311282.1	102187389	-	4173
NW_005101104.1	213173	213769	XLOC_003439	-	NW_005101104.1	242251	247674	XR_311283.1	102187581	-	28483
NW_005101104.1	239141	239721	XLOC_003440	-	NW_005101104.1	242251	247674	XR_311283.1	102187581	-	2531
NW_005101104.1	275738	276139	XLOC_003443	-	NW_005101104.1	322378	337634	XR_311284.1	102188029	-	46240
NW_005101104.1	278940	279152	XLOC_003444	-	NW_005101104.1	322378	337634	XR_311284.1	102188029	-	43227
NW_005101104.1	281220	281718	XLOC_003445	-	NW_005101104.1	322378	337634	XR_311284.1	102188029	-	40661
NW_005101104.1	283150	283512	XLOC_003446	-	NW_005101104.1	322378	337634	XR_311284.1	102188029	-	38867
NW_005101104.1	288033	288755	XLOC_003447	-	NW_005101104.1	322378	337634	XR_311284.1	102188029	-	33624
NW_005101104.1	292943	293234	XLOC_003448	-	NW_005101104.1	322378	337634	XR_311284.1	102188029	-	29145
NW_005101104.1	318330	318674	XLOC_003449	-	NW_005101104.1	322378	337634	XR_311284.1	102188029	-	3705
NW_005101104.1	319371	319616	XLOC_003450	-	NW_005101104.1	322378	337634	XR_311284.1	102188029	-	2763
NW_005101111.1	22641	23085	XLOC_003607	+	NW_005101111.1	31053	67821	LOC102190209	102190209	+	7969
NW_005101111.1	23247	24613	XLOC_003608	+	NW_005101111.1	31053	67821	LOC102190209	102190209	+	6441
NW_005101111.1	25522	25971	XLOC_003609	+	NW_005101111.1	31053	67821	LOC102190209	102190209	+	5083
NW_005101111.1	26324	26844	XLOC_003610	+	NW_005101111.1	31053	67821	LOC102190209	102190209	+	4210
NW_005101111.1	28116	28497	XLOC_003611	+	NW_005101111.1	31053	67821	LOC102190209	102190209	+	2557
NW_005101111.1	29391	29760	XLOC_003612	+	NW_005101111.1	31053	67821	LOC102190209	102190209	+	1294
NW_005101111.1	8239	8592	XLOC_003614	-	NW_005101111.1	31053	67821	LOC102190209	102190209	+	22462
NW_005101111.1	8714	9709	XLOC_003615	-	NW_005101111.1	31053	67821	LOC102190209	102190209	+	21345
NW_005101111.1	9859	10731	XLOC_003616	-	NW_005101111.1	31053	67821	LOC102190209	102190209	+	20323
NW_005101111.1	12139	12587	XLOC_003617	-	NW_005101111.1	31053	67821	LOC102190209	102190209	+	18467
NW_005101111.1	13910	14392	XLOC_003618	-	NW_005101111.1	31053	67821	LOC102190209	102190209	+	16662
NW_005101111.1	15164	15975	XLOC_003619	-	NW_005101111.1	31053	67821	LOC102190209	102190209	+	15079
NW_005101111.1	18410	18818	XLOC_003620	-	NW_005101111.1	31053	67821	LOC102190209	102190209	+	12236
NW_005101111.1	19141	19767	XLOC_003621	-	NW_005101111.1	31053	67821	LOC102190209	102190209	+	11287
NW_005101111.1	20505	20910	XLOC_003622	-	NW_005101111.1	31053	67821	LOC102190209	102190209	+	10144
NW_005101111.1	22616	23034	XLOC_003623	-	NW_005101111.1	31053	67821	LOC102190209	102190209	+	8020
NW_005101111.1	23269	24601	XLOC_003624	-	NW_005101111.1	31053	67821	LOC102190209	102190209	+	6453
NW_005101111.1	25419	26196	XLOC_003625	-	NW_005101111.1	31053	67821	LOC102190209	102190209	+	4858
NW_005101111.1	26445	26808	XLOC_003626	-	NW_005101111.1	31053	67821	LOC102190209	102190209	+	4246
NW_005101111.1	26996	27356	XLOC_003627	-	NW_005101111.1	31053	67821	LOC102190209	102190209	+	3698
NW_005101111.1	27446	28021	XLOC_003628	-	NW_005101111.1	31053	67821	LOC102190209	102190209	+	3033
NW_005101112.1	511	1067	XLOC_003632	+	NW_005101112.1	4482	31036	XM_005701243.1	102191785	+	3416
NW_005101112.1	1177	1574	XLOC_003633	+	NW_005101112.1	4482	31036	XM_005701243.1	102191785	+	2909
NW_005101112.1	1728	2055	XLOC_003634	+	NW_005101112.1	4482	31036	XM_005701243.1	102191785	+	2428
NW_005101112.1	35016	35257	XLOC_003636	+	NW_005101112.1	65513	92526	LOC102191030	102191030	-	30257
NW_005101112.1	35809	36448	XLOC_003637	+	NW_005101112.1	65513	92526	LOC102191030	102191030	-	29066
NW_005101112.1	43139	44057	XLOC_003638	+	NW_005101112.1	65513	92526	LOC102191030	102191030	-	21457
NW_005101112.1	44331	44746	XLOC_003639	+	NW_005101112.1	65513	92526	LOC102191030	102191030	-	20768
NW_005101112.1	46306	47067	XLOC_003640	+	NW_005101112.1	65513	92526	LOC102191030	102191030	-	18447
NW_005101112.1	47685	48512	XLOC_003641	+	NW_005101112.1	65513	92526	LOC102191030	102191030	-	17002
NW_005101112.1	50723	51163	XLOC_003642	+	NW_005101112.1	65513	92526	LOC102191030	102191030	-	14351
NW_005101112.1	53960	54504	XLOC_003643	+	NW_005101112.1	65513	92526	LOC102191030	102191030	-	11010
NW_005101112.1	58370	58955	XLOC_003644	+	NW_005101112.1	65513	92526	LOC102191030	102191030	-	6559
NW_005101112.1	95245	95567	XLOC_003645	+	NW_005101112.1	134390	143847	LOC102168439	102168439	-	38824
NW_005101112.1	112079	112805	XLOC_003646	+	NW_005101112.1	134390	143847	LOC102168439	102168439	-	21586
NW_005101112.1	127011	127401	XLOC_003647	+	NW_005101112.1	134390	143847	LOC102168439	102168439	-	6990
NW_005101112.1	145150	145514	XLOC_003648	+	NW_005101112.1	155919	183935	XM_005701244.1	102168713	-	10406
NW_005101112.1	145794	146086	XLOC_003649	+	NW_005101112.1	155919	183935	XM_005701244.1	102168713	-	9834
NW_005101112.1	152274	152810	XLOC_003650	+	NW_005101112.1	155919	183935	XM_005701244.1	102168713	-	3110
NW_005101112.1	154961	155390	XLOC_003651	+	NW_005101112.1	155919	183935	XM_005701244.1	102168713	-	530
NW_005101112.1	185967	186244	XLOC_003652	+	NW_005101112.1	234260	322191	XM_005701242.1	102191511	-	48017
NW_005101112.1	224237	224496	XLOC_003653	+	NW_005101112.1	234260	322191	XM_005701242.1	102191511	-	9765
NW_005101112.1	224621	225284	XLOC_003654	+	NW_005101112.1	234260	322191	XM_005701242.1	102191511	-	8977
NW_005101112.1	229413	230063	XLOC_003655	+	NW_005101112.1	234260	322191	XM_005701242.1	102191511	-	4198
NW_005101112.1	329416	329921	XLOC_003656	+	NW_005101112.1	348073	362641	LOC102169272	102169272	+	18153
NW_005101112.1	331010	331812	XLOC_003657	+	NW_005101112.1	348073	362641	LOC102169272	102169272	+	16262
NW_005101112.1	334818	335466	XLOC_003658	+	NW_005101112.1	348073	362641	LOC102169272	102169272	+	12608
NW_005101112.1	338407	338689	XLOC_003659	+	NW_005101112.1	348073	362641	LOC102169272	102169272	+	9385
NW_005101112.1	369273	369813	XLOC_003661	+	NW_005101112.1	398182	400653	LOC102169574	102169574	-	28370
NW_005101112.1	376168	376426	XLOC_003662	+	NW_005101112.1	398182	400653	LOC102169574	102169574	-	21757
NW_005101112.1	380810	381273	XLOC_003663	+	NW_005101112.1	398182	400653	LOC102169574	102169574	-	16910
NW_005101112.1	385830	386131	XLOC_003664	+	NW_005101112.1	398182	400653	LOC102169574	102169574	-	12052
NW_005101112.1	33579	34216	XLOC_003670	-	NW_005101112.1	65513	92526	LOC102191030	102191030	-	31298
NW_005101112.1	44922	45466	XLOC_003671	-	NW_005101112.1	65513	92526	LOC102191030	102191030	-	20048
NW_005101112.1	50723	51217	XLOC_003672	-	NW_005101112.1	65513	92526	LOC102191030	102191030	-	14297
NW_005101112.1	58293	59100	XLOC_003673	-	NW_005101112.1	65513	92526	LOC102191030	102191030	-	6414
NW_005101112.1	60006	60279	XLOC_003674	-	NW_005101112.1	65513	92526	LOC102191030	102191030	-	5235
NW_005101112.1	112405	112805	XLOC_003677	-	NW_005101112.1	134390	143847	LOC102168439	102168439	-	21586
NW_005101112.1	145245	145577	XLOC_003679	-	NW_005101112.1	155919	183935	XM_005701244.1	102168713	-	10343
NW_005101112.1	145862	146072	XLOC_003680	-	NW_005101112.1	155919	183935	XM_005701244.1	102168713	-	9848
NW_005101112.1	152591	152809	XLOC_003681	-	NW_005101112.1	155919	183935	XM_005701244.1	102168713	-	3111
NW_005101112.1	153061	153340	XLOC_003682	-	NW_005101112.1	155919	183935	XM_005701244.1	102168713	-	2580
NW_005101112.1	153398	153733	XLOC_003683	-	NW_005101112.1	155919	183935	XM_005701244.1	102168713	-	2187
NW_005101112.1	184080	184516	XLOC_003685	-	NW_005101112.1	234260	322191	XM_005701242.1	102191511	-	49745
NW_005101112.1	185972	186226	XLOC_003686	-	NW_005101112.1	234260	322191	XM_005701242.1	102191511	-	48035
NW_005101112.1	186850	187381	XLOC_003687	-	NW_005101112.1	234260	322191	XM_005701242.1	102191511	-	46880
NW_005101112.1	202904	203141	XLOC_003688	-	NW_005101112.1	234260	322191	XM_005701242.1	102191511	-	31120
NW_005101112.1	207824	208059	XLOC_003689	-	NW_005101112.1	234260	322191	XM_005701242.1	102191511	-	26202
NW_005101112.1	224242	224529	XLOC_003690	-	NW_005101112.1	234260	322191	XM_005701242.1	102191511	-	9732
NW_005101112.1	331014	331414	XLOC_003693	-	NW_005101112.1	348073	362641	LOC102169272	102169272	+	16660
NW_005101112.1	333220	333444	XLOC_003694	-	NW_005101112.1	348073	362641	LOC102169272	102169272	+	14630
NW_005101112.1	338363	338862	XLOC_003695	-	NW_005101112.1	348073	362641	LOC102169272	102169272	+	9212
NW_005101112.1	342826	343114	XLOC_003696	-	NW_005101112.1	348073	362641	LOC102169272	102169272	+	4960
NW_005101112.1	344538	344925	XLOC_003697	-	NW_005101112.1	348073	362641	LOC102169272	102169272	+	3149
NW_005101112.1	384570	384796	XLOC_003708	.	NW_005101112.1	398182	400653	LOC102169574	102169574	-	13387
NW_005101117.1	6484	6807	XLOC_003739	+	NW_005101117.1	23114	71544	XM_005701247.1	102169851	+	16308
NW_005101117.1	9627	9882	XLOC_003740	+	NW_005101117.1	23114	71544	XM_005701247.1	102169851	+	13233
NW_005101117.1	10093	10596	XLOC_003741	+	NW_005101117.1	23114	71544	XM_005701247.1	102169851	+	12519
NW_005101117.1	11156	11814	XLOC_003742	+	NW_005101117.1	23114	71544	XM_005701247.1	102169851	+	11301
NW_005101117.1	12423	13106	XLOC_003743	+	NW_005101117.1	23114	71544	XM_005701247.1	102169851	+	10009
NW_005101117.1	13868	14133	XLOC_003744	+	NW_005101117.1	23114	71544	XM_005701247.1	102169851	+	8982
NW_005101117.1	15100	16395	XLOC_003745	+	NW_005101117.1	23114	71544	XM_005701247.1	102169851	+	6720
NW_005101117.1	16845	17098	XLOC_003746	+	NW_005101117.1	23114	71544	XM_005701247.1	102169851	+	6017
NW_005101117.1	18227	18589	XLOC_003747	+	NW_005101117.1	23114	71544	XM_005701247.1	102169851	+	4526
NW_005101117.1	22288	22689	XLOC_003748	+	NW_005101117.1	23114	71544	XM_005701247.1	102169851	+	426
NW_005101117.1	1717	2316	XLOC_003752	-	NW_005101117.1	23114	71544	XM_005701247.1	102169851	+	20799
NW_005101117.1	4693	5076	XLOC_003753	-	NW_005101117.1	23114	71544	XM_005701247.1	102169851	+	18039
NW_005101117.1	9656	9893	XLOC_003754	-	NW_005101117.1	23114	71544	XM_005701247.1	102169851	+	13222
NW_005101117.1	10073	10596	XLOC_003755	-	NW_005101117.1	23114	71544	XM_005701247.1	102169851	+	12519
NW_005101117.1	11156	11763	XLOC_003756	-	NW_005101117.1	23114	71544	XM_005701247.1	102169851	+	11352
NW_005101117.1	12605	12838	XLOC_003757	-	NW_005101117.1	23114	71544	XM_005701247.1	102169851	+	10277
NW_005101117.1	13600	14303	XLOC_003758	-	NW_005101117.1	23114	71544	XM_005701247.1	102169851	+	8812
NW_005101117.1	15100	16329	XLOC_003759	-	NW_005101117.1	23114	71544	XM_005701247.1	102169851	+	6786
NW_005101117.1	191615	191860	XLOC_003760	-	NW_005101117.1	212245	220679	XM_005701249.1	102170685	+	20386
NW_005101132.1	2892	3154	XLOC_003848	+	NW_005101132.1	59686	62114	LOC102170960	102170960	-	56533
NW_005101132.1	4888	5686	XLOC_003849	+	NW_005101132.1	59686	62114	LOC102170960	102170960	-	54001
NW_005101132.1	6866	7287	XLOC_003850	+	NW_005101132.1	59686	62114	LOC102170960	102170960	-	52400
NW_005101132.1	7549	7956	XLOC_003851	+	NW_005101132.1	59686	62114	LOC102170960	102170960	-	51731
NW_005101132.1	8879	9382	XLOC_003852	+	NW_005101132.1	59686	62114	LOC102170960	102170960	-	50305
NW_005101132.1	50891	51108	XLOC_003853	+	NW_005101132.1	59686	62114	LOC102170960	102170960	-	8579
NW_005101132.1	58015	58419	XLOC_003854	+	NW_005101132.1	59686	62114	LOC102170960	102170960	-	1268
NW_005101132.1	5140	6050	XLOC_003863	-	NW_005101132.1	59686	62114	LOC102170960	102170960	-	53637
NW_005101132.1	6848	7421	XLOC_003864	-	NW_005101132.1	59686	62114	LOC102170960	102170960	-	52266
NW_005101132.1	8882	9382	XLOC_003865	-	NW_005101132.1	59686	62114	LOC102170960	102170960	-	50305
NW_005101132.1	10570	10847	XLOC_003866	-	NW_005101132.1	59686	62114	LOC102170960	102170960	-	48840
NW_005101132.1	49549	49844	XLOC_003867	-	NW_005101132.1	59686	62114	LOC102170960	102170960	-	9843
NW_005101134.1	505	826	XLOC_003885	+	NW_005101134.1	31625	202964	XM_005701251.1	102171502	+	30800
NW_005101134.1	4257	4505	XLOC_003886	+	NW_005101134.1	31625	202964	XM_005701251.1	102171502	+	27121
NW_005101134.1	5288	5555	XLOC_003887	+	NW_005101134.1	31625	202964	XM_005701251.1	102171502	+	26071
NW_005101134.1	14176	14511	XLOC_003888	+	NW_005101134.1	31625	202964	XM_005701251.1	102171502	+	17115
NW_005101134.1	206408	206700	XLOC_003891	+	NW_005101134.1	208823	235054	LOC102171775	102171775	-	2124
NW_005101134.1	207813	208575	XLOC_003892	+	NW_005101134.1	208823	235054	LOC102171775	102171775	-	249
NW_005101134.1	118	1018	XLOC_003896	-	NW_005101134.1	31625	202964	XM_005701251.1	102171502	+	30608
NW_005101134.1	10711	11266	XLOC_003897	-	NW_005101134.1	31625	202964	XM_005701251.1	102171502	+	20360
NW_005101134.1	22653	22869	XLOC_003898	-	NW_005101134.1	31625	202964	XM_005701251.1	102171502	+	8757
NW_005101135.1	4622	5139	XLOC_003905	+	NW_005101135.1	51147	66749	XR_311287.1	102172050	+	46009
NW_005101135.1	29268	29646	XLOC_003906	+	NW_005101135.1	51147	66749	XR_311287.1	102172050	+	21502
NW_005101135.1	36755	37216	XLOC_003907	+	NW_005101135.1	51147	66749	XR_311287.1	102172050	+	13932
NW_005101135.1	43354	44727	XLOC_003908	+	NW_005101135.1	51147	66749	XR_311287.1	102172050	+	6421
NW_005101135.1	49611	50430	XLOC_003909	+	NW_005101135.1	51147	66749	XR_311287.1	102172050	+	718
NW_005101135.1	4497	5139	XLOC_003912	-	NW_005101135.1	51147	66749	XR_311287.1	102172050	+	46009
NW_005101135.1	27961	28482	XLOC_003913	-	NW_005101135.1	51147	66749	XR_311287.1	102172050	+	22666
NW_005101135.1	29271	29644	XLOC_003914	-	NW_005101135.1	51147	66749	XR_311287.1	102172050	+	21504
NW_005101135.1	43973	44617	XLOC_003915	-	NW_005101135.1	51147	66749	XR_311287.1	102172050	+	6531
NW_005101135.1	48423	48839	XLOC_003916	-	NW_005101135.1	51147	66749	XR_311287.1	102172050	+	2309
NW_005101135.1	50110	50430	XLOC_003917	-	NW_005101135.1	51147	66749	XR_311287.1	102172050	+	718
NW_005101137.1	9489	10009	XLOC_003976	+	NW_005101137.1	16909	18035	LOC102172986	102172986	-	6901
NW_005101137.1	14114	14616	XLOC_003977	+	NW_005101137.1	16909	18035	LOC102172986	102172986	-	2294
NW_005101137.1	16325	16576	XLOC_003978	+	NW_005101137.1	16909	18035	LOC102172986	102172986	-	334
NW_005101137.1	18619	18874	XLOC_003979	+	NW_005101137.1	22190	27417	XR_311288.1	102172252	-	3317
NW_005101137.1	59465	59965	XLOC_003982	+	NW_005101137.1	67443	94838	XR_311289.1	102172428	+	7479
NW_005101137.1	33375	33963	XLOC_003988	-	NW_005101137.1	44274	57355	XM_005701252.1	102173282	+	10312
NW_005101137.1	59465	59904	XLOC_003990	-	NW_005101137.1	67443	94838	XR_311289.1	102172428	+	7540
NW_005101137.1	66326	66711	XLOC_003991	-	NW_005101137.1	67443	94838	XR_311289.1	102172428	+	733
NW_005101142.1	11065	12053	XLOC_004093	+	NW_005101142.1	17554	25921	XM_005701253.1	102174011	+	5502
NW_005101142.1	11294	12053	XLOC_004100	-	NW_005101142.1	17554	25921	XM_005701253.1	102174011	+	5502
NW_005101143.1	7208	7519	XLOC_004109	-	NW_005101143.1	14220	20409	LOC102174825	102174825	+	6702
NW_005101144.1	16704	17038	XLOC_004110	+	NW_005101144.1	47408	54286	XR_311293.1	102175755	-	30371
NW_005101144.1	24175	24617	XLOC_004111	+	NW_005101144.1	47408	54286	XR_311293.1	102175755	-	22792
NW_005101144.1	24847	25061	XLOC_004112	+	NW_005101144.1	47408	54286	XR_311293.1	102175755	-	22348
NW_005101144.1	28556	29199	XLOC_004113	+	NW_005101144.1	47408	54286	XR_311293.1	102175755	-	18210
NW_005101144.1	32653	33318	XLOC_004114	+	NW_005101144.1	47408	54286	XR_311293.1	102175755	-	14091
NW_005101144.1	35435	35732	XLOC_004115	+	NW_005101144.1	47408	54286	XR_311293.1	102175755	-	11677
NW_005101144.1	39458	39942	XLOC_004116	+	NW_005101144.1	47408	54286	XR_311293.1	102175755	-	7467
NW_005101144.1	41651	42566	XLOC_004117	+	NW_005101144.1	47408	54286	XR_311293.1	102175755	-	4843
NW_005101144.1	44483	44689	XLOC_004118	+	NW_005101144.1	47408	54286	XR_311293.1	102175755	-	2720
NW_005101144.1	247896	248317	XLOC_004135	+	NW_005101144.1	329929	330643	LOC102176514	102176514	+	81613
NW_005101144.1	254747	254953	XLOC_004136	+	NW_005101144.1	329929	330643	LOC102176514	102176514	+	74977
NW_005101144.1	263185	264285	XLOC_004137	+	NW_005101144.1	329929	330643	LOC102176514	102176514	+	65645
NW_005101144.1	270808	271232	XLOC_004138	+	NW_005101144.1	329929	330643	LOC102176514	102176514	+	58698
NW_005101144.1	276626	277661	XLOC_004139	+	NW_005101144.1	329929	330643	LOC102176514	102176514	+	52269
NW_005101144.1	289889	290452	XLOC_004140	+	NW_005101144.1	329929	330643	LOC102176514	102176514	+	39478
NW_005101144.1	291990	292414	XLOC_004141	+	NW_005101144.1	329929	330643	LOC102176514	102176514	+	37516
NW_005101144.1	292767	293093	XLOC_004142	+	NW_005101144.1	329929	330643	LOC102176514	102176514	+	36837
NW_005101144.1	299116	300154	XLOC_004143	+	NW_005101144.1	329929	330643	LOC102176514	102176514	+	29776
NW_005101144.1	300373	300722	XLOC_004144	+	NW_005101144.1	329929	330643	LOC102176514	102176514	+	29208
NW_005101144.1	304993	305487	XLOC_004145	+	NW_005101144.1	329929	330643	LOC102176514	102176514	+	24443
NW_005101144.1	308903	309112	XLOC_004146	+	NW_005101144.1	329929	330643	LOC102176514	102176514	+	20818
NW_005101144.1	309405	309818	XLOC_004147	+	NW_005101144.1	329929	330643	LOC102176514	102176514	+	20112
NW_005101144.1	310191	311366	XLOC_004148	+	NW_005101144.1	329929	330643	LOC102176514	102176514	+	18564
NW_005101144.1	311870	312325	XLOC_004149	+	NW_005101144.1	329929	330643	LOC102176514	102176514	+	17605
NW_005101144.1	313540	314362	XLOC_004150	+	NW_005101144.1	329929	330643	LOC102176514	102176514	+	15568
NW_005101144.1	315689	315909	XLOC_004151	+	NW_005101144.1	329929	330643	LOC102176514	102176514	+	14021
NW_005101144.1	323854	324376	XLOC_004152	+	NW_005101144.1	329929	330643	LOC102176514	102176514	+	5554
NW_005101144.1	324941	325147	XLOC_004153	+	NW_005101144.1	329929	330643	LOC102176514	102176514	+	4783
NW_005101144.1	325351	325649	XLOC_004154	+	NW_005101144.1	329929	330643	LOC102176514	102176514	+	4281
NW_005101144.1	326303	326720	XLOC_004155	+	NW_005101144.1	329929	330643	LOC102176514	102176514	+	3210
NW_005101144.1	327539	327966	XLOC_004156	+	NW_005101144.1	329929	330643	LOC102176514	102176514	+	1964
NW_005101144.1	329047	329416	XLOC_004157	+	NW_005101144.1	329929	330643	LOC102176514	102176514	+	514
NW_005101144.1	609815	610277	XLOC_004214	+	NW_005101144.1	705422	707069	XM_005701257.1	102176779	+	95146
NW_005101144.1	617113	617878	XLOC_004215	+	NW_005101144.1	705422	707069	XM_005701257.1	102176779	+	87545
NW_005101144.1	622760	623085	XLOC_004216	+	NW_005101144.1	705422	707069	XM_005701257.1	102176779	+	82338
NW_005101144.1	631002	631331	XLOC_004217	+	NW_005101144.1	705422	707069	XM_005701257.1	102176779	+	74092
NW_005101144.1	633616	633927	XLOC_004218	+	NW_005101144.1	705422	707069	XM_005701257.1	102176779	+	71496
NW_005101144.1	634207	634435	XLOC_004219	+	NW_005101144.1	705422	707069	XM_005701257.1	102176779	+	70988
NW_005101144.1	648161	648376	XLOC_004220	+	NW_005101144.1	705422	707069	XM_005701257.1	102176779	+	57047
NW_005101144.1	649462	649668	XLOC_004221	+	NW_005101144.1	705422	707069	XM_005701257.1	102176779	+	55755
NW_005101144.1	650797	651326	XLOC_004222	+	NW_005101144.1	705422	707069	XM_005701257.1	102176779	+	54097
NW_005101144.1	653447	653864	XLOC_004223	+	NW_005101144.1	705422	707069	XM_005701257.1	102176779	+	51559
NW_005101144.1	660066	660632	XLOC_004224	+	NW_005101144.1	705422	707069	XM_005701257.1	102176779	+	44791
NW_005101144.1	662330	662607	XLOC_004225	+	NW_005101144.1	705422	707069	XM_005701257.1	102176779	+	42816
NW_005101144.1	665025	665327	XLOC_004226	+	NW_005101144.1	705422	707069	XM_005701257.1	102176779	+	40096
NW_005101144.1	672843	673090	XLOC_004227	+	NW_005101144.1	705422	707069	XM_005701257.1	102176779	+	32333
NW_005101144.1	674605	674832	XLOC_004228	+	NW_005101144.1	705422	707069	XM_005701257.1	102176779	+	30591
NW_005101144.1	676498	676901	XLOC_004229	+	NW_005101144.1	705422	707069	XM_005701257.1	102176779	+	28522
NW_005101144.1	678701	678914	XLOC_004230	+	NW_005101144.1	705422	707069	XM_005701257.1	102176779	+	26509
NW_005101144.1	680223	680435	XLOC_004231	+	NW_005101144.1	705422	707069	XM_005701257.1	102176779	+	24988
NW_005101144.1	681742	681982	XLOC_004232	+	NW_005101144.1	705422	707069	XM_005701257.1	102176779	+	23441
NW_005101144.1	685858	686062	XLOC_004233	+	NW_005101144.1	705422	707069	XM_005701257.1	102176779	+	19361
NW_005101144.1	686925	687353	XLOC_004234	+	NW_005101144.1	705422	707069	XM_005701257.1	102176779	+	18070
NW_005101144.1	691399	691928	XLOC_004235	+	NW_005101144.1	705422	707069	XM_005701257.1	102176779	+	13495
NW_005101144.1	697342	697541	XLOC_004236	+	NW_005101144.1	705422	707069	XM_005701257.1	102176779	+	7882
NW_005101144.1	698652	699393	XLOC_004237	+	NW_005101144.1	705422	707069	XM_005701257.1	102176779	+	6030
NW_005101144.1	703547	704093	XLOC_004238	+	NW_005101144.1	705422	707069	XM_005701257.1	102176779	+	1330
NW_005101144.1	709622	709870	XLOC_004240	+	NW_005101144.1	747820	751793	XM_005701258.1	102177048	+	37951
NW_005101144.1	713034	713571	XLOC_004241	+	NW_005101144.1	747820	751793	XM_005701258.1	102177048	+	34250
NW_005101144.1	716118	716458	XLOC_004242	+	NW_005101144.1	747820	751793	XM_005701258.1	102177048	+	31363
NW_005101144.1	720022	720511	XLOC_004243	+	NW_005101144.1	747820	751793	XM_005701258.1	102177048	+	27310
NW_005101144.1	721672	722006	XLOC_004244	+	NW_005101144.1	747820	751793	XM_005701258.1	102177048	+	25815
NW_005101144.1	727022	727354	XLOC_004245	+	NW_005101144.1	747820	751793	XM_005701258.1	102177048	+	20467
NW_005101144.1	727980	728667	XLOC_004246	+	NW_005101144.1	747820	751793	XM_005701258.1	102177048	+	19154
NW_005101144.1	731379	731666	XLOC_004247	+	NW_005101144.1	747820	751793	XM_005701258.1	102177048	+	16155
NW_005101144.1	740575	741021	XLOC_004248	+	NW_005101144.1	747820	751793	XM_005701258.1	102177048	+	6800
NW_005101144.1	741275	741542	XLOC_004249	+	NW_005101144.1	747820	751793	XM_005701258.1	102177048	+	6279
NW_005101144.1	758286	759280	XLOC_004251	+	NW_005101144.1	800690	802329	XM_005701259.1	102177323	-	41411
NW_005101144.1	772544	772827	XLOC_004252	+	NW_005101144.1	800690	802329	XM_005701259.1	102177323	-	27864
NW_005101144.1	774007	774218	XLOC_004253	+	NW_005101144.1	800690	802329	XM_005701259.1	102177323	-	26473
NW_005101144.1	782991	783359	XLOC_004254	+	NW_005101144.1	800690	802329	XM_005701259.1	102177323	-	17332
NW_005101144.1	789227	789681	XLOC_004255	+	NW_005101144.1	800690	802329	XM_005701259.1	102177323	-	11010
NW_005101144.1	875230	875765	XLOC_004268	+	NW_005101144.1	968094	975552	LOC102177610	102177610	-	92330
NW_005101144.1	875926	876489	XLOC_004269	+	NW_005101144.1	968094	975552	LOC102177610	102177610	-	91606
NW_005101144.1	877593	878104	XLOC_004270	+	NW_005101144.1	968094	975552	LOC102177610	102177610	-	89991
NW_005101144.1	878975	879300	XLOC_004271	+	NW_005101144.1	968094	975552	LOC102177610	102177610	-	88795
NW_005101144.1	884474	884839	XLOC_004272	+	NW_005101144.1	968094	975552	LOC102177610	102177610	-	83256
NW_005101144.1	897325	897947	XLOC_004273	+	NW_005101144.1	968094	975552	LOC102177610	102177610	-	70148
NW_005101144.1	912129	912401	XLOC_004274	+	NW_005101144.1	968094	975552	LOC102177610	102177610	-	55694
NW_005101144.1	913310	913543	XLOC_004275	+	NW_005101144.1	968094	975552	LOC102177610	102177610	-	54552
NW_005101144.1	915452	916331	XLOC_004276	+	NW_005101144.1	968094	975552	LOC102177610	102177610	-	51764
NW_005101144.1	918345	918669	XLOC_004277	+	NW_005101144.1	968094	975552	LOC102177610	102177610	-	49426
NW_005101144.1	929806	930186	XLOC_004278	+	NW_005101144.1	968094	975552	LOC102177610	102177610	-	37909
NW_005101144.1	943402	943878	XLOC_004279	+	NW_005101144.1	968094	975552	LOC102177610	102177610	-	24217
NW_005101144.1	945491	945832	XLOC_004280	+	NW_005101144.1	968094	975552	LOC102177610	102177610	-	22263
NW_005101144.1	947490	947702	XLOC_004281	+	NW_005101144.1	968094	975552	LOC102177610	102177610	-	20393
NW_005101144.1	947877	948240	XLOC_004282	+	NW_005101144.1	968094	975552	LOC102177610	102177610	-	19855
NW_005101144.1	949343	949803	XLOC_004283	+	NW_005101144.1	968094	975552	LOC102177610	102177610	-	18292
NW_005101144.1	954505	954774	XLOC_004284	+	NW_005101144.1	968094	975552	LOC102177610	102177610	-	13321
NW_005101144.1	982175	982583	XLOC_004285	+	NW_005101144.1	983828	988526	XM_005701260.1	102177881	-	1246
NW_005101144.1	15346	15564	XLOC_004306	-	NW_005101144.1	47408	54286	XR_311293.1	102175755	-	31845
NW_005101144.1	15705	15977	XLOC_004307	-	NW_005101144.1	47408	54286	XR_311293.1	102175755	-	31432
NW_005101144.1	16704	17223	XLOC_004308	-	NW_005101144.1	47408	54286	XR_311293.1	102175755	-	30186
NW_005101144.1	17789	18267	XLOC_004309	-	NW_005101144.1	47408	54286	XR_311293.1	102175755	-	29142
NW_005101144.1	18559	18852	XLOC_004310	-	NW_005101144.1	47408	54286	XR_311293.1	102175755	-	28557
NW_005101144.1	19486	20863	XLOC_004311	-	NW_005101144.1	47408	54286	XR_311293.1	102175755	-	26546
NW_005101144.1	21828	22038	XLOC_004312	-	NW_005101144.1	47408	54286	XR_311293.1	102175755	-	25371
NW_005101144.1	23587	24008	XLOC_004313	-	NW_005101144.1	47408	54286	XR_311293.1	102175755	-	23401
NW_005101144.1	25395	25872	XLOC_004314	-	NW_005101144.1	47408	54286	XR_311293.1	102175755	-	21537
NW_005101144.1	26658	27361	XLOC_004315	-	NW_005101144.1	47408	54286	XR_311293.1	102175755	-	20048
NW_005101144.1	28060	28367	XLOC_004316	-	NW_005101144.1	47408	54286	XR_311293.1	102175755	-	19042
NW_005101144.1	28556	29195	XLOC_004317	-	NW_005101144.1	47408	54286	XR_311293.1	102175755	-	18214
NW_005101144.1	30594	31132	XLOC_004318	-	NW_005101144.1	47408	54286	XR_311293.1	102175755	-	16277
NW_005101144.1	32644	33071	XLOC_004319	-	NW_005101144.1	47408	54286	XR_311293.1	102175755	-	14338
NW_005101144.1	34505	35095	XLOC_004320	-	NW_005101144.1	47408	54286	XR_311293.1	102175755	-	12314
NW_005101144.1	35440	35772	XLOC_004321	-	NW_005101144.1	47408	54286	XR_311293.1	102175755	-	11637
NW_005101144.1	35838	36669	XLOC_004322	-	NW_005101144.1	47408	54286	XR_311293.1	102175755	-	10740
NW_005101144.1	36770	37468	XLOC_004323	-	NW_005101144.1	47408	54286	XR_311293.1	102175755	-	9941
NW_005101144.1	38315	38833	XLOC_004324	-	NW_005101144.1	47408	54286	XR_311293.1	102175755	-	8576
NW_005101144.1	39343	40330	XLOC_004325	-	NW_005101144.1	47408	54286	XR_311293.1	102175755	-	7079
NW_005101144.1	40664	41249	XLOC_004326	-	NW_005101144.1	47408	54286	XR_311293.1	102175755	-	6160
NW_005101144.1	41637	41935	XLOC_004327	-	NW_005101144.1	47408	54286	XR_311293.1	102175755	-	5474
NW_005101144.1	42183	42580	XLOC_004328	-	NW_005101144.1	47408	54286	XR_311293.1	102175755	-	4829
NW_005101144.1	43551	44291	XLOC_004329	-	NW_005101144.1	47408	54286	XR_311293.1	102175755	-	3118
NW_005101144.1	44483	44780	XLOC_004330	-	NW_005101144.1	47408	54286	XR_311293.1	102175755	-	2629
NW_005101144.1	56079	57121	XLOC_004332	-	NW_005101144.1	67753	81510	XM_005701256.1	102176219	-	10633
NW_005101144.1	57232	59456	XLOC_004333	-	NW_005101144.1	67753	81510	XM_005701256.1	102176219	-	8298
NW_005101144.1	64833	65153	XLOC_004334	-	NW_005101144.1	67753	81510	XM_005701256.1	102176219	-	2601
NW_005101144.1	232440	232672	XLOC_004359	-	NW_005101144.1	329929	330643	LOC102176514	102176514	+	97258
NW_005101144.1	238784	238989	XLOC_004360	-	NW_005101144.1	329929	330643	LOC102176514	102176514	+	90941
NW_005101144.1	246129	246649	XLOC_004361	-	NW_005101144.1	329929	330643	LOC102176514	102176514	+	83281
NW_005101144.1	247775	248305	XLOC_004362	-	NW_005101144.1	329929	330643	LOC102176514	102176514	+	81625
NW_005101144.1	254747	254953	XLOC_004363	-	NW_005101144.1	329929	330643	LOC102176514	102176514	+	74977
NW_005101144.1	269714	270068	XLOC_004364	-	NW_005101144.1	329929	330643	LOC102176514	102176514	+	59862
NW_005101144.1	270838	271232	XLOC_004365	-	NW_005101144.1	329929	330643	LOC102176514	102176514	+	58698
NW_005101144.1	272356	273630	XLOC_004366	-	NW_005101144.1	329929	330643	LOC102176514	102176514	+	56300
NW_005101144.1	275997	276253	XLOC_004367	-	NW_005101144.1	329929	330643	LOC102176514	102176514	+	53677
NW_005101144.1	276758	276996	XLOC_004368	-	NW_005101144.1	329929	330643	LOC102176514	102176514	+	52934
NW_005101144.1	286901	287443	XLOC_004369	-	NW_005101144.1	329929	330643	LOC102176514	102176514	+	42487
NW_005101144.1	287544	287754	XLOC_004370	-	NW_005101144.1	329929	330643	LOC102176514	102176514	+	42176
NW_005101144.1	292818	293268	XLOC_004371	-	NW_005101144.1	329929	330643	LOC102176514	102176514	+	36662
NW_005101144.1	295059	295288	XLOC_004372	-	NW_005101144.1	329929	330643	LOC102176514	102176514	+	34642
NW_005101144.1	298673	299590	XLOC_004373	-	NW_005101144.1	329929	330643	LOC102176514	102176514	+	30340
NW_005101144.1	300257	300708	XLOC_004374	-	NW_005101144.1	329929	330643	LOC102176514	102176514	+	29222
NW_005101144.1	303343	303598	XLOC_004375	-	NW_005101144.1	329929	330643	LOC102176514	102176514	+	26332
NW_005101144.1	313190	314388	XLOC_004376	-	NW_005101144.1	329929	330643	LOC102176514	102176514	+	15542
NW_005101144.1	323858	324234	XLOC_004377	-	NW_005101144.1	329929	330643	LOC102176514	102176514	+	5696
NW_005101144.1	327646	328027	XLOC_004378	-	NW_005101144.1	329929	330643	LOC102176514	102176514	+	1903
NW_005101144.1	329047	329345	XLOC_004379	-	NW_005101144.1	329929	330643	LOC102176514	102176514	+	585
NW_005101144.1	619371	619923	XLOC_004432	-	NW_005101144.1	705422	707069	XM_005701257.1	102176779	+	85500
NW_005101144.1	623470	624048	XLOC_004433	-	NW_005101144.1	705422	707069	XM_005701257.1	102176779	+	81375
NW_005101144.1	631002	631331	XLOC_004434	-	NW_005101144.1	705422	707069	XM_005701257.1	102176779	+	74092
NW_005101144.1	633499	633927	XLOC_004435	-	NW_005101144.1	705422	707069	XM_005701257.1	102176779	+	71496
NW_005101144.1	643168	643416	XLOC_004436	-	NW_005101144.1	705422	707069	XM_005701257.1	102176779	+	62007
NW_005101144.1	650823	651384	XLOC_004437	-	NW_005101144.1	705422	707069	XM_005701257.1	102176779	+	54039
NW_005101144.1	653447	653865	XLOC_004438	-	NW_005101144.1	705422	707069	XM_005701257.1	102176779	+	51558
NW_005101144.1	660084	660441	XLOC_004439	-	NW_005101144.1	705422	707069	XM_005701257.1	102176779	+	44982
NW_005101144.1	662330	662607	XLOC_004440	-	NW_005101144.1	705422	707069	XM_005701257.1	102176779	+	42816
NW_005101144.1	672535	673090	XLOC_004441	-	NW_005101144.1	705422	707069	XM_005701257.1	102176779	+	32333
NW_005101144.1	676498	676901	XLOC_004442	-	NW_005101144.1	705422	707069	XM_005701257.1	102176779	+	28522
NW_005101144.1	679752	680027	XLOC_004443	-	NW_005101144.1	705422	707069	XM_005701257.1	102176779	+	25396
NW_005101144.1	686925	687343	XLOC_004444	-	NW_005101144.1	705422	707069	XM_005701257.1	102176779	+	18080
NW_005101144.1	694559	694841	XLOC_004445	-	NW_005101144.1	705422	707069	XM_005701257.1	102176779	+	10582
NW_005101144.1	704362	704771	XLOC_004446	-	NW_005101144.1	705422	707069	XM_005701257.1	102176779	+	652
NW_005101144.1	707962	708430	XLOC_004447	-	NW_005101144.1	747820	751793	XM_005701258.1	102177048	+	39391
NW_005101144.1	709474	710018	XLOC_004448	-	NW_005101144.1	747820	751793	XM_005701258.1	102177048	+	37803
NW_005101144.1	721768	722047	XLOC_004449	-	NW_005101144.1	747820	751793	XM_005701258.1	102177048	+	25774
NW_005101144.1	727022	727354	XLOC_004450	-	NW_005101144.1	747820	751793	XM_005701258.1	102177048	+	20467
NW_005101144.1	736381	736656	XLOC_004451	-	NW_005101144.1	747820	751793	XM_005701258.1	102177048	+	11165
NW_005101144.1	747035	747393	XLOC_004452	-	NW_005101144.1	747820	751793	XM_005701258.1	102177048	+	428
NW_005101144.1	758261	759448	XLOC_004453	-	NW_005101144.1	800690	802329	XM_005701259.1	102177323	-	41243
NW_005101144.1	761397	762066	XLOC_004454	-	NW_005101144.1	800690	802329	XM_005701259.1	102177323	-	38625
NW_005101144.1	764453	764741	XLOC_004455	-	NW_005101144.1	800690	802329	XM_005701259.1	102177323	-	35950
NW_005101144.1	764807	765111	XLOC_004456	-	NW_005101144.1	800690	802329	XM_005701259.1	102177323	-	35580
NW_005101144.1	769872	770145	XLOC_004457	-	NW_005101144.1	800690	802329	XM_005701259.1	102177323	-	30546
NW_005101144.1	774392	774859	XLOC_004458	-	NW_005101144.1	800690	802329	XM_005701259.1	102177323	-	25832
NW_005101144.1	779249	779825	XLOC_004459	-	NW_005101144.1	800690	802329	XM_005701259.1	102177323	-	20866
NW_005101144.1	783896	784172	XLOC_004460	-	NW_005101144.1	800690	802329	XM_005701259.1	102177323	-	16519
NW_005101144.1	788060	788560	XLOC_004461	-	NW_005101144.1	800690	802329	XM_005701259.1	102177323	-	12131
NW_005101144.1	789227	789681	XLOC_004462	-	NW_005101144.1	800690	802329	XM_005701259.1	102177323	-	11010
NW_005101144.1	794296	794697	XLOC_004463	-	NW_005101144.1	800690	802329	XM_005701259.1	102177323	-	5994
NW_005101144.1	795131	795727	XLOC_004464	-	NW_005101144.1	800690	802329	XM_005701259.1	102177323	-	4964
NW_005101144.1	868500	868729	XLOC_004481	-	NW_005101144.1	968094	975552	LOC102177610	102177610	-	99366
NW_005101144.1	875943	876464	XLOC_004482	-	NW_005101144.1	968094	975552	LOC102177610	102177610	-	91631
NW_005101144.1	881970	882214	XLOC_004483	-	NW_005101144.1	968094	975552	LOC102177610	102177610	-	85881
NW_005101144.1	897312	897963	XLOC_004484	-	NW_005101144.1	968094	975552	LOC102177610	102177610	-	70132
NW_005101144.1	911803	912415	XLOC_004485	-	NW_005101144.1	968094	975552	LOC102177610	102177610	-	55680
NW_005101144.1	913227	913643	XLOC_004486	-	NW_005101144.1	968094	975552	LOC102177610	102177610	-	54452
NW_005101144.1	913790	914651	XLOC_004487	-	NW_005101144.1	968094	975552	LOC102177610	102177610	-	53444
NW_005101144.1	915452	915908	XLOC_004488	-	NW_005101144.1	968094	975552	LOC102177610	102177610	-	52187
NW_005101144.1	918346	918669	XLOC_004489	-	NW_005101144.1	968094	975552	LOC102177610	102177610	-	49426
NW_005101144.1	923893	924361	XLOC_004490	-	NW_005101144.1	968094	975552	LOC102177610	102177610	-	43734
NW_005101144.1	936294	936595	XLOC_004491	-	NW_005101144.1	968094	975552	LOC102177610	102177610	-	31500
NW_005101144.1	945253	945762	XLOC_004492	-	NW_005101144.1	968094	975552	LOC102177610	102177610	-	22333
NW_005101144.1	947490	947720	XLOC_004493	-	NW_005101144.1	968094	975552	LOC102177610	102177610	-	20375
NW_005101145.1	11152	11697	XLOC_004512	+	NW_005101145.1	17244	20074	XM_005701267.1	102180481	+	5548
NW_005101145.1	14709	15169	XLOC_004513	+	NW_005101145.1	17244	20074	XM_005701267.1	102180481	+	2076
NW_005101145.1	26843	27423	XLOC_004515	+	NW_005101145.1	28831	36784	XM_005701268.1	102180749	-	1409
NW_005101145.1	36991	37261	XLOC_004516	+	NW_005101145.1	49520	55658	XM_005701261.1	102178161	-	12260
NW_005101145.1	69411	69701	XLOC_004518	+	NW_005101145.1	73016	76951	XM_005701263.1	102178719	-	3316
NW_005101145.1	79295	80069	XLOC_004519	+	NW_005101145.1	96673	100423	XM_005701265.1	102179184	-	16605
NW_005101145.1	88177	88390	XLOC_004520	+	NW_005101145.1	96673	100423	XM_005701265.1	102179184	-	8284
NW_005101145.1	103267	103679	XLOC_004521	+	NW_005101145.1	147033	148335	XM_005701269.1	102182118	+	43355
NW_005101145.1	111168	111467	XLOC_004522	+	NW_005101145.1	147033	148335	XM_005701269.1	102182118	+	35567
NW_005101145.1	116242	116790	XLOC_004523	+	NW_005101145.1	147033	148335	XM_005701269.1	102182118	+	30244
NW_005101145.1	126442	126659	XLOC_004524	+	NW_005101145.1	147033	148335	XM_005701269.1	102182118	+	20375
NW_005101145.1	127172	127880	XLOC_004525	+	NW_005101145.1	147033	148335	XM_005701269.1	102182118	+	19154
NW_005101145.1	131823	132408	XLOC_004526	+	NW_005101145.1	147033	148335	XM_005701269.1	102182118	+	14626
NW_005101145.1	136600	137095	XLOC_004527	+	NW_005101145.1	147033	148335	XM_005701269.1	102182118	+	9939
NW_005101145.1	235016	235222	XLOC_004530	+	NW_005101145.1	252434	257564	XM_005701271.1	102184895	+	17213
NW_005101145.1	11304	11562	XLOC_004533	-	NW_005101145.1	17244	20074	XM_005701267.1	102180481	+	5683
NW_005101145.1	20717	21120	XLOC_004534	-	NW_005101145.1	28831	36784	XM_005701268.1	102180749	-	7712
NW_005101145.1	36991	37261	XLOC_004536	-	NW_005101145.1	49520	55658	XM_005701261.1	102178161	-	12260
NW_005101145.1	39499	40216	XLOC_004537	-	NW_005101145.1	49520	55658	XM_005701261.1	102178161	-	9305
NW_005101145.1	66748	67254	XLOC_004540	-	NW_005101145.1	73016	76951	XM_005701263.1	102178719	-	5763
NW_005101145.1	79516	80045	XLOC_004542	-	NW_005101145.1	96673	100423	XM_005701265.1	102179184	-	16629
NW_005101145.1	80531	80835	XLOC_004543	-	NW_005101145.1	96673	100423	XM_005701265.1	102179184	-	15839
NW_005101145.1	86657	87087	XLOC_004544	-	NW_005101145.1	96673	100423	XM_005701265.1	102179184	-	9587
NW_005101145.1	88201	88510	XLOC_004545	-	NW_005101145.1	96673	100423	XM_005701265.1	102179184	-	8164
NW_005101145.1	103274	103842	XLOC_004547	-	NW_005101145.1	147033	148335	XM_005701269.1	102182118	+	43192
NW_005101145.1	104978	105480	XLOC_004548	-	NW_005101145.1	147033	148335	XM_005701269.1	102182118	+	41554
NW_005101145.1	116242	116784	XLOC_004549	-	NW_005101145.1	147033	148335	XM_005701269.1	102182118	+	30250
NW_005101145.1	126132	126380	XLOC_004550	-	NW_005101145.1	147033	148335	XM_005701269.1	102182118	+	20654
NW_005101145.1	126438	126659	XLOC_004551	-	NW_005101145.1	147033	148335	XM_005701269.1	102182118	+	20375
NW_005101145.1	127267	127880	XLOC_004552	-	NW_005101145.1	147033	148335	XM_005701269.1	102182118	+	19154
NW_005101145.1	134406	134897	XLOC_004553	-	NW_005101145.1	147033	148335	XM_005701269.1	102182118	+	12137
NW_005101145.1	136764	137450	XLOC_004554	-	NW_005101145.1	147033	148335	XM_005701269.1	102182118	+	9584
NW_005101145.1	146425	147016	XLOC_004555	-	NW_005101145.1	147033	148335	XM_005701269.1	102182118	+	18
NW_005101145.1	199250	199496	XLOC_004558	-	NW_005101145.1	252434	257564	XM_005701271.1	102184895	+	52939
NW_005101145.1	208335	208868	XLOC_004559	-	NW_005101145.1	252434	257564	XM_005701271.1	102184895	+	43567
NW_005101145.1	233158	233361	XLOC_004560	-	NW_005101145.1	252434	257564	XM_005701271.1	102184895	+	19074
NW_005101147.1	2798	3135	XLOC_004615	+	NW_005101147.1	59817	60536	LOC102185167	102185167	+	56683
NW_005101147.1	26889	27323	XLOC_004616	+	NW_005101147.1	59817	60536	LOC102185167	102185167	+	32495
NW_005101147.1	36846	37654	XLOC_004617	+	NW_005101147.1	59817	60536	LOC102185167	102185167	+	22164
NW_005101147.1	44629	44904	XLOC_004618	+	NW_005101147.1	59817	60536	LOC102185167	102185167	+	14914
NW_005101147.1	46142	46688	XLOC_004619	+	NW_005101147.1	59817	60536	LOC102185167	102185167	+	13130
NW_005101147.1	47938	48416	XLOC_004620	+	NW_005101147.1	59817	60536	LOC102185167	102185167	+	11402
NW_005101147.1	49224	49550	XLOC_004621	+	NW_005101147.1	59817	60536	LOC102185167	102185167	+	10268
NW_005101147.1	53721	54037	XLOC_004622	+	NW_005101147.1	59817	60536	LOC102185167	102185167	+	5781
NW_005101147.1	59236	59563	XLOC_004623	+	NW_005101147.1	59817	60536	LOC102185167	102185167	+	255
NW_005101147.1	27824	28528	XLOC_004652	-	NW_005101147.1	59817	60536	LOC102185167	102185167	+	31290
NW_005101147.1	36753	37400	XLOC_004653	-	NW_005101147.1	59817	60536	LOC102185167	102185167	+	22418
NW_005101147.1	44533	45112	XLOC_004654	-	NW_005101147.1	59817	60536	LOC102185167	102185167	+	14706
NW_005101147.1	49224	49524	XLOC_004655	-	NW_005101147.1	59817	60536	LOC102185167	102185167	+	10294
NW_005101147.1	56324	56541	XLOC_004656	-	NW_005101147.1	59817	60536	LOC102185167	102185167	+	3277
NW_005101147.1	59228	59566	XLOC_004657	-	NW_005101147.1	59817	60536	LOC102185167	102185167	+	252
NW_005101154.1	2405	2666	XLOC_004707	+	NW_005101154.1	26955	28790	LOC102185912	102185912	-	24290
NW_005101154.1	18172	18398	XLOC_004708	+	NW_005101154.1	26955	28790	LOC102185912	102185912	-	8558
NW_005101154.1	20462	20943	XLOC_004709	+	NW_005101154.1	26955	28790	LOC102185912	102185912	-	6013
NW_005101154.1	28837	29213	XLOC_004710	+	NW_005101154.1	40014	61159	LOC102186202	102186202	+	10802
NW_005101154.1	20462	20980	XLOC_004712	-	NW_005101154.1	26955	28790	LOC102185912	102185912	-	5976
NW_005101154.1	38260	38775	XLOC_004714	-	NW_005101154.1	40014	61159	LOC102186202	102186202	+	1240
NW_005101155.1	1446	1656	XLOC_004715	+	NW_005101155.1	41758	42954	XM_005701273.1	102186472	-	40103
NW_005101155.1	4483	4930	XLOC_004716	+	NW_005101155.1	41758	42954	XM_005701273.1	102186472	-	36829
NW_005101155.1	5198	5907	XLOC_004717	+	NW_005101155.1	41758	42954	XM_005701273.1	102186472	-	35852
NW_005101155.1	17234	17451	XLOC_004718	+	NW_005101155.1	41758	42954	XM_005701273.1	102186472	-	24308
NW_005101155.1	32549	32925	XLOC_004719	+	NW_005101155.1	41758	42954	XM_005701273.1	102186472	-	8834
NW_005101155.1	34335	34614	XLOC_004720	+	NW_005101155.1	41758	42954	XM_005701273.1	102186472	-	7145
NW_005101155.1	37360	37650	XLOC_004721	+	NW_005101155.1	41758	42954	XM_005701273.1	102186472	-	4109
NW_005101155.1	78629	79138	XLOC_004723	+	NW_005101155.1	146582	163889	LOC102187206	102187206	-	67445
NW_005101155.1	86326	86713	XLOC_004724	+	NW_005101155.1	146582	163889	LOC102187206	102187206	-	59870
NW_005101155.1	89794	90422	XLOC_004725	+	NW_005101155.1	146582	163889	LOC102187206	102187206	-	56161
NW_005101155.1	98918	99167	XLOC_004726	+	NW_005101155.1	146582	163889	LOC102187206	102187206	-	47416
NW_005101155.1	104681	104977	XLOC_004727	+	NW_005101155.1	146582	163889	LOC102187206	102187206	-	41606
NW_005101155.1	121917	122229	XLOC_004728	+	NW_005101155.1	146582	163889	LOC102187206	102187206	-	24354
NW_005101155.1	127629	127982	XLOC_004729	+	NW_005101155.1	146582	163889	LOC102187206	102187206	-	18601
NW_005101155.1	130403	130986	XLOC_004730	+	NW_005101155.1	146582	163889	LOC102187206	102187206	-	15597
NW_005101155.1	131862	132573	XLOC_004731	+	NW_005101155.1	146582	163889	LOC102187206	102187206	-	14010
NW_005101155.1	139886	140250	XLOC_004732	+	NW_005101155.1	146582	163889	LOC102187206	102187206	-	6333
NW_005101155.1	143037	143827	XLOC_004733	+	NW_005101155.1	146582	163889	LOC102187206	102187206	-	2756
NW_005101155.1	169356	169908	XLOC_004735	+	NW_005101155.1	207125	227300	LOC102187472	102187472	+	37218
NW_005101155.1	189923	190372	XLOC_004736	+	NW_005101155.1	207125	227300	LOC102187472	102187472	+	16754
NW_005101155.1	192244	192971	XLOC_004737	+	NW_005101155.1	207125	227300	LOC102187472	102187472	+	14155
NW_005101155.1	201509	201856	XLOC_004738	+	NW_005101155.1	207125	227300	LOC102187472	102187472	+	5270
NW_005101155.1	203253	203709	XLOC_004739	+	NW_005101155.1	207125	227300	LOC102187472	102187472	+	3417
NW_005101155.1	238077	238686	XLOC_004741	+	NW_005101155.1	276291	278556	LOC102187756	102187756	-	37606
NW_005101155.1	240217	240469	XLOC_004742	+	NW_005101155.1	276291	278556	LOC102187756	102187756	-	35823
NW_005101155.1	246519	246903	XLOC_004743	+	NW_005101155.1	276291	278556	LOC102187756	102187756	-	29389
NW_005101155.1	249974	250344	XLOC_004744	+	NW_005101155.1	276291	278556	LOC102187756	102187756	-	25948
NW_005101155.1	260262	260507	XLOC_004745	+	NW_005101155.1	276291	278556	LOC102187756	102187756	-	15785
NW_005101155.1	263408	263689	XLOC_004746	+	NW_005101155.1	276291	278556	LOC102187756	102187756	-	12603
NW_005101155.1	263829	264139	XLOC_004747	+	NW_005101155.1	276291	278556	LOC102187756	102187756	-	12153
NW_005101155.1	274869	275498	XLOC_004748	+	NW_005101155.1	276291	278556	LOC102187756	102187756	-	794
NW_005101155.1	5198	5899	XLOC_004759	-	NW_005101155.1	41758	42954	XM_005701273.1	102186472	-	35860
NW_005101155.1	7347	7718	XLOC_004760	-	NW_005101155.1	41758	42954	XM_005701273.1	102186472	-	34041
NW_005101155.1	16582	17638	XLOC_004761	-	NW_005101155.1	41758	42954	XM_005701273.1	102186472	-	24121
NW_005101155.1	21021	21320	XLOC_004762	-	NW_005101155.1	41758	42954	XM_005701273.1	102186472	-	20439
NW_005101155.1	32549	32863	XLOC_004763	-	NW_005101155.1	41758	42954	XM_005701273.1	102186472	-	8896
NW_005101155.1	60285	61125	XLOC_004765	-	NW_005101155.1	146582	163889	LOC102187206	102187206	-	85458
NW_005101155.1	61363	61744	XLOC_004766	-	NW_005101155.1	146582	163889	LOC102187206	102187206	-	84839
NW_005101155.1	61812	62330	XLOC_004767	-	NW_005101155.1	146582	163889	LOC102187206	102187206	-	84253
NW_005101155.1	66093	66735	XLOC_004768	-	NW_005101155.1	146582	163889	LOC102187206	102187206	-	79848
NW_005101155.1	86327	86713	XLOC_004769	-	NW_005101155.1	146582	163889	LOC102187206	102187206	-	59870
NW_005101155.1	89794	90239	XLOC_004770	-	NW_005101155.1	146582	163889	LOC102187206	102187206	-	56344
NW_005101155.1	97256	98343	XLOC_004771	-	NW_005101155.1	146582	163889	LOC102187206	102187206	-	48240
NW_005101155.1	107386	108336	XLOC_004772	-	NW_005101155.1	146582	163889	LOC102187206	102187206	-	38247
NW_005101155.1	131899	132573	XLOC_004773	-	NW_005101155.1	146582	163889	LOC102187206	102187206	-	14010
NW_005101155.1	133913	134285	XLOC_004774	-	NW_005101155.1	146582	163889	LOC102187206	102187206	-	12298
NW_005101155.1	142322	142546	XLOC_004775	-	NW_005101155.1	146582	163889	LOC102187206	102187206	-	4037
NW_005101155.1	143130	143658	XLOC_004776	-	NW_005101155.1	146582	163889	LOC102187206	102187206	-	2925
NW_005101155.1	177620	178022	XLOC_004779	-	NW_005101155.1	207125	227300	LOC102187472	102187472	+	29104
NW_005101155.1	186316	186600	XLOC_004780	-	NW_005101155.1	207125	227300	LOC102187472	102187472	+	20526
NW_005101155.1	189923	190382	XLOC_004781	-	NW_005101155.1	207125	227300	LOC102187472	102187472	+	16744
NW_005101155.1	192244	192970	XLOC_004782	-	NW_005101155.1	207125	227300	LOC102187472	102187472	+	14156
NW_005101155.1	196152	196474	XLOC_004783	-	NW_005101155.1	207125	227300	LOC102187472	102187472	+	10652
NW_005101155.1	196770	197312	XLOC_004784	-	NW_005101155.1	207125	227300	LOC102187472	102187472	+	9814
NW_005101155.1	204036	204631	XLOC_004785	-	NW_005101155.1	207125	227300	LOC102187472	102187472	+	2495
NW_005101155.1	206011	206248	XLOC_004786	-	NW_005101155.1	207125	227300	LOC102187472	102187472	+	878
NW_005101155.1	240217	240420	XLOC_004787	-	NW_005101155.1	276291	278556	LOC102187756	102187756	-	35872
NW_005101155.1	254123	254481	XLOC_004788	-	NW_005101155.1	276291	278556	LOC102187756	102187756	-	21811
NW_005101155.1	260260	260470	XLOC_004789	-	NW_005101155.1	276291	278556	LOC102187756	102187756	-	15822
NW_005101155.1	263328	263689	XLOC_004790	-	NW_005101155.1	276291	278556	LOC102187756	102187756	-	12603
NW_005101157.1	64201	64571	XLOC_004798	+	NW_005101157.1	67853	90158	XM_005701274.1	102188030	-	3283
NW_005101157.1	66669	66950	XLOC_004799	+	NW_005101157.1	67853	90158	XM_005701274.1	102188030	-	904
NW_005101157.1	90794	91171	XLOC_004800	+	NW_005101157.1	100687	109611	LOC102190211	102190211	-	9517
NW_005101157.1	91769	92034	XLOC_004801	+	NW_005101157.1	100687	109611	LOC102190211	102190211	-	8654
NW_005101157.1	94259	94545	XLOC_004802	+	NW_005101157.1	100687	109611	LOC102190211	102190211	-	6143
NW_005101157.1	98568	99502	XLOC_004803	+	NW_005101157.1	100687	109611	LOC102190211	102190211	-	1186
NW_005101157.1	153	641	XLOC_004811	-	NW_005101157.1	14191	15049	LOC102189111	102189111	-	13551
NW_005101157.1	63405	63607	XLOC_004813	-	NW_005101157.1	67853	90158	XM_005701274.1	102188030	-	4247
NW_005101157.1	64086	64571	XLOC_004814	-	NW_005101157.1	67853	90158	XM_005701274.1	102188030	-	3283
NW_005101157.1	64985	65358	XLOC_004815	-	NW_005101157.1	67853	90158	XM_005701274.1	102188030	-	2496
NW_005101157.1	90721	91209	XLOC_004817	-	NW_005101157.1	100687	109611	LOC102190211	102190211	-	9479
NW_005101157.1	91283	91679	XLOC_004818	-	NW_005101157.1	100687	109611	LOC102190211	102190211	-	9009
NW_005101157.1	91783	92047	XLOC_004819	-	NW_005101157.1	100687	109611	LOC102190211	102190211	-	8641
NW_005101157.1	92638	92884	XLOC_004820	-	NW_005101157.1	100687	109611	LOC102190211	102190211	-	7804
NW_005101157.1	93267	93834	XLOC_004821	-	NW_005101157.1	100687	109611	LOC102190211	102190211	-	6854
NW_005101157.1	94334	94628	XLOC_004822	-	NW_005101157.1	100687	109611	LOC102190211	102190211	-	6060
NW_005101157.1	94718	95947	XLOC_004823	-	NW_005101157.1	100687	109611	LOC102190211	102190211	-	4741
NW_005101157.1	96171	96630	XLOC_004824	-	NW_005101157.1	100687	109611	LOC102190211	102190211	-	4058
NW_005101168.1	39	248	XLOC_004893	-	NW_005101168.1	5568	71880	LOC102168248	102168248	+	5321
NW_005101170.1	608	831	XLOC_004902	+	NW_005101170.1	1479	6202	XM_005701286.1	102170961	+	649
NW_005101170.1	12097	12298	XLOC_004904	+	NW_005101170.1	14695	27355	XM_005701287.1	102171232	+	2398
NW_005101170.1	78424	78657	XLOC_004907	+	NW_005101170.1	91802	94272	XM_005701289.1	102171776	+	13146
NW_005101170.1	80703	81083	XLOC_004908	+	NW_005101170.1	91802	94272	XM_005701289.1	102171776	+	10720
NW_005101170.1	83109	83633	XLOC_004909	+	NW_005101170.1	91802	94272	XM_005701289.1	102171776	+	8170
NW_005101170.1	85110	85417	XLOC_004910	+	NW_005101170.1	91802	94272	XM_005701289.1	102171776	+	6386
NW_005101170.1	86971	87173	XLOC_004911	+	NW_005101170.1	91802	94272	XM_005701289.1	102171776	+	4630
NW_005101170.1	96929	99726	XLOC_004913	+	NW_005101170.1	121758	129728	XM_005701281.1	102169375	+	22033
NW_005101170.1	102705	102932	XLOC_004914	+	NW_005101170.1	121758	129728	XM_005701281.1	102169375	+	18827
NW_005101170.1	112114	112560	XLOC_004915	+	NW_005101170.1	121758	129728	XM_005701281.1	102169375	+	9199
NW_005101170.1	116933	117455	XLOC_004916	+	NW_005101170.1	121758	129728	XM_005701281.1	102169375	+	4304
NW_005101170.1	118155	118420	XLOC_004917	+	NW_005101170.1	121758	129728	XM_005701281.1	102169375	+	3339
NW_005101170.1	118659	119066	XLOC_004918	+	NW_005101170.1	121758	129728	XM_005701281.1	102169375	+	2693
NW_005101170.1	139161	139592	XLOC_004920	+	NW_005101170.1	142400	148494	XM_005701283.1	102170040	+	2809
NW_005101170.1	140137	140646	XLOC_004921	+	NW_005101170.1	142400	148494	XM_005701283.1	102170040	+	1755
NW_005101170.1	154123	154824	XLOC_004923	+	NW_005101170.1	160740	174291	XM_005701290.1	102172051	-	5917
NW_005101170.1	155677	157191	XLOC_004924	+	NW_005101170.1	160740	174291	XM_005701290.1	102172051	-	3550
NW_005101170.1	160014	160495	XLOC_004925	+	NW_005101170.1	160740	174291	XM_005701290.1	102172051	-	246
NW_005101170.1	195914	196188	XLOC_004926	+	NW_005101170.1	197293	198827	XM_005701291.1	102172343	-	1106
NW_005101170.1	2	1436	XLOC_004927	-	NW_005101170.1	1479	6202	XM_005701286.1	102170961	+	44
NW_005101170.1	9859	10386	XLOC_004928	-	NW_005101170.1	14695	27355	XM_005701287.1	102171232	+	4310
NW_005101170.1	11838	12245	XLOC_004929	-	NW_005101170.1	14695	27355	XM_005701287.1	102171232	+	2451
NW_005101170.1	67021	67513	XLOC_004931	-	NW_005101170.1	91802	94272	XM_005701289.1	102171776	+	24290
NW_005101170.1	73375	73686	XLOC_004932	-	NW_005101170.1	91802	94272	XM_005701289.1	102171776	+	18117
NW_005101170.1	94627	94924	XLOC_004933	-	NW_005101170.1	121758	129728	XM_005701281.1	102169375	+	26835
NW_005101170.1	107266	107788	XLOC_004934	-	NW_005101170.1	121758	129728	XM_005701281.1	102169375	+	13971
NW_005101170.1	109534	109778	XLOC_004935	-	NW_005101170.1	121758	129728	XM_005701281.1	102169375	+	11981
NW_005101170.1	115902	116196	XLOC_004936	-	NW_005101170.1	121758	129728	XM_005701281.1	102169375	+	5563
NW_005101170.1	118205	118420	XLOC_004937	-	NW_005101170.1	121758	129728	XM_005701281.1	102169375	+	3339
NW_005101170.1	130082	130652	XLOC_004938	-	NW_005101170.1	134141	135916	XR_311296.1	102169853	-	3490
NW_005101170.1	139188	139387	XLOC_004940	-	NW_005101170.1	142400	148494	XM_005701283.1	102170040	+	3014
NW_005101170.1	140030	140567	XLOC_004941	-	NW_005101170.1	142400	148494	XM_005701283.1	102170040	+	1834
NW_005101170.1	154094	154838	XLOC_004942	-	NW_005101170.1	160740	174291	XM_005701290.1	102172051	-	5903
NW_005101170.1	156107	156729	XLOC_004943	-	NW_005101170.1	160740	174291	XM_005701290.1	102172051	-	4012
NW_005101173.1	1437	1758	XLOC_004961	+	NW_005101173.1	2292	26870	XM_005701292.1	100861186	+	535
NW_005101173.1	1437	1777	XLOC_004964	-	NW_005101173.1	2292	26870	XM_005701292.1	100861186	+	516
NW_005101175.1	3989	4614	XLOC_004969	+	NW_005101175.1	16374	24515	XM_005701293.1	102173174	-	11761
NW_005101175.1	5094	5697	XLOC_004970	+	NW_005101175.1	16374	24515	XM_005701293.1	102173174	-	10678
NW_005101175.1	4238	4719	XLOC_004989	-	NW_005101175.1	16374	24515	XM_005701293.1	102173174	-	11656
NW_005101175.1	4989	5696	XLOC_004990	-	NW_005101175.1	16374	24515	XM_005701293.1	102173174	-	10679
NW_005101175.1	7843	8063	XLOC_004991	-	NW_005101175.1	16374	24515	XM_005701293.1	102173174	-	8312
NW_005101175.1	8193	8595	XLOC_004992	-	NW_005101175.1	16374	24515	XM_005701293.1	102173174	-	7780
NW_005101175.1	11726	12038	XLOC_004993	-	NW_005101175.1	16374	24515	XM_005701293.1	102173174	-	4337
NW_005101175.1	13057	13409	XLOC_004994	-	NW_005101175.1	16374	24515	XM_005701293.1	102173174	-	2966
NW_005101176.1	3326	3555	XLOC_005007	+	NW_005101176.1	48165	60797	XM_005709360.1	102175847	+	44611
NW_005101176.1	9956	10158	XLOC_005008	+	NW_005101176.1	48165	60797	XM_005709360.1	102175847	+	38008
NW_005101176.1	11797	12101	XLOC_005009	+	NW_005101176.1	48165	60797	XM_005709360.1	102175847	+	36065
NW_005101176.1	17945	18377	XLOC_005010	+	NW_005101176.1	48165	60797	XM_005709360.1	102175847	+	29789
NW_005101176.1	24056	24355	XLOC_005011	+	NW_005101176.1	48165	60797	XM_005709360.1	102175847	+	23811
NW_005101176.1	27361	27895	XLOC_005012	+	NW_005101176.1	48165	60797	XM_005709360.1	102175847	+	20271
NW_005101176.1	28602	28868	XLOC_005013	+	NW_005101176.1	48165	60797	XM_005709360.1	102175847	+	19298
NW_005101176.1	31683	32113	XLOC_005014	+	NW_005101176.1	48165	60797	XM_005709360.1	102175847	+	16053
NW_005101176.1	33824	34200	XLOC_005015	+	NW_005101176.1	48165	60797	XM_005709360.1	102175847	+	13966
NW_005101176.1	40978	41359	XLOC_005016	+	NW_005101176.1	48165	60797	XM_005709360.1	102175847	+	6807
NW_005101176.1	64012	64462	XLOC_005018	+	NW_005101176.1	65897	188624	XM_005701296.1	102173930	-	1436
NW_005101176.1	65155	65681	XLOC_005019	+	NW_005101176.1	65897	188624	XM_005701296.1	102173930	-	217
NW_005101176.1	235929	236202	XLOC_005023	+	NW_005101176.1	240518	277315	XM_005701304.1	102176114	+	4317
NW_005101176.1	31901	32113	XLOC_005025	-	NW_005101176.1	48165	60797	XM_005709360.1	102175847	+	16053
NW_005101176.1	41127	41359	XLOC_005026	-	NW_005101176.1	48165	60797	XM_005709360.1	102175847	+	6807
NW_005101176.1	41465	42055	XLOC_005027	-	NW_005101176.1	48165	60797	XM_005709360.1	102175847	+	6111
NW_005101177.1	38490	38723	XLOC_005032	+	NW_005101177.1	132208	476776	XM_005701308.1	102177882	-	93486
NW_005101177.1	50194	50611	XLOC_005033	+	NW_005101177.1	132208	476776	XM_005701308.1	102177882	-	81598
NW_005101177.1	53585	53878	XLOC_005034	+	NW_005101177.1	132208	476776	XM_005701308.1	102177882	-	78331
NW_005101177.1	56262	56598	XLOC_005035	+	NW_005101177.1	132208	476776	XM_005701308.1	102177882	-	75611
NW_005101177.1	64602	65104	XLOC_005036	+	NW_005101177.1	132208	476776	XM_005701308.1	102177882	-	67105
NW_005101177.1	71159	71466	XLOC_005037	+	NW_005101177.1	132208	476776	XM_005701308.1	102177882	-	60743
NW_005101177.1	83513	83733	XLOC_005038	+	NW_005101177.1	132208	476776	XM_005701308.1	102177882	-	48476
NW_005101177.1	86887	87225	XLOC_005039	+	NW_005101177.1	132208	476776	XM_005701308.1	102177882	-	44984
NW_005101177.1	97118	97563	XLOC_005040	+	NW_005101177.1	132208	476776	XM_005701308.1	102177882	-	34646
NW_005101177.1	110269	110631	XLOC_005041	+	NW_005101177.1	132208	476776	XM_005701308.1	102177882	-	21578
NW_005101177.1	115225	115835	XLOC_005042	+	NW_005101177.1	132208	476776	XM_005701308.1	102177882	-	16374
NW_005101177.1	128169	129164	XLOC_005043	+	NW_005101177.1	132208	476776	XM_005701308.1	102177882	-	3045
NW_005101177.1	40411	40732	XLOC_005047	-	NW_005101177.1	132208	476776	XM_005701308.1	102177882	-	91477
NW_005101177.1	46989	47467	XLOC_005048	-	NW_005101177.1	132208	476776	XM_005701308.1	102177882	-	84742
NW_005101177.1	50194	50612	XLOC_005049	-	NW_005101177.1	132208	476776	XM_005701308.1	102177882	-	81597
NW_005101177.1	53531	53878	XLOC_005050	-	NW_005101177.1	132208	476776	XM_005701308.1	102177882	-	78331
NW_005101177.1	56317	56680	XLOC_005051	-	NW_005101177.1	132208	476776	XM_005701308.1	102177882	-	75529
NW_005101177.1	64443	64687	XLOC_005052	-	NW_005101177.1	132208	476776	XM_005701308.1	102177882	-	67522
NW_005101177.1	82433	82779	XLOC_005053	-	NW_005101177.1	132208	476776	XM_005701308.1	102177882	-	49430
NW_005101177.1	83513	83733	XLOC_005054	-	NW_005101177.1	132208	476776	XM_005701308.1	102177882	-	48476
NW_005101177.1	96729	96985	XLOC_005055	-	NW_005101177.1	132208	476776	XM_005701308.1	102177882	-	35224
NW_005101177.1	97124	97563	XLOC_005056	-	NW_005101177.1	132208	476776	XM_005701308.1	102177882	-	34646
NW_005101177.1	113289	113620	XLOC_005057	-	NW_005101177.1	132208	476776	XM_005701308.1	102177882	-	18589
NW_005101177.1	115227	115871	XLOC_005058	-	NW_005101177.1	132208	476776	XM_005701308.1	102177882	-	16338
NW_005101177.1	122098	122976	XLOC_005059	-	NW_005101177.1	132208	476776	XM_005701308.1	102177882	-	9233
NW_005101177.1	128169	129161	XLOC_005060	-	NW_005101177.1	132208	476776	XM_005701308.1	102177882	-	3048
NW_005101180.1	206	836	XLOC_005076	+	NW_005101180.1	39384	129911	XM_005701311.1	102180028	+	38549
NW_005101180.1	3044	3441	XLOC_005077	+	NW_005101180.1	39384	129911	XM_005701311.1	102180028	+	35944
NW_005101180.1	5466	5960	XLOC_005078	+	NW_005101180.1	39384	129911	XM_005701311.1	102180028	+	33425
NW_005101180.1	6793	7234	XLOC_005079	+	NW_005101180.1	39384	129911	XM_005701311.1	102180028	+	32151
NW_005101180.1	11747	12365	XLOC_005080	+	NW_005101180.1	39384	129911	XM_005701311.1	102180028	+	27020
NW_005101180.1	27728	28071	XLOC_005081	+	NW_005101180.1	39384	129911	XM_005701311.1	102180028	+	11314
NW_005101180.1	35906	36188	XLOC_005082	+	NW_005101180.1	39384	129911	XM_005701311.1	102180028	+	3197
NW_005101180.1	134275	134508	XLOC_005090	+	NW_005101180.1	145961	146824	LOC102178898	102178898	+	11454
NW_005101180.1	155085	155295	XLOC_005092	+	NW_005101180.1	173724	183602	LOC102179185	102179185	+	18430
NW_005101180.1	156787	157036	XLOC_005093	+	NW_005101180.1	173724	183602	LOC102179185	102179185	+	16689
NW_005101180.1	161225	161504	XLOC_005094	+	NW_005101180.1	173724	183602	LOC102179185	102179185	+	12221
NW_005101180.1	169278	169483	XLOC_005095	+	NW_005101180.1	173724	183602	LOC102179185	102179185	+	4242
NW_005101180.1	195105	195645	XLOC_005097	+	NW_005101180.1	269663	276184	XM_005701310.1	102179465	-	74019
NW_005101180.1	207042	207261	XLOC_005098	+	NW_005101180.1	269663	276184	XM_005701310.1	102179465	-	62403
NW_005101180.1	212100	212564	XLOC_005099	+	NW_005101180.1	269663	276184	XM_005701310.1	102179465	-	57100
NW_005101180.1	215570	215929	XLOC_005100	+	NW_005101180.1	269663	276184	XM_005701310.1	102179465	-	53735
NW_005101180.1	218384	218611	XLOC_005101	+	NW_005101180.1	269663	276184	XM_005701310.1	102179465	-	51053
NW_005101180.1	221203	221758	XLOC_005102	+	NW_005101180.1	269663	276184	XM_005701310.1	102179465	-	47906
NW_005101180.1	226515	227670	XLOC_005103	+	NW_005101180.1	269663	276184	XM_005701310.1	102179465	-	41994
NW_005101180.1	230645	231046	XLOC_005104	+	NW_005101180.1	269663	276184	XM_005701310.1	102179465	-	38618
NW_005101180.1	236137	236354	XLOC_005105	+	NW_005101180.1	269663	276184	XM_005701310.1	102179465	-	33310
NW_005101180.1	238145	238418	XLOC_005106	+	NW_005101180.1	269663	276184	XM_005701310.1	102179465	-	31246
NW_005101180.1	240391	240728	XLOC_005107	+	NW_005101180.1	269663	276184	XM_005701310.1	102179465	-	28936
NW_005101180.1	255828	256206	XLOC_005108	+	NW_005101180.1	269663	276184	XM_005701310.1	102179465	-	13458
NW_005101180.1	256785	257413	XLOC_005109	+	NW_005101180.1	269663	276184	XM_005701310.1	102179465	-	12251
NW_005101180.1	258500	259261	XLOC_005110	+	NW_005101180.1	269663	276184	XM_005701310.1	102179465	-	10403
NW_005101180.1	267193	267759	XLOC_005111	+	NW_005101180.1	269663	276184	XM_005701310.1	102179465	-	1905
NW_005101180.1	2986	3441	XLOC_005114	-	NW_005101180.1	39384	129911	XM_005701311.1	102180028	+	35944
NW_005101180.1	5222	5919	XLOC_005115	-	NW_005101180.1	39384	129911	XM_005701311.1	102180028	+	33466
NW_005101180.1	6792	7257	XLOC_005116	-	NW_005101180.1	39384	129911	XM_005701311.1	102180028	+	32128
NW_005101180.1	11347	12237	XLOC_005117	-	NW_005101180.1	39384	129911	XM_005701311.1	102180028	+	27148
NW_005101180.1	15482	15697	XLOC_005118	-	NW_005101180.1	39384	129911	XM_005701311.1	102180028	+	23688
NW_005101180.1	25821	26059	XLOC_005119	-	NW_005101180.1	39384	129911	XM_005701311.1	102180028	+	13326
NW_005101180.1	27754	28127	XLOC_005120	-	NW_005101180.1	39384	129911	XM_005701311.1	102180028	+	11258
NW_005101180.1	30190	30576	XLOC_005121	-	NW_005101180.1	39384	129911	XM_005701311.1	102180028	+	8809
NW_005101180.1	34720	34994	XLOC_005122	-	NW_005101180.1	39384	129911	XM_005701311.1	102180028	+	4391
NW_005101180.1	35952	36307	XLOC_005123	-	NW_005101180.1	39384	129911	XM_005701311.1	102180028	+	3078
NW_005101180.1	136221	136422	XLOC_005128	-	NW_005101180.1	145961	146824	LOC102178898	102178898	+	9540
NW_005101180.1	154758	155251	XLOC_005129	-	NW_005101180.1	173724	183602	LOC102179185	102179185	+	18474
NW_005101180.1	158935	159531	XLOC_005130	-	NW_005101180.1	173724	183602	LOC102179185	102179185	+	14194
NW_005101180.1	184969	185363	XLOC_005131	-	NW_005101180.1	269663	276184	XM_005701310.1	102179465	-	84301
NW_005101180.1	195105	195329	XLOC_005132	-	NW_005101180.1	269663	276184	XM_005701310.1	102179465	-	74335
NW_005101180.1	195973	196335	XLOC_005133	-	NW_005101180.1	269663	276184	XM_005701310.1	102179465	-	73329
NW_005101180.1	205870	206245	XLOC_005134	-	NW_005101180.1	269663	276184	XM_005701310.1	102179465	-	63419
NW_005101180.1	214780	215154	XLOC_005135	-	NW_005101180.1	269663	276184	XM_005701310.1	102179465	-	54510
NW_005101180.1	215264	216188	XLOC_005136	-	NW_005101180.1	269663	276184	XM_005701310.1	102179465	-	53476
[truncated: 235,431+ more rows]
