# Supplementary material for: Identification and analysis of differentially expressed long non-coding RNAs between multiparous and uniparous goat (Capra hircus) ovaries
Source: PLoS One. 2017 Sep 21;12(9):e0183163. doi: 10.1371/journal.pone.0183163 (PMC5608193; doi:10.1371/journal.pone.0183163)
Supplement: S10 Table — (XLSX) [file pone.0183163.s011.xlsx]

## Sheet: Component Ontology
Terms from the Component Ontology with p-value as good or better than 1
Gene Ontology term	Cluster frequency	Genome frequency of use	Corrected P-value	Expression Profile
site of polarized growth (view genes)	5 out of 439 genes, 1.1%	34 out of 10793 genes, 0.3%	1	View Result
mitochondrion (view genes)	23 out of 439 genes, 5.2%	354 out of 10793 genes, 3.3%	1	View Result
septin cytoskeleton (view genes)	3 out of 439 genes, 0.7%	15 out of 10793 genes, 0.1%	1	View Result
mitochondrial part (view genes)	22 out of 439 genes, 5.0%	343 out of 10793 genes, 3.2%	1	View Result
intracellular organelle (view genes)	266 out of 439 genes, 60.6%	6048 out of 10793 genes, 56.0%	1	View Result
axoneme (view genes)	3 out of 439 genes, 0.7%	19 out of 10793 genes, 0.2%	1	View Result
cell projection cytoplasm (view genes)	3 out of 439 genes, 0.7%	19 out of 10793 genes, 0.2%	1	View Result
ciliary part (view genes)	3 out of 439 genes, 0.7%	19 out of 10793 genes, 0.2%	1	View Result
ciliary cytoplasm (view genes)	3 out of 439 genes, 0.7%	19 out of 10793 genes, 0.2%	1	View Result
actin cytoskeleton (view genes)	7 out of 439 genes, 1.6%	79 out of 10793 genes, 0.7%	1	View Result
organelle (view genes)	267 out of 439 genes, 60.8%	6146 out of 10793 genes, 56.9%	1	View Result
mitochondrial respiratory chain (view genes)	4 out of 439 genes, 0.9%	36 out of 10793 genes, 0.3%	1	View Result
cell projection membrane (view genes)	2 out of 439 genes, 0.5%	10 out of 10793 genes, 0.1%	1	View Result
cell projection part (view genes)	4 out of 439 genes, 0.9%	37 out of 10793 genes, 0.3%	1	View Result
respiratory chain (view genes)	4 out of 439 genes, 0.9%	38 out of 10793 genes, 0.4%	1	View Result
mitochondrial matrix (view genes)	3 out of 439 genes, 0.7%	26 out of 10793 genes, 0.2%	1	View Result
cytoskeleton (view genes)	30 out of 439 genes, 6.8%	570 out of 10793 genes, 5.3%	1	View Result
organelle part (view genes)	118 out of 439 genes, 26.9%	2608 out of 10793 genes, 24.2%	1	View Result
mitochondrial membrane part (view genes)	5 out of 439 genes, 1.1%	61 out of 10793 genes, 0.6%	1	View Result
Golgi membrane (view genes)	6 out of 439 genes, 1.4%	79 out of 10793 genes, 0.7%	1	View Result
intracellular organelle part (view genes)	102 out of 439 genes, 23.2%	2238 out of 10793 genes, 20.7%	1	View Result
peroxisome (view genes)	3 out of 439 genes, 0.7%	29 out of 10793 genes, 0.3%	1	View Result
Golgi apparatus part (view genes)	9 out of 439 genes, 2.1%	139 out of 10793 genes, 1.3%	1	View Result
non-membrane-bounded organelle (view genes)	53 out of 439 genes, 12.1%	1105 out of 10793 genes, 10.2%	1	View Result
intracellular non-membrane-bounded organelle (view genes)	53 out of 439 genes, 12.1%	1105 out of 10793 genes, 10.2%	1	View Result
Golgi apparatus (view genes)	9 out of 439 genes, 2.1%	141 out of 10793 genes, 1.3%	1	View Result
ruffle (view genes)	2 out of 439 genes, 0.5%	15 out of 10793 genes, 0.1%	1	View Result
proteinaceous extracellular matrix (view genes)	4 out of 439 genes, 0.9%	47 out of 10793 genes, 0.4%	1	View Result
microbody (view genes)	5 out of 439 genes, 1.1%	67 out of 10793 genes, 0.6%	1	View Result
mitochondrial envelope (view genes)	12 out of 439 genes, 2.7%	207 out of 10793 genes, 1.9%	1	View Result
intracellular membrane-bounded organelle (view genes)	233 out of 439 genes, 53.1%	5450 out of 10793 genes, 50.5%	1	View Result
cell division site (view genes)	2 out of 439 genes, 0.5%	17 out of 10793 genes, 0.2%	1	View Result
cell division site part (view genes)	2 out of 439 genes, 0.5%	17 out of 10793 genes, 0.2%	1	View Result
organelle envelope (view genes)	26 out of 439 genes, 5.9%	517 out of 10793 genes, 4.8%	1	View Result
intracellular organelle lumen (view genes)	33 out of 439 genes, 7.5%	676 out of 10793 genes, 6.3%	1	View Result
organelle lumen (view genes)	33 out of 439 genes, 7.5%	677 out of 10793 genes, 6.3%	1	View Result
cell projection (view genes)	14 out of 439 genes, 3.2%	257 out of 10793 genes, 2.4%	1	View Result
envelope (view genes)	26 out of 439 genes, 5.9%	522 out of 10793 genes, 4.8%	1	View Result
organelle inner membrane (view genes)	18 out of 439 genes, 4.1%	345 out of 10793 genes, 3.2%	1	View Result
membrane-enclosed lumen (view genes)	33 out of 439 genes, 7.5%	685 out of 10793 genes, 6.3%	1	View Result
membrane-bounded organelle (view genes)	234 out of 439 genes, 53.3%	5508 out of 10793 genes, 51.0%	1	View Result
actin filament (view genes)	2 out of 439 genes, 0.5%	19 out of 10793 genes, 0.2%	1	View Result
protein complex (view genes)	59 out of 439 genes, 13.4%	1296 out of 10793 genes, 12.0%	1	View Result
intrinsic component of Golgi membrane (view genes)	3 out of 439 genes, 0.7%	38 out of 10793 genes, 0.4%	1	View Result
actin filament bundle (view genes)	2 out of 439 genes, 0.5%	21 out of 10793 genes, 0.2%	1	View Result
extracellular matrix (view genes)	8 out of 439 genes, 1.8%	140 out of 10793 genes, 1.3%	1	View Result
plasma membrane (view genes)	23 out of 439 genes, 5.2%	474 out of 10793 genes, 4.4%	1	View Result
membrane part (view genes)	135 out of 439 genes, 30.8%	3133 out of 10793 genes, 29.0%	1	View Result
endocytic vesicle membrane (view genes)	2 out of 439 genes, 0.5%	22 out of 10793 genes, 0.2%	1	View Result
cilium (view genes)	4 out of 439 genes, 0.9%	60 out of 10793 genes, 0.6%	1	View Result
cell periphery (view genes)	23 out of 439 genes, 5.2%	478 out of 10793 genes, 4.4%	1	View Result
microtubule associated complex (view genes)	3 out of 439 genes, 0.7%	41 out of 10793 genes, 0.4%	1	View Result
mitochondrial membrane (view genes)	8 out of 439 genes, 1.8%	144 out of 10793 genes, 1.3%	1	View Result
methyltransferase complex (view genes)	3 out of 439 genes, 0.7%	42 out of 10793 genes, 0.4%	1	View Result
membrane (view genes)	166 out of 439 genes, 37.8%	3902 out of 10793 genes, 36.2%	1	View Result
organelle membrane (view genes)	46 out of 439 genes, 10.5%	1019 out of 10793 genes, 9.4%	1	View Result
mitochondrial inner membrane (view genes)	5 out of 439 genes, 1.1%	84 out of 10793 genes, 0.8%	1	View Result
nuclear lumen (view genes)	30 out of 439 genes, 6.8%	649 out of 10793 genes, 6.0%	1	View Result
intracellular part (view genes)	313 out of 439 genes, 71.3%	7537 out of 10793 genes, 69.8%	1	View Result
chromosome, centromeric region (view genes)	5 out of 439 genes, 1.1%	86 out of 10793 genes, 0.8%	1	View Result
intracellular (view genes)	314 out of 439 genes, 71.5%	7567 out of 10793 genes, 70.1%	1	View Result
plasma membrane part (view genes)	21 out of 439 genes, 4.8%	449 out of 10793 genes, 4.2%	1	View Result
microbody part (view genes)	2 out of 439 genes, 0.5%	26 out of 10793 genes, 0.2%	1	View Result
peroxisomal part (view genes)	2 out of 439 genes, 0.5%	26 out of 10793 genes, 0.2%	1	View Result
receptor complex (view genes)	2 out of 439 genes, 0.5%	27 out of 10793 genes, 0.3%	1	View Result
transferase complex (view genes)	9 out of 439 genes, 2.1%	184 out of 10793 genes, 1.7%	1	View Result
small ribosomal subunit (view genes)	4 out of 439 genes, 0.9%	72 out of 10793 genes, 0.7%	1	View Result
coated vesicle membrane (view genes)	2 out of 439 genes, 0.5%	30 out of 10793 genes, 0.3%	1	View Result
chromosomal region (view genes)	5 out of 439 genes, 1.1%	96 out of 10793 genes, 0.9%	1	View Result
nucleoplasm part (view genes)	12 out of 439 genes, 2.7%	257 out of 10793 genes, 2.4%	1	View Result
protein serine/threonine phosphatase complex (view genes)	2 out of 439 genes, 0.5%	31 out of 10793 genes, 0.3%	1	View Result
phosphatase complex (view genes)	2 out of 439 genes, 0.5%	31 out of 10793 genes, 0.3%	1	View Result
nucleoplasm (view genes)	12 out of 439 genes, 2.7%	259 out of 10793 genes, 2.4%	1	View Result
kinetochore (view genes)	3 out of 439 genes, 0.7%	53 out of 10793 genes, 0.5%	1	View Result
cytoplasmic part (view genes)	86 out of 439 genes, 19.6%	2038 out of 10793 genes, 18.9%	1	View Result
cytoplasm (view genes)	87 out of 439 genes, 19.8%	2065 out of 10793 genes, 19.1%	1	View Result
endocytic vesicle (view genes)	2 out of 439 genes, 0.5%	32 out of 10793 genes, 0.3%	1	View Result
histone methyltransferase complex (view genes)	2 out of 439 genes, 0.5%	32 out of 10793 genes, 0.3%	1	View Result
microtubule organizing center (view genes)	5 out of 439 genes, 1.1%	100 out of 10793 genes, 0.9%	1	View Result
catalytic complex (view genes)	11 out of 439 genes, 2.5%	242 out of 10793 genes, 2.2%	1	View Result
bounding membrane of organelle (view genes)	12 out of 439 genes, 2.7%	266 out of 10793 genes, 2.5%	1	View Result
cell leading edge (view genes)	4 out of 439 genes, 0.9%	79 out of 10793 genes, 0.7%	1	View Result
nuclear body (view genes)	7 out of 439 genes, 1.6%	149 out of 10793 genes, 1.4%	1	View Result
membrane coat (view genes)	2 out of 439 genes, 0.5%	35 out of 10793 genes, 0.3%	1	View Result
coated membrane (view genes)	2 out of 439 genes, 0.5%	35 out of 10793 genes, 0.3%	1	View Result
proteasome complex (view genes)	2 out of 439 genes, 0.5%	37 out of 10793 genes, 0.3%	1	View Result
ribosome (view genes)	5 out of 439 genes, 1.1%	108 out of 10793 genes, 1.0%	1	View Result
integral component of plasma membrane (view genes)	4 out of 439 genes, 0.9%	86 out of 10793 genes, 0.8%	1	View Result
condensed chromosome (view genes)	2 out of 439 genes, 0.5%	39 out of 10793 genes, 0.4%	1	View Result
cell surface (view genes)	4 out of 439 genes, 0.9%	88 out of 10793 genes, 0.8%	1	View Result
intrinsic component of plasma membrane (view genes)	4 out of 439 genes, 0.9%	88 out of 10793 genes, 0.8%	1	View Result
cytoplasmic vesicle membrane (view genes)	3 out of 439 genes, 0.7%	64 out of 10793 genes, 0.6%	1	View Result
extracellular region (view genes)	21 out of 439 genes, 4.8%	504 out of 10793 genes, 4.7%	1	View Result
cytoskeletal part (view genes)	13 out of 439 genes, 3.0%	313 out of 10793 genes, 2.9%	1	View Result
extracellular space (view genes)	2 out of 439 genes, 0.5%	42 out of 10793 genes, 0.4%	1	View Result
cytoplasmic vesicle part (view genes)	3 out of 439 genes, 0.7%	67 out of 10793 genes, 0.6%	1	View Result
intrinsic component of organelle membrane (view genes)	4 out of 439 genes, 0.9%	92 out of 10793 genes, 0.9%	1	View Result
microtubule cytoskeleton (view genes)	14 out of 439 genes, 3.2%	340 out of 10793 genes, 3.2%	1	View Result
intrinsic component of membrane (view genes)	110 out of 439 genes, 25.1%	2708 out of 10793 genes, 25.1%	1	View Result
synapse (view genes)	2 out of 439 genes, 0.5%	44 out of 10793 genes, 0.4%	1	View Result
cell (view genes)	351 out of 439 genes, 80.0%	8639 out of 10793 genes, 80.0%	1	View Result
cell part (view genes)	351 out of 439 genes, 80.0%	8639 out of 10793 genes, 80.0%	1	View Result
ribosomal subunit (view genes)	4 out of 439 genes, 0.9%	96 out of 10793 genes, 0.9%	1	View Result
macromolecular complex (view genes)	83 out of 439 genes, 18.9%	2062 out of 10793 genes, 19.1%	1	View Result
integral component of membrane (view genes)	11 out of 439 genes, 2.5%	276 out of 10793 genes, 2.6%	1	View Result
endoplasmic reticulum membrane (view genes)	3 out of 439 genes, 0.7%	73 out of 10793 genes, 0.7%	1	View Result
nuclear outer membrane-endoplasmic reticulum membrane network (view genes)	3 out of 439 genes, 0.7%	73 out of 10793 genes, 0.7%	1	View Result
nuclear part (view genes)	32 out of 439 genes, 7.3%	806 out of 10793 genes, 7.5%	1	View Result
cell body (view genes)	2 out of 439 genes, 0.5%	48 out of 10793 genes, 0.4%	1	View Result
nucleus (view genes)	33 out of 439 genes, 7.5%	847 out of 10793 genes, 7.8%	1	View Result
contractile fiber (view genes)	3 out of 439 genes, 0.7%	80 out of 10793 genes, 0.7%	1	View Result
ubiquitin ligase complex (view genes)	3 out of 439 genes, 0.7%	81 out of 10793 genes, 0.8%	1	View Result
nuclear chromosome (view genes)	2 out of 439 genes, 0.5%	54 out of 10793 genes, 0.5%	1	View Result
transcription factor complex (view genes)	2 out of 439 genes, 0.5%	54 out of 10793 genes, 0.5%	1	View Result
sarcomere (view genes)	2 out of 439 genes, 0.5%	55 out of 10793 genes, 0.5%	1	View Result
contractile fiber part (view genes)	2 out of 439 genes, 0.5%	56 out of 10793 genes, 0.5%	1	View Result
extracellular region part (view genes)	18 out of 439 genes, 4.1%	482 out of 10793 genes, 4.5%	1	View Result
membrane region (view genes)	3 out of 439 genes, 0.7%	88 out of 10793 genes, 0.8%	1	View Result
extrinsic component of membrane (view genes)	2 out of 439 genes, 0.5%	60 out of 10793 genes, 0.6%	1	View Result
vesicle membrane (view genes)	3 out of 439 genes, 0.7%	91 out of 10793 genes, 0.8%	1	View Result
myofibril (view genes)	2 out of 439 genes, 0.5%	64 out of 10793 genes, 0.6%	1	View Result
coated vesicle (view genes)	2 out of 439 genes, 0.5%	67 out of 10793 genes, 0.6%	1	View Result
secretory granule (view genes)	2 out of 439 genes, 0.5%	73 out of 10793 genes, 0.7%	1	View Result
spindle (view genes)	2 out of 439 genes, 0.5%	82 out of 10793 genes, 0.8%	1	View Result
neuron projection (view genes)	2 out of 439 genes, 0.5%	83 out of 10793 genes, 0.8%	1	View Result
vacuole (view genes)	6 out of 439 genes, 1.4%	215 out of 10793 genes, 2.0%	1	View Result
endosome (view genes)	4 out of 439 genes, 0.9%	154 out of 10793 genes, 1.4%	1	View Result
lytic vacuole (view genes)	5 out of 439 genes, 1.1%	186 out of 10793 genes, 1.7%	1	View Result
endoplasmic reticulum part (view genes)	3 out of 439 genes, 0.7%	124 out of 10793 genes, 1.1%	1	View Result
neuron part (view genes)	2 out of 439 genes, 0.5%	90 out of 10793 genes, 0.8%	1	View Result
chromosome (view genes)	8 out of 439 genes, 1.8%	284 out of 10793 genes, 2.6%	1	View Result
chromosomal part (view genes)	7 out of 439 genes, 1.6%	257 out of 10793 genes, 2.4%	1	View Result
cell junction (view genes)	4 out of 439 genes, 0.9%	172 out of 10793 genes, 1.6%	1	View Result
ribonucleoprotein complex (view genes)	16 out of 439 genes, 3.6%	565 out of 10793 genes, 5.2%	1	View Result
endoplasmic reticulum (view genes)	3 out of 439 genes, 0.7%	156 out of 10793 genes, 1.4%	1	View Result
endomembrane system (view genes)	22 out of 439 genes, 5.0%	743 out of 10793 genes, 6.9%	1	View Result
vesicle (view genes)	10 out of 439 genes, 2.3%	448 out of 10793 genes, 4.2%	1	View Result
membrane-bounded vesicle (view genes)	7 out of 439 genes, 1.6%	361 out of 10793 genes, 3.3%	1	View Result
cytoplasmic membrane-bounded vesicle (view genes)	5 out of 439 genes, 1.1%	331 out of 10793 genes, 3.1%	1	View Result
cytoplasmic vesicle (view genes)	6 out of 439 genes, 1.4%	391 out of 10793 genes, 3.6%	1	View Result

## Sheet: Function ontology
Gene Ontology term	Cluster frequency	Genome frequency of use	Corrected P-value	Expression Profile
phosphatidylinositol binding (view genes)	7 out of 432 genes, 1.6%	33 out of 10487 genes, 0.3%	0.06391	View Result
cyclic-nucleotide phosphodiesterase activity (view genes)	4 out of 432 genes, 0.9%	16 out of 10487 genes, 0.2%	0.68948	View Result
coenzyme binding (view genes)	11 out of 432 genes, 2.5%	109 out of 10487 genes, 1.0%	1	View Result
monosaccharide binding (view genes)	4 out of 432 genes, 0.9%	19 out of 10487 genes, 0.2%	1	View Result
protein kinase activity (view genes)	27 out of 432 genes, 6.2%	395 out of 10487 genes, 3.8%	1	View Result
oxidoreductase activity, acting on paired donors, with incorporation or reduction of molecular oxygen, NAD(P)H as one donor, and incorporation of one atom of oxygen (view genes)	4 out of 432 genes, 0.9%	22 out of 10487 genes, 0.2%	1	View Result
oxidoreductase activity (view genes)	37 out of 432 genes, 8.6%	612 out of 10487 genes, 5.8%	1	View Result
phosphotransferase activity, alcohol group as acceptor (view genes)	28 out of 432 genes, 6.5%	433 out of 10487 genes, 4.1%	1	View Result
anion binding (view genes)	14 out of 432 genes, 3.2%	176 out of 10487 genes, 1.7%	1	View Result
kinase activity (view genes)	34 out of 432 genes, 7.9%	562 out of 10487 genes, 5.4%	1	View Result
signaling pattern recognition receptor activity (view genes)	2 out of 432 genes, 0.5%	5 out of 10487 genes, 0.0%	1	View Result
protein-hormone receptor activity (view genes)	2 out of 432 genes, 0.5%	5 out of 10487 genes, 0.0%	1	View Result
pattern recognition receptor activity (view genes)	2 out of 432 genes, 0.5%	5 out of 10487 genes, 0.0%	1	View Result
carbohydrate derivative binding (view genes)	82 out of 432 genes, 19.0%	1593 out of 10487 genes, 15.2%	1	View Result
protein serine/threonine kinase activity (view genes)	10 out of 432 genes, 2.3%	116 out of 10487 genes, 1.1%	1	View Result
nucleotide binding (view genes)	83 out of 432 genes, 19.2%	1634 out of 10487 genes, 15.6%	1	View Result
nucleoside phosphate binding (view genes)	83 out of 432 genes, 19.2%	1634 out of 10487 genes, 15.6%	1	View Result
phospholipid binding (view genes)	9 out of 432 genes, 2.1%	100 out of 10487 genes, 1.0%	1	View Result
CoA carboxylase activity (view genes)	2 out of 432 genes, 0.5%	6 out of 10487 genes, 0.1%	1	View Result
oxidoreductase activity, acting on the CH-CH group of donors (view genes)	7 out of 432 genes, 1.6%	69 out of 10487 genes, 0.7%	1	View Result
transferase activity, transferring phosphorus-containing groups (view genes)	44 out of 432 genes, 10.2%	797 out of 10487 genes, 7.6%	1	View Result
ribonucleotide binding (view genes)	76 out of 432 genes, 17.6%	1498 out of 10487 genes, 14.3%	1	View Result
purine ribonucleotide binding (view genes)	76 out of 432 genes, 17.6%	1498 out of 10487 genes, 14.3%	1	View Result
purine nucleotide binding (view genes)	76 out of 432 genes, 17.6%	1502 out of 10487 genes, 14.3%	1	View Result
ligase activity, forming carbon-carbon bonds (view genes)	2 out of 432 genes, 0.5%	7 out of 10487 genes, 0.1%	1	View Result
low-density lipoprotein particle binding (view genes)	2 out of 432 genes, 0.5%	7 out of 10487 genes, 0.1%	1	View Result
cofactor binding (view genes)	15 out of 432 genes, 3.5%	216 out of 10487 genes, 2.1%	1	View Result
monooxygenase activity (view genes)	7 out of 432 genes, 1.6%	75 out of 10487 genes, 0.7%	1	View Result
small molecule binding (view genes)	85 out of 432 genes, 19.7%	1729 out of 10487 genes, 16.5%	1	View Result
phosphoric diester hydrolase activity (view genes)	4 out of 432 genes, 0.9%	34 out of 10487 genes, 0.3%	1	View Result
aldehyde-lyase activity (view genes)	2 out of 432 genes, 0.5%	9 out of 10487 genes, 0.1%	1	View Result
heme-copper terminal oxidase activity (view genes)	4 out of 432 genes, 0.9%	36 out of 10487 genes, 0.3%	1	View Result
oxidoreductase activity, acting on the CH-NH2 group of donors (view genes)	3 out of 432 genes, 0.7%	22 out of 10487 genes, 0.2%	1	View Result
ion binding (view genes)	128 out of 432 genes, 29.6%	2755 out of 10487 genes, 26.3%	1	View Result
3',5'-cyclic-nucleotide phosphodiesterase activity (view genes)	2 out of 432 genes, 0.5%	10 out of 10487 genes, 0.1%	1	View Result
acylglycerol O-acyltransferase activity (view genes)	2 out of 432 genes, 0.5%	10 out of 10487 genes, 0.1%	1	View Result
phosphotransferase activity, for other substituted phosphate groups (view genes)	2 out of 432 genes, 0.5%	11 out of 10487 genes, 0.1%	1	View Result
cyclo-ligase activity (view genes)	2 out of 432 genes, 0.5%	11 out of 10487 genes, 0.1%	1	View Result
lipoprotein particle binding (view genes)	3 out of 432 genes, 0.7%	24 out of 10487 genes, 0.2%	1	View Result
adenyl ribonucleotide binding (view genes)	56 out of 432 genes, 13.0%	1129 out of 10487 genes, 10.8%	1	View Result
adenyl nucleotide binding (view genes)	56 out of 432 genes, 13.0%	1131 out of 10487 genes, 10.8%	1	View Result
nucleoside binding (view genes)	3 out of 432 genes, 0.7%	25 out of 10487 genes, 0.2%	1	View Result
protein-lipid complex binding (view genes)	3 out of 432 genes, 0.7%	25 out of 10487 genes, 0.2%	1	View Result
cation binding (view genes)	119 out of 432 genes, 27.5%	2582 out of 10487 genes, 24.6%	1	View Result
peroxidase activity (view genes)	2 out of 432 genes, 0.5%	13 out of 10487 genes, 0.1%	1	View Result
oxidoreductase activity, acting on peroxide as acceptor (view genes)	2 out of 432 genes, 0.5%	13 out of 10487 genes, 0.1%	1	View Result
helicase activity (view genes)	3 out of 432 genes, 0.7%	27 out of 10487 genes, 0.3%	1	View Result
kinase regulator activity (view genes)	5 out of 432 genes, 1.2%	60 out of 10487 genes, 0.6%	1	View Result
transferase activity, transferring glycosyl groups (view genes)	12 out of 432 genes, 2.8%	195 out of 10487 genes, 1.9%	1	View Result
GMP binding (view genes)	2 out of 432 genes, 0.5%	14 out of 10487 genes, 0.1%	1	View Result
catalytic activity (view genes)	206 out of 432 genes, 47.7%	4690 out of 10487 genes, 44.7%	1	View Result
guanyl ribonucleotide binding (view genes)	21 out of 432 genes, 4.9%	387 out of 10487 genes, 3.7%	1	View Result
guanyl nucleotide binding (view genes)	21 out of 432 genes, 4.9%	388 out of 10487 genes, 3.7%	1	View Result
nucleotidase activity (view genes)	2 out of 432 genes, 0.5%	15 out of 10487 genes, 0.1%	1	View Result
protein tyrosine kinase activity (view genes)	4 out of 432 genes, 0.9%	47 out of 10487 genes, 0.4%	1	View Result
metal ion binding (view genes)	94 out of 432 genes, 21.8%	2052 out of 10487 genes, 19.6%	1	View Result
carbohydrate transmembrane transporter activity (view genes)	2 out of 432 genes, 0.5%	16 out of 10487 genes, 0.2%	1	View Result
oxidoreductase activity, acting on the CH-NH2 group of donors, oxygen as acceptor (view genes)	2 out of 432 genes, 0.5%	16 out of 10487 genes, 0.2%	1	View Result
carbohydrate transporter activity (view genes)	2 out of 432 genes, 0.5%	16 out of 10487 genes, 0.2%	1	View Result
nucleoside-triphosphatase activity (view genes)	27 out of 432 genes, 6.2%	529 out of 10487 genes, 5.0%	1	View Result
ligase activity, forming carbon-nitrogen bonds (view genes)	6 out of 432 genes, 1.4%	87 out of 10487 genes, 0.8%	1	View Result
protein kinase regulator activity (view genes)	4 out of 432 genes, 0.9%	50 out of 10487 genes, 0.5%	1	View Result
ubiquitin binding (view genes)	2 out of 432 genes, 0.5%	17 out of 10487 genes, 0.2%	1	View Result
oxidoreductase activity, acting on paired donors, with incorporation or reduction of molecular oxygen (view genes)	7 out of 432 genes, 1.6%	110 out of 10487 genes, 1.0%	1	View Result
protein phosphatase regulator activity (view genes)	2 out of 432 genes, 0.5%	18 out of 10487 genes, 0.2%	1	View Result
steroid dehydrogenase activity, acting on the CH-OH group of donors, NAD or NADP as acceptor (view genes)	2 out of 432 genes, 0.5%	18 out of 10487 genes, 0.2%	1	View Result
metal cluster binding (view genes)	4 out of 432 genes, 0.9%	53 out of 10487 genes, 0.5%	1	View Result
heterocyclic compound binding (view genes)	134 out of 432 genes, 31.0%	3032 out of 10487 genes, 28.9%	1	View Result
O-acyltransferase activity (view genes)	3 out of 432 genes, 0.7%	37 out of 10487 genes, 0.4%	1	View Result
transferase activity, transferring pentosyl groups (view genes)	3 out of 432 genes, 0.7%	37 out of 10487 genes, 0.4%	1	View Result
purine nucleoside binding (view genes)	2 out of 432 genes, 0.5%	20 out of 10487 genes, 0.2%	1	View Result
protein kinase binding (view genes)	2 out of 432 genes, 0.5%	20 out of 10487 genes, 0.2%	1	View Result
ribonucleoside binding (view genes)	2 out of 432 genes, 0.5%	20 out of 10487 genes, 0.2%	1	View Result
purine ribonucleoside binding (view genes)	2 out of 432 genes, 0.5%	20 out of 10487 genes, 0.2%	1	View Result
transferase activity (view genes)	77 out of 432 genes, 17.8%	1704 out of 10487 genes, 16.2%	1	View Result
motor activity (view genes)	3 out of 432 genes, 0.7%	38 out of 10487 genes, 0.4%	1	View Result
organic cyclic compound binding (view genes)	134 out of 432 genes, 31.0%	3057 out of 10487 genes, 29.2%	1	View Result
antioxidant activity (view genes)	3 out of 432 genes, 0.7%	39 out of 10487 genes, 0.4%	1	View Result
binding (view genes)	306 out of 432 genes, 70.8%	7244 out of 10487 genes, 69.1%	1	View Result
cytoskeletal protein binding (view genes)	14 out of 432 genes, 3.2%	273 out of 10487 genes, 2.6%	1	View Result
acid-amino acid ligase activity (view genes)	2 out of 432 genes, 0.5%	23 out of 10487 genes, 0.2%	1	View Result
sodium ion transmembrane transporter activity (view genes)	3 out of 432 genes, 0.7%	42 out of 10487 genes, 0.4%	1	View Result
steroid dehydrogenase activity (view genes)	2 out of 432 genes, 0.5%	24 out of 10487 genes, 0.2%	1	View Result
phosphatase regulator activity (view genes)	2 out of 432 genes, 0.5%	24 out of 10487 genes, 0.2%	1	View Result
ligand-activated sequence-specific DNA binding RNA polymerase II transcription factor activity (view genes)	3 out of 432 genes, 0.7%	44 out of 10487 genes, 0.4%	1	View Result
direct ligand regulated sequence-specific DNA binding transcription factor activity (view genes)	3 out of 432 genes, 0.7%	44 out of 10487 genes, 0.4%	1	View Result
phosphoric ester hydrolase activity (view genes)	12 out of 432 genes, 2.8%	237 out of 10487 genes, 2.3%	1	View Result
structural molecule activity (view genes)	18 out of 432 genes, 4.2%	374 out of 10487 genes, 3.6%	1	View Result
ribonuclease activity (view genes)	3 out of 432 genes, 0.7%	45 out of 10487 genes, 0.4%	1	View Result
transferase activity, transferring alkyl or aryl (other than methyl) groups (view genes)	3 out of 432 genes, 0.7%	45 out of 10487 genes, 0.4%	1	View Result
UDP-glycosyltransferase activity (view genes)	4 out of 432 genes, 0.9%	66 out of 10487 genes, 0.6%	1	View Result
adenylyltransferase activity (view genes)	2 out of 432 genes, 0.5%	26 out of 10487 genes, 0.2%	1	View Result
carbohydrate binding (view genes)	7 out of 432 genes, 1.6%	131 out of 10487 genes, 1.2%	1	View Result
pyrophosphatase activity (view genes)	28 out of 432 genes, 6.5%	611 out of 10487 genes, 5.8%	1	View Result
hydrolase activity, acting on acid anhydrides, in phosphorus-containing anhydrides (view genes)	28 out of 432 genes, 6.5%	615 out of 10487 genes, 5.9%	1	View Result
hydrolase activity, acting on ester bonds (view genes)	22 out of 432 genes, 5.1%	476 out of 10487 genes, 4.5%	1	View Result
hydrolase activity, acting on acid anhydrides (view genes)	28 out of 432 genes, 6.5%	617 out of 10487 genes, 5.9%	1	View Result
transferase activity, transferring hexosyl groups (view genes)	5 out of 432 genes, 1.2%	92 out of 10487 genes, 0.9%	1	View Result
transition metal ion binding (view genes)	65 out of 432 genes, 15.0%	1494 out of 10487 genes, 14.2%	1	View Result
lipid binding (view genes)	10 out of 432 genes, 2.3%	209 out of 10487 genes, 2.0%	1	View Result
sequence-specific DNA binding RNA polymerase II transcription factor activity (view genes)	4 out of 432 genes, 0.9%	74 out of 10487 genes, 0.7%	1	View Result
small conjugating protein-specific protease activity (view genes)	2 out of 432 genes, 0.5%	31 out of 10487 genes, 0.3%	1	View Result
thiolester hydrolase activity (view genes)	4 out of 432 genes, 0.9%	75 out of 10487 genes, 0.7%	1	View Result
lysine N-acetyltransferase activity, acting on acetyl phosphate as donor (view genes)	2 out of 432 genes, 0.5%	32 out of 10487 genes, 0.3%	1	View Result
intramolecular transferase activity (view genes)	2 out of 432 genes, 0.5%	32 out of 10487 genes, 0.3%	1	View Result
sequence-specific DNA binding transcription factor activity (view genes)	4 out of 432 genes, 0.9%	76 out of 10487 genes, 0.7%	1	View Result
oxidoreductase activity, acting on the CH-OH group of donors, NAD or NADP as acceptor (view genes)	4 out of 432 genes, 0.9%	79 out of 10487 genes, 0.8%	1	View Result
actin binding (view genes)	2 out of 432 genes, 0.5%	34 out of 10487 genes, 0.3%	1	View Result
transferase activity, transferring acyl groups other than amino-acyl groups (view genes)	8 out of 432 genes, 1.9%	178 out of 10487 genes, 1.7%	1	View Result
oxidoreductase activity, acting on paired donors, with incorporation or reduction of molecular oxygen, 2-oxoglutarate as one donor, and incorporation of one atom each of oxygen into both donors (view genes)	2 out of 432 genes, 0.5%	37 out of 10487 genes, 0.4%	1	View Result
small conjugating protein binding (view genes)	2 out of 432 genes, 0.5%	38 out of 10487 genes, 0.4%	1	View Result
RNA polymerase activity (view genes)	2 out of 432 genes, 0.5%	38 out of 10487 genes, 0.4%	1	View Result
oxidoreductase activity, acting on CH-OH group of donors (view genes)	5 out of 432 genes, 1.2%	110 out of 10487 genes, 1.0%	1	View Result
enzyme inhibitor activity (view genes)	7 out of 432 genes, 1.6%	158 out of 10487 genes, 1.5%	1	View Result
potassium channel activity (view genes)	3 out of 432 genes, 0.7%	63 out of 10487 genes, 0.6%	1	View Result
acetyltransferase activity (view genes)	3 out of 432 genes, 0.7%	64 out of 10487 genes, 0.6%	1	View Result
cysteine-type peptidase activity (view genes)	2 out of 432 genes, 0.5%	40 out of 10487 genes, 0.4%	1	View Result
ligase activity (view genes)	8 out of 432 genes, 1.9%	185 out of 10487 genes, 1.8%	1	View Result
G-protein coupled receptor activity (view genes)	11 out of 432 genes, 2.5%	260 out of 10487 genes, 2.5%	1	View Result
phosphatase activity (view genes)	8 out of 432 genes, 1.9%	190 out of 10487 genes, 1.8%	1	View Result
tubulin binding (view genes)	3 out of 432 genes, 0.7%	68 out of 10487 genes, 0.6%	1	View Result
phosphoprotein phosphatase activity (view genes)	4 out of 432 genes, 0.9%	94 out of 10487 genes, 0.9%	1	View Result
carbon-carbon lyase activity (view genes)	2 out of 432 genes, 0.5%	44 out of 10487 genes, 0.4%	1	View Result
metal ion transmembrane transporter activity (view genes)	6 out of 432 genes, 1.4%	145 out of 10487 genes, 1.4%	1	View Result
potassium ion transmembrane transporter activity (view genes)	3 out of 432 genes, 0.7%	71 out of 10487 genes, 0.7%	1	View Result
peptidase inhibitor activity (view genes)	5 out of 432 genes, 1.2%	122 out of 10487 genes, 1.2%	1	View Result
N-acetyltransferase activity (view genes)	2 out of 432 genes, 0.5%	46 out of 10487 genes, 0.4%	1	View Result
transferase activity, transferring acyl groups (view genes)	8 out of 432 genes, 1.9%	198 out of 10487 genes, 1.9%	1	View Result
isomerase activity (view genes)	6 out of 432 genes, 1.4%	149 out of 10487 genes, 1.4%	1	View Result
endopeptidase activity (view genes)	12 out of 432 genes, 2.8%	300 out of 10487 genes, 2.9%	1	View Result
oxidoreductase activity, acting on single donors with incorporation of molecular oxygen (view genes)	2 out of 432 genes, 0.5%	48 out of 10487 genes, 0.5%	1	View Result
cation channel activity (view genes)	5 out of 432 genes, 1.2%	126 out of 10487 genes, 1.2%	1	View Result
ATPase activity, coupled (view genes)	7 out of 432 genes, 1.6%	179 out of 10487 genes, 1.7%	1	View Result
macromolecular complex binding (view genes)	5 out of 432 genes, 1.2%	129 out of 10487 genes, 1.2%	1	View Result
ATPase activity (view genes)	7 out of 432 genes, 1.6%	183 out of 10487 genes, 1.7%	1	View Result
glycosaminoglycan binding (view genes)	3 out of 432 genes, 0.7%	79 out of 10487 genes, 0.8%	1	View Result
dioxygenase activity (view genes)	2 out of 432 genes, 0.5%	52 out of 10487 genes, 0.5%	1	View Result
hydrolase activity (view genes)	68 out of 432 genes, 15.7%	1710 out of 10487 genes, 16.3%	1	View Result
nucleotidyltransferase activity (view genes)	4 out of 432 genes, 0.9%	108 out of 10487 genes, 1.0%	1	View Result
peptidase regulator activity (view genes)	5 out of 432 genes, 1.2%	136 out of 10487 genes, 1.3%	1	View Result
cytokine receptor binding (view genes)	3 out of 432 genes, 0.7%	85 out of 10487 genes, 0.8%	1	View Result
structure-specific DNA binding (view genes)	3 out of 432 genes, 0.7%	86 out of 10487 genes, 0.8%	1	View Result
endopeptidase inhibitor activity (view genes)	4 out of 432 genes, 0.9%	114 out of 10487 genes, 1.1%	1	View Result
nuclease activity (view genes)	4 out of 432 genes, 0.9%	117 out of 10487 genes, 1.1%	1	View Result
nucleic acid binding (view genes)	59 out of 432 genes, 13.7%	1524 out of 10487 genes, 14.5%	1	View Result
N-acyltransferase activity (view genes)	2 out of 432 genes, 0.5%	61 out of 10487 genes, 0.6%	1	View Result
signal transducer activity (view genes)	30 out of 432 genes, 6.9%	803 out of 10487 genes, 7.7%	1	View Result
nucleic acid binding transcription factor activity (view genes)	17 out of 432 genes, 3.9%	469 out of 10487 genes, 4.5%	1	View Result
monovalent inorganic cation transmembrane transporter activity (view genes)	6 out of 432 genes, 1.4%	177 out of 10487 genes, 1.7%	1	View Result
hydrolase activity, acting on carbon-nitrogen (but not peptide) bonds (view genes)	2 out of 432 genes, 0.5%	64 out of 10487 genes, 0.6%	1	View Result
cis-trans isomerase activity (view genes)	2 out of 432 genes, 0.5%	64 out of 10487 genes, 0.6%	1	View Result
peptidase activity, acting on L-amino acid peptides (view genes)	16 out of 432 genes, 3.7%	446 out of 10487 genes, 4.3%	1	View Result
enzyme regulator activity (view genes)	16 out of 432 genes, 3.7%	447 out of 10487 genes, 4.3%	1	View Result
protein complex binding (view genes)	2 out of 432 genes, 0.5%	66 out of 10487 genes, 0.6%	1	View Result
DNA binding (view genes)	15 out of 432 genes, 3.5%	423 out of 10487 genes, 4.0%	1	View Result
peptidase activity (view genes)	16 out of 432 genes, 3.7%	452 out of 10487 genes, 4.3%	1	View Result
protein binding (view genes)	87 out of 432 genes, 20.1%	2251 out of 10487 genes, 21.5%	1	View Result
endopeptidase regulator activity (view genes)	4 out of 432 genes, 0.9%	127 out of 10487 genes, 1.2%	1	View Result
hydrolase activity, hydrolyzing O-glycosyl compounds (view genes)	2 out of 432 genes, 0.5%	73 out of 10487 genes, 0.7%	1	View Result
hydrolase activity, acting on glycosyl bonds (view genes)	3 out of 432 genes, 0.7%	105 out of 10487 genes, 1.0%	1	View Result
lyase activity (view genes)	4 out of 432 genes, 0.9%	138 out of 10487 genes, 1.3%	1	View Result
sequence-specific DNA binding (view genes)	3 out of 432 genes, 0.7%	108 out of 10487 genes, 1.0%	1	View Result
molecular transducer activity (view genes)	34 out of 432 genes, 7.9%	953 out of 10487 genes, 9.1%	1	View Result
primary active transmembrane transporter activity (view genes)	2 out of 432 genes, 0.5%	78 out of 10487 genes, 0.7%	1	View Result
P-P-bond-hydrolysis-driven transmembrane transporter activity (view genes)	2 out of 432 genes, 0.5%	78 out of 10487 genes, 0.7%	1	View Result
protein domain specific binding (view genes)	4 out of 432 genes, 0.9%	141 out of 10487 genes, 1.3%	1	View Result
protein dimerization activity (view genes)	3 out of 432 genes, 0.7%	113 out of 10487 genes, 1.1%	1	View Result
secondary active transmembrane transporter activity (view genes)	3 out of 432 genes, 0.7%	116 out of 10487 genes, 1.1%	1	View Result
receptor activity (view genes)	20 out of 432 genes, 4.6%	599 out of 10487 genes, 5.7%	1	View Result
small conjugating protein transferase activity (view genes)	5 out of 432 genes, 1.2%	182 out of 10487 genes, 1.7%	1	View Result
translation factor activity, nucleic acid binding (view genes)	2 out of 432 genes, 0.5%	88 out of 10487 genes, 0.8%	1	View Result
inorganic cation transmembrane transporter activity (view genes)	6 out of 432 genes, 1.4%	216 out of 10487 genes, 2.1%	1	View Result
signaling receptor activity (view genes)	17 out of 432 genes, 3.9%	529 out of 10487 genes, 5.0%	1	View Result
iron ion binding (view genes)	5 out of 432 genes, 1.2%	186 out of 10487 genes, 1.8%	1	View Result
anion transmembrane transporter activity (view genes)	2 out of 432 genes, 0.5%	89 out of 10487 genes, 0.8%	1	View Result
ion channel activity (view genes)	6 out of 432 genes, 1.4%	219 out of 10487 genes, 2.1%	1	View Result
substrate-specific channel activity (view genes)	6 out of 432 genes, 1.4%	219 out of 10487 genes, 2.1%	1	View Result
kinase binding (view genes)	2 out of 432 genes, 0.5%	91 out of 10487 genes, 0.9%	1	View Result
identical protein binding (view genes)	7 out of 432 genes, 1.6%	250 out of 10487 genes, 2.4%	1	View Result
enzyme binding (view genes)	8 out of 432 genes, 1.9%	289 out of 10487 genes, 2.8%	1	View Result
channel activity (view genes)	6 out of 432 genes, 1.4%	229 out of 10487 genes, 2.2%	1	View Result
passive transmembrane transporter activity (view genes)	6 out of 432 genes, 1.4%	229 out of 10487 genes, 2.2%	1	View Result
active transmembrane transporter activity (view genes)	5 out of 432 genes, 1.2%	205 out of 10487 genes, 2.0%	1	View Result
transmembrane signaling receptor activity (view genes)	15 out of 432 genes, 3.5%	514 out of 10487 genes, 4.9%	1	View Result
transcription cofactor activity (view genes)	2 out of 432 genes, 0.5%	119 out of 10487 genes, 1.1%	1	View Result
GTPase regulator activity (view genes)	2 out of 432 genes, 0.5%	122 out of 10487 genes, 1.2%	1	View Result
nucleoside-triphosphatase regulator activity (view genes)	2 out of 432 genes, 0.5%	122 out of 10487 genes, 1.2%	1	View Result
cation transmembrane transporter activity (view genes)	7 out of 432 genes, 1.6%	297 out of 10487 genes, 2.8%	1	View Result
protein binding transcription factor activity (view genes)	2 out of 432 genes, 0.5%	131 out of 10487 genes, 1.2%	1	View Result
transcription factor binding transcription factor activity (view genes)	2 out of 432 genes, 0.5%	131 out of 10487 genes, 1.2%	1	View Result
receptor binding (view genes)	14 out of 432 genes, 3.2%	536 out of 10487 genes, 5.1%	1	View Result
substrate-specific transmembrane transporter activity (view genes)	13 out of 432 genes, 3.0%	549 out of 10487 genes, 5.2%	1	View Result
transferase activity, transferring one-carbon groups (view genes)	2 out of 432 genes, 0.5%	163 out of 10487 genes, 1.6%	1	View Result
transmembrane transporter activity (view genes)	15 out of 432 genes, 3.5%	623 out of 10487 genes, 5.9%	1	View Result
RNA binding (view genes)	5 out of 432 genes, 1.2%	293 out of 10487 genes, 2.8%	1	View Result
ion transmembrane transporter activity (view genes)	10 out of 432 genes, 2.3%	478 out of 10487 genes, 4.6%	1	View Result
substrate-specific transporter activity (view genes)	14 out of 432 genes, 3.2%	653 out of 10487 genes, 6.2%	1	View Result
transporter activity (view genes)	16 out of 432 genes, 3.7%	742 out of 10487 genes, 7.1%	1	View Result

## Sheet: Process ontology
S10 Table. GO analysis of the target genes of all differentially expressed lncRNAs
Gene Ontology term	Cluster frequency	Genome frequency of use	Corrected P-value	Expression Profile
cholesterol metabolic process (view genes)	7 out of 407 genes, 1.7%	35 out of 10020 genes, 0.3%	0.37677	View Result
cell aging (view genes)	3 out of 407 genes, 0.7%	5 out of 10020 genes, 0.0%	0.54321	View Result
aging (view genes)	5 out of 407 genes, 1.2%	19 out of 10020 genes, 0.2%	0.67888	View Result
steroid metabolic process (view genes)	15 out of 407 genes, 3.7%	146 out of 10020 genes, 1.5%	0.74079	View Result
cyclic-nucleotide-mediated signaling (view genes)	3 out of 407 genes, 0.7%	6 out of 10020 genes, 0.1%	1	View Result
lipid catabolic process (view genes)	6 out of 407 genes, 1.5%	36 out of 10020 genes, 0.4%	1	View Result
cell proliferation (view genes)	27 out of 407 genes, 6.6%	385 out of 10020 genes, 3.8%	1	View Result
cholesterol storage (view genes)	4 out of 407 genes, 1.0%	17 out of 10020 genes, 0.2%	1	View Result
negative regulation of fatty acid metabolic process (view genes)	2 out of 407 genes, 0.5%	3 out of 10020 genes, 0.0%	1	View Result
regulation of phagocytosis (view genes)	2 out of 407 genes, 0.5%	3 out of 10020 genes, 0.0%	1	View Result
positive regulation of phagocytosis (view genes)	2 out of 407 genes, 0.5%	3 out of 10020 genes, 0.0%	1	View Result
sterol metabolic process (view genes)	8 out of 407 genes, 2.0%	72 out of 10020 genes, 0.7%	1	View Result
activin receptor signaling pathway (view genes)	3 out of 407 genes, 0.7%	11 out of 10020 genes, 0.1%	1	View Result
purine nucleotide catabolic process (view genes)	2 out of 407 genes, 0.5%	4 out of 10020 genes, 0.0%	1	View Result
fatty acid beta-oxidation (view genes)	2 out of 407 genes, 0.5%	4 out of 10020 genes, 0.0%	1	View Result
steroid catabolic process (view genes)	2 out of 407 genes, 0.5%	4 out of 10020 genes, 0.0%	1	View Result
fatty acid oxidation (view genes)	2 out of 407 genes, 0.5%	4 out of 10020 genes, 0.0%	1	View Result
lipid oxidation (view genes)	2 out of 407 genes, 0.5%	4 out of 10020 genes, 0.0%	1	View Result
cellular component assembly involved in morphogenesis (view genes)	5 out of 407 genes, 1.2%	33 out of 10020 genes, 0.3%	1	View Result
cellular component organization or biogenesis (view genes)	69 out of 407 genes, 17.0%	1296 out of 10020 genes, 12.9%	1	View Result
regulation of secretion (view genes)	7 out of 407 genes, 1.7%	62 out of 10020 genes, 0.6%	1	View Result
single-organism catabolic process (view genes)	21 out of 407 genes, 5.2%	305 out of 10020 genes, 3.0%	1	View Result
positive regulation of endocytosis (view genes)	4 out of 407 genes, 1.0%	23 out of 10020 genes, 0.2%	1	View Result
neuron projection development (view genes)	6 out of 407 genes, 1.5%	49 out of 10020 genes, 0.5%	1	View Result
maintenance of location (view genes)	6 out of 407 genes, 1.5%	49 out of 10020 genes, 0.5%	1	View Result
regulation of secretion by cell (view genes)	6 out of 407 genes, 1.5%	49 out of 10020 genes, 0.5%	1	View Result
plasma lipoprotein particle clearance (view genes)	3 out of 407 genes, 0.7%	13 out of 10020 genes, 0.1%	1	View Result
nucleotide catabolic process (view genes)	2 out of 407 genes, 0.5%	5 out of 10020 genes, 0.0%	1	View Result
cell differentiation involved in kidney development (view genes)	2 out of 407 genes, 0.5%	5 out of 10020 genes, 0.0%	1	View Result
cytoskeleton organization (view genes)	16 out of 407 genes, 3.9%	218 out of 10020 genes, 2.2%	1	View Result
cell cycle process (view genes)	15 out of 407 genes, 3.7%	201 out of 10020 genes, 2.0%	1	View Result
lipid storage (view genes)	4 out of 407 genes, 1.0%	25 out of 10020 genes, 0.2%	1	View Result
triglyceride metabolic process (view genes)	3 out of 407 genes, 0.7%	14 out of 10020 genes, 0.1%	1	View Result
developmental process (view genes)	77 out of 407 genes, 18.9%	1508 out of 10020 genes, 15.0%	1	View Result
cellular component morphogenesis (view genes)	13 out of 407 genes, 3.2%	167 out of 10020 genes, 1.7%	1	View Result
sulfur compound metabolic process (view genes)	7 out of 407 genes, 1.7%	67 out of 10020 genes, 0.7%	1	View Result
coenzyme metabolic process (view genes)	8 out of 407 genes, 2.0%	84 out of 10020 genes, 0.8%	1	View Result
cofactor metabolic process (view genes)	10 out of 407 genes, 2.5%	117 out of 10020 genes, 1.2%	1	View Result
actomyosin structure organization (view genes)	3 out of 407 genes, 0.7%	15 out of 10020 genes, 0.1%	1	View Result
long-chain fatty acid transport (view genes)	2 out of 407 genes, 0.5%	6 out of 10020 genes, 0.1%	1	View Result
spindle checkpoint (view genes)	2 out of 407 genes, 0.5%	6 out of 10020 genes, 0.1%	1	View Result
endothelial cell migration (view genes)	2 out of 407 genes, 0.5%	6 out of 10020 genes, 0.1%	1	View Result
negative regulation of lipid metabolic process (view genes)	2 out of 407 genes, 0.5%	6 out of 10020 genes, 0.1%	1	View Result
purine-containing compound catabolic process (view genes)	2 out of 407 genes, 0.5%	6 out of 10020 genes, 0.1%	1	View Result
regulation of localization (view genes)	20 out of 407 genes, 4.9%	303 out of 10020 genes, 3.0%	1	View Result
anatomical structure formation involved in morphogenesis (view genes)	16 out of 407 genes, 3.9%	227 out of 10020 genes, 2.3%	1	View Result
single-organism developmental process (view genes)	71 out of 407 genes, 17.4%	1393 out of 10020 genes, 13.9%	1	View Result
lipid biosynthetic process (view genes)	7 out of 407 genes, 1.7%	71 out of 10020 genes, 0.7%	1	View Result
neutral lipid metabolic process (view genes)	4 out of 407 genes, 1.0%	28 out of 10020 genes, 0.3%	1	View Result
acylglycerol metabolic process (view genes)	4 out of 407 genes, 1.0%	28 out of 10020 genes, 0.3%	1	View Result
fatty acid catabolic process (view genes)	4 out of 407 genes, 1.0%	28 out of 10020 genes, 0.3%	1	View Result
actin cytoskeleton organization (view genes)	7 out of 407 genes, 1.7%	72 out of 10020 genes, 0.7%	1	View Result
alcohol metabolic process (view genes)	11 out of 407 genes, 2.7%	140 out of 10020 genes, 1.4%	1	View Result
cellular lipid catabolic process (view genes)	4 out of 407 genes, 1.0%	29 out of 10020 genes, 0.3%	1	View Result
regulation of vesicle-mediated transport (view genes)	6 out of 407 genes, 1.5%	58 out of 10020 genes, 0.6%	1	View Result
macrophage derived foam cell differentiation (view genes)	3 out of 407 genes, 0.7%	17 out of 10020 genes, 0.2%	1	View Result
foam cell differentiation (view genes)	3 out of 407 genes, 0.7%	17 out of 10020 genes, 0.2%	1	View Result
actin filament-based process (view genes)	7 out of 407 genes, 1.7%	74 out of 10020 genes, 0.7%	1	View Result
acute-phase response (view genes)	2 out of 407 genes, 0.5%	7 out of 10020 genes, 0.1%	1	View Result
regulation of macrophage cytokine production (view genes)	2 out of 407 genes, 0.5%	7 out of 10020 genes, 0.1%	1	View Result
glomerulus development (view genes)	2 out of 407 genes, 0.5%	7 out of 10020 genes, 0.1%	1	View Result
catabolic process (view genes)	37 out of 407 genes, 9.1%	669 out of 10020 genes, 6.7%	1	View Result
cell cycle (view genes)	17 out of 407 genes, 4.2%	258 out of 10020 genes, 2.6%	1	View Result
folic acid-containing compound metabolic process (view genes)	3 out of 407 genes, 0.7%	18 out of 10020 genes, 0.2%	1	View Result
second-messenger-mediated signaling (view genes)	3 out of 407 genes, 0.7%	18 out of 10020 genes, 0.2%	1	View Result
pteridine-containing compound metabolic process (view genes)	3 out of 407 genes, 0.7%	18 out of 10020 genes, 0.2%	1	View Result
cellular component organization (view genes)	61 out of 407 genes, 15.0%	1200 out of 10020 genes, 12.0%	1	View Result
negative regulation of apoptotic process (view genes)	10 out of 407 genes, 2.5%	129 out of 10020 genes, 1.3%	1	View Result
negative regulation of programmed cell death (view genes)	10 out of 407 genes, 2.5%	129 out of 10020 genes, 1.3%	1	View Result
negative regulation of cell death (view genes)	10 out of 407 genes, 2.5%	129 out of 10020 genes, 1.3%	1	View Result
regulation of plasminogen activation (view genes)	2 out of 407 genes, 0.5%	8 out of 10020 genes, 0.1%	1	View Result
fatty acid transport (view genes)	2 out of 407 genes, 0.5%	8 out of 10020 genes, 0.1%	1	View Result
regulation of fatty acid metabolic process (view genes)	2 out of 407 genes, 0.5%	8 out of 10020 genes, 0.1%	1	View Result
hemoglobin metabolic process (view genes)	2 out of 407 genes, 0.5%	8 out of 10020 genes, 0.1%	1	View Result
regulation of myoblast differentiation (view genes)	2 out of 407 genes, 0.5%	8 out of 10020 genes, 0.1%	1	View Result
kidney morphogenesis (view genes)	2 out of 407 genes, 0.5%	8 out of 10020 genes, 0.1%	1	View Result
renal tubule morphogenesis (view genes)	2 out of 407 genes, 0.5%	8 out of 10020 genes, 0.1%	1	View Result
nephron morphogenesis (view genes)	2 out of 407 genes, 0.5%	8 out of 10020 genes, 0.1%	1	View Result
nephron tubule morphogenesis (view genes)	2 out of 407 genes, 0.5%	8 out of 10020 genes, 0.1%	1	View Result
nephron epithelium morphogenesis (view genes)	2 out of 407 genes, 0.5%	8 out of 10020 genes, 0.1%	1	View Result
mesonephric tubule morphogenesis (view genes)	2 out of 407 genes, 0.5%	8 out of 10020 genes, 0.1%	1	View Result
epithelial cell proliferation (view genes)	6 out of 407 genes, 1.5%	62 out of 10020 genes, 0.6%	1	View Result
monocarboxylic acid catabolic process (view genes)	4 out of 407 genes, 1.0%	32 out of 10020 genes, 0.3%	1	View Result
lipid metabolic process (view genes)	30 out of 407 genes, 7.4%	531 out of 10020 genes, 5.3%	1	View Result
actin filament organization (view genes)	4 out of 407 genes, 1.0%	33 out of 10020 genes, 0.3%	1	View Result
cell-substrate adhesion (view genes)	4 out of 407 genes, 1.0%	33 out of 10020 genes, 0.3%	1	View Result
regulation of programmed cell death (view genes)	15 out of 407 genes, 3.7%	228 out of 10020 genes, 2.3%	1	View Result
anatomical structure morphogenesis (view genes)	33 out of 407 genes, 8.1%	599 out of 10020 genes, 6.0%	1	View Result
positive regulation of cellular catabolic process (view genes)	4 out of 407 genes, 1.0%	34 out of 10020 genes, 0.3%	1	View Result
regulation of cellular localization (view genes)	8 out of 407 genes, 2.0%	99 out of 10020 genes, 1.0%	1	View Result
purine nucleoside monophosphate catabolic process (view genes)	2 out of 407 genes, 0.5%	9 out of 10020 genes, 0.1%	1	View Result
ribonucleoside monophosphate catabolic process (view genes)	2 out of 407 genes, 0.5%	9 out of 10020 genes, 0.1%	1	View Result
purine ribonucleoside monophosphate catabolic process (view genes)	2 out of 407 genes, 0.5%	9 out of 10020 genes, 0.1%	1	View Result
mesenchymal cell proliferation (view genes)	2 out of 407 genes, 0.5%	9 out of 10020 genes, 0.1%	1	View Result
response to bacterial lipoprotein (view genes)	2 out of 407 genes, 0.5%	9 out of 10020 genes, 0.1%	1	View Result
response to bacterial lipopeptide (view genes)	2 out of 407 genes, 0.5%	9 out of 10020 genes, 0.1%	1	View Result
regulation of endocytosis (view genes)	5 out of 407 genes, 1.2%	50 out of 10020 genes, 0.5%	1	View Result
glial cell differentiation (view genes)	3 out of 407 genes, 0.7%	21 out of 10020 genes, 0.2%	1	View Result
response to lipopolysaccharide (view genes)	3 out of 407 genes, 0.7%	21 out of 10020 genes, 0.2%	1	View Result
pallium development (view genes)	4 out of 407 genes, 1.0%	35 out of 10020 genes, 0.3%	1	View Result
positive regulation of cellular process (view genes)	29 out of 407 genes, 7.1%	525 out of 10020 genes, 5.2%	1	View Result
defense response to bacterium (view genes)	4 out of 407 genes, 1.0%	36 out of 10020 genes, 0.4%	1	View Result
defense response to other organism (view genes)	4 out of 407 genes, 1.0%	36 out of 10020 genes, 0.4%	1	View Result
developmental maturation (view genes)	3 out of 407 genes, 0.7%	22 out of 10020 genes, 0.2%	1	View Result
regulation of apoptotic process (view genes)	11 out of 407 genes, 2.7%	159 out of 10020 genes, 1.6%	1	View Result
regulation of cell death (view genes)	15 out of 407 genes, 3.7%	237 out of 10020 genes, 2.4%	1	View Result
mesonephros development (view genes)	2 out of 407 genes, 0.5%	10 out of 10020 genes, 0.1%	1	View Result
regulation of cytokine production involved in immune response (view genes)	2 out of 407 genes, 0.5%	10 out of 10020 genes, 0.1%	1	View Result
nucleoside monophosphate catabolic process (view genes)	2 out of 407 genes, 0.5%	10 out of 10020 genes, 0.1%	1	View Result
monocarboxylic acid transport (view genes)	2 out of 407 genes, 0.5%	10 out of 10020 genes, 0.1%	1	View Result
renal tubule development (view genes)	2 out of 407 genes, 0.5%	10 out of 10020 genes, 0.1%	1	View Result
nephron epithelium development (view genes)	2 out of 407 genes, 0.5%	10 out of 10020 genes, 0.1%	1	View Result
nephron tubule development (view genes)	2 out of 407 genes, 0.5%	10 out of 10020 genes, 0.1%	1	View Result
mesonephric epithelium development (view genes)	2 out of 407 genes, 0.5%	10 out of 10020 genes, 0.1%	1	View Result
mesonephric tubule development (view genes)	2 out of 407 genes, 0.5%	10 out of 10020 genes, 0.1%	1	View Result
neurogenesis (view genes)	11 out of 407 genes, 2.7%	160 out of 10020 genes, 1.6%	1	View Result
single-organism organelle organization (view genes)	18 out of 407 genes, 4.4%	299 out of 10020 genes, 3.0%	1	View Result
regulation of transport (view genes)	15 out of 407 genes, 3.7%	239 out of 10020 genes, 2.4%	1	View Result
forebrain development (view genes)	7 out of 407 genes, 1.7%	87 out of 10020 genes, 0.9%	1	View Result
fatty acid metabolic process (view genes)	10 out of 407 genes, 2.5%	143 out of 10020 genes, 1.4%	1	View Result
neuron development (view genes)	7 out of 407 genes, 1.7%	88 out of 10020 genes, 0.9%	1	View Result
regulation of cellular component movement (view genes)	5 out of 407 genes, 1.2%	54 out of 10020 genes, 0.5%	1	View Result
regulation of cell motility (view genes)	5 out of 407 genes, 1.2%	54 out of 10020 genes, 0.5%	1	View Result
organic hydroxy compound metabolic process (view genes)	11 out of 407 genes, 2.7%	163 out of 10020 genes, 1.6%	1	View Result
organelle organization (view genes)	37 out of 407 genes, 9.1%	711 out of 10020 genes, 7.1%	1	View Result
response to lipoteichoic acid (view genes)	2 out of 407 genes, 0.5%	11 out of 10020 genes, 0.1%	1	View Result
kidney epithelium development (view genes)	2 out of 407 genes, 0.5%	11 out of 10020 genes, 0.1%	1	View Result
chondrocyte differentiation (view genes)	3 out of 407 genes, 0.7%	24 out of 10020 genes, 0.2%	1	View Result
vitamin metabolic process (view genes)	3 out of 407 genes, 0.7%	24 out of 10020 genes, 0.2%	1	View Result
DNA replication (view genes)	4 out of 407 genes, 1.0%	39 out of 10020 genes, 0.4%	1	View Result
steroid biosynthetic process (view genes)	4 out of 407 genes, 1.0%	39 out of 10020 genes, 0.4%	1	View Result
regulation of angiogenesis (view genes)	4 out of 407 genes, 1.0%	39 out of 10020 genes, 0.4%	1	View Result
regulation of plasma lipoprotein particle levels (view genes)	4 out of 407 genes, 1.0%	39 out of 10020 genes, 0.4%	1	View Result
positive regulation of biological process (view genes)	37 out of 407 genes, 9.1%	716 out of 10020 genes, 7.1%	1	View Result
telencephalon development (view genes)	5 out of 407 genes, 1.2%	56 out of 10020 genes, 0.6%	1	View Result
cellular amide metabolic process (view genes)	5 out of 407 genes, 1.2%	56 out of 10020 genes, 0.6%	1	View Result
regulation of cell division (view genes)	4 out of 407 genes, 1.0%	40 out of 10020 genes, 0.4%	1	View Result
regulation of vasculature development (view genes)	4 out of 407 genes, 1.0%	40 out of 10020 genes, 0.4%	1	View Result
gliogenesis (view genes)	3 out of 407 genes, 0.7%	25 out of 10020 genes, 0.2%	1	View Result
regulation of hormone secretion (view genes)	3 out of 407 genes, 0.7%	25 out of 10020 genes, 0.2%	1	View Result
positive regulation of metabolic process (view genes)	16 out of 407 genes, 3.9%	268 out of 10020 genes, 2.7%	1	View Result
cellular component biogenesis (view genes)	24 out of 407 genes, 5.9%	436 out of 10020 genes, 4.4%	1	View Result
regulation of anatomical structure morphogenesis (view genes)	7 out of 407 genes, 1.7%	92 out of 10020 genes, 0.9%	1	View Result
positive regulation of cellular metabolic process (view genes)	14 out of 407 genes, 3.4%	228 out of 10020 genes, 2.3%	1	View Result
single-multicellular organism process (view genes)	72 out of 407 genes, 17.7%	1515 out of 10020 genes, 15.1%	1	View Result
cellular process (view genes)	281 out of 407 genes, 69.0%	6585 out of 10020 genes, 65.7%	1	View Result
hematopoietic progenitor cell differentiation (view genes)	2 out of 407 genes, 0.5%	12 out of 10020 genes, 0.1%	1	View Result
epithelial cell migration (view genes)	2 out of 407 genes, 0.5%	12 out of 10020 genes, 0.1%	1	View Result
nephron development (view genes)	2 out of 407 genes, 0.5%	12 out of 10020 genes, 0.1%	1	View Result
tissue migration (view genes)	2 out of 407 genes, 0.5%	12 out of 10020 genes, 0.1%	1	View Result
epithelium migration (view genes)	2 out of 407 genes, 0.5%	12 out of 10020 genes, 0.1%	1	View Result
organophosphate catabolic process (view genes)	11 out of 407 genes, 2.7%	169 out of 10020 genes, 1.7%	1	View Result
nucleoside phosphate catabolic process (view genes)	11 out of 407 genes, 2.7%	169 out of 10020 genes, 1.7%	1	View Result
cellular catabolic process (view genes)	29 out of 407 genes, 7.1%	548 out of 10020 genes, 5.5%	1	View Result
regulation of neurotransmitter levels (view genes)	3 out of 407 genes, 0.7%	26 out of 10020 genes, 0.3%	1	View Result
multicellular organismal homeostasis (view genes)	5 out of 407 genes, 1.2%	59 out of 10020 genes, 0.6%	1	View Result
enzyme linked receptor protein signaling pathway (view genes)	13 out of 407 genes, 3.2%	213 out of 10020 genes, 2.1%	1	View Result
regulation of endothelial cell migration (view genes)	3 out of 407 genes, 0.7%	27 out of 10020 genes, 0.3%	1	View Result
regulation of epithelial cell migration (view genes)	3 out of 407 genes, 0.7%	27 out of 10020 genes, 0.3%	1	View Result
cartilage development (view genes)	3 out of 407 genes, 0.7%	27 out of 10020 genes, 0.3%	1	View Result
regulation of cell cycle (view genes)	9 out of 407 genes, 2.2%	134 out of 10020 genes, 1.3%	1	View Result
DNA-dependent DNA replication (view genes)	2 out of 407 genes, 0.5%	13 out of 10020 genes, 0.1%	1	View Result
peroxisome organization (view genes)	2 out of 407 genes, 0.5%	13 out of 10020 genes, 0.1%	1	View Result
regulation of cellular ketone metabolic process (view genes)	2 out of 407 genes, 0.5%	13 out of 10020 genes, 0.1%	1	View Result
histone ubiquitination (view genes)	2 out of 407 genes, 0.5%	13 out of 10020 genes, 0.1%	1	View Result
metallo-sulfur cluster assembly (view genes)	2 out of 407 genes, 0.5%	13 out of 10020 genes, 0.1%	1	View Result
positive regulation of catabolic process (view genes)	4 out of 407 genes, 1.0%	43 out of 10020 genes, 0.4%	1	View Result
tissue morphogenesis (view genes)	11 out of 407 genes, 2.7%	174 out of 10020 genes, 1.7%	1	View Result
neuron differentiation (view genes)	8 out of 407 genes, 2.0%	116 out of 10020 genes, 1.2%	1	View Result
regulation of cytokine biosynthetic process (view genes)	5 out of 407 genes, 1.2%	61 out of 10020 genes, 0.6%	1	View Result
inflammatory response (view genes)	6 out of 407 genes, 1.5%	79 out of 10020 genes, 0.8%	1	View Result
morphogenesis of an epithelium (view genes)	9 out of 407 genes, 2.2%	136 out of 10020 genes, 1.4%	1	View Result
cell cycle checkpoint (view genes)	4 out of 407 genes, 1.0%	44 out of 10020 genes, 0.4%	1	View Result
regulation of DNA repair (view genes)	3 out of 407 genes, 0.7%	28 out of 10020 genes, 0.3%	1	View Result
regulation of symbiosis, encompassing mutualism through parasitism (view genes)	3 out of 407 genes, 0.7%	28 out of 10020 genes, 0.3%	1	View Result
neuron projection morphogenesis (view genes)	3 out of 407 genes, 0.7%	28 out of 10020 genes, 0.3%	1	View Result
connective tissue development (view genes)	3 out of 407 genes, 0.7%	28 out of 10020 genes, 0.3%	1	View Result
regulation of response to DNA damage stimulus (view genes)	3 out of 407 genes, 0.7%	28 out of 10020 genes, 0.3%	1	View Result
carboxylic acid catabolic process (view genes)	5 out of 407 genes, 1.2%	62 out of 10020 genes, 0.6%	1	View Result
monocarboxylic acid metabolic process (view genes)	12 out of 407 genes, 2.9%	198 out of 10020 genes, 2.0%	1	View Result
metanephros development (view genes)	2 out of 407 genes, 0.5%	14 out of 10020 genes, 0.1%	1	View Result
macromolecular complex remodeling (view genes)	2 out of 407 genes, 0.5%	14 out of 10020 genes, 0.1%	1	View Result
protein-lipid complex remodeling (view genes)	2 out of 407 genes, 0.5%	14 out of 10020 genes, 0.1%	1	View Result
plasma lipoprotein particle remodeling (view genes)	2 out of 407 genes, 0.5%	14 out of 10020 genes, 0.1%	1	View Result
regulation of synaptic plasticity (view genes)	2 out of 407 genes, 0.5%	14 out of 10020 genes, 0.1%	1	View Result
cell part morphogenesis (view genes)	4 out of 407 genes, 1.0%	45 out of 10020 genes, 0.4%	1	View Result
cell projection morphogenesis (view genes)	4 out of 407 genes, 1.0%	45 out of 10020 genes, 0.4%	1	View Result
negative regulation of peptidase activity (view genes)	6 out of 407 genes, 1.5%	81 out of 10020 genes, 0.8%	1	View Result
ribosome biogenesis (view genes)	6 out of 407 genes, 1.5%	81 out of 10020 genes, 0.8%	1	View Result
single-organism biosynthetic process (view genes)	17 out of 407 genes, 4.2%	303 out of 10020 genes, 3.0%	1	View Result
response to radiation (view genes)	8 out of 407 genes, 2.0%	119 out of 10020 genes, 1.2%	1	View Result
ribonucleoprotein complex biogenesis (view genes)	8 out of 407 genes, 2.0%	119 out of 10020 genes, 1.2%	1	View Result
regulation of locomotion (view genes)	5 out of 407 genes, 1.2%	63 out of 10020 genes, 0.6%	1	View Result
mitochondrion organization (view genes)	4 out of 407 genes, 1.0%	46 out of 10020 genes, 0.5%	1	View Result
regulation of cell migration (view genes)	4 out of 407 genes, 1.0%	46 out of 10020 genes, 0.5%	1	View Result
response to light stimulus (view genes)	6 out of 407 genes, 1.5%	82 out of 10020 genes, 0.8%	1	View Result
epithelium development (view genes)	14 out of 407 genes, 3.4%	242 out of 10020 genes, 2.4%	1	View Result
glycoprotein metabolic process (view genes)	5 out of 407 genes, 1.2%	64 out of 10020 genes, 0.6%	1	View Result
regulation of cellular component organization (view genes)	11 out of 407 genes, 2.7%	181 out of 10020 genes, 1.8%	1	View Result
chromosome segregation (view genes)	3 out of 407 genes, 0.7%	30 out of 10020 genes, 0.3%	1	View Result
negative regulation of biosynthetic process (view genes)	7 out of 407 genes, 1.7%	102 out of 10020 genes, 1.0%	1	View Result
endocytosis (view genes)	6 out of 407 genes, 1.5%	83 out of 10020 genes, 0.8%	1	View Result
fructose metabolic process (view genes)	2 out of 407 genes, 0.5%	15 out of 10020 genes, 0.1%	1	View Result
proteoglycan metabolic process (view genes)	2 out of 407 genes, 0.5%	15 out of 10020 genes, 0.1%	1	View Result
visual behavior (view genes)	2 out of 407 genes, 0.5%	15 out of 10020 genes, 0.1%	1	View Result
subpallium development (view genes)	2 out of 407 genes, 0.5%	15 out of 10020 genes, 0.1%	1	View Result
lipid modification (view genes)	2 out of 407 genes, 0.5%	15 out of 10020 genes, 0.1%	1	View Result
negative regulation of DNA binding (view genes)	2 out of 407 genes, 0.5%	15 out of 10020 genes, 0.1%	1	View Result
nucleobase biosynthetic process (view genes)	2 out of 407 genes, 0.5%	15 out of 10020 genes, 0.1%	1	View Result
regulation of cytokine secretion (view genes)	2 out of 407 genes, 0.5%	15 out of 10020 genes, 0.1%	1	View Result
organic acid catabolic process (view genes)	5 out of 407 genes, 1.2%	65 out of 10020 genes, 0.6%	1	View Result
organic substance catabolic process (view genes)	30 out of 407 genes, 7.4%	593 out of 10020 genes, 5.9%	1	View Result
small molecule catabolic process (view genes)	5 out of 407 genes, 1.2%	66 out of 10020 genes, 0.7%	1	View Result
small molecule biosynthetic process (view genes)	4 out of 407 genes, 1.0%	48 out of 10020 genes, 0.5%	1	View Result
positive regulation of cellular component organization (view genes)	4 out of 407 genes, 1.0%	48 out of 10020 genes, 0.5%	1	View Result
adenylate cyclase-modulating G-protein coupled receptor signaling pathway (view genes)	3 out of 407 genes, 0.7%	31 out of 10020 genes, 0.3%	1	View Result
multicellular organismal process (view genes)	80 out of 407 genes, 19.7%	1749 out of 10020 genes, 17.5%	1	View Result
epithelial tube morphogenesis (view genes)	6 out of 407 genes, 1.5%	85 out of 10020 genes, 0.8%	1	View Result
generation of neurons (view genes)	9 out of 407 genes, 2.2%	145 out of 10020 genes, 1.4%	1	View Result
cell cycle arrest (view genes)	2 out of 407 genes, 0.5%	16 out of 10020 genes, 0.2%	1	View Result
activation of protein kinase activity (view genes)	2 out of 407 genes, 0.5%	16 out of 10020 genes, 0.2%	1	View Result
regulation of growth of symbiont in host (view genes)	2 out of 407 genes, 0.5%	16 out of 10020 genes, 0.2%	1	View Result
regulation of insulin secretion (view genes)	2 out of 407 genes, 0.5%	16 out of 10020 genes, 0.2%	1	View Result
regulation of muscle cell differentiation (view genes)	2 out of 407 genes, 0.5%	16 out of 10020 genes, 0.2%	1	View Result
phosphorylation (view genes)	11 out of 407 genes, 2.7%	186 out of 10020 genes, 1.9%	1	View Result
muscle contraction (view genes)	4 out of 407 genes, 1.0%	49 out of 10020 genes, 0.5%	1	View Result
negative regulation of protein metabolic process (view genes)	8 out of 407 genes, 2.0%	126 out of 10020 genes, 1.3%	1	View Result
negative regulation of cellular biosynthetic process (view genes)	6 out of 407 genes, 1.5%	87 out of 10020 genes, 0.9%	1	View Result
regulation of protein metabolic process (view genes)	20 out of 407 genes, 4.9%	381 out of 10020 genes, 3.8%	1	View Result
rhythmic process (view genes)	4 out of 407 genes, 1.0%	50 out of 10020 genes, 0.5%	1	View Result
negative regulation of protein processing (view genes)	6 out of 407 genes, 1.5%	88 out of 10020 genes, 0.9%	1	View Result
negative regulation of proteolysis (view genes)	6 out of 407 genes, 1.5%	88 out of 10020 genes, 0.9%	1	View Result
regulation of protein processing (view genes)	6 out of 407 genes, 1.5%	88 out of 10020 genes, 0.9%	1	View Result
regulation of protein maturation (view genes)	6 out of 407 genes, 1.5%	88 out of 10020 genes, 0.9%	1	View Result
negative regulation of protein maturation (view genes)	6 out of 407 genes, 1.5%	88 out of 10020 genes, 0.9%	1	View Result
central nervous system neuron differentiation (view genes)	3 out of 407 genes, 0.7%	33 out of 10020 genes, 0.3%	1	View Result
central nervous system development (view genes)	10 out of 407 genes, 2.5%	169 out of 10020 genes, 1.7%	1	View Result
regulation of peptide secretion (view genes)	2 out of 407 genes, 0.5%	17 out of 10020 genes, 0.2%	1	View Result
negative regulation of cytokine biosynthetic process (view genes)	2 out of 407 genes, 0.5%	17 out of 10020 genes, 0.2%	1	View Result
regulation of peptide hormone secretion (view genes)	2 out of 407 genes, 0.5%	17 out of 10020 genes, 0.2%	1	View Result
regulation of cellular metabolic process (view genes)	50 out of 407 genes, 12.3%	1064 out of 10020 genes, 10.6%	1	View Result
regulation of protein transport (view genes)	4 out of 407 genes, 1.0%	51 out of 10020 genes, 0.5%	1	View Result
regulation of establishment of protein localization (view genes)	4 out of 407 genes, 1.0%	51 out of 10020 genes, 0.5%	1	View Result
negative regulation of cellular metabolic process (view genes)	14 out of 407 genes, 3.4%	254 out of 10020 genes, 2.5%	1	View Result
development of primary sexual characteristics (view genes)	5 out of 407 genes, 1.2%	70 out of 10020 genes, 0.7%	1	View Result
organic cyclic compound catabolic process (view genes)	13 out of 407 genes, 3.2%	234 out of 10020 genes, 2.3%	1	View Result
tissue development (view genes)	20 out of 407 genes, 4.9%	386 out of 10020 genes, 3.9%	1	View Result
regulation of multi-organism process (view genes)	3 out of 407 genes, 0.7%	34 out of 10020 genes, 0.3%	1	View Result
protein maturation (view genes)	3 out of 407 genes, 0.7%	34 out of 10020 genes, 0.3%	1	View Result
negative regulation of hydrolase activity (view genes)	6 out of 407 genes, 1.5%	90 out of 10020 genes, 0.9%	1	View Result
macromolecular complex subunit organization (view genes)	27 out of 407 genes, 6.6%	544 out of 10020 genes, 5.4%	1	View Result
water-soluble vitamin metabolic process (view genes)	2 out of 407 genes, 0.5%	18 out of 10020 genes, 0.2%	1	View Result
response to ionizing radiation (view genes)	2 out of 407 genes, 0.5%	18 out of 10020 genes, 0.2%	1	View Result
bone mineralization (view genes)	2 out of 407 genes, 0.5%	18 out of 10020 genes, 0.2%	1	View Result
biomineral tissue development (view genes)	2 out of 407 genes, 0.5%	18 out of 10020 genes, 0.2%	1	View Result
T cell differentiation in thymus (view genes)	2 out of 407 genes, 0.5%	18 out of 10020 genes, 0.2%	1	View Result
skeletal system development (view genes)	4 out of 407 genes, 1.0%	53 out of 10020 genes, 0.5%	1	View Result
positive regulation of transport (view genes)	5 out of 407 genes, 1.2%	72 out of 10020 genes, 0.7%	1	View Result
regulation of kinase activity (view genes)	8 out of 407 genes, 2.0%	132 out of 10020 genes, 1.3%	1	View Result
urogenital system development (view genes)	3 out of 407 genes, 0.7%	35 out of 10020 genes, 0.3%	1	View Result
ameboidal-type cell migration (view genes)	3 out of 407 genes, 0.7%	35 out of 10020 genes, 0.3%	1	View Result
regulation of peptide transport (view genes)	3 out of 407 genes, 0.7%	35 out of 10020 genes, 0.3%	1	View Result
cell migration (view genes)	12 out of 407 genes, 2.9%	216 out of 10020 genes, 2.2%	1	View Result
regulation of cytokine production (view genes)	9 out of 407 genes, 2.2%	153 out of 10020 genes, 1.5%	1	View Result
negative regulation of gene expression (view genes)	11 out of 407 genes, 2.7%	195 out of 10020 genes, 1.9%	1	View Result
transmembrane receptor protein serine/threonine kinase signaling pathway (view genes)	6 out of 407 genes, 1.5%	92 out of 10020 genes, 0.9%	1	View Result
nervous system development (view genes)	17 out of 407 genes, 4.2%	325 out of 10020 genes, 3.2%	1	View Result
developmental process involved in reproduction (view genes)	11 out of 407 genes, 2.7%	196 out of 10020 genes, 2.0%	1	View Result
negative regulation of macromolecule metabolic process (view genes)	13 out of 407 genes, 3.2%	239 out of 10020 genes, 2.4%	1	View Result
cell development (view genes)	13 out of 407 genes, 3.2%	239 out of 10020 genes, 2.4%	1	View Result
acute inflammatory response (view genes)	3 out of 407 genes, 0.7%	36 out of 10020 genes, 0.4%	1	View Result
response to abiotic stimulus (view genes)	10 out of 407 genes, 2.5%	176 out of 10020 genes, 1.8%	1	View Result
negative regulation of molecular function (view genes)	10 out of 407 genes, 2.5%	176 out of 10020 genes, 1.8%	1	View Result
mitotic sister chromatid segregation (view genes)	2 out of 407 genes, 0.5%	19 out of 10020 genes, 0.2%	1	View Result
regulation of actin polymerization or depolymerization (view genes)	2 out of 407 genes, 0.5%	19 out of 10020 genes, 0.2%	1	View Result
response to heat (view genes)	2 out of 407 genes, 0.5%	19 out of 10020 genes, 0.2%	1	View Result
pyrimidine-containing compound metabolic process (view genes)	2 out of 407 genes, 0.5%	19 out of 10020 genes, 0.2%	1	View Result
positive regulation of catalytic activity (view genes)	6 out of 407 genes, 1.5%	94 out of 10020 genes, 0.9%	1	View Result
regulation of transferase activity (view genes)	8 out of 407 genes, 2.0%	135 out of 10020 genes, 1.3%	1	View Result
negative regulation of metabolic process (view genes)	17 out of 407 genes, 4.2%	330 out of 10020 genes, 3.3%	1	View Result
regulation of mitosis (view genes)	3 out of 407 genes, 0.7%	37 out of 10020 genes, 0.4%	1	View Result
ovulation cycle process (view genes)	3 out of 407 genes, 0.7%	37 out of 10020 genes, 0.4%	1	View Result
ovulation cycle (view genes)	3 out of 407 genes, 0.7%	37 out of 10020 genes, 0.4%	1	View Result
regulation of cellular response to stress (view genes)	3 out of 407 genes, 0.7%	37 out of 10020 genes, 0.4%	1	View Result
organic cyclic compound metabolic process (view genes)	83 out of 407 genes, 20.4%	1865 out of 10020 genes, 18.6%	1	View Result
multicellular organismal development (view genes)	52 out of 407 genes, 12.8%	1134 out of 10020 genes, 11.3%	1	View Result
blood vessel development (view genes)	4 out of 407 genes, 1.0%	56 out of 10020 genes, 0.6%	1	View Result
positive regulation of cytokine production (view genes)	7 out of 407 genes, 1.7%	116 out of 10020 genes, 1.2%	1	View Result
cellular protein modification process (view genes)	53 out of 407 genes, 13.0%	1159 out of 10020 genes, 11.6%	1	View Result
protein modification process (view genes)	53 out of 407 genes, 13.0%	1159 out of 10020 genes, 11.6%	1	View Result
sulfur amino acid metabolic process (view genes)	2 out of 407 genes, 0.5%	20 out of 10020 genes, 0.2%	1	View Result
regulation of cell-matrix adhesion (view genes)	2 out of 407 genes, 0.5%	20 out of 10020 genes, 0.2%	1	View Result
mesoderm development (view genes)	2 out of 407 genes, 0.5%	20 out of 10020 genes, 0.2%	1	View Result
organelle assembly (view genes)	2 out of 407 genes, 0.5%	20 out of 10020 genes, 0.2%	1	View Result
positive regulation of cell proliferation (view genes)	6 out of 407 genes, 1.5%	96 out of 10020 genes, 1.0%	1	View Result
ossification (view genes)	5 out of 407 genes, 1.2%	76 out of 10020 genes, 0.8%	1	View Result
single-organism process (view genes)	222 out of 407 genes, 54.5%	5245 out of 10020 genes, 52.3%	1	View Result
positive regulation of phosphorus metabolic process (view genes)	7 out of 407 genes, 1.7%	117 out of 10020 genes, 1.2%	1	View Result
positive regulation of phosphate metabolic process (view genes)	7 out of 407 genes, 1.7%	117 out of 10020 genes, 1.2%	1	View Result
regulation of nucleocytoplasmic transport (view genes)	3 out of 407 genes, 0.7%	38 out of 10020 genes, 0.4%	1	View Result
regulation of DNA binding (view genes)	3 out of 407 genes, 0.7%	38 out of 10020 genes, 0.4%	1	View Result
mitotic cell cycle process (view genes)	3 out of 407 genes, 0.7%	38 out of 10020 genes, 0.4%	1	View Result
single-organism carbohydrate metabolic process (view genes)	12 out of 407 genes, 2.9%	224 out of 10020 genes, 2.2%	1	View Result
regulation of peptidase activity (view genes)	6 out of 407 genes, 1.5%	97 out of 10020 genes, 1.0%	1	View Result
carbohydrate metabolic process (view genes)	14 out of 407 genes, 3.4%	268 out of 10020 genes, 2.7%	1	View Result
sex differentiation (view genes)	5 out of 407 genes, 1.2%	77 out of 10020 genes, 0.8%	1	View Result
epidermis development (view genes)	5 out of 407 genes, 1.2%	77 out of 10020 genes, 0.8%	1	View Result
skin development (view genes)	5 out of 407 genes, 1.2%	77 out of 10020 genes, 0.8%	1	View Result
cellular lipid metabolic process (view genes)	18 out of 407 genes, 4.4%	358 out of 10020 genes, 3.6%	1	View Result
protein complex subunit organization (view genes)	16 out of 407 genes, 3.9%	314 out of 10020 genes, 3.1%	1	View Result
anatomical structure development (view genes)	57 out of 407 genes, 14.0%	1261 out of 10020 genes, 12.6%	1	View Result
regulation of protein localization (view genes)	4 out of 407 genes, 1.0%	58 out of 10020 genes, 0.6%	1	View Result
response to temperature stimulus (view genes)	2 out of 407 genes, 0.5%	21 out of 10020 genes, 0.2%	1	View Result
regulation of blood coagulation (view genes)	2 out of 407 genes, 0.5%	21 out of 10020 genes, 0.2%	1	View Result
regulation of actin filament length (view genes)	2 out of 407 genes, 0.5%	21 out of 10020 genes, 0.2%	1	View Result
positive regulation of myeloid cell differentiation (view genes)	2 out of 407 genes, 0.5%	21 out of 10020 genes, 0.2%	1	View Result
regulation of protein secretion (view genes)	2 out of 407 genes, 0.5%	21 out of 10020 genes, 0.2%	1	View Result
negative regulation of binding (view genes)	2 out of 407 genes, 0.5%	21 out of 10020 genes, 0.2%	1	View Result
regulation of hemostasis (view genes)	2 out of 407 genes, 0.5%	21 out of 10020 genes, 0.2%	1	View Result
regulation of nuclear division (view genes)	3 out of 407 genes, 0.7%	39 out of 10020 genes, 0.4%	1	View Result
small molecule metabolic process (view genes)	46 out of 407 genes, 11.3%	1005 out of 10020 genes, 10.0%	1	View Result
oxidation-reduction process (view genes)	6 out of 407 genes, 1.5%	99 out of 10020 genes, 1.0%	1	View Result
protein complex assembly (view genes)	11 out of 407 genes, 2.7%	206 out of 10020 genes, 2.1%	1	View Result
protein complex biogenesis (view genes)	11 out of 407 genes, 2.7%	206 out of 10020 genes, 2.1%	1	View Result
macromolecule modification (view genes)	56 out of 407 genes, 13.8%	1242 out of 10020 genes, 12.4%	1	View Result
positive regulation of multicellular organismal process (view genes)	10 out of 407 genes, 2.5%	185 out of 10020 genes, 1.8%	1	View Result
organic acid biosynthetic process (view genes)	3 out of 407 genes, 0.7%	40 out of 10020 genes, 0.4%	1	View Result
odontogenesis (view genes)	3 out of 407 genes, 0.7%	40 out of 10020 genes, 0.4%	1	View Result
carboxylic acid biosynthetic process (view genes)	3 out of 407 genes, 0.7%	40 out of 10020 genes, 0.4%	1	View Result
regulation of cell adhesion (view genes)	7 out of 407 genes, 1.7%	121 out of 10020 genes, 1.2%	1	View Result
regulation of metabolic process (view genes)	55 out of 407 genes, 13.5%	1222 out of 10020 genes, 12.2%	1	View Result
sister chromatid segregation (view genes)	2 out of 407 genes, 0.5%	22 out of 10020 genes, 0.2%	1	View Result
carbohydrate transport (view genes)	2 out of 407 genes, 0.5%	22 out of 10020 genes, 0.2%	1	View Result
interspecies interaction between organisms (view genes)	2 out of 407 genes, 0.5%	22 out of 10020 genes, 0.2%	1	View Result
stem cell proliferation (view genes)	2 out of 407 genes, 0.5%	22 out of 10020 genes, 0.2%	1	View Result
embryonic epithelial tube formation (view genes)	3 out of 407 genes, 0.7%	41 out of 10020 genes, 0.4%	1	View Result
positive regulation of kinase activity (view genes)	3 out of 407 genes, 0.7%	41 out of 10020 genes, 0.4%	1	View Result
epithelial tube formation (view genes)	3 out of 407 genes, 0.7%	41 out of 10020 genes, 0.4%	1	View Result
tube morphogenesis (view genes)	7 out of 407 genes, 1.7%	123 out of 10020 genes, 1.2%	1	View Result
DNA metabolic process (view genes)	18 out of 407 genes, 4.4%	367 out of 10020 genes, 3.7%	1	View Result
cellular metabolic process (view genes)	175 out of 407 genes, 43.0%	4125 out of 10020 genes, 41.2%	1	View Result
biosynthetic process (view genes)	50 out of 407 genes, 12.3%	1111 out of 10020 genes, 11.1%	1	View Result
phagocytosis (view genes)	2 out of 407 genes, 0.5%	23 out of 10020 genes, 0.2%	1	View Result
mitotic nuclear division (view genes)	2 out of 407 genes, 0.5%	23 out of 10020 genes, 0.2%	1	View Result
establishment or maintenance of cell polarity (view genes)	2 out of 407 genes, 0.5%	23 out of 10020 genes, 0.2%	1	View Result
sulfur compound biosynthetic process (view genes)	2 out of 407 genes, 0.5%	23 out of 10020 genes, 0.2%	1	View Result
maintenance of location in cell (view genes)	2 out of 407 genes, 0.5%	23 out of 10020 genes, 0.2%	1	View Result
angiogenesis (view genes)	3 out of 407 genes, 0.7%	42 out of 10020 genes, 0.4%	1	View Result
regulation of growth (view genes)	3 out of 407 genes, 0.7%	42 out of 10020 genes, 0.4%	1	View Result
negative regulation of cellular protein metabolic process (view genes)	6 out of 407 genes, 1.5%	104 out of 10020 genes, 1.0%	1	View Result
ribonucleoside monophosphate metabolic process (view genes)	4 out of 407 genes, 1.0%	63 out of 10020 genes, 0.6%	1	View Result
response to oxidative stress (view genes)	3 out of 407 genes, 0.7%	43 out of 10020 genes, 0.4%	1	View Result
cellular amino acid biosynthetic process (view genes)	2 out of 407 genes, 0.5%	24 out of 10020 genes, 0.2%	1	View Result
skeletal system morphogenesis (view genes)	2 out of 407 genes, 0.5%	24 out of 10020 genes, 0.2%	1	View Result
organic substance biosynthetic process (view genes)	48 out of 407 genes, 11.8%	1072 out of 10020 genes, 10.7%	1	View Result
positive regulation of protein phosphorylation (view genes)	5 out of 407 genes, 1.2%	84 out of 10020 genes, 0.8%	1	View Result
brain development (view genes)	7 out of 407 genes, 1.7%	127 out of 10020 genes, 1.3%	1	View Result
head development (view genes)	7 out of 407 genes, 1.7%	127 out of 10020 genes, 1.3%	1	View Result
response to endogenous stimulus (view genes)	10 out of 407 genes, 2.5%	193 out of 10020 genes, 1.9%	1	View Result
apoptotic process (view genes)	14 out of 407 genes, 3.4%	283 out of 10020 genes, 2.8%	1	View Result
response to bacterium (view genes)	5 out of 407 genes, 1.2%	85 out of 10020 genes, 0.8%	1	View Result
negative regulation of catalytic activity (view genes)	7 out of 407 genes, 1.7%	128 out of 10020 genes, 1.3%	1	View Result
endothelial cell proliferation (view genes)	3 out of 407 genes, 0.7%	44 out of 10020 genes, 0.4%	1	View Result
G-protein coupled receptor signaling pathway, coupled to cyclic nucleotide second messenger (view genes)	3 out of 407 genes, 0.7%	44 out of 10020 genes, 0.4%	1	View Result
gonad development (view genes)	3 out of 407 genes, 0.7%	44 out of 10020 genes, 0.4%	1	View Result
positive regulation of cytokine biosynthetic process (view genes)	3 out of 407 genes, 0.7%	44 out of 10020 genes, 0.4%	1	View Result
positive regulation of MAPK cascade (view genes)	3 out of 407 genes, 0.7%	44 out of 10020 genes, 0.4%	1	View Result
positive regulation of transferase activity (view genes)	3 out of 407 genes, 0.7%	44 out of 10020 genes, 0.4%	1	View Result
positive regulation of phosphorylation (view genes)	6 out of 407 genes, 1.5%	107 out of 10020 genes, 1.1%	1	View Result
kidney development (view genes)	2 out of 407 genes, 0.5%	25 out of 10020 genes, 0.2%	1	View Result
coenzyme biosynthetic process (view genes)	2 out of 407 genes, 0.5%	25 out of 10020 genes, 0.2%	1	View Result
alditol metabolic process (view genes)	2 out of 407 genes, 0.5%	25 out of 10020 genes, 0.2%	1	View Result
muscle fiber development (view genes)	2 out of 407 genes, 0.5%	25 out of 10020 genes, 0.2%	1	View Result
regulation of wound healing (view genes)	2 out of 407 genes, 0.5%	25 out of 10020 genes, 0.2%	1	View Result
renal system development (view genes)	2 out of 407 genes, 0.5%	25 out of 10020 genes, 0.2%	1	View Result
vasculature development (view genes)	5 out of 407 genes, 1.2%	86 out of 10020 genes, 0.9%	1	View Result
I-kappaB kinase/NF-kappaB signaling (view genes)	5 out of 407 genes, 1.2%	86 out of 10020 genes, 0.9%	1	View Result
cellular modified amino acid metabolic process (view genes)	4 out of 407 genes, 1.0%	65 out of 10020 genes, 0.6%	1	View Result
regulation of mitotic cell cycle (view genes)	4 out of 407 genes, 1.0%	65 out of 10020 genes, 0.6%	1	View Result
immune system development (view genes)	11 out of 407 genes, 2.7%	218 out of 10020 genes, 2.2%	1	View Result
response to oxygen-containing compound (view genes)	6 out of 407 genes, 1.5%	108 out of 10020 genes, 1.1%	1	View Result
sterol transport (view genes)	3 out of 407 genes, 0.7%	45 out of 10020 genes, 0.4%	1	View Result
morphogenesis of embryonic epithelium (view genes)	3 out of 407 genes, 0.7%	45 out of 10020 genes, 0.4%	1	View Result
tube formation (view genes)	3 out of 407 genes, 0.7%	45 out of 10020 genes, 0.4%	1	View Result
regulation of response to stress (view genes)	7 out of 407 genes, 1.7%	130 out of 10020 genes, 1.3%	1	View Result
single-organism metabolic process (view genes)	76 out of 407 genes, 18.7%	1751 out of 10020 genes, 17.5%	1	View Result
regulation of cellular protein metabolic process (view genes)	15 out of 407 genes, 3.7%	310 out of 10020 genes, 3.1%	1	View Result
nucleobase-containing compound catabolic process (view genes)	11 out of 407 genes, 2.7%	220 out of 10020 genes, 2.2%	1	View Result
reproductive process (view genes)	17 out of 407 genes, 4.2%	357 out of 10020 genes, 3.6%	1	View Result
response to reactive oxygen species (view genes)	2 out of 407 genes, 0.5%	26 out of 10020 genes, 0.3%	1	View Result
negative regulation of cell adhesion (view genes)	2 out of 407 genes, 0.5%	26 out of 10020 genes, 0.3%	1	View Result
response to UV (view genes)	2 out of 407 genes, 0.5%	26 out of 10020 genes, 0.3%	1	View Result
regulation of coagulation (view genes)	2 out of 407 genes, 0.5%	26 out of 10020 genes, 0.3%	1	View Result
developmental growth involved in morphogenesis (view genes)	2 out of 407 genes, 0.5%	26 out of 10020 genes, 0.3%	1	View Result
respiratory tube development (view genes)	3 out of 407 genes, 0.7%	46 out of 10020 genes, 0.5%	1	View Result
blood vessel morphogenesis (view genes)	3 out of 407 genes, 0.7%	46 out of 10020 genes, 0.5%	1	View Result
cofactor biosynthetic process (view genes)	3 out of 407 genes, 0.7%	46 out of 10020 genes, 0.5%	1	View Result
positive regulation of intracellular signal transduction (view genes)	3 out of 407 genes, 0.7%	46 out of 10020 genes, 0.5%	1	View Result
multicellular organism reproduction (view genes)	9 out of 407 genes, 2.2%	176 out of 10020 genes, 1.8%	1	View Result
multicellular organismal reproductive process (view genes)	9 out of 407 genes, 2.2%	176 out of 10020 genes, 1.8%	1	View Result
regulation of catalytic activity (view genes)	17 out of 407 genes, 4.2%	358 out of 10020 genes, 3.6%	1	View Result
positive regulation of protein metabolic process (view genes)	8 out of 407 genes, 2.0%	154 out of 10020 genes, 1.5%	1	View Result
hexose metabolic process (view genes)	7 out of 407 genes, 1.7%	132 out of 10020 genes, 1.3%	1	View Result
hematopoietic or lymphoid organ development (view genes)	10 out of 407 genes, 2.5%	199 out of 10020 genes, 2.0%	1	View Result
protein ubiquitination (view genes)	9 out of 407 genes, 2.2%	177 out of 10020 genes, 1.8%	1	View Result
oxoacid metabolic process (view genes)	20 out of 407 genes, 4.9%	429 out of 10020 genes, 4.3%	1	View Result
cellular component assembly (view genes)	16 out of 407 genes, 3.9%	337 out of 10020 genes, 3.4%	1	View Result
regulation of developmental process (view genes)	16 out of 407 genes, 3.9%	337 out of 10020 genes, 3.4%	1	View Result
isoprenoid metabolic process (view genes)	3 out of 407 genes, 0.7%	47 out of 10020 genes, 0.5%	1	View Result
glycoprotein biosynthetic process (view genes)	3 out of 407 genes, 0.7%	47 out of 10020 genes, 0.5%	1	View Result
purine nucleoside metabolic process (view genes)	3 out of 407 genes, 0.7%	47 out of 10020 genes, 0.5%	1	View Result
purine ribonucleoside metabolic process (view genes)	3 out of 407 genes, 0.7%	47 out of 10020 genes, 0.5%	1	View Result
regulation of macromolecule metabolic process (view genes)	45 out of 407 genes, 11.1%	1020 out of 10020 genes, 10.2%	1	View Result
regulation of production of molecular mediator of immune response (view genes)	2 out of 407 genes, 0.5%	27 out of 10020 genes, 0.3%	1	View Result
regulation of response to wounding (view genes)	2 out of 407 genes, 0.5%	27 out of 10020 genes, 0.3%	1	View Result
cell morphogenesis (view genes)	6 out of 407 genes, 1.5%	112 out of 10020 genes, 1.1%	1	View Result
protein phosphorylation (view genes)	6 out of 407 genes, 1.5%	112 out of 10020 genes, 1.1%	1	View Result
cellular component movement (view genes)	13 out of 407 genes, 3.2%	270 out of 10020 genes, 2.7%	1	View Result
glycerolipid metabolic process (view genes)	4 out of 407 genes, 1.0%	69 out of 10020 genes, 0.7%	1	View Result
organelle fission (view genes)	3 out of 407 genes, 0.7%	48 out of 10020 genes, 0.5%	1	View Result
regulation of cellular process (view genes)	116 out of 407 genes, 28.5%	2737 out of 10020 genes, 27.3%	1	View Result
positive regulation of programmed cell death (view genes)	5 out of 407 genes, 1.2%	91 out of 10020 genes, 0.9%	1	View Result
regulation of primary metabolic process (view genes)	44 out of 407 genes, 10.8%	1002 out of 10020 genes, 10.0%	1	View Result
cellular protein metabolic process (view genes)	67 out of 407 genes, 16.5%	1554 out of 10020 genes, 15.5%	1	View Result
negative regulation of cell cycle (view genes)	2 out of 407 genes, 0.5%	28 out of 10020 genes, 0.3%	1	View Result
mesenchyme development (view genes)	2 out of 407 genes, 0.5%	28 out of 10020 genes, 0.3%	1	View Result
positive regulation of macromolecule biosynthetic process (view genes)	4 out of 407 genes, 1.0%	70 out of 10020 genes, 0.7%	1	View Result
muscle cell differentiation (view genes)	4 out of 407 genes, 1.0%	70 out of 10020 genes, 0.7%	1	View Result
system development (view genes)	43 out of 407 genes, 10.6%	980 out of 10020 genes, 9.8%	1	View Result
positive regulation of cell death (view genes)	5 out of 407 genes, 1.2%	92 out of 10020 genes, 0.9%	1	View Result
negative regulation of biological process (view genes)	32 out of 407 genes, 7.9%	719 out of 10020 genes, 7.2%	1	View Result
cell motility (view genes)	12 out of 407 genes, 2.9%	251 out of 10020 genes, 2.5%	1	View Result
localization of cell (view genes)	12 out of 407 genes, 2.9%	251 out of 10020 genes, 2.5%	1	View Result
response to molecule of bacterial origin (view genes)	4 out of 407 genes, 1.0%	71 out of 10020 genes, 0.7%	1	View Result
induction of programmed cell death (view genes)	4 out of 407 genes, 1.0%	71 out of 10020 genes, 0.7%	1	View Result
positive regulation of macromolecule metabolic process (view genes)	9 out of 407 genes, 2.2%	183 out of 10020 genes, 1.8%	1	View Result
tube development (view genes)	9 out of 407 genes, 2.2%	183 out of 10020 genes, 1.8%	1	View Result
purine nucleotide metabolic process (view genes)	5 out of 407 genes, 1.2%	93 out of 10020 genes, 0.9%	1	View Result
negative regulation of macromolecule biosynthetic process (view genes)	5 out of 407 genes, 1.2%	93 out of 10020 genes, 0.9%	1	View Result
aromatic compound catabolic process (view genes)	11 out of 407 genes, 2.7%	229 out of 10020 genes, 2.3%	1	View Result
cellular nitrogen compound catabolic process (view genes)	11 out of 407 genes, 2.7%	229 out of 10020 genes, 2.3%	1	View Result
heterocycle catabolic process (view genes)	11 out of 407 genes, 2.7%	229 out of 10020 genes, 2.3%	1	View Result
oxidoreduction coenzyme metabolic process (view genes)	2 out of 407 genes, 0.5%	29 out of 10020 genes, 0.3%	1	View Result
sensory perception of chemical stimulus (view genes)	2 out of 407 genes, 0.5%	29 out of 10020 genes, 0.3%	1	View Result
carboxylic acid metabolic process (view genes)	19 out of 407 genes, 4.7%	416 out of 10020 genes, 4.2%	1	View Result
glutamine family amino acid metabolic process (view genes)	3 out of 407 genes, 0.7%	50 out of 10020 genes, 0.5%	1	View Result
ribonucleoside metabolic process (view genes)	3 out of 407 genes, 0.7%	50 out of 10020 genes, 0.5%	1	View Result
response to organonitrogen compound (view genes)	3 out of 407 genes, 0.7%	50 out of 10020 genes, 0.5%	1	View Result
organic acid metabolic process (view genes)	20 out of 407 genes, 4.9%	440 out of 10020 genes, 4.4%	1	View Result
regulation of organelle organization (view genes)	5 out of 407 genes, 1.2%	94 out of 10020 genes, 0.9%	1	View Result
regulation of biosynthetic process (view genes)	29 out of 407 genes, 7.1%	654 out of 10020 genes, 6.5%	1	View Result
purine-containing compound metabolic process (view genes)	6 out of 407 genes, 1.5%	117 out of 10020 genes, 1.2%	1	View Result
response to stress (view genes)	31 out of 407 genes, 7.6%	703 out of 10020 genes, 7.0%	1	View Result
positive regulation of protein modification process (view genes)	5 out of 407 genes, 1.2%	95 out of 10020 genes, 0.9%	1	View Result
protein oligomerization (view genes)	5 out of 407 genes, 1.2%	95 out of 10020 genes, 0.9%	1	View Result
nucleoside metabolic process (view genes)	3 out of 407 genes, 0.7%	51 out of 10020 genes, 0.5%	1	View Result
regulation of cell cycle process (view genes)	3 out of 407 genes, 0.7%	51 out of 10020 genes, 0.5%	1	View Result
muscle system process (view genes)	4 out of 407 genes, 1.0%	73 out of 10020 genes, 0.7%	1	View Result
neural tube formation (view genes)	2 out of 407 genes, 0.5%	30 out of 10020 genes, 0.3%	1	View Result
primary neural tube formation (view genes)	2 out of 407 genes, 0.5%	30 out of 10020 genes, 0.3%	1	View Result
vesicle organization (view genes)	2 out of 407 genes, 0.5%	30 out of 10020 genes, 0.3%	1	View Result
regulation of cellular component size (view genes)	2 out of 407 genes, 0.5%	30 out of 10020 genes, 0.3%	1	View Result
protein-lipid complex subunit organization (view genes)	2 out of 407 genes, 0.5%	30 out of 10020 genes, 0.3%	1	View Result
plasma lipoprotein particle organization (view genes)	2 out of 407 genes, 0.5%	30 out of 10020 genes, 0.3%	1	View Result
cell projection organization (view genes)	6 out of 407 genes, 1.5%	118 out of 10020 genes, 1.2%	1	View Result
regulation of transcription from RNA polymerase II promoter (view genes)	15 out of 407 genes, 3.7%	327 out of 10020 genes, 3.3%	1	View Result
cellular developmental process (view genes)	35 out of 407 genes, 8.6%	802 out of 10020 genes, 8.0%	1	View Result
regulation of phosphorylation (view genes)	11 out of 407 genes, 2.7%	234 out of 10020 genes, 2.3%	1	View Result
glycosyl compound metabolic process (view genes)	3 out of 407 genes, 0.7%	52 out of 10020 genes, 0.5%	1	View Result
protein metabolic process (view genes)	85 out of 407 genes, 20.9%	2013 out of 10020 genes, 20.1%	1	View Result
regulation of cellular biosynthetic process (view genes)	28 out of 407 genes, 6.9%	638 out of 10020 genes, 6.4%	1	View Result
nucleoside phosphate metabolic process (view genes)	18 out of 407 genes, 4.4%	401 out of 10020 genes, 4.0%	1	View Result
regulation of cytoplasmic transport (view genes)	3 out of 407 genes, 0.7%	53 out of 10020 genes, 0.5%	1	View Result
organonitrogen compound biosynthetic process (view genes)	8 out of 407 genes, 2.0%	167 out of 10020 genes, 1.7%	1	View Result
monosaccharide metabolic process (view genes)	7 out of 407 genes, 1.7%	144 out of 10020 genes, 1.4%	1	View Result
covalent chromatin modification (view genes)	5 out of 407 genes, 1.2%	99 out of 10020 genes, 1.0%	1	View Result
histone modification (view genes)	5 out of 407 genes, 1.2%	99 out of 10020 genes, 1.0%	1	View Result
porphyrin-containing compound metabolic process (view genes)	2 out of 407 genes, 0.5%	32 out of 10020 genes, 0.3%	1	View Result
regulation of actin cytoskeleton organization (view genes)	2 out of 407 genes, 0.5%	32 out of 10020 genes, 0.3%	1	View Result
regulation of actin filament-based process (view genes)	2 out of 407 genes, 0.5%	32 out of 10020 genes, 0.3%	1	View Result
regulation of intracellular protein transport (view genes)	2 out of 407 genes, 0.5%	32 out of 10020 genes, 0.3%	1	View Result
regulation of protein import into nucleus (view genes)	2 out of 407 genes, 0.5%	32 out of 10020 genes, 0.3%	1	View Result
positive regulation of protein kinase activity (view genes)	2 out of 407 genes, 0.5%	32 out of 10020 genes, 0.3%	1	View Result
protein homooligomerization (view genes)	2 out of 407 genes, 0.5%	32 out of 10020 genes, 0.3%	1	View Result
regulation of protein localization to nucleus (view genes)	2 out of 407 genes, 0.5%	32 out of 10020 genes, 0.3%	1	View Result
regulation of protein targeting (view genes)	2 out of 407 genes, 0.5%	32 out of 10020 genes, 0.3%	1	View Result
regulation of proteolysis (view genes)	6 out of 407 genes, 1.5%	122 out of 10020 genes, 1.2%	1	View Result
response to inorganic substance (view genes)	3 out of 407 genes, 0.7%	54 out of 10020 genes, 0.5%	1	View Result
lipid homeostasis (view genes)	3 out of 407 genes, 0.7%	54 out of 10020 genes, 0.5%	1	View Result
purine ribonucleoside triphosphate metabolic process (view genes)	11 out of 407 genes, 2.7%	239 out of 10020 genes, 2.4%	1	View Result
macromolecular complex assembly (view genes)	12 out of 407 genes, 2.9%	263 out of 10020 genes, 2.6%	1	View Result
protein localization to organelle (view genes)	4 out of 407 genes, 1.0%	77 out of 10020 genes, 0.8%	1	View Result
negative regulation of cellular process (view genes)	25 out of 407 genes, 6.1%	574 out of 10020 genes, 5.7%	1	View Result
regulation of intracellular transport (view genes)	3 out of 407 genes, 0.7%	55 out of 10020 genes, 0.5%	1	View Result
response to growth factor (view genes)	3 out of 407 genes, 0.7%	55 out of 10020 genes, 0.5%	1	View Result
organonitrogen compound catabolic process (view genes)	3 out of 407 genes, 0.7%	55 out of 10020 genes, 0.5%	1	View Result
reproduction (view genes)	11 out of 407 genes, 2.7%	241 out of 10020 genes, 2.4%	1	View Result
ribonucleoside triphosphate metabolic process (view genes)	11 out of 407 genes, 2.7%	241 out of 10020 genes, 2.4%	1	View Result
transforming growth factor beta receptor signaling pathway (view genes)	2 out of 407 genes, 0.5%	33 out of 10020 genes, 0.3%	1	View Result
nucleobase metabolic process (view genes)	2 out of 407 genes, 0.5%	33 out of 10020 genes, 0.3%	1	View Result
branching morphogenesis of an epithelial tube (view genes)	2 out of 407 genes, 0.5%	33 out of 10020 genes, 0.3%	1	View Result
leukocyte migration (view genes)	2 out of 407 genes, 0.5%	33 out of 10020 genes, 0.3%	1	View Result
organelle localization (view genes)	2 out of 407 genes, 0.5%	33 out of 10020 genes, 0.3%	1	View Result
response to transforming growth factor beta (view genes)	2 out of 407 genes, 0.5%	33 out of 10020 genes, 0.3%	1	View Result
cellular response to transforming growth factor beta stimulus (view genes)	2 out of 407 genes, 0.5%	33 out of 10020 genes, 0.3%	1	View Result
single-organism cellular process (view genes)	169 out of 407 genes, 41.5%	4083 out of 10020 genes, 40.7%	1	View Result
vesicle-mediated transport (view genes)	12 out of 407 genes, 2.9%	266 out of 10020 genes, 2.7%	1	View Result
lipid localization (view genes)	6 out of 407 genes, 1.5%	125 out of 10020 genes, 1.2%	1	View Result
mitotic cell cycle (view genes)	3 out of 407 genes, 0.7%	56 out of 10020 genes, 0.6%	1	View Result
purine ribonucleoside monophosphate metabolic process (view genes)	3 out of 407 genes, 0.7%	56 out of 10020 genes, 0.6%	1	View Result
regulation of protein kinase activity (view genes)	5 out of 407 genes, 1.2%	102 out of 10020 genes, 1.0%	1	View Result
negative regulation of developmental process (view genes)	5 out of 407 genes, 1.2%	102 out of 10020 genes, 1.0%	1	View Result
lipid transport (view genes)	4 out of 407 genes, 1.0%	79 out of 10020 genes, 0.8%	1	View Result
locomotion (view genes)	13 out of 407 genes, 3.2%	291 out of 10020 genes, 2.9%	1	View Result
cell differentiation (view genes)	27 out of 407 genes, 6.6%	627 out of 10020 genes, 6.3%	1	View Result
muscle organ development (view genes)	2 out of 407 genes, 0.5%	34 out of 10020 genes, 0.3%	1	View Result
response to nutrient (view genes)	2 out of 407 genes, 0.5%	34 out of 10020 genes, 0.3%	1	View Result
tetrapyrrole metabolic process (view genes)	2 out of 407 genes, 0.5%	34 out of 10020 genes, 0.3%	1	View Result
detection of stimulus (view genes)	2 out of 407 genes, 0.5%	34 out of 10020 genes, 0.3%	1	View Result
striated muscle cell development (view genes)	2 out of 407 genes, 0.5%	34 out of 10020 genes, 0.3%	1	View Result
purine nucleoside triphosphate metabolic process (view genes)	11 out of 407 genes, 2.7%	244 out of 10020 genes, 2.4%	1	View Result
biological regulation (view genes)	139 out of 407 genes, 34.2%	3356 out of 10020 genes, 33.5%	1	View Result
protein targeting (view genes)	5 out of 407 genes, 1.2%	103 out of 10020 genes, 1.0%	1	View Result
vacuole organization (view genes)	3 out of 407 genes, 0.7%	57 out of 10020 genes, 0.6%	1	View Result
regulation of macromolecule biosynthetic process (view genes)	27 out of 407 genes, 6.6%	631 out of 10020 genes, 6.3%	1	View Result
positive regulation of molecular function (view genes)	8 out of 407 genes, 2.0%	175 out of 10020 genes, 1.7%	1	View Result
protein glycosylation (view genes)	2 out of 407 genes, 0.5%	35 out of 10020 genes, 0.3%	1	View Result
protein import (view genes)	2 out of 407 genes, 0.5%	35 out of 10020 genes, 0.3%	1	View Result
macromolecule glycosylation (view genes)	2 out of 407 genes, 0.5%	35 out of 10020 genes, 0.3%	1	View Result
developmental growth (view genes)	2 out of 407 genes, 0.5%	35 out of 10020 genes, 0.3%	1	View Result
muscle cell development (view genes)	2 out of 407 genes, 0.5%	35 out of 10020 genes, 0.3%	1	View Result
glycosylation (view genes)	2 out of 407 genes, 0.5%	35 out of 10020 genes, 0.3%	1	View Result
glucose catabolic process (view genes)	3 out of 407 genes, 0.7%	58 out of 10020 genes, 0.6%	1	View Result
hexose catabolic process (view genes)	3 out of 407 genes, 0.7%	58 out of 10020 genes, 0.6%	1	View Result
cell surface receptor signaling pathway (view genes)	34 out of 407 genes, 8.4%	802 out of 10020 genes, 8.0%	1	View Result
response to lipid (view genes)	5 out of 407 genes, 1.2%	105 out of 10020 genes, 1.0%	1	View Result
cell morphogenesis involved in differentiation (view genes)	4 out of 407 genes, 1.0%	82 out of 10020 genes, 0.8%	1	View Result
cellular response to endogenous stimulus (view genes)	4 out of 407 genes, 1.0%	82 out of 10020 genes, 0.8%	1	View Result
ribonucleoside triphosphate catabolic process (view genes)	7 out of 407 genes, 1.7%	153 out of 10020 genes, 1.5%	1	View Result
purine ribonucleoside triphosphate catabolic process (view genes)	7 out of 407 genes, 1.7%	153 out of 10020 genes, 1.5%	1	View Result
negative regulation of cell proliferation (view genes)	3 out of 407 genes, 0.7%	59 out of 10020 genes, 0.6%	1	View Result
positive regulation of hydrolase activity (view genes)	2 out of 407 genes, 0.5%	36 out of 10020 genes, 0.4%	1	View Result
nucleoside triphosphate catabolic process (view genes)	7 out of 407 genes, 1.7%	154 out of 10020 genes, 1.5%	1	View Result
purine nucleoside triphosphate catabolic process (view genes)	7 out of 407 genes, 1.7%	154 out of 10020 genes, 1.5%	1	View Result
regulation of cell proliferation (view genes)	8 out of 407 genes, 2.0%	178 out of 10020 genes, 1.8%	1	View Result
primary metabolic process (view genes)	178 out of 407 genes, 43.7%	4332 out of 10020 genes, 43.2%	1	View Result
positive regulation of biosynthetic process (view genes)	4 out of 407 genes, 1.0%	83 out of 10020 genes, 0.8%	1	View Result
organonitrogen compound metabolic process (view genes)	23 out of 407 genes, 5.7%	540 out of 10020 genes, 5.4%	1	View Result
nucleobase-containing small molecule metabolic process (view genes)	18 out of 407 genes, 4.4%	419 out of 10020 genes, 4.2%	1	View Result
cell adhesion (view genes)	11 out of 407 genes, 2.7%	251 out of 10020 genes, 2.5%	1	View Result
biological adhesion (view genes)	11 out of 407 genes, 2.7%	251 out of 10020 genes, 2.5%	1	View Result
formation of primary germ layer (view genes)	2 out of 407 genes, 0.5%	37 out of 10020 genes, 0.4%	1	View Result
RNA modification (view genes)	2 out of 407 genes, 0.5%	37 out of 10020 genes, 0.4%	1	View Result
cellular biosynthetic process (view genes)	44 out of 407 genes, 10.8%	1054 out of 10020 genes, 10.5%	1	View Result
nucleotide metabolic process (view genes)	6 out of 407 genes, 1.5%	132 out of 10020 genes, 1.3%	1	View Result
cellular macromolecule metabolic process (view genes)	112 out of 407 genes, 27.5%	2719 out of 10020 genes, 27.1%	1	View Result
nucleoside triphosphate metabolic process (view genes)	11 out of 407 genes, 2.7%	253 out of 10020 genes, 2.5%	1	View Result
mononuclear cell proliferation (view genes)	3 out of 407 genes, 0.7%	61 out of 10020 genes, 0.6%	1	View Result
regulation of molecular function (view genes)	21 out of 407 genes, 5.2%	497 out of 10020 genes, 5.0%	1	View Result
regulation of cell-substrate adhesion (view genes)	2 out of 407 genes, 0.5%	38 out of 10020 genes, 0.4%	1	View Result
regulation of lipid metabolic process (view genes)	2 out of 407 genes, 0.5%	38 out of 10020 genes, 0.4%	1	View Result
myeloid cell differentiation (view genes)	2 out of 407 genes, 0.5%	38 out of 10020 genes, 0.4%	1	View Result
regulation of synaptic transmission (view genes)	2 out of 407 genes, 0.5%	38 out of 10020 genes, 0.4%	1	View Result
regulation of intracellular signal transduction (view genes)	8 out of 407 genes, 2.0%	182 out of 10020 genes, 1.8%	1	View Result
positive regulation of cellular biosynthetic process (view genes)	3 out of 407 genes, 0.7%	62 out of 10020 genes, 0.6%	1	View Result
leukocyte proliferation (view genes)	3 out of 407 genes, 0.7%	62 out of 10020 genes, 0.6%	1	View Result
regulation of biological process (view genes)	124 out of 407 genes, 30.5%	3022 out of 10020 genes, 30.2%	1	View Result
single organism reproductive process (view genes)	10 out of 407 genes, 2.5%	232 out of 10020 genes, 2.3%	1	View Result
regulation of multicellular organismal process (view genes)	18 out of 407 genes, 4.4%	427 out of 10020 genes, 4.3%	1	View Result
response to hormone (view genes)	5 out of 407 genes, 1.2%	111 out of 10020 genes, 1.1%	1	View Result
regulation of protein phosphorylation (view genes)	8 out of 407 genes, 2.0%	184 out of 10020 genes, 1.8%	1	View Result
hormone-mediated signaling pathway (view genes)	2 out of 407 genes, 0.5%	39 out of 10020 genes, 0.4%	1	View Result
polyol metabolic process (view genes)	2 out of 407 genes, 0.5%	39 out of 10020 genes, 0.4%	1	View Result
striated muscle cell differentiation (view genes)	2 out of 407 genes, 0.5%	39 out of 10020 genes, 0.4%	1	View Result
carbohydrate catabolic process (view genes)	3 out of 407 genes, 0.7%	63 out of 10020 genes, 0.6%	1	View Result
single-organism carbohydrate catabolic process (view genes)	3 out of 407 genes, 0.7%	63 out of 10020 genes, 0.6%	1	View Result
monosaccharide catabolic process (view genes)	3 out of 407 genes, 0.7%	63 out of 10020 genes, 0.6%	1	View Result
response to nitrogen compound (view genes)	3 out of 407 genes, 0.7%	63 out of 10020 genes, 0.6%	1	View Result
positive regulation of cellular protein metabolic process (view genes)	5 out of 407 genes, 1.2%	112 out of 10020 genes, 1.1%	1	View Result
microtubule cytoskeleton organization (view genes)	3 out of 407 genes, 0.7%	64 out of 10020 genes, 0.6%	1	View Result
organic hydroxy compound transport (view genes)	3 out of 407 genes, 0.7%	64 out of 10020 genes, 0.6%	1	View Result
myeloid leukocyte activation (view genes)	2 out of 407 genes, 0.5%	40 out of 10020 genes, 0.4%	1	View Result
neural tube development (view genes)	2 out of 407 genes, 0.5%	40 out of 10020 genes, 0.4%	1	View Result
cellular nitrogen compound metabolic process (view genes)	72 out of 407 genes, 17.7%	1757 out of 10020 genes, 17.5%	1	View Result
nucleoside monophosphate metabolic process (view genes)	4 out of 407 genes, 1.0%	89 out of 10020 genes, 0.9%	1	View Result
regulation of multicellular organismal development (view genes)	9 out of 407 genes, 2.2%	212 out of 10020 genes, 2.1%	1	View Result
energy derivation by oxidation of organic compounds (view genes)	3 out of 407 genes, 0.7%	65 out of 10020 genes, 0.6%	1	View Result
cellular macromolecule biosynthetic process (view genes)	31 out of 407 genes, 7.6%	754 out of 10020 genes, 7.5%	1	View Result
chemotaxis (view genes)	4 out of 407 genes, 1.0%	90 out of 10020 genes, 0.9%	1	View Result
taxis (view genes)	4 out of 407 genes, 1.0%	90 out of 10020 genes, 0.9%	1	View Result
muscle structure development (view genes)	4 out of 407 genes, 1.0%	90 out of 10020 genes, 0.9%	1	View Result
tissue homeostasis (view genes)	2 out of 407 genes, 0.5%	41 out of 10020 genes, 0.4%	1	View Result
negative regulation of catabolic process (view genes)	2 out of 407 genes, 0.5%	41 out of 10020 genes, 0.4%	1	View Result
cellular response to growth factor stimulus (view genes)	2 out of 407 genes, 0.5%	41 out of 10020 genes, 0.4%	1	View Result
generation of precursor metabolites and energy (view genes)	7 out of 407 genes, 1.7%	164 out of 10020 genes, 1.6%	1	View Result
negative regulation of transcription from RNA polymerase II promoter (view genes)	3 out of 407 genes, 0.7%	66 out of 10020 genes, 0.7%	1	View Result
metabolic process (view genes)	231 out of 407 genes, 56.8%	5680 out of 10020 genes, 56.7%	1	View Result
response to external biotic stimulus (view genes)	6 out of 407 genes, 1.5%	141 out of 10020 genes, 1.4%	1	View Result
response to other organism (view genes)	6 out of 407 genes, 1.5%	141 out of 10020 genes, 1.4%	1	View Result
response to metal ion (view genes)	2 out of 407 genes, 0.5%	42 out of 10020 genes, 0.4%	1	View Result
cellular response to hormone stimulus (view genes)	2 out of 407 genes, 0.5%	42 out of 10020 genes, 0.4%	1	View Result
establishment of protein localization to organelle (view genes)	2 out of 407 genes, 0.5%	42 out of 10020 genes, 0.4%	1	View Result
purine nucleoside monophosphate metabolic process (view genes)	3 out of 407 genes, 0.7%	67 out of 10020 genes, 0.7%	1	View Result
carbohydrate derivative metabolic process (view genes)	9 out of 407 genes, 2.2%	216 out of 10020 genes, 2.2%	1	View Result
cell death (view genes)	19 out of 407 genes, 4.7%	464 out of 10020 genes, 4.6%	1	View Result
death (view genes)	19 out of 407 genes, 4.7%	464 out of 10020 genes, 4.6%	1	View Result
negative regulation of transcription, DNA-templated (view genes)	3 out of 407 genes, 0.7%	68 out of 10020 genes, 0.7%	1	View Result
negative regulation of nucleic acid-templated transcription (view genes)	3 out of 407 genes, 0.7%	68 out of 10020 genes, 0.7%	1	View Result
negative regulation of cellular macromolecule biosynthetic process (view genes)	3 out of 407 genes, 0.7%	68 out of 10020 genes, 0.7%	1	View Result
cell growth (view genes)	4 out of 407 genes, 1.0%	93 out of 10020 genes, 0.9%	1	View Result
eye morphogenesis (view genes)	2 out of 407 genes, 0.5%	43 out of 10020 genes, 0.4%	1	View Result
programmed cell death (view genes)	18 out of 407 genes, 4.4%	441 out of 10020 genes, 4.4%	1	View Result
defense response (view genes)	11 out of 407 genes, 2.7%	268 out of 10020 genes, 2.7%	1	View Result
regulation of cell communication (view genes)	18 out of 407 genes, 4.4%	442 out of 10020 genes, 4.4%	1	View Result
regulation of signaling (view genes)	18 out of 407 genes, 4.4%	442 out of 10020 genes, 4.4%	1	View Result
macromolecule biosynthetic process (view genes)	31 out of 407 genes, 7.6%	765 out of 10020 genes, 7.6%	1	View Result
negative regulation of RNA biosynthetic process (view genes)	3 out of 407 genes, 0.7%	69 out of 10020 genes, 0.7%	1	View Result
nitrogen compound metabolic process (view genes)	80 out of 407 genes, 19.7%	1977 out of 10020 genes, 19.7%	1	View Result
nuclear division (view genes)	2 out of 407 genes, 0.5%	44 out of 10020 genes, 0.4%	1	View Result
negative regulation of transport (view genes)	2 out of 407 genes, 0.5%	44 out of 10020 genes, 0.4%	1	View Result
positive regulation of hemopoiesis (view genes)	2 out of 407 genes, 0.5%	44 out of 10020 genes, 0.4%	1	View Result
microtubule-based process (view genes)	5 out of 407 genes, 1.2%	120 out of 10020 genes, 1.2%	1	View Result
chromatin modification (view genes)	5 out of 407 genes, 1.2%	120 out of 10020 genes, 1.2%	1	View Result
monovalent inorganic cation transport (view genes)	3 out of 407 genes, 0.7%	70 out of 10020 genes, 0.7%	1	View Result
regulation of DNA metabolic process (view genes)	3 out of 407 genes, 0.7%	70 out of 10020 genes, 0.7%	1	View Result
hemopoiesis (view genes)	6 out of 407 genes, 1.5%	146 out of 10020 genes, 1.5%	1	View Result
phosphorus metabolic process (view genes)	32 out of 407 genes, 7.9%	795 out of 10020 genes, 7.9%	1	View Result
negative regulation of cytokine production (view genes)	2 out of 407 genes, 0.5%	45 out of 10020 genes, 0.4%	1	View Result
sterol homeostasis (view genes)	2 out of 407 genes, 0.5%	45 out of 10020 genes, 0.4%	1	View Result
positive regulation of cell differentiation (view genes)	4 out of 407 genes, 1.0%	96 out of 10020 genes, 1.0%	1	View Result
transmembrane transport (view genes)	4 out of 407 genes, 1.0%	96 out of 10020 genes, 1.0%	1	View Result
system process (view genes)	14 out of 407 genes, 3.4%	348 out of 10020 genes, 3.5%	1	View Result
negative regulation of RNA metabolic process (view genes)	3 out of 407 genes, 0.7%	71 out of 10020 genes, 0.7%	1	View Result
sensory organ morphogenesis (view genes)	3 out of 407 genes, 0.7%	71 out of 10020 genes, 0.7%	1	View Result
single-organism cellular localization (view genes)	3 out of 407 genes, 0.7%	71 out of 10020 genes, 0.7%	1	View Result
carbohydrate derivative biosynthetic process (view genes)	5 out of 407 genes, 1.2%	122 out of 10020 genes, 1.2%	1	View Result
organ development (view genes)	30 out of 407 genes, 7.4%	748 out of 10020 genes, 7.5%	1	View Result
response to biotic stimulus (view genes)	6 out of 407 genes, 1.5%	148 out of 10020 genes, 1.5%	1	View Result
protein localization (view genes)	16 out of 407 genes, 3.9%	400 out of 10020 genes, 4.0%	1	View Result
proton transport (view genes)	2 out of 407 genes, 0.5%	46 out of 10020 genes, 0.5%	1	View Result
T cell proliferation (view genes)	2 out of 407 genes, 0.5%	46 out of 10020 genes, 0.5%	1	View Result
anatomical structure homeostasis (view genes)	2 out of 407 genes, 0.5%	46 out of 10020 genes, 0.5%	1	View Result
sexual reproduction (view genes)	8 out of 407 genes, 2.0%	199 out of 10020 genes, 2.0%	1	View Result
regulation of protein modification process (view genes)	8 out of 407 genes, 2.0%	199 out of 10020 genes, 2.0%	1	View Result
multi-organism reproductive process (view genes)	8 out of 407 genes, 2.0%	199 out of 10020 genes, 2.0%	1	View Result
phosphate-containing compound metabolic process (view genes)	31 out of 407 genes, 7.6%	777 out of 10020 genes, 7.8%	1	View Result
organic cyclic compound biosynthetic process (view genes)	28 out of 407 genes, 6.9%	703 out of 10020 genes, 7.0%	1	View Result
regulation of gene expression (view genes)	30 out of 407 genes, 7.4%	753 out of 10020 genes, 7.5%	1	View Result
cellular carbohydrate metabolic process (view genes)	3 out of 407 genes, 0.7%	73 out of 10020 genes, 0.7%	1	View Result
heterocycle metabolic process (view genes)	68 out of 407 genes, 16.7%	1699 out of 10020 genes, 17.0%	1	View Result
positive regulation of developmental process (view genes)	5 out of 407 genes, 1.2%	125 out of 10020 genes, 1.2%	1	View Result
regulation of phosphate metabolic process (view genes)	12 out of 407 genes, 2.9%	303 out of 10020 genes, 3.0%	1	View Result
regulation of phosphorus metabolic process (view genes)	12 out of 407 genes, 2.9%	303 out of 10020 genes, 3.0%	1	View Result
regulation of signal transduction (view genes)	15 out of 407 genes, 3.7%	379 out of 10020 genes, 3.8%	1	View Result
organ morphogenesis (view genes)	10 out of 407 genes, 2.5%	253 out of 10020 genes, 2.5%	1	View Result
extracellular structure organization (view genes)	3 out of 407 genes, 0.7%	74 out of 10020 genes, 0.7%	1	View Result
response to organic substance (view genes)	15 out of 407 genes, 3.7%	380 out of 10020 genes, 3.8%	1	View Result
response to extracellular stimulus (view genes)	2 out of 407 genes, 0.5%	48 out of 10020 genes, 0.5%	1	View Result
response to nutrient levels (view genes)	2 out of 407 genes, 0.5%	48 out of 10020 genes, 0.5%	1	View Result
cell morphogenesis involved in neuron differentiation (view genes)	2 out of 407 genes, 0.5%	48 out of 10020 genes, 0.5%	1	View Result
regulation of catabolic process (view genes)	6 out of 407 genes, 1.5%	152 out of 10020 genes, 1.5%	1	View Result
translation (view genes)	7 out of 407 genes, 1.7%	178 out of 10020 genes, 1.8%	1	View Result
organic substance metabolic process (view genes)	197 out of 407 genes, 48.4%	4894 out of 10020 genes, 48.8%	1	View Result
response to organic cyclic compound (view genes)	4 out of 407 genes, 1.0%	101 out of 10020 genes, 1.0%	1	View Result
purine ribonucleotide metabolic process (view genes)	3 out of 407 genes, 0.7%	75 out of 10020 genes, 0.7%	1	View Result
negative regulation of nucleobase-containing compound metabolic process (view genes)	3 out of 407 genes, 0.7%	75 out of 10020 genes, 0.7%	1	View Result
negative regulation of nitrogen compound metabolic process (view genes)	3 out of 407 genes, 0.7%	75 out of 10020 genes, 0.7%	1	View Result
multi-organism process (view genes)	14 out of 407 genes, 3.4%	357 out of 10020 genes, 3.6%	1	View Result
regulation of cell differentiation (view genes)	9 out of 407 genes, 2.2%	230 out of 10020 genes, 2.3%	1	View Result
gastrulation (view genes)	2 out of 407 genes, 0.5%	49 out of 10020 genes, 0.5%	1	View Result
regulation of cytoskeleton organization (view genes)	2 out of 407 genes, 0.5%	49 out of 10020 genes, 0.5%	1	View Result
regulation of anatomical structure size (view genes)	2 out of 407 genes, 0.5%	49 out of 10020 genes, 0.5%	1	View Result
regulation of MAPK cascade (view genes)	4 out of 407 genes, 1.0%	102 out of 10020 genes, 1.0%	1	View Result
alpha-amino acid metabolic process (view genes)	4 out of 407 genes, 1.0%	102 out of 10020 genes, 1.0%	1	View Result
protein modification by small protein conjugation (view genes)	10 out of 407 genes, 2.5%	257 out of 10020 genes, 2.6%	1	View Result
ribonucleotide metabolic process (view genes)	3 out of 407 genes, 0.7%	76 out of 10020 genes, 0.8%	1	View Result
ribose phosphate metabolic process (view genes)	3 out of 407 genes, 0.7%	76 out of 10020 genes, 0.8%	1	View Result
regulation of response to external stimulus (view genes)	3 out of 407 genes, 0.7%	76 out of 10020 genes, 0.8%	1	View Result
reproductive structure development (view genes)	3 out of 407 genes, 0.7%	76 out of 10020 genes, 0.8%	1	View Result
reproductive system development (view genes)	3 out of 407 genes, 0.7%	76 out of 10020 genes, 0.8%	1	View Result
regulation of response to stimulus (view genes)	22 out of 407 genes, 5.4%	562 out of 10020 genes, 5.6%	1	View Result
nucleoside phosphate biosynthetic process (view genes)	7 out of 407 genes, 1.7%	181 out of 10020 genes, 1.8%	1	View Result
negative regulation of multicellular organismal process (view genes)	4 out of 407 genes, 1.0%	103 out of 10020 genes, 1.0%	1	View Result
single-organism intracellular transport (view genes)	8 out of 407 genes, 2.0%	207 out of 10020 genes, 2.1%	1	View Result
regulation of transcription, DNA-templated (view genes)	21 out of 407 genes, 5.2%	538 out of 10020 genes, 5.4%	1	View Result
regulation of nucleic acid-templated transcription (view genes)	21 out of 407 genes, 5.2%	538 out of 10020 genes, 5.4%	1	View Result
regulation of RNA biosynthetic process (view genes)	21 out of 407 genes, 5.2%	538 out of 10020 genes, 5.4%	1	View Result
digestive tract morphogenesis (view genes)	2 out of 407 genes, 0.5%	50 out of 10020 genes, 0.5%	1	View Result
regulation of binding (view genes)	3 out of 407 genes, 0.7%	77 out of 10020 genes, 0.8%	1	View Result
cardiovascular system development (view genes)	6 out of 407 genes, 1.5%	156 out of 10020 genes, 1.6%	1	View Result
circulatory system development (view genes)	6 out of 407 genes, 1.5%	156 out of 10020 genes, 1.6%	1	View Result
intracellular protein transport (view genes)	5 out of 407 genes, 1.2%	130 out of 10020 genes, 1.3%	1	View Result
lymphocyte proliferation (view genes)	2 out of 407 genes, 0.5%	51 out of 10020 genes, 0.5%	1	View Result
tRNA metabolic process (view genes)	5 out of 407 genes, 1.2%	131 out of 10020 genes, 1.3%	1	View Result
regulation of cellular catabolic process (view genes)	5 out of 407 genes, 1.2%	132 out of 10020 genes, 1.3%	1	View Result
organophosphate metabolic process (view genes)	20 out of 407 genes, 4.9%	518 out of 10020 genes, 5.2%	1	View Result
regulation of immune effector process (view genes)	3 out of 407 genes, 0.7%	79 out of 10020 genes, 0.8%	1	View Result
ribonucleoside monophosphate biosynthetic process (view genes)	2 out of 407 genes, 0.5%	52 out of 10020 genes, 0.5%	1	View Result
cellular aromatic compound metabolic process (view genes)	68 out of 407 genes, 16.7%	1727 out of 10020 genes, 17.2%	1	View Result
regulation of hydrolase activity (view genes)	8 out of 407 genes, 2.0%	212 out of 10020 genes, 2.1%	1	View Result
organophosphate biosynthetic process (view genes)	7 out of 407 genes, 1.7%	186 out of 10020 genes, 1.9%	1	View Result
purine ribonucleoside triphosphate biosynthetic process (view genes)	3 out of 407 genes, 0.7%	80 out of 10020 genes, 0.8%	1	View Result
embryonic organ morphogenesis (view genes)	3 out of 407 genes, 0.7%	80 out of 10020 genes, 0.8%	1	View Result
leukocyte differentiation (view genes)	4 out of 407 genes, 1.0%	107 out of 10020 genes, 1.1%	1	View Result
Golgi vesicle transport (view genes)	2 out of 407 genes, 0.5%	53 out of 10020 genes, 0.5%	1	View Result
negative regulation of cell differentiation (view genes)	3 out of 407 genes, 0.7%	81 out of 10020 genes, 0.8%	1	View Result
organic acid transport (view genes)	2 out of 407 genes, 0.5%	54 out of 10020 genes, 0.5%	1	View Result
carboxylic acid transport (view genes)	2 out of 407 genes, 0.5%	54 out of 10020 genes, 0.5%	1	View Result
positive regulation of signal transduction (view genes)	4 out of 407 genes, 1.0%	109 out of 10020 genes, 1.1%	1	View Result
male gamete generation (view genes)	4 out of 407 genes, 1.0%	109 out of 10020 genes, 1.1%	1	View Result
ribonucleoside triphosphate biosynthetic process (view genes)	3 out of 407 genes, 0.7%	82 out of 10020 genes, 0.8%	1	View Result
regulation of cellular macromolecule biosynthetic process (view genes)	22 out of 407 genes, 5.4%	577 out of 10020 genes, 5.8%	1	View Result
regulation of immune system process (view genes)	10 out of 407 genes, 2.5%	268 out of 10020 genes, 2.7%	1	View Result
regulation of RNA metabolic process (view genes)	21 out of 407 genes, 5.2%	552 out of 10020 genes, 5.5%	1	View Result
inorganic anion transport (view genes)	2 out of 407 genes, 0.5%	55 out of 10020 genes, 0.5%	1	View Result
T cell differentiation (view genes)	2 out of 407 genes, 0.5%	55 out of 10020 genes, 0.5%	1	View Result
regulation of myeloid cell differentiation (view genes)	2 out of 407 genes, 0.5%	55 out of 10020 genes, 0.5%	1	View Result
digestive tract development (view genes)	2 out of 407 genes, 0.5%	55 out of 10020 genes, 0.5%	1	View Result
digestive system development (view genes)	2 out of 407 genes, 0.5%	55 out of 10020 genes, 0.5%	1	View Result
regulation of protein serine/threonine kinase activity (view genes)	3 out of 407 genes, 0.7%	83 out of 10020 genes, 0.8%	1	View Result
positive regulation of signaling (view genes)	4 out of 407 genes, 1.0%	111 out of 10020 genes, 1.1%	1	View Result
growth (view genes)	8 out of 407 genes, 2.0%	218 out of 10020 genes, 2.2%	1	View Result
glucose metabolic process (view genes)	3 out of 407 genes, 0.7%	84 out of 10020 genes, 0.8%	1	View Result
purine nucleoside triphosphate biosynthetic process (view genes)	3 out of 407 genes, 0.7%	84 out of 10020 genes, 0.8%	1	View Result
morphogenesis of a branching epithelium (view genes)	2 out of 407 genes, 0.5%	56 out of 10020 genes, 0.6%	1	View Result
positive regulation of cell communication (view genes)	4 out of 407 genes, 1.0%	112 out of 10020 genes, 1.1%	1	View Result
chromosome organization (view genes)	10 out of 407 genes, 2.5%	273 out of 10020 genes, 2.7%	1	View Result
regulation of homotypic cell-cell adhesion (view genes)	2 out of 407 genes, 0.5%	57 out of 10020 genes, 0.6%	1	View Result
response to external stimulus (view genes)	11 out of 407 genes, 2.7%	300 out of 10020 genes, 3.0%	1	View Result
protein modification by small protein conjugation or removal (view genes)	11 out of 407 genes, 2.7%	301 out of 10020 genes, 3.0%	1	View Result
transmembrane receptor protein tyrosine kinase signaling pathway (view genes)	3 out of 407 genes, 0.7%	86 out of 10020 genes, 0.9%	1	View Result
cellular response to chemical stimulus (view genes)	6 out of 407 genes, 1.5%	169 out of 10020 genes, 1.7%	1	View Result
cellular protein localization (view genes)	7 out of 407 genes, 1.7%	196 out of 10020 genes, 2.0%	1	View Result
cellular macromolecule localization (view genes)	7 out of 407 genes, 1.7%	196 out of 10020 genes, 2.0%	1	View Result
response to steroid hormone (view genes)	2 out of 407 genes, 0.5%	59 out of 10020 genes, 0.6%	1	View Result
nucleoside triphosphate biosynthetic process (view genes)	3 out of 407 genes, 0.7%	88 out of 10020 genes, 0.9%	1	View Result
ion transmembrane transport (view genes)	3 out of 407 genes, 0.7%	88 out of 10020 genes, 0.9%	1	View Result
gamete generation (view genes)	5 out of 407 genes, 1.2%	144 out of 10020 genes, 1.4%	1	View Result
protein transport (view genes)	11 out of 407 genes, 2.7%	306 out of 10020 genes, 3.1%	1	View Result
establishment of protein localization (view genes)	11 out of 407 genes, 2.7%	307 out of 10020 genes, 3.1%	1	View Result
homeostatic process (view genes)	16 out of 407 genes, 3.9%	440 out of 10020 genes, 4.4%	1	View Result
morphogenesis of a branching structure (view genes)	2 out of 407 genes, 0.5%	61 out of 10020 genes, 0.6%	1	View Result
response to chemical (view genes)	24 out of 407 genes, 5.9%	650 out of 10020 genes, 6.5%	1	View Result
macromolecule localization (view genes)	21 out of 407 genes, 5.2%	573 out of 10020 genes, 5.7%	1	View Result
signaling (view genes)	66 out of 407 genes, 16.2%	1722 out of 10020 genes, 17.2%	1	View Result
macromolecule metabolic process (view genes)	142 out of 407 genes, 34.9%	3622 out of 10020 genes, 36.1%	1	View Result
cellular amino acid metabolic process (view genes)	7 out of 407 genes, 1.7%	203 out of 10020 genes, 2.0%	1	View Result
neurological system process (view genes)	7 out of 407 genes, 1.7%	203 out of 10020 genes, 2.0%	1	View Result
cell fate commitment (view genes)	2 out of 407 genes, 0.5%	62 out of 10020 genes, 0.6%	1	View Result
behavior (view genes)	5 out of 407 genes, 1.2%	148 out of 10020 genes, 1.5%	1	View Result
nucleobase-containing compound metabolic process (view genes)	62 out of 407 genes, 15.2%	1624 out of 10020 genes, 16.2%	1	View Result
nucleotide biosynthetic process (view genes)	3 out of 407 genes, 0.7%	92 out of 10020 genes, 0.9%	1	View Result
response to stimulus (view genes)	95 out of 407 genes, 23.3%	2459 out of 10020 genes, 24.5%	1	View Result
lymphocyte differentiation (view genes)	3 out of 407 genes, 0.7%	93 out of 10020 genes, 0.9%	1	View Result
cellular protein complex assembly (view genes)	3 out of 407 genes, 0.7%	93 out of 10020 genes, 0.9%	1	View Result
immune system process (view genes)	22 out of 407 genes, 5.4%	604 out of 10020 genes, 6.0%	1	View Result
regulation of biological quality (view genes)	28 out of 407 genes, 6.9%	760 out of 10020 genes, 7.6%	1	View Result
positive regulation of response to stimulus (view genes)	8 out of 407 genes, 2.0%	233 out of 10020 genes, 2.3%	1	View Result
regulation of nitrogen compound metabolic process (view genes)	25 out of 407 genes, 6.1%	683 out of 10020 genes, 6.8%	1	View Result
single-organism behavior (view genes)	2 out of 407 genes, 0.5%	64 out of 10020 genes, 0.6%	1	View Result
cellular nitrogen compound biosynthetic process (view genes)	25 out of 407 genes, 6.1%	685 out of 10020 genes, 6.8%	1	View Result
regulation of MAP kinase activity (view genes)	2 out of 407 genes, 0.5%	65 out of 10020 genes, 0.6%	1	View Result
single organismal cell-cell adhesion (view genes)	6 out of 407 genes, 1.5%	182 out of 10020 genes, 1.8%	1	View Result
single organism cell adhesion (view genes)	6 out of 407 genes, 1.5%	182 out of 10020 genes, 1.8%	1	View Result
hydrogen transport (view genes)	2 out of 407 genes, 0.5%	66 out of 10020 genes, 0.7%	1	View Result
regulation of cell-cell adhesion (view genes)	2 out of 407 genes, 0.5%	66 out of 10020 genes, 0.7%	1	View Result
sensory perception (view genes)	5 out of 407 genes, 1.2%	154 out of 10020 genes, 1.5%	1	View Result
localization (view genes)	87 out of 407 genes, 21.4%	2275 out of 10020 genes, 22.7%	1	View Result
chemical homeostasis (view genes)	9 out of 407 genes, 2.2%	267 out of 10020 genes, 2.7%	1	View Result
cellular response to organic substance (view genes)	4 out of 407 genes, 1.0%	127 out of 10020 genes, 1.3%	1	View Result
aromatic compound biosynthetic process (view genes)	24 out of 407 genes, 5.9%	668 out of 10020 genes, 6.7%	1	View Result
transcription, DNA-templated (view genes)	16 out of 407 genes, 3.9%	457 out of 10020 genes, 4.6%	1	View Result
nucleic acid-templated transcription (view genes)	16 out of 407 genes, 3.9%	457 out of 10020 genes, 4.6%	1	View Result
positive regulation of immune system process (view genes)	6 out of 407 genes, 1.5%	185 out of 10020 genes, 1.8%	1	View Result
purine ribonucleotide biosynthetic process (view genes)	2 out of 407 genes, 0.5%	68 out of 10020 genes, 0.7%	1	View Result
organic anion transport (view genes)	2 out of 407 genes, 0.5%	68 out of 10020 genes, 0.7%	1	View Result
regulation of body fluid levels (view genes)	2 out of 407 genes, 0.5%	68 out of 10020 genes, 0.7%	1	View Result
heterocycle biosynthetic process (view genes)	24 out of 407 genes, 5.9%	670 out of 10020 genes, 6.7%	1	View Result
embryonic organ development (view genes)	3 out of 407 genes, 0.7%	99 out of 10020 genes, 1.0%	1	View Result
anion transport (view genes)	4 out of 407 genes, 1.0%	129 out of 10020 genes, 1.3%	1	View Result
regulation of nucleobase-containing compound metabolic process (view genes)	24 out of 407 genes, 5.9%	672 out of 10020 genes, 6.7%	1	View Result
nucleobase-containing compound biosynthetic process (view genes)	23 out of 407 genes, 5.7%	646 out of 10020 genes, 6.4%	1	View Result
ribonucleotide biosynthetic process (view genes)	2 out of 407 genes, 0.5%	69 out of 10020 genes, 0.7%	1	View Result
ribose phosphate biosynthetic process (view genes)	2 out of 407 genes, 0.5%	69 out of 10020 genes, 0.7%	1	View Result
embryonic morphogenesis (view genes)	6 out of 407 genes, 1.5%	187 out of 10020 genes, 1.9%	1	View Result
RNA biosynthetic process (view genes)	16 out of 407 genes, 3.9%	461 out of 10020 genes, 4.6%	1	View Result
regulation of Ras protein signal transduction (view genes)	2 out of 407 genes, 0.5%	70 out of 10020 genes, 0.7%	1	View Result
ncRNA metabolic process (view genes)	5 out of 407 genes, 1.2%	160 out of 10020 genes, 1.6%	1	View Result
cellular response to stimulus (view genes)	63 out of 407 genes, 15.5%	1683 out of 10020 genes, 16.8%	1	View Result
eye development (view genes)	2 out of 407 genes, 0.5%	71 out of 10020 genes, 0.7%	1	View Result
striated muscle tissue development (view genes)	2 out of 407 genes, 0.5%	71 out of 10020 genes, 0.7%	1	View Result
cytoplasmic transport (view genes)	2 out of 407 genes, 0.5%	71 out of 10020 genes, 0.7%	1	View Result
regulation of small GTPase mediated signal transduction (view genes)	2 out of 407 genes, 0.5%	71 out of 10020 genes, 0.7%	1	View Result
muscle tissue development (view genes)	2 out of 407 genes, 0.5%	71 out of 10020 genes, 0.7%	1	View Result
G-protein coupled receptor signaling pathway (view genes)	5 out of 407 genes, 1.2%	162 out of 10020 genes, 1.6%	1	View Result
regulation of defense response (view genes)	2 out of 407 genes, 0.5%	72 out of 10020 genes, 0.7%	1	View Result
RNA processing (view genes)	8 out of 407 genes, 2.0%	250 out of 10020 genes, 2.5%	1	View Result
circulatory system process (view genes)	2 out of 407 genes, 0.5%	73 out of 10020 genes, 0.7%	1	View Result
signal transduction (view genes)	55 out of 407 genes, 13.5%	1491 out of 10020 genes, 14.9%	1	View Result
proteolysis (view genes)	9 out of 407 genes, 2.2%	279 out of 10020 genes, 2.8%	1	View Result
regulation of immune response (view genes)	3 out of 407 genes, 0.7%	105 out of 10020 genes, 1.0%	1	View Result
single organism signaling (view genes)	57 out of 407 genes, 14.0%	1546 out of 10020 genes, 15.4%	1	View Result
intracellular signal transduction (view genes)	17 out of 407 genes, 4.2%	500 out of 10020 genes, 5.0%	1	View Result
cell communication (view genes)	58 out of 407 genes, 14.3%	1572 out of 10020 genes, 15.7%	1	View Result
nucleic acid metabolic process (view genes)	44 out of 407 genes, 10.8%	1217 out of 10020 genes, 12.1%	1	View Result
macromolecule catabolic process (view genes)	9 out of 407 genes, 2.2%	284 out of 10020 genes, 2.8%	1	View Result
cellular response to DNA damage stimulus (view genes)	4 out of 407 genes, 1.0%	139 out of 10020 genes, 1.4%	1	View Result
establishment of localization (view genes)	74 out of 407 genes, 18.2%	1990 out of 10020 genes, 19.9%	1	View Result
gene expression (view genes)	48 out of 407 genes, 11.8%	1324 out of 10020 genes, 13.2%	1	View Result
nucleoside monophosphate biosynthetic process (view genes)	2 out of 407 genes, 0.5%	77 out of 10020 genes, 0.8%	1	View Result
chromatin organization (view genes)	7 out of 407 genes, 1.7%	229 out of 10020 genes, 2.3%	1	View Result
regulation of cell activation (view genes)	3 out of 407 genes, 0.7%	110 out of 10020 genes, 1.1%	1	View Result
pattern specification process (view genes)	4 out of 407 genes, 1.0%	142 out of 10020 genes, 1.4%	1	View Result
protein catabolic process (view genes)	6 out of 407 genes, 1.5%	203 out of 10020 genes, 2.0%	1	View Result
transport (view genes)	63 out of 407 genes, 15.5%	1722 out of 10020 genes, 17.2%	1	View Result
purine nucleotide biosynthetic process (view genes)	2 out of 407 genes, 0.5%	80 out of 10020 genes, 0.8%	1	View Result
cellular response to stress (view genes)	6 out of 407 genes, 1.5%	205 out of 10020 genes, 2.0%	1	View Result
cell-cell signaling (view genes)	3 out of 407 genes, 0.7%	115 out of 10020 genes, 1.1%	1	View Result
sensory organ development (view genes)	3 out of 407 genes, 0.7%	116 out of 10020 genes, 1.2%	1	View Result
cellular macromolecular complex assembly (view genes)	3 out of 407 genes, 0.7%	116 out of 10020 genes, 1.2%	1	View Result
modification-dependent protein catabolic process (view genes)	5 out of 407 genes, 1.2%	181 out of 10020 genes, 1.8%	1	View Result
modification-dependent macromolecule catabolic process (view genes)	5 out of 407 genes, 1.2%	181 out of 10020 genes, 1.8%	1	View Result
mitotic M phase (view genes)	3 out of 407 genes, 0.7%	119 out of 10020 genes, 1.2%	1	View Result
immune effector process (view genes)	3 out of 407 genes, 0.7%	119 out of 10020 genes, 1.2%	1	View Result
cell cycle phase (view genes)	4 out of 407 genes, 1.0%	154 out of 10020 genes, 1.5%	1	View Result
biological phase (view genes)	4 out of 407 genes, 1.0%	154 out of 10020 genes, 1.5%	1	View Result
regionalization (view genes)	3 out of 407 genes, 0.7%	123 out of 10020 genes, 1.2%	1	View Result
immune response (view genes)	3 out of 407 genes, 0.7%	123 out of 10020 genes, 1.2%	1	View Result
regulation of hemopoiesis (view genes)	2 out of 407 genes, 0.5%	89 out of 10020 genes, 0.9%	1	View Result
regulation of lymphocyte activation (view genes)	2 out of 407 genes, 0.5%	91 out of 10020 genes, 0.9%	1	View Result
purine-containing compound biosynthetic process (view genes)	2 out of 407 genes, 0.5%	91 out of 10020 genes, 0.9%	1	View Result
M phase (view genes)	3 out of 407 genes, 0.7%	126 out of 10020 genes, 1.3%	1	View Result
chordate embryonic development (view genes)	5 out of 407 genes, 1.2%	191 out of 10020 genes, 1.9%	1	View Result
intracellular transport (view genes)	8 out of 407 genes, 2.0%	283 out of 10020 genes, 2.8%	1	View Result
embryo development ending in birth or egg hatching (view genes)	5 out of 407 genes, 1.2%	193 out of 10020 genes, 1.9%	1	View Result
cellular protein catabolic process (view genes)	5 out of 407 genes, 1.2%	193 out of 10020 genes, 1.9%	1	View Result
proteolysis involved in cellular protein catabolic process (view genes)	5 out of 407 genes, 1.2%	193 out of 10020 genes, 1.9%	1	View Result
RNA metabolic process (view genes)	29 out of 407 genes, 7.1%	880 out of 10020 genes, 8.8%	1	View Result
DNA repair (view genes)	2 out of 407 genes, 0.5%	96 out of 10020 genes, 1.0%	1	View Result
leukocyte activation (view genes)	5 out of 407 genes, 1.2%	197 out of 10020 genes, 2.0%	1	View Result
single-organism localization (view genes)	33 out of 407 genes, 8.1%	990 out of 10020 genes, 9.9%	1	View Result
T cell activation (view genes)	2 out of 407 genes, 0.5%	97 out of 10020 genes, 1.0%	1	View Result
leukocyte aggregation (view genes)	2 out of 407 genes, 0.5%	97 out of 10020 genes, 1.0%	1	View Result
T cell aggregation (view genes)	2 out of 407 genes, 0.5%	97 out of 10020 genes, 1.0%	1	View Result
lymphocyte aggregation (view genes)	2 out of 407 genes, 0.5%	97 out of 10020 genes, 1.0%	1	View Result
homotypic cell-cell adhesion (view genes)	2 out of 407 genes, 0.5%	99 out of 10020 genes, 1.0%	1	View Result
leukocyte cell-cell adhesion (view genes)	2 out of 407 genes, 0.5%	102 out of 10020 genes, 1.0%	1	View Result
single-organism transport (view genes)	31 out of 407 genes, 7.6%	957 out of 10020 genes, 9.6%	1	View Result
regulation of leukocyte activation (view genes)	2 out of 407 genes, 0.5%	105 out of 10020 genes, 1.0%	1	View Result
organic substance transport (view genes)	17 out of 407 genes, 4.2%	575 out of 10020 genes, 5.7%	1	View Result
cell activation (view genes)	5 out of 407 genes, 1.2%	217 out of 10020 genes, 2.2%	1	View Result
cellular macromolecule catabolic process (view genes)	6 out of 407 genes, 1.5%	253 out of 10020 genes, 2.5%	1	View Result
cellular homeostasis (view genes)	5 out of 407 genes, 1.2%	222 out of 10020 genes, 2.2%	1	View Result
peptidyl-amino acid modification (view genes)	2 out of 407 genes, 0.5%	118 out of 10020 genes, 1.2%	1	View Result
ion homeostasis (view genes)	3 out of 407 genes, 0.7%	159 out of 10020 genes, 1.6%	1	View Result
ion transport (view genes)	13 out of 407 genes, 3.2%	489 out of 10020 genes, 4.9%	1	View Result
lymphocyte activation (view genes)	3 out of 407 genes, 0.7%	164 out of 10020 genes, 1.6%	1	View Result
cellular ion homeostasis (view genes)	2 out of 407 genes, 0.5%	128 out of 10020 genes, 1.3%	1	View Result
nitrogen compound transport (view genes)	3 out of 407 genes, 0.7%	169 out of 10020 genes, 1.7%	1	View Result
cellular chemical homeostasis (view genes)	2 out of 407 genes, 0.5%	131 out of 10020 genes, 1.3%	1	View Result
embryo development (view genes)	7 out of 407 genes, 1.7%	316 out of 10020 genes, 3.2%	1	View Result
metal ion transport (view genes)	6 out of 407 genes, 1.5%	284 out of 10020 genes, 2.8%	1	View Result
secretion (view genes)	2 out of 407 genes, 0.5%	136 out of 10020 genes, 1.4%	1	View Result
negative regulation of response to stimulus (view genes)	2 out of 407 genes, 0.5%	138 out of 10020 genes, 1.4%	1	View Result
cation transport (view genes)	8 out of 407 genes, 2.0%	355 out of 10020 genes, 3.5%	1	View Result
cation homeostasis (view genes)	2 out of 407 genes, 0.5%	145 out of 10020 genes, 1.4%	1	View Result
establishment of localization in cell (view genes)	8 out of 407 genes, 2.0%	386 out of 10020 genes, 3.9%	1	View Result
cellular localization (view genes)	10 out of 407 genes, 2.5%	458 out of 10020 genes, 4.6%	1	View Result
