# Supplementary material for: Identification and analysis of differentially expressed long non-coding RNAs between multiparous and uniparous goat (Capra hircus) ovaries
Source: PLoS One. 2017 Sep 21;12(9):e0183163. doi: 10.1371/journal.pone.0183163 (PMC5608193; doi:10.1371/journal.pone.0183163)
Supplement: S11 Table — (XLS) [file pone.0183163.s012.xls]

## Sheet: diff_gene
	S11 Table. KEGG pathways for the target genes of all differentially expressed lncRNAs
2. diff_gene
#	Pathway	Sample1 (875)	Sample2 (22885)	Pvalue	Qvalue	Pathway ID
1	mTOR signaling pathway	14	142	0.00111284	0.221853	ko04150
2	Measles	21	272	0.00189457	0.221853	ko05162
3	Olfactory transduction	54	956	0.00282017	0.221853	ko04740
4	Regulation of autophagy	7	58	0.00642975	0.379355	ko04140
5	Insulin signaling pathway	22	340	0.0118429	0.558985	ko04910
6	RNA degradation	14	192	0.0159847	0.628733	ko03018
7	RNA polymerase	6	59	0.0248023	0.759009	ko03020
8	Nucleotide excision repair	8	94	0.0274958	0.759009	ko03420
9	Adipocytokine signaling pathway	13	189	0.0300657	0.759009	ko04920
10	Fatty acid biosynthesis	3	19	0.034183	0.759009	ko00061
11	Purine metabolism	21	358	0.0353775	0.759009	ko00230
12	SNARE interactions in vesicular transport	6	67	0.042671	0.839197	ko04130
13	T cell receptor signaling pathway	15	248	0.0546276	0.895254	ko04660
14	p53 signaling pathway	14	230	0.0592613	0.895254	ko04115
15	Lysine degradation	10	149	0.0602736	0.895254	ko00310
16	Selenocompound metabolism	4	39	0.0606952	0.895254	ko00450
17	Antigen processing and presentation	11	174	0.0710234	0.92903	ko04612
18	Influenza A	24	456	0.0722643	0.92903	ko05164
19	Pancreatic cancer	10	157	0.0793878	0.92903	ko05212
20	Alzheimer's disease	19	354	0.0874652	0.92903	ko05010
21	Pyrimidine metabolism	12	202	0.0879349	0.92903	ko00240
22	Biosynthesis of unsaturated fatty acids	4	45	0.0922618	0.92903	ko01040
23	Renal cell carcinoma	9	142	0.0949561	0.92903	ko05211
24	Fc epsilon RI signaling pathway	12	206	0.0980356	0.92903	ko04664
25	Apoptosis	11	187	0.104407	0.92903	ko04210
26	Metabolic pathways	101	2345	0.110168	0.92903	ko01100
27	Prion diseases	8	126	0.110303	0.92903	ko05020
28	Ubiquitin mediated proteolysis	19	368	0.115151	0.92903	ko04120
29	Glycosaminoglycan biosynthesis - chondroitin sulfate	3	32	0.122123	0.92903	ko00532
30	Graft-versus-host disease	7	109	0.124294	0.92903	ko05332
31	Primary immunodeficiency	6	89	0.125443	0.92903	ko05340
32	Salmonella infection	21	422	0.133046	0.92903	ko05132
33	Fc gamma R-mediated phagocytosis	15	287	0.138346	0.92903	ko04666
34	Propanoate metabolism	5	72	0.140997	0.92903	ko00640
35	Thiamine metabolism	1	4	0.144398	0.92903	ko00730
36	Progesterone-mediated oocyte maturation	12	223	0.148361	0.92903	ko04914
37	Steroid biosynthesis	4	54	0.151065	0.92903	ko00100
38	Tight junction	28	595	0.151785	0.92903	ko04530
39	Parkinson's disease	13	247	0.153526	0.92903	ko05012
40	One carbon pool by folate	3	38	0.17661	0.945979	ko00670
41	Melanoma	8	143	0.182223	0.945979	ko05218
42	Glutathione metabolism	6	100	0.184062	0.945979	ko00480
43	Oocyte meiosis	15	306	0.196279	0.945979	ko04114
44	Phototransduction	6	103	0.201663	0.945979	ko04744
45	Fat digestion and absorption	6	103	0.201663	0.945979	ko04975
46	Glioma	9	170	0.204208	0.945979	ko05214
47	Glycosphingolipid biosynthesis - globo series	2	22	0.20485	0.945979	ko00603
48	Chronic myeloid leukemia	10	193	0.20559	0.945979	ko05220
49	Huntington's disease	17	356	0.206051	0.945979	ko05016
50	B cell receptor signaling pathway	11	220	0.222691	0.945979	ko04662
51	Other types of O-glycan biosynthesis	6	107	0.226029	0.945979	ko00514
52	RNA transport	18	388	0.232207	0.945979	ko03013
53	Steroid hormone biosynthesis	6	108	0.232266	0.945979	ko00140
54	Pyruvate metabolism	5	86	0.232425	0.945979	ko00620
55	Chagas disease (American trypanosomiasis)	10	202	0.24599	0.945979	ko05142
56	Retinol metabolism	7	133	0.247265	0.945979	ko00830
57	Cell cycle	13	273	0.247518	0.945979	ko04110
58	Hepatitis C	12	250	0.250343	0.945979	ko05160
59	Toll-like receptor signaling pathway	10	204	0.255331	0.945979	ko04620
60	Cytosolic DNA-sensing pathway	6	113	0.264198	0.945979	ko04623
61	N-Glycan biosynthesis	5	91	0.268493	0.945979	ko00510
62	Drug metabolism - cytochrome P450	7	137	0.270724	0.945979	ko00982
63	Type II diabetes mellitus	6	115	0.277277	0.945979	ko04930
64	Morphine addiction	8	164	0.291547	0.945979	ko05032
65	Epstein-Barr virus infection	20	455	0.292556	0.945979	ko05169
66	Valine, leucine and isoleucine biosynthesis	1	9	0.295964	0.945979	ko00290
67	Thyroid cancer	5	95	0.298167	0.945979	ko05216
68	Mucin type O-Glycan biosynthesis	3	50	0.298905	0.945979	ko00512
69	DNA replication	3	51	0.309455	0.945979	ko03030
70	Prostate cancer	11	241	0.317307	0.945979	ko05215
71	Glycosylphosphatidylinositol(GPI)-anchor biosynthesis	3	53	0.330582	0.945979	ko00563
72	Synaptic vesicle cycle	8	171	0.331191	0.945979	ko04721
73	Toxoplasmosis	12	269	0.333885	0.945979	ko05145
74	beta-Alanine metabolism	3	54	0.341142	0.945979	ko00410
75	GABAergic synapse	8	173	0.342688	0.945979	ko04727
76	Vitamin digestion and absorption	4	78	0.348675	0.945979	ko04977
77	D-Arginine and D-ornithine metabolism	1	11	0.348793	0.945979	ko00472
78	Type I diabetes mellitus	5	102	0.35115	0.945979	ko04940
79	alpha-Linolenic acid metabolism	3	55	0.351689	0.945979	ko00592
80	Endocytosis	26	624	0.354051	0.945979	ko04144
81	RIG-I-like receptor signaling pathway	6	127	0.358144	0.945979	ko04622
82	Vasopressin-regulated water reabsorption	5	103	0.358777	0.945979	ko04962
83	Vibrio cholerae infection	7	152	0.362738	0.945979	ko05110
84	Endometrial cancer	6	128	0.364992	0.945979	ko05213
85	Ribosome biogenesis in eukaryotes	8	177	0.365835	0.945979	ko03008
86	Bladder cancer	4	81	0.374914	0.945979	ko05219
87	Glycosphingolipid biosynthesis - ganglio series	2	34	0.375294	0.945979	ko00604
88	Renin-angiotensin system	2	34	0.375294	0.945979	ko04614
89	Osteoclast differentiation	13	310	0.406703	0.945979	ko04380
90	Small cell lung cancer	9	210	0.411595	0.945979	ko05222
91	Glycosaminoglycan degradation	2	37	0.416102	0.945979	ko00531
92	Glycine, serine and threonine metabolism	4	86	0.418384	0.945979	ko00260
93	Malaria	5	111	0.419734	0.945979	ko05144
94	Hematopoietic cell lineage	9	212	0.422527	0.945979	ko04640
95	Vascular smooth muscle contraction	21	519	0.426542	0.945979	ko04270
96	Non-small cell lung cancer	5	112	0.427305	0.945979	ko05223
97	ErbB signaling pathway	9	213	0.427989	0.945979	ko04012
98	Maturity onset diabetes of the young	2	38	0.429407	0.945979	ko04950
99	Oxidative phosphorylation	9	217	0.449792	0.945979	ko00190
100	Fatty acid metabolism	4	90	0.452649	0.945979	ko00071
101	Acute myeloid leukemia	6	141	0.453829	0.945979	ko05221
102	Pentose phosphate pathway	3	65	0.454993	0.945979	ko00030
103	Natural killer cell mediated cytotoxicity	12	297	0.464182	0.945979	ko04650
104	TGF-beta signaling pathway	8	194	0.464682	0.945979	ko04350
105	Terpenoid backbone biosynthesis	2	41	0.46832	0.945979	ko00900
106	Rheumatoid arthritis	7	170	0.475266	0.945979	ko05323
107	Phenylalanine metabolism	2	42	0.480936	0.945979	ko00360
108	Proteasome	3	68	0.484708	0.945979	ko03050
109	Phototransduction - fly	4	94	0.48623	0.945979	ko04745
110	Protein processing in endoplasmic reticulum	14	355	0.4914	0.945979	ko04141
111	Glycosphingolipid biosynthesis - lacto and neolacto series	2	43	0.493365	0.945979	ko00601
112	Basal cell carcinoma	4	96	0.502706	0.945979	ko05217
113	Galactose metabolism	3	70	0.504079	0.945979	ko00052
114	Nicotinate and nicotinamide metabolism	3	70	0.504079	0.945979	ko00760
115	Glycolysis / Gluconeogenesis	5	123	0.508792	0.945979	ko00010
116	Peroxisome	8	202	0.510287	0.945979	ko04146
117	Glycerolipid metabolism	5	124	0.515982	0.945979	ko00561
118	Pertussis	7	177	0.517852	0.945979	ko05133
119	NOD-like receptor signaling pathway	7	177	0.517852	0.945979	ko04621
120	Phosphatidylinositol signaling system	8	205	0.527071	0.945979	ko04070
121	Hypertrophic cardiomyopathy (HCM)	18	469	0.52758	0.945979	ko05410
122	Fatty acid elongation	2	46	0.529498	0.945979	ko00062
123	Amphetamine addiction	8	206	0.53262	0.945979	ko05031
124	Phagosome	18	471	0.534958	0.945979	ko04145
125	Synthesis and degradation of ketone bodies	1	20	0.541606	0.945979	ko00072
126	Ubiquinone and other terpenoid-quinone biosynthesis	1	20	0.541606	0.945979	ko00130
127	NF-kappa B signaling pathway	9	235	0.545587	0.945979	ko04064
128	Legionellosis	6	155	0.545864	0.945979	ko05134
129	Sphingolipid metabolism	4	102	0.550649	0.945979	ko00600
130	Valine, leucine and isoleucine degradation	4	102	0.550649	0.945979	ko00280
131	Dopaminergic synapse	12	316	0.551009	0.945979	ko04728
132	Pathways in cancer	30	795	0.556586	0.945979	ko05200
133	Cocaine addiction	5	130	0.558139	0.945979	ko05030
134	Hedgehog signaling pathway	4	103	0.558401	0.945979	ko04340
135	Sulfur metabolism	1	21	0.559148	0.945979	ko00920
136	MAPK signaling pathway - fly	2	49	0.563836	0.945979	ko04013
137	Gap junction	6	159	0.570901	0.945979	ko04540
138	GnRH signaling pathway	9	240	0.571097	0.945979	ko04912
139	Basal transcription factors	4	105	0.573686	0.945979	ko03022
140	Cardiac muscle contraction	14	375	0.574732	0.945979	ko04260
141	Folate biosynthesis	1	22	0.576019	0.945979	ko00790
142	Focal adhesion	24	643	0.578151	0.945979	ko04510
143	Regulation of actin cytoskeleton	30	803	0.57907	0.945979	ko04810
144	Bacterial invasion of epithelial cells	10	269	0.581152	0.945979	ko05100
145	Arginine and proline metabolism	4	106	0.581216	0.945979	ko00330
146	HTLV-I infection	21	566	0.587974	0.950423	ko05166
147	Neurotrophin signaling pathway	13	354	0.598719	0.952234	ko04722
148	Tuberculosis	19	519	0.610198	0.952234	ko05152
149	Cysteine and methionine metabolism	3	83	0.619801	0.952234	ko00270
150	Aldosterone-regulated sodium reabsorption	3	83	0.619801	0.952234	ko04960
151	VEGF signaling pathway	7	196	0.625893	0.952234	ko04370
152	Glyoxylate and dicarboxylate metabolism	2	55	0.626984	0.952234	ko00630
153	Fanconi anemia pathway	3	84	0.627903	0.952234	ko03460
154	Tyrosine metabolism	3	84	0.627903	0.952234	ko00350
155	Long-term potentiation	6	169	0.630336	0.952234	ko04720
156	Autoimmune thyroid disease	4	113	0.631706	0.952234	ko05320
157	Chemokine signaling pathway	14	390	0.633478	0.952234	ko04062
158	MAPK signaling pathway	22	612	0.647802	0.959796	ko04010
159	Spliceosome	12	339	0.64833	0.959796	ko03040
160	Amoebiasis	11	312	0.650709	0.959796	ko05146
161	Gastric acid secretion	8	234	0.675537	0.989887	ko04971
162	Shigellosis	8	235	0.680116	0.989887	ko05131
163	Colorectal cancer	5	150	0.683693	0.989887	ko05210
164	Glycosaminoglycan biosynthesis - heparan sulfate	1	30	0.689726	0.992533	ko00534
165	Epithelial cell signaling in Helicobacter pylori infection	5	153	0.700287	0.996595	ko05120
166	Wnt signaling pathway	13	381	0.70146	0.996595	ko04310
167	Allograft rejection	3	96	0.71572	0.996595	ko05330
168	Taste transduction	2	66	0.723919	0.996595	ko04742
169	Herpes simplex infection	15	444	0.724271	0.996595	ko05168
170	Carbohydrate digestion and absorption	3	99	0.734981	0.996595	ko04973
171	Dilated cardiomyopathy	16	477	0.739012	0.996595	ko05414
172	Bile secretion	6	192	0.7471	0.996595	ko04976
173	Notch signaling pathway	3	101	0.74724	0.996595	ko04330
174	Cytokine-cytokine receptor interaction	13	395	0.747914	0.996595	ko04060
175	Leukocyte transendothelial migration	12	367	0.749667	0.996595	ko04670
176	Aminoacyl-tRNA biosynthesis	3	102	0.753198	0.996595	ko00970
177	Mismatch repair	1	36	0.754522	0.996595	ko03430
178	Alcoholism	11	340	0.755247	0.996595	ko05034
179	Metabolism of xenobiotics by cytochrome P450	5	164	0.755892	0.996595	ko00980
180	ECM-receptor interaction	9	286	0.769031	0.99858	ko04512
181	Axon guidance	13	403	0.772198	0.99858	ko04360
182	Amyotrophic lateral sclerosis (ALS)	5	168	0.774086	0.99858	ko05014
183	Viral myocarditis	13	408	0.786532	0.99858	ko05416
184	PPAR signaling pathway	6	203	0.792527	0.99858	ko03320
185	Melanogenesis	6	206	0.803768	0.99858	ko04916
186	Protein export	1	42	0.805798	0.99858	ko03060
187	Calcium signaling pathway	12	386	0.806134	0.99858	ko04020
188	Circadian rhythm - mammal	1	43	0.813237	0.99858	ko04710
189	Salivary secretion	5	178	0.815005	0.99858	ko04970
190	Other glycan degradation	1	44	0.820392	0.99858	ko00511
191	Butanoate metabolism	2	81	0.821071	0.99858	ko00650
192	mRNA surveillance pathway	6	212	0.824823	0.99858	ko03015
193	Fructose and mannose metabolism	3	116	0.825214	0.99858	ko00051
194	Glycerophospholipid metabolism	5	181	0.826056	0.99858	ko00564
195	Homologous recombination	1	46	0.833889	0.99858	ko03440
196	Cholinergic synapse	6	215	0.834657	0.99858	ko04725
197	Alanine, aspartate and glutamate metabolism	1	48	0.846374	0.99858	ko00250
198	Citrate cycle (TCA cycle)	1	50	0.857921	0.99858	ko00020
199	Linoleic acid metabolism	2	89	0.859257	0.99858	ko00591
200	Adherens junction	9	318	0.861878	0.99858	ko04520
201	Ether lipid metabolism	2	91	0.867563	0.99858	ko00565
202	ABC transporters	2	95	0.882838	0.99858	ko02010
203	Complement and coagulation cascades	6	235	0.889339	0.99858	ko04610
204	Pentose and glucuronate interconversions	1	58	0.896065	0.99858	ko00040
205	Leishmaniasis	3	138	0.901952	0.99858	ko05140
206	Proximal tubule bicarbonate reclamation	1	60	0.903881	0.99858	ko04964
207	Amino sugar and nucleotide sugar metabolism	3	139	0.904581	0.99858	ko00520
208	Lysosome	7	280	0.914024	0.99858	ko04142
209	Nicotine addiction	1	65	0.920947	0.99858	ko05033
210	Base excision repair	1	68	0.929696	0.99858	ko03410
211	Retrograde endocannabinoid signaling	4	189	0.933779	0.99858	ko04723
212	Pathogenic Escherichia coli infection	6	261	0.936829	0.99858	ko05130
213	Serotonergic synapse	6	263	0.939595	0.99858	ko04726
214	Asthma	1	72	0.939876	0.99858	ko05310
215	Arrhythmogenic right ventricular cardiomyopathy (ARVC)	5	230	0.942026	0.99858	ko05412
216	Collecting duct acid secretion	1	75	0.946533	0.99858	ko04966
217	African trypanosomiasis	1	75	0.946533	0.99858	ko05143
218	Arachidonic acid metabolism	3	161	0.94839	0.99858	ko00590
219	Glutamatergic synapse	5	237	0.951058	0.99858	ko04724
220	Porphyrin and chlorophyll metabolism	1	80	0.956032	0.99858	ko00860
221	Inositol phosphate metabolism	2	128	0.95895	0.99858	ko00562
222	Dorso-ventral axis formation	1	85	0.963844	0.99858	ko04320
223	Intestinal immune network for IgA production	1	88	0.96785	0.99858	ko04672
224	Drug metabolism - other enzymes	1	89	0.969083	0.99858	ko00983
225	Staphylococcus aureus infection	3	181	0.971182	0.99858	ko05150
226	Long-term depression	2	144	0.975777	0.99858	ko04730
227	Endocrine and other factor-regulated calcium reabsorption	1	102	0.981415	0.99858	ko04961
228	Jak-STAT signaling pathway	5	278	0.982735	0.99858	ko04630
229	Systemic lupus erythematosus	4	241	0.983691	0.99858	ko05322
230	Cell adhesion molecules (CAMs)	6	319	0.984101	0.99858	ko04514
231	Protein digestion and absorption	4	243	0.984586	0.99858	ko04974
232	Neuroactive ligand-receptor interaction	9	434	0.986266	0.99858	ko04080
233	Mineral absorption	1	121	0.991172	0.99858	ko04978
234	Pancreatic secretion	3	220	0.991213	0.99858	ko04972
235	Ribosome	4	295	0.996629	0.99858	ko03010
236	Transcriptional misregulation in cancer	8	490	0.99858	0.99858	ko05202
#	Pathway	Differentially expressed genes
1	mTOR signaling pathway	XM_005677666.1, XM_005678520.1, XM_005679260.1, XM_005682898.1, XM_005682904.1, XM_005682905.1, XM_005686088.1, XM_005693421.1, XM_005694756.1, XM_005694757.1, XM_005694758.1, XM_005695239.1, XM_005698685.1, XM_005701005.1
2	Measles	XM_005674836.1, XM_005677146.1, XM_005677429.1, XM_005678520.1, XM_005679260.1, XM_005680221.1, XM_005681765.1, XM_005681766.1, XM_005682643.1, XM_005682898.1, XM_005686562.1, XM_005686665.1, XM_005686666.1, XM_005687843.1, XM_005689508.1, XM_005698325.1, XM_005701105.1, XM_005701106.1, XM_005702145.1, XR_310010.1, XR_311002.1
3	Olfactory transduction	XM_005677251.1, XM_005677254.1, XM_005677311.1, XM_005677318.1, XM_005678170.1, XM_005678845.1, XM_005679562.1, XM_005679620.1, XM_005680401.1, XM_005680409.1, XM_005680436.1, XM_005680456.1, XM_005680618.1, XM_005682298.1, XM_005682435.1, XM_005682818.1, XM_005682829.1, XM_005682834.1, XM_005682835.1, XM_005684261.1, XM_005685445.1, XM_005685564.1, XM_005685585.1, XM_005689774.1, XM_005689821.1,…
4	Regulation of autophagy	XM_005678322.1, XM_005678324.1, XM_005693587.1, XM_005694756.1, XM_005694757.1, XM_005694758.1, XM_005696066.1
5	Insulin signaling pathway	XM_005674836.1, XM_005677666.1, XM_005678170.1, XM_005678520.1, XM_005678751.1, XM_005679260.1, XM_005679311.1, XM_005682898.1, XM_005693157.1, XM_005693272.1, XM_005693421.1, XM_005694756.1, XM_005694757.1, XM_005694758.1, XM_005694801.1, XM_005694802.1, XM_005695239.1, XM_005697711.1, XM_005697767.1, XM_005699340.1, XM_005701043.1, XM_005701044.1
6	RNA degradation	XM_005678662.1, XM_005679496.1, XM_005680349.1, XM_005684484.1, XM_005684485.1, XM_005687548.1, XM_005687549.1, XM_005690687.1, XM_005692049.1, XM_005692050.1, XM_005692051.1, XM_005695141.1, XM_005695520.1, XM_005696659.1
7	RNA polymerase	XM_005681273.1, XM_005686659.1, XM_005697472.1, XM_005698601.1, XM_005699792.1, XR_310055.1
8	Nucleotide excision repair	XM_005675982.1, XM_005682273.1, XM_005685660.1, XM_005691351.1, XM_005691352.1, XM_005694672.1, XM_005694801.1, XM_005694802.1
9	Adipocytokine signaling pathway	XM_005676038.1, XM_005679086.1, XM_005679087.1, XM_005682904.1, XM_005682905.1, XM_005686562.1, XM_005687843.1, XM_005693157.1, XM_005694756.1, XM_005694757.1, XM_005694758.1, XM_005698325.1, XM_005699340.1
10	Fatty acid biosynthesis	XM_005678751.1, XM_005679311.1, XM_005693157.1
11	Purine metabolism	XM_005678303.1, XM_005678304.1, XM_005679205.1, XM_005681207.1, XM_005681267.1, XM_005681269.1, XM_005681273.1, XM_005684795.1, XM_005684823.1, XM_005686659.1, XM_005687213.1, XM_005693643.1, XM_005695004.1, XM_005695005.1, XM_005696297.1, XM_005697472.1, XM_005698180.1, XM_005698601.1, XM_005698763.1, XM_005699792.1, XR_310055.1
12	SNARE interactions in vesicular transport	XM_005682263.1, XM_005687812.1, XM_005687813.1, XM_005688307.1, XM_005688308.1, XR_310026.1
13	T cell receptor signaling pathway	XM_005674836.1, XM_005675531.1, XM_005678520.1, XM_005679260.1, XM_005682643.1, XM_005682898.1, XM_005686562.1, XM_005687355.1, XM_005687843.1, XM_005689508.1, XM_005691063.1, XM_005695086.1, XM_005698325.1, XM_005699340.1, XR_310420.1
14	p53 signaling pathway	XM_005676094.1, XM_005676364.1, XM_005676616.1, XM_005678519.1, XM_005679311.1, XM_005681765.1, XM_005681766.1, XM_005682643.1, XM_005690141.1, XM_005690390.1, XM_005690391.1, XM_005695239.1, XM_005699595.1, XM_005701282.1
15	Lysine degradation	XM_005677241.1, XM_005679228.1, XM_005688512.1, XM_005688514.1, XM_005695635.1, XM_005698519.1, XM_005698521.1, XM_005698833.1, XM_005700538.1, XR_311324.1
16	Selenocompound metabolism	XM_005678267.1, XM_005680564.1, XM_005687952.1, XM_005698180.1
17	Antigen processing and presentation	XM_005677146.1, XM_005678631.1, XM_005678632.1, XM_005680839.1, XM_005680843.1, XM_005692722.1, XM_005695335.1, XM_005701455.1, XM_005701539.1, XM_005702145.1, XR_311002.1
18	Influenza A	XM_005675660.1, XM_005676639.1, XM_005677146.1, XM_005677390.1, XM_005677429.1, XM_005678520.1, XM_005679260.1, XM_005679532.1, XM_005680221.1, XM_005682898.1, XM_005686263.1, XM_005686665.1, XM_005686666.1, XM_005689863.1, XM_005689864.1, XM_005689866.1, XM_005698737.1, XM_005698966.1, XM_005699340.1, XM_005701455.1, XM_005702145.1, XR_310010.1, XR_310594.1, XR_311002.1
19	Pancreatic cancer	XM_005678520.1, XM_005679260.1, XM_005682643.1, XM_005682898.1, XM_005686088.1, XM_005698325.1, XM_005698685.1, XM_005699180.1, XM_005699340.1, XM_005700425.1
20	Alzheimer's disease	XM_005674723.1, XM_005675416.1, XM_005676094.1, XM_005676357.1, XM_005676364.1, XM_005678973.1, XM_005679654.1, XM_005679870.1, XM_005681128.1, XM_005683962.1, XM_005685147.1, XM_005691565.1, XM_005691849.1, XM_005692292.1, XM_005694716.1, XM_005694801.1, XM_005694802.1, XM_005695086.1, XM_005697767.1
21	Pyrimidine metabolism	XM_005679205.1, XM_005680564.1, XM_005681273.1, XM_005684823.1, XM_005686659.1, XM_005692201.1, XM_005693643.1, XM_005697377.1, XM_005697472.1, XM_005698601.1, XM_005699792.1, XR_310055.1
22	Biosynthesis of unsaturated fatty acids	XM_005681982.1, XM_005694322.1, XM_005696432.1, XM_005696952.1
23	Renal cell carcinoma	XM_005676038.1, XM_005678520.1, XM_005679080.1, XM_005679260.1, XM_005682898.1, XM_005686088.1, XM_005695695.1, XM_005698685.1, XM_005699623.1
24	Fc epsilon RI signaling pathway	XM_005676038.1, XM_005678520.1, XM_005679260.1, XM_005682898.1, XM_005686562.1, XM_005687355.1, XM_005687843.1, XM_005693262.1, XM_005699340.1, XM_005700145.1, XM_005700146.1, XR_310420.1
25	Apoptosis	XM_005676094.1, XM_005676364.1, XM_005678170.1, XM_005678520.1, XM_005679260.1, XM_005682898.1, XM_005686296.1, XM_005686665.1, XM_005686666.1, XM_005695086.1, XM_005698325.1
26	Metabolic pathways (no map in kegg database)	XM_005675073.1, XM_005675145.1, XM_005675535.1, XM_005675742.1, XM_005676013.1, XM_005676121.1, XM_005676203.1, XM_005676357.1, XM_005676499.1, XM_005676805.1, XM_005677026.1, XM_005677128.1, XM_005677129.1, XM_005677390.1, XM_005677785.1, XM_005678267.1, XM_005678362.1, XM_005678751.1, XM_005678973.1, XM_005679205.1, XM_005679311.1, XM_005679486.1, XM_005679574.1, XM_005679870.1, XM_005681128.1,…
27	Prion diseases	XM_005677146.1, XM_005678170.1, XM_005685187.1, XM_005686665.1, XM_005686666.1, XM_005688158.1, XM_005702145.1, XR_311002.1
28	Ubiquitin mediated proteolysis	XM_005674836.1, XM_005675370.1, XM_005675493.1, XM_005675547.1, XM_005675930.1, XM_005675931.1, XM_005676648.1, XM_005679190.1, XM_005681765.1, XM_005681766.1, XM_005684458.1, XM_005691087.1, XM_005694672.1, XM_005695695.1, XM_005696873.1, XM_005699064.1, XM_005699101.1, XM_005701122.1, XM_005701123.1
29	Glycosaminoglycan biosynthesis - chondroitin sulfate	XM_005682769.1, XM_005684540.1, XM_005699036.1
30	Graft-versus-host disease	XM_005680839.1, XM_005680843.1, XM_005686665.1, XM_005686666.1, XM_005692722.1, XM_005701455.1, XM_005701539.1
31	Primary immunodeficiency	XM_005686761.1, XM_005689508.1, XM_005691063.1, XM_005691747.1, XM_005700145.1, XM_005700146.1
32	Salmonella infection	XM_005675970.1, XM_005676714.1, XM_005676878.1, XM_005680690.1, XM_005683438.1, XM_005685706.1, XM_005685718.1, XM_005686263.1, XM_005686665.1, XM_005686666.1, XM_005690965.1, XM_005690966.1, XM_005691362.1, XM_005691363.1, XM_005695080.1, XM_005698519.1, XM_005698521.1, XM_005699340.1, XM_005699914.1, XM_005699915.1, XM_005701467.1
33	Fc gamma R-mediated phagocytosis	XM_005676038.1, XM_005678520.1, XM_005679260.1, XM_005682898.1, XM_005684929.1, XM_005686562.1, XM_005687355.1, XM_005687843.1, XM_005690965.1, XM_005690966.1, XM_005691063.1, XM_005693262.1, XM_005693421.1, XM_005693617.1, XR_310420.1
34	Propanoate metabolism	XM_005675535.1, XM_005681982.1, XM_005693157.1, XM_005699531.1, XM_005699537.1
35	Thiamine metabolism	XM_005679574.1
36	Progesterone-mediated oocyte maturation	XM_005675547.1, XM_005675930.1, XM_005675931.1, XM_005678170.1, XM_005678520.1, XM_005679260.1, XM_005682898.1, XM_005686239.1, XM_005689083.1, XM_005691087.1, XM_005699340.1, XM_005701005.1
37	Steroid biosynthesis	XM_005678362.1, XM_005690522.1, XM_005691140.1, XM_005699882.1
38	Tight junction	XM_005676038.1, XM_005676714.1, XM_005676759.1, XM_005676878.1, XM_005677241.1, XM_005678334.1, XM_005679228.1, XM_005679311.1, XM_005680690.1, XM_005682643.1, XM_005682707.1, XM_005683438.1, XM_005684583.1, XM_005685706.1, XM_005685718.1, XM_005686263.1, XM_005686562.1, XM_005686832.1, XM_005687200.1, XM_005687843.1, XM_005687903.1, XM_005687906.1, XM_005689679.1, XM_005694014.1, XM_005695080.1,…
39	Parkinson's disease	XM_005676094.1, XM_005676357.1, XM_005678973.1, XM_005679870.1, XM_005681128.1, XM_005681801.1, XM_005682614.1, XM_005685147.1, XM_005691565.1, XM_005691849.1, XM_005693104.1, XM_005694716.1, XM_005700289.1
40	One carbon pool by folate	XM_005686453.1, XM_005691850.1, XM_005691852.1
41	Melanoma	XM_005678520.1, XM_005679080.1, XM_005679260.1, XM_005679311.1, XM_005682643.1, XM_005682898.1, XM_005689356.1, XM_005699180.1
42	Glutathione metabolism	XM_005679551.1, XM_005685982.1, XM_005689183.1, XM_005696424.1, XM_005696442.1, XM_005698442.1
43	Oocyte meiosis	XM_005675547.1, XM_005675930.1, XM_005675931.1, XM_005678170.1, XM_005685706.1, XM_005686239.1, XM_005686832.1, XM_005689083.1, XM_005694801.1, XM_005694802.1, XM_005695086.1, XM_005697767.1, XM_005699867.1, XM_005699868.1, XM_005701005.1
44	Phototransduction	XM_005678657.1, XM_005686987.1, XM_005694801.1, XM_005694802.1, XM_005697767.1, XM_005698348.1
45	Fat digestion and absorption	XM_005679086.1, XM_005679087.1, XM_005690002.1, XM_005690003.1, XM_005691343.1, XM_005693262.1
46	Glioma	XM_005678520.1, XM_005679260.1, XM_005679311.1, XM_005682643.1, XM_005682898.1, XM_005694801.1, XM_005694802.1, XM_005697767.1, XM_005699180.1
47	Glycosphingolipid biosynthesis - globo series	XM_005675742.1, XM_005681194.1
48	Chronic myeloid leukemia	XM_005674836.1, XM_005675346.1, XM_005676038.1, XM_005678520.1, XM_005679260.1, XM_005681855.1, XM_005682643.1, XM_005682898.1, XM_005693297.1, XM_005698325.1
49	Huntington's disease	XM_005676094.1, XM_005676291.1, XM_005676357.1, XM_005676364.1, XM_005678973.1, XM_005679263.1, XM_005679870.1, XM_005681128.1, XM_005681173.1, XM_005681273.1, XM_005685147.1, XM_005685982.1, XM_005691565.1, XM_005691849.1, XM_005694716.1, XM_005699792.1, XR_310055.1
50	B cell receptor signaling pathway	XM_005676038.1, XM_005678520.1, XM_005679260.1, XM_005682898.1, XM_005686761.1, XM_005687355.1, XM_005695086.1, XM_005698325.1, XM_005700145.1, XM_005700146.1, XR_310420.1
51	Other types of O-glycan biosynthesis	XM_005675145.1, XM_005680678.1, XM_005680704.1, XM_005687727.1, XM_005687728.1, XM_005698966.1
52	RNA transport	XM_005675660.1, XM_005678662.1, XM_005679047.1, XM_005680661.1, XM_005681135.1, XM_005681497.1, XM_005683215.1, XM_005685958.1, XM_005686895.1, XM_005687966.1, XM_005689863.1, XM_005689864.1, XM_005689866.1, XM_005694014.1, XM_005694734.1, XM_005695789.1, XM_005698521.1, XM_005700456.1
53	Steroid hormone biosynthesis	XM_005677785.1, XM_005685776.1, XM_005691044.1, XM_005691832.1, XM_005694322.1, XM_005695147.1
54	Pyruvate metabolism	XM_005679486.1, XM_005693157.1, XM_005695783.1, XM_005699531.1, XM_005699537.1
55	Chagas disease (American trypanosomiasis)	XM_005676364.1, XM_005676616.1, XM_005678520.1, XM_005679260.1, XM_005682898.1, XM_005686832.1, XM_005689508.1, XM_005698325.1, XM_005699340.1, XM_005701282.1
56	Retinol metabolism	XM_005681879.1, XM_005681880.1, XM_005685716.1, XM_005685717.1, XM_005686728.1, XM_005699835.1, XM_005701762.1
57	Cell cycle	XM_005675547.1, XM_005675930.1, XM_005675931.1, XM_005677596.1, XM_005677601.1, XM_005682643.1, XM_005685706.1, XM_005686239.1, XM_005691087.1, XM_005697840.1, XM_005697841.1, XM_005698582.1, XM_005699595.1
58	Hepatitis C	XM_005678488.1, XM_005678520.1, XM_005679260.1, XM_005680221.1, XM_005682898.1, XM_005686832.1, XM_005691343.1, XM_005698325.1, XM_005698737.1, XM_005699180.1, XM_005699340.1, XR_310010.1
59	Toll-like receptor signaling pathway	XM_005676364.1, XM_005678520.1, XM_005679260.1, XM_005680221.1, XM_005681505.1, XM_005682898.1, XM_005698325.1, XM_005698737.1, XM_005699340.1, XR_310010.1
60	Cytosolic DNA-sensing pathway	XM_005677429.1, XM_005680221.1, XM_005697472.1, XM_005698325.1, XM_005698601.1, XR_310010.1
61	N-Glycan biosynthesis	XM_005675145.1, XM_005676203.1, XM_005689538.1, XM_005694989.1, XM_005699779.1
62	Drug metabolism - cytochrome P450	XM_005677761.1, XM_005677764.1, XM_005679551.1, XM_005690635.1, XM_005696424.1, XM_005698442.1, XM_005701762.1
63	Type II diabetes mellitus	XM_005678520.1, XM_005679260.1, XM_005682898.1, XM_005686562.1, XM_005687843.1, XM_005699340.1
64	Morphine addiction	XM_005678170.1, XM_005678303.1, XM_005678304.1, XM_005681579.1, XM_005684795.1, XM_005685653.1, XM_005695004.1, XM_005695005.1
65	Epstein-Barr virus infection	XM_005676038.1, XM_005677146.1, XM_005678170.1, XM_005678520.1, XM_005679260.1, XM_005680221.1, XM_005681273.1, XM_005682898.1, XM_005692722.1, XM_005697472.1, XM_005698325.1, XM_005698601.1, XM_005699340.1, XM_005699792.1, XM_005701455.1, XM_005701539.1, XM_005702145.1, XR_310010.1, XR_310055.1, XR_311002.1
66	Valine, leucine and isoleucine biosynthesis	XM_005695783.1
67	Thyroid cancer	XM_005688267.1, XM_005694014.1, XM_005698521.1, XM_005699360.1, XR_309862.1
68	Mucin type O-Glycan biosynthesis	XM_005676121.1, XM_005700347.1, XM_005700348.1
69	DNA replication	XM_005675982.1, XM_005697840.1, XM_005697841.1
70	Prostate cancer	XM_005678520.1, XM_005679260.1, XM_005679263.1, XM_005679311.1, XM_005682898.1, XM_005688267.1, XM_005689356.1, XM_005696424.1, XM_005698325.1, XM_005698442.1, XM_005699180.1
71	Glycosylphosphatidylinositol(GPI)-anchor biosynthesis	XM_005675073.1, XM_005676805.1, XM_005683825.1
72	Synaptic vesicle cycle	XM_005680754.1, XM_005685048.1, XM_005687812.1, XM_005687813.1, XM_005689182.1, XM_005693958.1, XM_005695318.1, XR_310026.1
73	Toxoplasmosis	XM_005676364.1, XM_005677146.1, XM_005678488.1, XM_005678520.1, XM_005679260.1, XM_005682898.1, XM_005693262.1, XM_005698325.1, XM_005699340.1, XM_005701455.1, XM_005702145.1, XR_311002.1
74	beta-Alanine metabolism	XM_005681982.1, XM_005693870.1, XM_005693871.1
75	GABAergic synapse	XM_005678170.1, XM_005680052.1, XM_005681579.1, XM_005685449.1, XM_005685450.1, XM_005685653.1, XM_005693587.1, XM_005693958.1
76	Vitamin digestion and absorption	XM_005688782.1, XM_005691343.1, XM_005697822.1, XM_005699835.1
77	D-Arginine and D-ornithine metabolism	XM_005686138.1
78	Type I diabetes mellitus	XM_005686665.1, XM_005686666.1, XM_005692722.1, XM_005701455.1, XM_005701539.1
79	alpha-Linolenic acid metabolism	XM_005681982.1, XM_005693262.1, XM_005696952.1
80	Endocytosis	XM_005674836.1, XM_005676013.1, XM_005676494.1, XM_005677146.1, XM_005678488.1, XM_005678640.1, XM_005678641.1, XM_005679267.1, XM_005681436.1, XM_005681437.1, XM_005682707.1, XM_005685718.1, XM_005686040.1, XM_005687903.1, XM_005687906.1, XM_005688761.1, XM_005692722.1, XM_005697186.1, XM_005697187.1, XM_005698364.1, XM_005698521.1, XM_005699180.1, XM_005699531.1, XM_005701539.1, XM_005702145.1,…
81	RIG-I-like receptor signaling pathway	XM_005676364.1, XM_005680221.1, XM_005695506.1, XM_005698325.1, XM_005699340.1, XR_310010.1
82	Vasopressin-regulated water reabsorption	XM_005675970.1, XM_005678170.1, XM_005679263.1, XM_005688239.1, XM_005693958.1
83	Vibrio cholerae infection	XM_005675834.1, XM_005678170.1, XM_005683685.1, XM_005686263.1, XM_005689182.1, XM_005692842.1, XM_005695080.1
84	Endometrial cancer	XM_005678520.1, XM_005679260.1, XM_005679311.1, XM_005682898.1, XM_005688267.1, XM_005699180.1
85	Ribosome biogenesis in eukaryotes	XM_005675660.1, XM_005680923.1, XM_005685958.1, XM_005687966.1, XM_005689473.1, XM_005690510.1, XM_005692547.1, XM_005699029.1
86	Bladder cancer	XM_005682643.1, XM_005686088.1, XM_005698685.1, XM_005699180.1
87	Glycosphingolipid biosynthesis - ganglio series	XM_005687169.1, XM_005695523.1
88	Renin-angiotensin system	XM_005675416.1, XM_005701756.1
89	Osteoclast differentiation	XM_005676038.1, XM_005678520.1, XM_005679260.1, XM_005682898.1, XM_005686296.1, XM_005686665.1, XM_005686666.1, XM_005686761.1, XM_005695086.1, XM_005698325.1, XM_005699340.1, XM_005700145.1, XM_005700146.1
90	Small cell lung cancer	XM_005676094.1, XM_005676512.1, XM_005676627.1, XM_005678520.1, XM_005679260.1, XM_005679311.1, XM_005682643.1, XM_005682898.1, XM_005698325.1
91	Glycosaminoglycan degradation	XM_005685298.1, XM_005695523.1
92	Glycine, serine and threonine metabolism	XM_005678267.1, XM_005686138.1, XM_005693870.1, XM_005693871.1
93	Malaria	XM_005676274.1, XM_005679080.1, XM_005679086.1, XM_005679087.1, XM_005689815.1
94	Hematopoietic cell lineage	XM_005675416.1, XM_005679086.1, XM_005679087.1, XM_005686296.1, XM_005686665.1, XM_005686666.1, XM_005689508.1, XM_005693459.1, XM_005701455.1
95	Vascular smooth muscle contraction	XM_005675873.1, XM_005675874.1, XM_005676714.1, XM_005676878.1, XM_005678170.1, XM_005679228.1, XM_005680362.1, XM_005680690.1, XM_005683438.1, XM_005685706.1, XM_005685718.1, XM_005686352.1, XM_005686562.1, XM_005687843.1, XM_005693262.1, XM_005694014.1, XM_005694801.1, XM_005694802.1, XM_005697767.1, XM_005698519.1, XM_005698521.1
96	Non-small cell lung cancer	XM_005678520.1, XM_005679260.1, XM_005682643.1, XM_005682898.1, XM_005699180.1
97	ErbB signaling pathway	XM_005674836.1, XM_005675531.1, XM_005676494.1, XM_005678520.1, XM_005679260.1, XM_005682898.1, XM_005693421.1, XM_005699180.1, XM_005699340.1
98	Maturity onset diabetes of the young	XM_005683539.1, XM_005691065.1
99	Oxidative phosphorylation	XM_005676357.1, XM_005678973.1, XM_005679870.1, XM_005681128.1, XM_005685147.1, XM_005689182.1, XM_005691565.1, XM_005691849.1, XM_005694716.1
100	Fatty acid metabolism	XM_005681982.1, XM_005693483.1, XM_005693484.1, XM_005698581.1
101	Acute myeloid leukemia	XM_005678520.1, XM_005679260.1, XM_005682898.1, XM_005688267.1, XM_005693421.1, XM_005698325.1
102	Pentose phosphate pathway	XM_005697673.1, XM_005697675.1, XM_005701740.1
103	Natural killer cell mediated cytotoxicity	XM_005676038.1, XM_005678520.1, XM_005679260.1, XM_005680839.1, XM_005680843.1, XM_005682898.1, XM_005687355.1, XM_005692722.1, XM_005695086.1, XM_005696602.1, XM_005701539.1, XR_310420.1
104	TGF-beta signaling pathway	XM_005676109.1, XM_005679345.1, XM_005685874.1, XM_005686832.1, XM_005693421.1, XM_005694718.1, XM_005697186.1, XM_005697187.1
105	Terpenoid backbone biosynthesis	XM_005677390.1, XM_005685053.1
106	Rheumatoid arthritis	XM_005683591.1, XM_005683592.1, XM_005686088.1, XM_005686665.1, XM_005686666.1, XM_005689182.1, XM_005701455.1
107	Phenylalanine metabolism	XM_005693870.1, XM_005693871.1
108	Proteasome	XM_005679844.1, XM_005685017.1, XM_005688413.1
109	Phototransduction - fly	XM_005686263.1, XM_005694801.1, XM_005694802.1, XM_005697767.1
110	Protein processing in endoplasmic reticulum	XM_005677146.1, XM_005680648.1, XM_005681838.1, XM_005682273.1, XM_005687760.1, XM_005691269.1, XM_005691650.1, XM_005697921.1, XM_005698966.1, XM_005699217.1, XM_005699340.1, XM_005699779.1, XM_005702145.1, XR_311002.1
111	Glycosphingolipid biosynthesis - lacto and neolacto series	XM_005675742.1, XM_005687098.1
112	Basal cell carcinoma	XM_005676549.1, XM_005685874.1, XM_005688267.1, XM_005689437.1
113	Galactose metabolism	XM_005679486.1, XM_005694440.1, XM_005695523.1
114	Nicotinate and nicotinamide metabolism	XM_005679205.1, XM_005684823.1, XM_005690717.1
115	Glycolysis / Gluconeogenesis	XM_005695783.1, XM_005697673.1, XM_005697675.1, XM_005699531.1, XM_005699537.1
116	Peroxisome	XM_005677225.1, XM_005677738.1, XM_005679064.1, XM_005679551.1, XM_005680916.1, XM_005681982.1, XM_005686138.1, XM_005691495.1
117	Glycerolipid metabolism	XM_005679486.1, XM_005683962.1, XM_005690002.1, XM_005690003.1, XM_005697070.1
118	Pertussis	XM_005675834.1, XM_005686665.1, XM_005686666.1, XM_005694801.1, XM_005694802.1, XM_005697767.1, XM_005699340.1
119	NOD-like receptor signaling pathway	XM_005676364.1, XM_005678122.1, XM_005687213.1, XM_005694563.1, XM_005694623.1, XM_005698325.1, XM_005699340.1
120	Phosphatidylinositol signaling system	XM_005678520.1, XM_005679260.1, XM_005679311.1, XM_005682898.1, XM_005694801.1, XM_005694802.1, XM_005697767.1, XM_005700473.1
121	Hypertrophic cardiomyopathy (HCM)	XM_005676714.1, XM_005676878.1, XM_005677740.1, XM_005680690.1, XM_005683438.1, XM_005685706.1, XM_005685718.1, XM_005686263.1, XM_005692940.1, XM_005694128.1, XM_005694756.1, XM_005694757.1, XM_005694758.1, XM_005695247.1, XM_005697073.1, XM_005698519.1, XM_005698521.1, XR_309862.1
122	Fatty acid elongation	XM_005694322.1, XM_005696432.1
123	Amphetamine addiction	XM_005678170.1, XM_005679260.1, XM_005679263.1, XM_005682898.1, XM_005694801.1, XM_005694802.1, XM_005695086.1, XM_005697767.1
124	Phagosome	XM_005675834.1, XM_005675970.1, XM_005679086.1, XM_005679087.1, XM_005679267.1, XM_005680886.1, XM_005682707.1, XM_005685718.1, XM_005686263.1, XM_005686773.1, XM_005689182.1, XM_005691343.1, XM_005691362.1, XM_005691363.1, XM_005692722.1, XM_005698521.1, XM_005701455.1, XM_005701539.1
125	Synthesis and degradation of ketone bodies	XM_005681356.1
126	Ubiquinone and other terpenoid-quinone biosynthesis	XM_005697531.1
127	NF-kappa B signaling pathway	XM_005676038.1, XM_005686296.1, XM_005686562.1, XM_005686761.1, XM_005687843.1, XM_005690534.1, XM_005698325.1, XM_005700145.1, XM_005700146.1
128	Legionellosis	XM_005676094.1, XM_005676364.1, XM_005677146.1, XM_005695130.1, XM_005702145.1, XR_311002.1
129	Sphingolipid metabolism	XM_005676013.1, XM_005694408.1, XM_005695523.1, XM_005698170.1
130	Valine, leucine and isoleucine degradation	XM_005675535.1, XM_005681982.1, XM_005684474.1, XM_005698581.1
131	Dopaminergic synapse	XM_005678170.1, XM_005679260.1, XM_005679263.1, XM_005682898.1, XM_005685653.1, XM_005686832.1, XM_005694801.1, XM_005694802.1, XM_005697767.1, XM_005699340.1, XM_005699867.1, XM_005699868.1
132	Pathways in cancer	XM_005674836.1, XM_005675346.1, XM_005676364.1, XM_005676512.1, XM_005676549.1, XM_005676627.1, XM_005678520.1, XM_005679080.1, XM_005679260.1, XM_005679311.1, XM_005681855.1, XM_005682643.1, XM_005682898.1, XM_005685874.1, XM_005686088.1, XM_005688267.1, XM_005689437.1, XM_005693297.1, XM_005694014.1, XM_005695695.1, XM_005696424.1, XM_005698325.1, XM_005698442.1, XM_005698521.1, XM_005698685.1,…
133	Cocaine addiction	XM_005678170.1, XM_005679260.1, XM_005679263.1, XM_005679654.1, XM_005682898.1
134	Hedgehog signaling pathway	XM_005676549.1, XM_005678170.1, XM_005685874.1, XM_005694039.1
135	Sulfur metabolism	XM_005698180.1
136	MAPK signaling pathway - fly	XM_005676038.1, XM_005699623.1
137	Gap junction	XM_005676195.1, XM_005678170.1, XM_005689356.1, XM_005694039.1, XM_005695080.1, XM_005699180.1
138	GnRH signaling pathway	XM_005676195.1, XM_005678170.1, XM_005686562.1, XM_005687843.1, XM_005693262.1, XM_005694801.1, XM_005694802.1, XM_005697767.1, XM_005699340.1
139	Basal transcription factors	XM_005691351.1, XM_005691352.1, XM_005700659.1, XM_005700660.1
140	Cardiac muscle contraction	XM_005676714.1, XM_005676878.1, XM_005680690.1, XM_005683438.1, XM_005685147.1, XM_005685706.1, XM_005685718.1, XM_005691565.1, XM_005691849.1, XM_005692940.1, XM_005695247.1, XM_005698519.1, XM_005698521.1, XR_309862.1
141	Folate biosynthesis	XM_005677026.1
142	Focal adhesion	XM_005676512.1, XM_005676627.1, XM_005677740.1, XM_005678520.1, XM_005679080.1, XM_005679228.1, XM_005679260.1, XM_005679311.1, XM_005682898.1, XM_005683708.1, XM_005684352.1, XM_005686088.1, XM_005686263.1, XM_005687355.1, XM_005689356.1, XM_005689670.1, XM_005690806.1, XM_005694014.1, XM_005694128.1, XM_005694265.1, XM_005698685.1, XM_005699180.1, XM_005699340.1, XR_310420.1
143	Regulation of actin cytoskeleton	XM_005676512.1, XM_005676714.1, XM_005676878.1, XM_005677740.1, XM_005678520.1, XM_005679228.1, XM_005679260.1, XM_005680690.1, XM_005682898.1, XM_005683438.1, XM_005683708.1, XM_005685706.1, XM_005685718.1, XM_005686263.1, XM_005687355.1, XM_005689083.1, XM_005689356.1, XM_005690965.1, XM_005690966.1, XM_005692400.1, XM_005693283.1, XM_005693617.1, XM_005694014.1, XM_005694128.1, XM_005698519.1,…
144	Bacterial invasion of epithelial cells	XM_005674836.1, XM_005676512.1, XM_005676714.1, XM_005678520.1, XM_005679260.1, XM_005682898.1, XM_005683708.1, XM_005686263.1, XM_005690965.1, XM_005690966.1
145	Arginine and proline metabolism	XM_005682626.1, XM_005686138.1, XM_005689183.1, XM_005698032.1
146	HTLV-I infection	XM_005675930.1, XM_005675931.1, XM_005676195.1, XM_005677390.1, XM_005678170.1, XM_005678520.1, XM_005679260.1, XM_005682643.1, XM_005682898.1, XM_005686296.1, XM_005689437.1, XM_005689508.1, XM_005692722.1, XM_005695086.1, XM_005698325.1, XM_005698582.1, XM_005699340.1, XM_005699595.1, XM_005699623.1, XM_005701455.1, XM_005701539.1
147	Neurotrophin signaling pathway	XM_005676038.1, XM_005676195.1, XM_005678520.1, XM_005679260.1, XM_005682898.1, XM_005686562.1, XM_005687028.1, XM_005687843.1, XM_005694801.1, XM_005694802.1, XM_005697767.1, XM_005699340.1, XM_005701005.1
148	Tuberculosis	XM_005676038.1, XM_005676094.1, XM_005676364.1, XM_005678631.1, XM_005678632.1, XM_005679267.1, XM_005681505.1, XM_005682707.1, XM_005685718.1, XM_005686665.1, XM_005686666.1, XM_005686773.1, XM_005694801.1, XM_005694802.1, XM_005695086.1, XM_005697767.1, XM_005698521.1, XM_005699340.1, XM_005701455.1
149	Cysteine and methionine metabolism	XM_005678267.1, XM_005699531.1, XM_005699537.1
150	Aldosterone-regulated sodium reabsorption	XM_005678520.1, XM_005679260.1, XM_005682898.1
151	VEGF signaling pathway	XM_005678520.1, XM_005679260.1, XM_005682143.1, XM_005682898.1, XM_005686088.1, XM_005693262.1, XM_005695086.1
152	Glyoxylate and dicarboxylate metabolism	XM_005675535.1, XM_005701573.1
153	Fanconi anemia pathway	XM_005675982.1, XM_005684112.1, XM_005697663.1
154	Tyrosine metabolism	XM_005686161.1, XM_005693870.1, XM_005693871.1
155	Long-term potentiation	XM_005678170.1, XM_005694801.1, XM_005694802.1, XM_005695086.1, XM_005697767.1, XM_005701005.1
156	Autoimmune thyroid disease	XM_005686175.1, XM_005692722.1, XM_005701455.1, XM_005701539.1
157	Chemokine signaling pathway	XM_005678170.1, XM_005678520.1, XM_005679260.1, XM_005682898.1, XM_005685653.1, XM_005686562.1, XM_005687355.1, XM_005687843.1, XM_005687903.1, XM_005687906.1, XM_005696040.1, XM_005698325.1, XM_005701406.1, XR_310420.1
158	MAPK signaling pathway	XM_005675346.1, XM_005676195.1, XM_005677146.1, XM_005678170.1, XM_005679260.1, XM_005682898.1, XM_005686296.1, XM_005686665.1, XM_005686666.1, XM_005689083.1, XM_005692654.1, XM_005692940.1, XM_005693262.1, XM_005694014.1, XM_005695086.1, XM_005698325.1, XM_005699180.1, XM_005699340.1, XM_005701005.1, XM_005701935.1, XM_005702145.1, XR_311002.1
159	Spliceosome	XM_005675370.1, XM_005675476.1, XM_005675477.1, XM_005677146.1, XM_005677674.1, XM_005681135.1, XM_005684320.1, XM_005688791.1, XM_005689607.1, XM_005692242.1, XM_005702145.1, XR_311002.1
160	Amoebiasis	XM_005675834.1, XM_005676512.1, XM_005676627.1, XM_005678170.1, XM_005678520.1, XM_005679260.1, XM_005682898.1, XM_005683685.1, XM_005686296.1, XM_005692842.1, XM_005694265.1
161	Gastric acid secretion	XM_005678170.1, XM_005679228.1, XM_005686263.1, XM_005694014.1, XM_005694801.1, XM_005694802.1, XM_005697767.1, XR_310594.1
162	Shigellosis	XM_005676714.1, XM_005683708.1, XM_005686263.1, XM_005690965.1, XM_005690966.1, XM_005698325.1, XM_005699340.1, XM_005701467.1
163	Colorectal cancer	XM_005678520.1, XM_005679260.1, XM_005682898.1, XM_005688267.1, XM_005699340.1
164	Glycosaminoglycan biosynthesis - heparan sulfate	XM_005682769.1
165	Epithelial cell signaling in Helicobacter pylori infection	XM_005676038.1, XM_005689182.1, XM_005695080.1, XM_005698325.1, XM_005699340.1
166	Wnt signaling pathway	XM_005678170.1, XM_005680825.1, XM_005685365.1, XM_005685458.1, XM_005686832.1, XM_005688267.1, XM_005689437.1, XM_005690718.1, XM_005690722.1, XM_005695086.1, XM_005699340.1, XM_005699867.1, XM_005699868.1
167	Allograft rejection	XM_005692722.1, XM_005701455.1, XM_005701539.1
168	Taste transduction	XM_005678170.1, XM_005679401.1
169	Herpes simplex infection	XM_005675660.1, XM_005676038.1, XM_005676364.1, XM_005676664.1, XM_005680221.1, XM_005681135.1, XM_005681273.1, XM_005692722.1, XM_005698325.1, XM_005698737.1, XM_005699340.1, XM_005701455.1, XM_005701539.1, XR_310010.1, XR_310055.1
170	Carbohydrate digestion and absorption	XM_005678520.1, XM_005679260.1, XM_005682898.1
171	Dilated cardiomyopathy	XM_005676714.1, XM_005676878.1, XM_005677740.1, XM_005678170.1, XM_005680690.1, XM_005683438.1, XM_005685706.1, XM_005685718.1, XM_005686263.1, XM_005692940.1, XM_005694128.1, XM_005695247.1, XM_005697073.1, XM_005698519.1, XM_005698521.1, XR_309862.1
172	Bile secretion	XM_005678170.1, XM_005678488.1, XM_005681739.1, XM_005685053.1, XM_005687702.1, XM_005691343.1
173	Notch signaling pathway	XM_005680678.1, XM_005689437.1, XM_005692292.1
174	Cytokine-cytokine receptor interaction	XM_005676109.1, XM_005679080.1, XM_005679345.1, XM_005685874.1, XM_005686088.1, XM_005686296.1, XM_005686665.1, XM_005686666.1, XM_005689356.1, XM_005696040.1, XM_005698685.1, XM_005699180.1, XM_005701406.1
175	Leukocyte transendothelial migration	XM_005676038.1, XM_005677241.1, XM_005678520.1, XM_005679260.1, XM_005681590.1, XM_005682707.1, XM_005682898.1, XM_005686263.1, XM_005687153.1, XM_005687355.1, XM_005694014.1, XR_310420.1
176	Aminoacyl-tRNA biosynthesis	XM_005683053.1, XM_005684169.1, XM_005691704.1
177	Mismatch repair	XM_005675982.1
178	Alcoholism	XM_005678170.1, XM_005679260.1, XM_005679263.1, XM_005682898.1, XM_005685653.1, XM_005689116.1, XM_005694801.1, XM_005694802.1, XM_005696812.1, XM_005697767.1, XR_311012.1
179	Metabolism of xenobiotics by cytochrome P450	XM_005679551.1, XM_005691044.1, XM_005696424.1, XM_005698442.1, XM_005701762.1
180	ECM-receptor interaction	XM_005676512.1, XM_005676627.1, XM_005677740.1, XM_005679086.1, XM_005679087.1, XM_005684352.1, XM_005693459.1, XM_005694128.1, XM_005694265.1
181	Axon guidance	XM_005675531.1, XM_005676881.1, XM_005679654.1, XM_005680466.1, XM_005681436.1, XM_005681437.1, XM_005681855.1, XM_005684335.1, XM_005684336.1, XM_005685811.1, XM_005685814.1, XM_005695086.1, XM_005698332.1
182	Amyotrophic lateral sclerosis (ALS)	XM_005676094.1, XM_005679228.1, XM_005685982.1, XM_005692842.1, XM_005695086.1
183	Viral myocarditis	XM_005676364.1, XM_005676714.1, XM_005676878.1, XM_005680690.1, XM_005683438.1, XM_005685706.1, XM_005685718.1, XM_005686263.1, XM_005692722.1, XM_005698519.1, XM_005698521.1, XM_005701455.1, XM_005701539.1
184	PPAR signaling pathway	XM_005679086.1, XM_005679087.1, XM_005681982.1, XM_005683634.1, XM_005683962.1, XM_005696952.1
185	Melanogenesis	XM_005678170.1, XM_005688267.1, XM_005689437.1, XM_005694801.1, XM_005694802.1, XM_005697767.1
186	Protein export	XM_005690038.1
187	Calcium signaling pathway	XM_005676494.1, XM_005678170.1, XM_005679228.1, XM_005686598.1, XM_005694014.1, XM_005694801.1, XM_005694802.1, XM_005695086.1, XM_005697711.1, XM_005697767.1, XM_005701043.1, XM_005701044.1
188	Circadian rhythm - mammal	XM_005694039.1
189	Salivary secretion	XM_005678170.1, XM_005683685.1, XM_005694801.1, XM_005694802.1, XM_005697767.1
190	Other glycan degradation	XM_005695523.1
191	Butanoate metabolism	XM_005681356.1, XM_005695783.1
192	mRNA surveillance pathway	XM_005675660.1, XM_005678662.1, XM_005681135.1, XM_005686832.1, XM_005699867.1, XM_005699868.1
193	Fructose and mannose metabolism	XM_005679486.1, XM_005697673.1, XM_005697675.1
194	Glycerophospholipid metabolism	XM_005680754.1, XM_005693262.1, XM_005697070.1, XM_005701621.1, XM_005701815.1
195	Homologous recombination	XM_005675982.1
196	Cholinergic synapse	XM_005678170.1, XM_005678520.1, XM_005679260.1, XM_005679263.1, XM_005682898.1, XM_005685653.1
197	Alanine, aspartate and glutamate metabolism	XM_005698032.1
198	Citrate cycle (TCA cycle)	XM_005695783.1
199	Linoleic acid metabolism	XM_005693262.1, XM_005701762.1
200	Adherens junction	XM_005676038.1, XM_005677241.1, XM_005682707.1, XM_005686263.1, XM_005687903.1, XM_005687906.1, XM_005688267.1, XM_005694014.1, XM_005695080.1
201	Ether lipid metabolism	XM_005676499.1, XM_005693262.1
202	ABC transporters	XM_005687702.1, XM_005700613.1
203	Complement and coagulation cascades	XM_005675834.1, XM_005675872.1, XM_005676616.1, XM_005688599.1, XM_005695029.1, XM_005701282.1
204	Pentose and glucuronate interconversions	XM_005679486.1
205	Leishmaniasis	XM_005686665.1, XM_005686666.1, XM_005701455.1
206	Proximal tubule bicarbonate reclamation	XM_005681739.1
207	Amino sugar and nucleotide sugar metabolism	XM_005677128.1, XM_005677129.1, XM_005694440.1
208	Lysosome	XM_005680886.1, XM_005681793.1, XM_005683189.1, XM_005685298.1, XM_005695335.1, XM_005695523.1, XM_005699226.1
209	Nicotine addiction	XM_005681579.1
210	Base excision repair	XM_005690534.1
211	Retrograde endocannabinoid signaling	XM_005678170.1, XM_005681579.1, XM_005685653.1, XM_005699340.1
212	Pathogenic Escherichia coli infection	XM_005675531.1, XM_005676714.1, XM_005686263.1, XM_005690965.1, XM_005690966.1, XM_005693822.1
213	Serotonergic synapse	XM_005674723.1, XM_005678170.1, XM_005681579.1, XM_005685653.1, XM_005693262.1, XM_005701762.1
214	Asthma	XM_005701455.1
215	Arrhythmogenic right ventricular cardiomyopathy (ARVC)	XM_005677740.1, XM_005686263.1, XM_005688267.1, XM_005692940.1, XM_005694128.1
216	Collecting duct acid secretion	XM_005689182.1
217	African trypanosomiasis	XM_005689815.1
218	Arachidonic acid metabolism	XM_005685982.1, XM_005693262.1, XM_005701762.1
219	Glutamatergic synapse	XM_005678170.1, XM_005680052.1, XM_005685653.1, XM_005693262.1, XM_005695086.1
220	Porphyrin and chlorophyll metabolism	XM_005689536.1
221	Inositol phosphate metabolism	XM_005679311.1, XM_005700473.1
222	Dorso-ventral axis formation	XM_005699623.1
223	Intestinal immune network for IgA production	XM_005701455.1
224	Drug metabolism - other enzymes	XM_005698763.1
225	Staphylococcus aureus infection	XM_005675834.1, XM_005693822.1, XM_005701455.1
226	Long-term depression	XM_005686832.1, XM_005693262.1
227	Endocrine and other factor-regulated calcium reabsorption	XM_005678170.1
228	Jak-STAT signaling pathway	XM_005674836.1, XM_005676038.1, XM_005678520.1, XM_005679260.1, XM_005682898.1
229	Systemic lupus erythematosus	XM_005675834.1, XM_005696812.1, XM_005701455.1, XR_311012.1
230	Cell adhesion molecules (CAMs)	XM_005678262.1, XM_005691063.1, XM_005692469.1, XM_005692722.1, XM_005701455.1, XM_005701539.1
231	Protein digestion and absorption	XM_005675416.1, XM_005676627.1, XM_005694265.1, XM_005701756.1
232	Neuroactive ligand-receptor interaction	XM_005675873.1, XM_005675874.1, XM_005681579.1, XM_005681991.1, XM_005686175.1, XM_005686583.1, XM_005686598.1, XM_005687903.1, XM_005687906.1
233	Mineral absorption (no map in kegg database)	XM_005681484.1
234	Pancreatic secretion	XM_005681739.1, XM_005682143.1, XM_005693262.1
235	Ribosome	XM_005677666.1, XM_005700650.1, XM_005709411.1, XR_310211.1
236	Transcriptional misregulation in cancer	XM_005675392.1, XM_005677596.1, XM_005677601.1, XM_005692242.1, XM_005696782.1, XM_005698349.1, XM_005699590.1, XR_310594.1
